# Supplementary material for: The immune factors have complex causal regulation effects on inflammatory bowel disease
Source: Front Immunol. 2024 Jan 9;14:1322673. doi: 10.3389/fimmu.2023.1322673 (PMC10803565; doi:10.3389/fimmu.2023.1322673)
Supplement: Supplementary file 1 [file Table_1.xlsx]

## Sheet: Sheet1
Supplement Table S1: MR analysis of immune cell phenotypes on IBD in IEU dataset
Exposure	Outcome	Method	NSNP	β	SE	Pval	OR	LCI	UCI	Cochran’s Q	Cochran’s Q test P	Egger_intercept	P_intercept
IgD+ B cell %B cell || id:ebi-a-GCST90001391	Inflammatory bowel disease	Inverse variance weighted	6	0.0383835	0.0857289	0.654347	1.03913	0.878407	1.22926	16.1299	0.00648294	0.00622504	0.926722
IgD+ B cell %B cell || id:ebi-a-GCST90001391	Inflammatory bowel disease	MR Egger	6	-0.00142124	0.41771	0.997448	0.99858	0.440373	2.26436	16.0913	0.00289907	NA	NA
IgD+ B cell %B cell || id:ebi-a-GCST90001391	Inflammatory bowel disease	Weighted median	6	-0.0234525	0.0693168	0.735109	0.97682	0.852729	1.11897	NA	NA	NA	NA
IgD+ CD38+ B cell Absolute Count || id:ebi-a-GCST90001392	Inflammatory bowel disease	Inverse variance weighted	15	-0.0069747	0.0348921	0.841564	0.99305	0.927407	1.06334	19.8373	0.135354	-0.00216834	0.911276
IgD+ CD38+ B cell Absolute Count || id:ebi-a-GCST90001392	Inflammatory bowel disease	MR Egger	15	0.00633503	0.122608	0.959578	1.00636	0.791381	1.27973	19.8176	0.0998515	NA	NA
IgD+ CD38+ B cell Absolute Count || id:ebi-a-GCST90001392	Inflammatory bowel disease	Weighted median	15	-0.00716624	0.0416795	0.863487	0.992859	0.914975	1.07737	NA	NA	NA	NA
IgD+ CD38dim B cell %B cell || id:ebi-a-GCST90001393	Inflammatory bowel disease	Inverse variance weighted	12	0.0378313	0.0322648	0.240986	1.03856	0.974912	1.10635	9.66716	0.560552	0.000924852	0.958345
IgD+ CD38dim B cell %B cell || id:ebi-a-GCST90001393	Inflammatory bowel disease	MR Egger	12	0.0313687	0.124913	0.806802	1.03187	0.807785	1.31811	9.66429	0.470423	NA	NA
IgD+ CD38dim B cell %B cell || id:ebi-a-GCST90001393	Inflammatory bowel disease	Weighted median	12	0.0340402	0.0433306	0.432107	1.03463	0.950385	1.12633	NA	NA	NA	NA
IgD+ CD38dim B cell Absolute Count || id:ebi-a-GCST90001394	Inflammatory bowel disease	Inverse variance weighted	12	-0.0364911	0.0330402	0.269399	0.964167	0.903707	1.02867	9.55932	0.570407	-0.0135736	0.485032
IgD+ CD38dim B cell Absolute Count || id:ebi-a-GCST90001394	Inflammatory bowel disease	MR Egger	12	0.0517807	0.126147	0.690111	1.05314	0.82245	1.34855	9.0336	0.528918	NA	NA
IgD+ CD38dim B cell Absolute Count || id:ebi-a-GCST90001394	Inflammatory bowel disease	Weighted median	12	-0.045348	0.0440213	0.302945	0.955665	0.876666	1.04178	NA	NA	NA	NA
IgD+ CD38- B cell %B cell || id:ebi-a-GCST90001395	Inflammatory bowel disease	Inverse variance weighted	7	-0.00804321	0.0991124	0.935321	0.991989	0.816847	1.20468	30.3535	3.36687e-05	-0.054166	0.520996
IgD+ CD38- B cell %B cell || id:ebi-a-GCST90001395	Inflammatory bowel disease	MR Egger	7	0.319668	0.486247	0.539966	1.37667	0.530796	3.57053	27.7156	4.13663e-05	NA	NA
IgD+ CD38- B cell %B cell || id:ebi-a-GCST90001395	Inflammatory bowel disease	Weighted median	7	-0.0483219	0.0616396	0.433073	0.952827	0.844395	1.07518	NA	NA	NA	NA
IgD+ CD38- B cell Absolute Count || id:ebi-a-GCST90001396	Inflammatory bowel disease	Inverse variance weighted	11	-0.0485826	0.0413024	0.239488	0.952579	0.878504	1.0329	17.9557	0.055715	-0.0224954	0.339205
IgD+ CD38- B cell Absolute Count || id:ebi-a-GCST90001396	Inflammatory bowel disease	MR Egger	11	0.0854095	0.139025	0.554198	1.08916	0.829377	1.43032	16.1301	0.0642141	NA	NA
IgD+ CD38- B cell Absolute Count || id:ebi-a-GCST90001396	Inflammatory bowel disease	Weighted median	11	-0.0630291	0.0440935	0.152878	0.938916	0.861179	1.02367	NA	NA	NA	NA
Unswitched memory B cell %B cell || id:ebi-a-GCST90001397	Inflammatory bowel disease	Inverse variance weighted	19	0.00896477	0.0464853	0.847075	1.00901	0.921137	1.10525	57.8884	4.46843e-06	0.0192278	0.449884
Unswitched memory B cell %B cell || id:ebi-a-GCST90001397	Inflammatory bowel disease	MR Egger	19	-0.113316	0.164942	0.501344	0.892869	0.646229	1.23364	55.9206	4.87097e-06	NA	NA
Unswitched memory B cell %B cell || id:ebi-a-GCST90001397	Inflammatory bowel disease	Weighted median	19	0.0183608	0.0402591	0.648342	1.01853	0.94125	1.10216	NA	NA	NA	NA
Unswitched memory B cell Absolute Count || id:ebi-a-GCST90001398	Inflammatory bowel disease	Inverse variance weighted	11	0.0375677	0.0596854	0.529068	1.03828	0.923656	1.16713	29.4597	0.00104939	0.0398869	0.176548
Unswitched memory B cell Absolute Count || id:ebi-a-GCST90001398	Inflammatory bowel disease	MR Egger	11	-0.204831	0.174682	0.27106	0.814785	0.578564	1.14745	23.7775	0.00466737	NA	NA
Unswitched memory B cell Absolute Count || id:ebi-a-GCST90001398	Inflammatory bowel disease	Weighted median	11	-0.00388739	0.0508204	0.939027	0.99612	0.90168	1.10045	NA	NA	NA	NA
IgD- CD27- B cell %B cell || id:ebi-a-GCST90001399	Inflammatory bowel disease	Inverse variance weighted	11	-0.0531029	0.0738774	0.472266	0.948282	0.82045	1.09603	84.7682	5.79906e-14	0.0591602	0.0501692
IgD- CD27- B cell %B cell || id:ebi-a-GCST90001399	Inflammatory bowel disease	MR Egger	11	-0.326745	0.136117	0.0398676	0.721268	0.552371	0.941807	54.0766	1.82554e-08	NA	NA
IgD- CD27- B cell %B cell || id:ebi-a-GCST90001399	Inflammatory bowel disease	Weighted median	11	-0.160701	0.0353047	5.31792e-06	0.851546	0.794614	0.912558	NA	NA	NA	NA
IgD+ B cell Absolute Count || id:ebi-a-GCST90001400	Inflammatory bowel disease	Inverse variance weighted	7	-0.0369497	0.0387151	0.33988	0.963725	0.893301	1.0397	3.84308	0.697902	0.0101543	0.613569
IgD+ B cell Absolute Count || id:ebi-a-GCST90001400	Inflammatory bowel disease	MR Egger	7	-0.0931773	0.111429	0.441159	0.911032	0.73229	1.1334	3.5535	0.615309	NA	NA
IgD+ B cell Absolute Count || id:ebi-a-GCST90001400	Inflammatory bowel disease	Weighted median	7	-0.0466436	0.0499918	0.350807	0.954427	0.865345	1.05268	NA	NA	NA	NA
IgD- CD27- B cell Absolute Count || id:ebi-a-GCST90001401	Inflammatory bowel disease	Inverse variance weighted	16	-0.0623913	0.0471163	0.185438	0.939515	0.856639	1.03041	44.1352	0.00010473	0.00290559	0.910801
IgD- CD27- B cell Absolute Count || id:ebi-a-GCST90001401	Inflammatory bowel disease	MR Egger	16	-0.0775275	0.141361	0.592032	0.925402	0.701457	1.22084	44.0942	5.71633e-05	NA	NA
IgD- CD27- B cell Absolute Count || id:ebi-a-GCST90001401	Inflammatory bowel disease	Weighted median	16	-0.0938618	0.0489945	0.0553952	0.910409	0.827049	1.00217	NA	NA	NA	NA
Switched memory B cell %B cell || id:ebi-a-GCST90001402	Inflammatory bowel disease	Inverse variance weighted	4	-0.0315145	0.126563	0.803358	0.968977	0.756103	1.24178	14.2588	0.00257326	-0.105141	0.320337
Switched memory B cell %B cell || id:ebi-a-GCST90001402	Inflammatory bowel disease	MR Egger	4	0.696161	0.566842	0.344311	2.00604	0.66044	6.09318	7.67206	0.0215791	NA	NA
Switched memory B cell %B cell || id:ebi-a-GCST90001402	Inflammatory bowel disease	Weighted median	4	0.0536422	0.0849102	0.527549	1.05511	0.893346	1.24616	NA	NA	NA	NA
Switched memory B cell Absolute Count || id:ebi-a-GCST90001403	Inflammatory bowel disease	Inverse variance weighted	13	0.0142759	0.0353274	0.686137	1.01438	0.946518	1.0871	14.0497	0.297543	-0.031603	0.185111
Switched memory B cell Absolute Count || id:ebi-a-GCST90001403	Inflammatory bowel disease	MR Egger	13	0.231817	0.157577	0.169273	1.26089	0.92586	1.71715	11.8895	0.372008	NA	NA
Switched memory B cell Absolute Count || id:ebi-a-GCST90001403	Inflammatory bowel disease	Weighted median	13	-0.0372836	0.0469097	0.426733	0.963403	0.878775	1.05618	NA	NA	NA	NA
Plasma Blast-Plasma Cell %B cell || id:ebi-a-GCST90001404	Inflammatory bowel disease	Inverse variance weighted	14	0.0544947	0.0352702	0.122331	1.05601	0.985472	1.13159	17.6242	0.172315	-0.00509671	0.834495
Plasma Blast-Plasma Cell %B cell || id:ebi-a-GCST90001404	Inflammatory bowel disease	MR Egger	14	0.0841249	0.143517	0.568625	1.08776	0.821053	1.44112	17.5575	0.129801	NA	NA
Plasma Blast-Plasma Cell %B cell || id:ebi-a-GCST90001404	Inflammatory bowel disease	Weighted median	14	0.0293474	0.0431996	0.49692	1.02978	0.946179	1.12077	NA	NA	NA	NA
Plasma Blast-Plasma Cell Absolute Count || id:ebi-a-GCST90001405	Inflammatory bowel disease	Inverse variance weighted	11	0.0222003	0.0369915	0.548409	1.02245	0.950941	1.09933	8.90925	0.540738	0.0134308	0.481992
Plasma Blast-Plasma Cell Absolute Count || id:ebi-a-GCST90001405	Inflammatory bowel disease	MR Egger	11	-0.0721458	0.133858	0.602982	0.930395	0.71569	1.20951	8.3714	0.497194	NA	NA
Plasma Blast-Plasma Cell Absolute Count || id:ebi-a-GCST90001405	Inflammatory bowel disease	Weighted median	11	0.0242227	0.0500734	0.628567	1.02452	0.928745	1.13017	NA	NA	NA	NA
Memory B cell %B cell || id:ebi-a-GCST90001406	Inflammatory bowel disease	Inverse variance weighted	15	-0.0619136	0.0456755	0.175255	0.939964	0.859472	1.028	39.8463	0.000269586	-0.0468978	0.0778132
Memory B cell %B cell || id:ebi-a-GCST90001406	Inflammatory bowel disease	MR Egger	15	0.223829	0.155006	0.172405	1.25086	0.923132	1.69493	31.0821	0.00327962	NA	NA
Memory B cell %B cell || id:ebi-a-GCST90001406	Inflammatory bowel disease	Weighted median	15	-0.0265532	0.0416804	0.524082	0.973796	0.897406	1.05669	NA	NA	NA	NA
Memory B cell Absolute Count || id:ebi-a-GCST90001407	Inflammatory bowel disease	Inverse variance weighted	9	0.0301158	0.0365405	0.409839	1.03057	0.959346	1.10709	6.53386	0.587654	0.0177806	0.364001
Memory B cell Absolute Count || id:ebi-a-GCST90001407	Inflammatory bowel disease	MR Egger	9	-0.0868236	0.12588	0.512572	0.916839	0.716377	1.1734	5.59146	0.588176	NA	NA
Memory B cell Absolute Count || id:ebi-a-GCST90001407	Inflammatory bowel disease	Weighted median	9	0.012703	0.0477354	0.790152	1.01278	0.922324	1.11212	NA	NA	NA	NA
Naive-mature B cell %B cell || id:ebi-a-GCST90001408	Inflammatory bowel disease	Inverse variance weighted	16	0.0409546	0.0421207	0.330893	1.0418	0.959252	1.13146	38.2851	0.000818757	0.035506	0.134734
Naive-mature B cell %B cell || id:ebi-a-GCST90001408	Inflammatory bowel disease	MR Egger	16	-0.17599	0.142435	0.236945	0.838626	0.634345	1.10869	32.445	0.00346143	NA	NA
Naive-mature B cell %B cell || id:ebi-a-GCST90001408	Inflammatory bowel disease	Weighted median	16	-0.00921854	0.0410363	0.822257	0.990824	0.914251	1.07381	NA	NA	NA	NA
Naive-mature B cell Absolute Count || id:ebi-a-GCST90001409	Inflammatory bowel disease	Inverse variance weighted	13	-0.0200211	0.0422871	0.635887	0.980178	0.902214	1.06488	22.0097	0.0374114	-0.0439666	0.0670259
Naive-mature B cell Absolute Count || id:ebi-a-GCST90001409	Inflammatory bowel disease	MR Egger	13	0.236755	0.131862	0.100068	1.26713	0.978539	1.64083	16.003	0.141019	NA	NA
Naive-mature B cell Absolute Count || id:ebi-a-GCST90001409	Inflammatory bowel disease	Weighted median	13	-0.0429195	0.0450772	0.341029	0.957988	0.87698	1.04648	NA	NA	NA	NA
IgD- CD38+ B cell %B cell || id:ebi-a-GCST90001410	Inflammatory bowel disease	Inverse variance weighted	6	0.047412	0.047952	0.322791	1.04855	0.954494	1.15188	6.23023	0.284457	0.0396102	0.448593
IgD- CD38+ B cell %B cell || id:ebi-a-GCST90001410	Inflammatory bowel disease	MR Egger	6	-0.25603	0.364957	0.521638	0.774119	0.378573	1.58294	5.29756	0.258105	NA	NA
IgD- CD38+ B cell %B cell || id:ebi-a-GCST90001410	Inflammatory bowel disease	Weighted median	6	0.0264787	0.0537518	0.622288	1.02683	0.924156	1.14092	NA	NA	NA	NA
IgD+ CD24+ B cell %B cell || id:ebi-a-GCST90001411	Inflammatory bowel disease	Inverse variance weighted	9	-0.0356432	0.0604907	0.555704	0.964985	0.857096	1.08645	18.1819	0.0199034	-0.0412701	0.411943
IgD+ CD24+ B cell %B cell || id:ebi-a-GCST90001411	Inflammatory bowel disease	MR Egger	9	0.258326	0.34254	0.475359	1.29476	0.661628	2.53376	16.3991	0.0217098	NA	NA
IgD+ CD24+ B cell %B cell || id:ebi-a-GCST90001411	Inflammatory bowel disease	Weighted median	9	-0.00829786	0.0601166	0.890217	0.991736	0.881503	1.11575	NA	NA	NA	NA
IgD+ CD24+ B cell Absolute Count || id:ebi-a-GCST90001412	Inflammatory bowel disease	Inverse variance weighted	17	-0.0675363	0.0358377	0.059497	0.934694	0.871292	1.00271	25.6842	0.0586361	0.0140746	0.509039
IgD+ CD24+ B cell Absolute Count || id:ebi-a-GCST90001412	Inflammatory bowel disease	MR Egger	17	-0.155517	0.135072	0.267606	0.855973	0.656878	1.11541	24.9239	0.0509751	NA	NA
IgD+ CD24+ B cell Absolute Count || id:ebi-a-GCST90001412	Inflammatory bowel disease	Weighted median	17	-0.060044	0.0414884	0.147828	0.941723	0.868176	1.0215	NA	NA	NA	NA
IgD- CD24- B cell %B cell || id:ebi-a-GCST90001413	Inflammatory bowel disease	Inverse variance weighted	6	-0.0164363	0.0377289	0.663097	0.983698	0.91358	1.0592	5.17818	0.394524	-0.0336337	0.296794
IgD- CD24- B cell %B cell || id:ebi-a-GCST90001413	Inflammatory bowel disease	MR Egger	6	0.141534	0.136897	0.359605	1.15204	0.880923	1.5066	3.74124	0.442157	NA	NA
IgD- CD24- B cell %B cell || id:ebi-a-GCST90001413	Inflammatory bowel disease	Weighted median	6	-0.0168509	0.0505325	0.738781	0.98329	0.890569	1.08567	NA	NA	NA	NA
IgD- CD24- B cell Absolute Count || id:ebi-a-GCST90001414	Inflammatory bowel disease	Inverse variance weighted	11	-0.0233104	0.0431785	0.589292	0.976959	0.897681	1.06324	12.6272	0.245271	-0.00319694	0.91988
IgD- CD24- B cell Absolute Count || id:ebi-a-GCST90001414	Inflammatory bowel disease	MR Egger	11	-0.00339342	0.197842	0.986689	0.996612	0.676269	1.4687	12.6122	0.180955	NA	NA
IgD- CD24- B cell Absolute Count || id:ebi-a-GCST90001414	Inflammatory bowel disease	Weighted median	11	-0.00868843	0.0554942	0.875588	0.991349	0.889179	1.10526	NA	NA	NA	NA
IgD+ CD24- B cell %B cell || id:ebi-a-GCST90001415	Inflammatory bowel disease	Inverse variance weighted	11	-0.00251339	0.0605763	0.966904	0.99749	0.885819	1.12324	30.7762	0.00063879	0.0350891	0.296743
IgD+ CD24- B cell %B cell || id:ebi-a-GCST90001415	Inflammatory bowel disease	MR Egger	11	-0.196613	0.185193	0.316045	0.821509	0.571443	1.181	27.0842	0.00135462	NA	NA
IgD+ CD24- B cell %B cell || id:ebi-a-GCST90001415	Inflammatory bowel disease	Weighted median	11	-0.0701809	0.0521146	0.178088	0.932225	0.841705	1.03248	NA	NA	NA	NA
IgD+ CD24- B cell Absolute Count || id:ebi-a-GCST90001416	Inflammatory bowel disease	Inverse variance weighted	8	-0.0356315	0.0457279	0.435858	0.964996	0.882269	1.05548	11.208	0.129802	-0.0295617	0.248223
IgD+ CD24- B cell Absolute Count || id:ebi-a-GCST90001416	Inflammatory bowel disease	MR Egger	8	0.115352	0.12593	0.39499	1.12227	0.876805	1.43645	8.80766	0.184688	NA	NA
IgD+ CD24- B cell Absolute Count || id:ebi-a-GCST90001416	Inflammatory bowel disease	Weighted median	8	-0.0473096	0.0515219	0.358492	0.953792	0.862179	1.05514	NA	NA	NA	NA
CD24+ CD27+ B cell %B cell || id:ebi-a-GCST90001417	Inflammatory bowel disease	Inverse variance weighted	14	-0.0250025	0.0452693	0.580738	0.975307	0.892499	1.0658	28.7568	0.0070859	-0.0325109	0.206388
CD24+ CD27+ B cell %B cell || id:ebi-a-GCST90001417	Inflammatory bowel disease	MR Egger	14	0.164981	0.148861	0.289456	1.17937	0.880921	1.57893	25.0342	0.0146618	NA	NA
CD24+ CD27+ B cell %B cell || id:ebi-a-GCST90001417	Inflammatory bowel disease	Weighted median	14	0.0163348	0.0437955	0.709164	1.01647	0.932856	1.10758	NA	NA	NA	NA
CD24+ CD27+ B cell Absolute Count || id:ebi-a-GCST90001418	Inflammatory bowel disease	Inverse variance weighted	14	0.0140721	0.0379202	0.710565	1.01417	0.941528	1.09242	18.3845	0.143458	0.0229995	0.277049
CD24+ CD27+ B cell Absolute Count || id:ebi-a-GCST90001418	Inflammatory bowel disease	MR Egger	14	-0.135823	0.136873	0.340624	0.872997	0.667581	1.14162	16.5917	0.165611	NA	NA
CD24+ CD27+ B cell Absolute Count || id:ebi-a-GCST90001418	Inflammatory bowel disease	Weighted median	14	0.0150725	0.0482827	0.754909	1.01519	0.923521	1.11595	NA	NA	NA	NA
CD20- B cell %B cell || id:ebi-a-GCST90001419	Inflammatory bowel disease	Inverse variance weighted	10	0.0628715	0.0418719	0.133221	1.06489	0.980986	1.15597	11.8274	0.223214	0.0341628	0.195269
CD20- B cell %B cell || id:ebi-a-GCST90001419	Inflammatory bowel disease	MR Egger	10	-0.121857	0.13661	0.398424	0.885275	0.67732	1.15708	9.46433	0.304651	NA	NA
CD20- B cell %B cell || id:ebi-a-GCST90001419	Inflammatory bowel disease	Weighted median	10	0.0756852	0.0519461	0.145118	1.07862	0.974209	1.19423	NA	NA	NA	NA
IgD- CD38+ B cell Absolute Count || id:ebi-a-GCST90001420	Inflammatory bowel disease	Inverse variance weighted	9	0.0473154	0.0386052	0.220341	1.04845	0.972047	1.13086	4.56488	0.802908	-0.0022837	0.920476
IgD- CD38+ B cell Absolute Count || id:ebi-a-GCST90001420	Inflammatory bowel disease	MR Egger	9	0.061874	0.145877	0.684187	1.06383	0.799279	1.41594	4.55417	0.714185	NA	NA
IgD- CD38+ B cell Absolute Count || id:ebi-a-GCST90001420	Inflammatory bowel disease	Weighted median	9	0.0505282	0.0487824	0.300301	1.05183	0.955916	1.15736	NA	NA	NA	NA
CD20- B cell Absolute Count || id:ebi-a-GCST90001421	Inflammatory bowel disease	Inverse variance weighted	12	0.0628242	0.0454499	0.166887	1.06484	0.974084	1.16405	18.3431	0.0739541	-0.0127944	0.60501
CD20- B cell Absolute Count || id:ebi-a-GCST90001421	Inflammatory bowel disease	MR Egger	12	0.15026	0.170351	0.39845	1.16214	0.832246	1.62279	17.8345	0.0578202	NA	NA
CD20- B cell Absolute Count || id:ebi-a-GCST90001421	Inflammatory bowel disease	Weighted median	12	0.0401219	0.0514325	0.435339	1.04094	0.941119	1.15134	NA	NA	NA	NA
CD20- CD38- B cell %B cell || id:ebi-a-GCST90001422	Inflammatory bowel disease	Inverse variance weighted	14	0.0190364	0.0323307	0.555994	1.01922	0.956637	1.08589	12.3939	0.495642	0.0404694	0.054411
CD20- CD38- B cell %B cell || id:ebi-a-GCST90001422	Inflammatory bowel disease	MR Egger	14	-0.245995	0.128476	0.0796672	0.781927	0.607862	1.00583	7.85064	0.796691	NA	NA
CD20- CD38- B cell %B cell || id:ebi-a-GCST90001422	Inflammatory bowel disease	Weighted median	14	-0.0263834	0.044597	0.554121	0.973962	0.892442	1.06293	NA	NA	NA	NA
CD20- CD38- B cell Absolute Count || id:ebi-a-GCST90001423	Inflammatory bowel disease	Inverse variance weighted	10	0.0320602	0.03875	0.408034	1.03258	0.957059	1.11406	4.4929	0.876088	0.0083756	0.727906
CD20- CD38- B cell Absolute Count || id:ebi-a-GCST90001423	Inflammatory bowel disease	MR Egger	10	-0.0219556	0.154821	0.890734	0.978284	0.722235	1.32511	4.36304	0.822974	NA	NA
CD20- CD38- B cell Absolute Count || id:ebi-a-GCST90001423	Inflammatory bowel disease	Weighted median	10	0.0597138	0.0522323	0.252941	1.06153	0.958236	1.17597	NA	NA	NA	NA
IgD+ B cell %Lymphocyte || id:ebi-a-GCST90001424	Inflammatory bowel disease	Inverse variance weighted	9	0.0297816	0.0784004	0.704046	1.03023	0.883483	1.20135	37.9819	7.58654e-06	0.032728	0.441035
IgD+ B cell %Lymphocyte || id:ebi-a-GCST90001424	Inflammatory bowel disease	MR Egger	9	-0.158904	0.244536	0.536544	0.853079	0.528246	1.37766	34.678	1.28553e-05	NA	NA
IgD+ B cell %Lymphocyte || id:ebi-a-GCST90001424	Inflammatory bowel disease	Weighted median	9	-0.0402403	0.0585086	0.491599	0.960559	0.856486	1.07728	NA	NA	NA	NA
IgD- CD38+ B cell %lymphocyte || id:ebi-a-GCST90001425	Inflammatory bowel disease	Inverse variance weighted	11	0.00287865	0.0479752	0.952153	1.00288	0.912878	1.10176	16.5226	0.0856191	0.0128704	0.655696
IgD- CD38+ B cell %lymphocyte || id:ebi-a-GCST90001425	Inflammatory bowel disease	MR Egger	11	-0.0908483	0.209341	0.674526	0.913156	0.605829	1.37638	16.1413	0.0639888	NA	NA
IgD- CD38+ B cell %lymphocyte || id:ebi-a-GCST90001425	Inflammatory bowel disease	Weighted median	11	0.00397943	0.0580969	0.94539	1.00399	0.895932	1.12507	NA	NA	NA	NA
IgD- CD38dim B cell %lymphocyte || id:ebi-a-GCST90001426	Inflammatory bowel disease	Inverse variance weighted	11	-0.0518912	0.0379926	0.171995	0.949432	0.8813	1.02283	14.1283	0.167222	-0.000981864	0.970141
IgD- CD38dim B cell %lymphocyte || id:ebi-a-GCST90001426	Inflammatory bowel disease	MR Egger	11	-0.0453091	0.175654	0.80225	0.955702	0.677334	1.34847	14.1259	0.117916	NA	NA
IgD- CD38dim B cell %lymphocyte || id:ebi-a-GCST90001426	Inflammatory bowel disease	Weighted median	11	-0.0620652	0.0473519	0.189951	0.939822	0.856522	1.03122	NA	NA	NA	NA
IgD- CD38- B cell %lymphocyte || id:ebi-a-GCST90001427	Inflammatory bowel disease	Inverse variance weighted	19	-0.00121889	0.0296182	0.967173	0.998782	0.942452	1.05848	20.7784	0.290738	-0.0162367	0.422742
IgD- CD38- B cell %lymphocyte || id:ebi-a-GCST90001427	Inflammatory bowel disease	MR Egger	19	0.11605	0.145848	0.437181	1.12305	0.843823	1.49468	19.9851	0.274992	NA	NA
IgD- CD38- B cell %lymphocyte || id:ebi-a-GCST90001427	Inflammatory bowel disease	Weighted median	19	-0.0289531	0.0385777	0.452945	0.971462	0.900716	1.04776	NA	NA	NA	NA
IgD- CD38dim B cell %B cell || id:ebi-a-GCST90001428	Inflammatory bowel disease	Inverse variance weighted	13	0.032647	0.0711221	0.646215	1.03319	0.898748	1.18773	58.9732	3.47116e-08	-0.0179807	0.61275
IgD- CD38dim B cell %B cell || id:ebi-a-GCST90001428	Inflammatory bowel disease	MR Egger	13	0.146553	0.230651	0.538168	1.15784	0.736738	1.81962	57.5534	2.63081e-08	NA	NA
IgD- CD38dim B cell %B cell || id:ebi-a-GCST90001428	Inflammatory bowel disease	Weighted median	13	-0.012929	0.0469586	0.783065	0.987154	0.900353	1.08232	NA	NA	NA	NA
IgD+ CD38+ B cell %lymphocyte || id:ebi-a-GCST90001429	Inflammatory bowel disease	Inverse variance weighted	14	-0.0544846	0.0664381	0.41217	0.946973	0.831351	1.07868	62.8138	1.64032e-08	-0.00600372	0.886944
IgD+ CD38+ B cell %lymphocyte || id:ebi-a-GCST90001429	Inflammatory bowel disease	MR Egger	14	-0.0159026	0.274507	0.954757	0.984223	0.574683	1.68562	62.7036	7.22438e-09	NA	NA
IgD+ CD38+ B cell %lymphocyte || id:ebi-a-GCST90001429	Inflammatory bowel disease	Weighted median	14	0.0311264	0.0480232	0.516886	1.03162	0.938944	1.13343	NA	NA	NA	NA
IgD+ CD38dim B cell %lymphocyte || id:ebi-a-GCST90001430	Inflammatory bowel disease	Inverse variance weighted	17	0.0235962	0.0460907	0.608685	1.02388	0.935437	1.12068	42.0866	0.000383033	0.0247944	0.405477
IgD+ CD38dim B cell %lymphocyte || id:ebi-a-GCST90001430	Inflammatory bowel disease	MR Egger	17	-0.149529	0.207527	0.482278	0.861113	0.573337	1.29333	40.1266	0.00043397	NA	NA
IgD+ CD38dim B cell %lymphocyte || id:ebi-a-GCST90001430	Inflammatory bowel disease	Weighted median	17	-0.0332285	0.0432018	0.441807	0.967318	0.888781	1.05279	NA	NA	NA	NA
IgD+ CD38- B cell %lymphocyte || id:ebi-a-GCST90001431	Inflammatory bowel disease	Inverse variance weighted	9	0.043328	0.0406823	0.286861	1.04428	0.964246	1.13096	6.13844	0.631728	0.0249581	0.517962
IgD+ CD38- B cell %lymphocyte || id:ebi-a-GCST90001431	Inflammatory bowel disease	MR Egger	9	-0.117111	0.239198	0.639386	0.889486	0.556583	1.42151	5.67515	0.57815	NA	NA
IgD+ CD38- B cell %lymphocyte || id:ebi-a-GCST90001431	Inflammatory bowel disease	Weighted median	9	0.0649133	0.0537539	0.227201	1.06707	0.960363	1.18563	NA	NA	NA	NA
Unswitched memory B cell %lymphocyte || id:ebi-a-GCST90001432	Inflammatory bowel disease	Inverse variance weighted	12	0.0598571	0.0575141	0.297998	1.06168	0.948503	1.18837	32.2337	0.000699572	0.0281055	0.459425
Unswitched memory B cell %lymphocyte || id:ebi-a-GCST90001432	Inflammatory bowel disease	MR Egger	12	-0.12667	0.249406	0.622547	0.881024	0.540367	1.43644	30.432	0.000727756	NA	NA
Unswitched memory B cell %lymphocyte || id:ebi-a-GCST90001432	Inflammatory bowel disease	Weighted median	12	0.0167438	0.0541521	0.757169	1.01688	0.914485	1.13075	NA	NA	NA	NA
IgD- CD27- B cell %lymphocyte || id:ebi-a-GCST90001433	Inflammatory bowel disease	Inverse variance weighted	11	-0.105297	0.0329945	0.00141608	0.900057	0.843693	0.960186	14.9893	0.132453	0.0147695	0.384614
IgD- CD27- B cell %lymphocyte || id:ebi-a-GCST90001433	Inflammatory bowel disease	MR Egger	11	-0.177512	0.0857388	0.0683224	0.837351	0.707824	0.990581	13.7165	0.132775	NA	NA
IgD- CD27- B cell %lymphocyte || id:ebi-a-GCST90001433	Inflammatory bowel disease	Weighted median	11	-0.12588	0.0418671	0.00264142	0.881721	0.812256	0.957126	NA	NA	NA	NA
Switched memory B cell %lymphocyte || id:ebi-a-GCST90001434	Inflammatory bowel disease	Inverse variance weighted	9	0.0175305	0.0423495	0.678912	1.01769	0.936623	1.10576	13.3924	0.099044	-0.0259934	0.400249
Switched memory B cell %lymphocyte || id:ebi-a-GCST90001434	Inflammatory bowel disease	MR Egger	9	0.174963	0.180953	0.365805	1.1912	0.835517	1.69831	12.0157	0.100042	NA	NA
Switched memory B cell %lymphocyte || id:ebi-a-GCST90001434	Inflammatory bowel disease	Weighted median	9	-0.0147117	0.0446793	0.74195	0.985396	0.902774	1.07558	NA	NA	NA	NA
Plasma Blast-Plasma Cell %lymphocyte || id:ebi-a-GCST90001435	Inflammatory bowel disease	Inverse variance weighted	13	0.0993995	0.0457303	0.029735	1.10451	1.00982	1.20808	23.611	0.0229647	-0.0216383	0.496688
Plasma Blast-Plasma Cell %lymphocyte || id:ebi-a-GCST90001435	Inflammatory bowel disease	MR Egger	13	0.243608	0.210399	0.271451	1.27584	0.8447	1.92705	22.5959	0.0201425	NA	NA
Plasma Blast-Plasma Cell %lymphocyte || id:ebi-a-GCST90001435	Inflammatory bowel disease	Weighted median	13	0.0489041	0.0472679	0.300849	1.05012	0.957202	1.15206	NA	NA	NA	NA
Memory B cell %lymphocyte || id:ebi-a-GCST90001436	Inflammatory bowel disease	Inverse variance weighted	14	-0.021663	0.0408264	0.595688	0.97857	0.903316	1.06009	24.0988	0.0302329	-0.00690392	0.74624
Memory B cell %lymphocyte || id:ebi-a-GCST90001436	Inflammatory bowel disease	MR Egger	14	0.0243074	0.145121	0.869768	1.02461	0.770952	1.36171	23.8806	0.0211149	NA	NA
Memory B cell %lymphocyte || id:ebi-a-GCST90001436	Inflammatory bowel disease	Weighted median	14	0.0113504	0.0428479	0.791087	1.01142	0.929943	1.10002	NA	NA	NA	NA
Naive-mature B cell %lymphocyte || id:ebi-a-GCST90001437	Inflammatory bowel disease	Inverse variance weighted	15	-0.0145029	0.0360159	0.687183	0.985602	0.918426	1.05769	19.2138	0.156941	0.0131343	0.473272
Naive-mature B cell %lymphocyte || id:ebi-a-GCST90001437	Inflammatory bowel disease	MR Egger	15	-0.0888137	0.107065	0.421777	0.915016	0.74181	1.12866	18.4399	0.141518	NA	NA
Naive-mature B cell %lymphocyte || id:ebi-a-GCST90001437	Inflammatory bowel disease	Weighted median	15	-0.0275318	0.0467701	0.556087	0.972844	0.887629	1.06624	NA	NA	NA	NA
IgD- CD38dim B cell Absolute Count || id:ebi-a-GCST90001438	Inflammatory bowel disease	Inverse variance weighted	8	0.0433486	0.0424135	0.306758	1.0443	0.960999	1.13483	6.73643	0.456829	-0.022045	0.597042
IgD- CD38dim B cell Absolute Count || id:ebi-a-GCST90001438	Inflammatory bowel disease	MR Egger	8	0.205769	0.294363	0.510706	1.22847	0.689919	2.18741	6.40411	0.379475	NA	NA
IgD- CD38dim B cell Absolute Count || id:ebi-a-GCST90001438	Inflammatory bowel disease	Weighted median	8	1.27897e-05	0.0563756	0.999819	1.00001	0.895401	1.11685	NA	NA	NA	NA
IgD+ CD24+ B cell %lymphocyte || id:ebi-a-GCST90001439	Inflammatory bowel disease	Inverse variance weighted	11	7.39254e-05	0.0375411	0.998429	1.00007	0.92913	1.07643	12.8564	0.231814	0.0162676	0.424918
IgD+ CD24+ B cell %lymphocyte || id:ebi-a-GCST90001439	Inflammatory bowel disease	MR Egger	11	-0.0985334	0.12399	0.447242	0.906165	0.710666	1.15545	11.9304	0.21726	NA	NA
IgD+ CD24+ B cell %lymphocyte || id:ebi-a-GCST90001439	Inflammatory bowel disease	Weighted median	11	0.0241845	0.0468641	0.605816	1.02448	0.93457	1.12304	NA	NA	NA	NA
IgD- CD24- B cell %lymphocyte || id:ebi-a-GCST90001440	Inflammatory bowel disease	Inverse variance weighted	17	-0.0539918	0.0293971	0.0662634	0.94744	0.894393	1.00363	9.19244	0.905277	0.0120775	0.427036
IgD- CD24- B cell %lymphocyte || id:ebi-a-GCST90001440	Inflammatory bowel disease	MR Egger	17	-0.131358	0.0992178	0.205346	0.876904	0.721932	1.06514	8.5259	0.900975	NA	NA
IgD- CD24- B cell %lymphocyte || id:ebi-a-GCST90001440	Inflammatory bowel disease	Weighted median	17	-0.0645869	0.0393843	0.101023	0.937455	0.867812	1.01269	NA	NA	NA	NA
IgD+ CD24- B cell %lymphocyte || id:ebi-a-GCST90001441	Inflammatory bowel disease	Inverse variance weighted	11	0.0597653	0.0709649	0.399687	1.06159	0.923739	1.22001	34.8966	0.000130043	0.026437	0.577725
IgD+ CD24- B cell %lymphocyte || id:ebi-a-GCST90001441	Inflammatory bowel disease	MR Egger	11	-0.105366	0.295199	0.729368	0.899995	0.504617	1.60516	33.6494	0.000102882	NA	NA
IgD+ CD24- B cell %lymphocyte || id:ebi-a-GCST90001441	Inflammatory bowel disease	Weighted median	11	0.00202359	0.0627477	0.974273	1.00203	0.886068	1.13316	NA	NA	NA	NA
CD24+ CD27+ B cell %lymphocyte || id:ebi-a-GCST90001442	Inflammatory bowel disease	Inverse variance weighted	12	0.0136647	0.0381959	0.720527	1.01376	0.940636	1.09257	13.9435	0.236134	0.0290124	0.244512
CD24+ CD27+ B cell %lymphocyte || id:ebi-a-GCST90001442	Inflammatory bowel disease	MR Egger	12	-0.193507	0.171645	0.285911	0.824064	0.588645	1.15363	12.0943	0.278797	NA	NA
CD24+ CD27+ B cell %lymphocyte || id:ebi-a-GCST90001442	Inflammatory bowel disease	Weighted median	12	0.0064366	0.0475271	0.892272	1.00646	0.916937	1.10472	NA	NA	NA	NA
CD20- B cell %lymphocyte || id:ebi-a-GCST90001443	Inflammatory bowel disease	Inverse variance weighted	7	-0.0294239	0.0406328	0.468979	0.971005	0.896673	1.0515	3.75245	0.710134	0.0115104	0.660528
CD20- B cell %lymphocyte || id:ebi-a-GCST90001443	Inflammatory bowel disease	MR Egger	7	-0.0936031	0.143473	0.542936	0.910644	0.68742	1.20635	3.5349	0.618113	NA	NA
CD20- B cell %lymphocyte || id:ebi-a-GCST90001443	Inflammatory bowel disease	Weighted median	7	0.00213943	0.0532053	0.967925	1.00214	0.9029	1.11229	NA	NA	NA	NA
CD20- CD38- B cell %lymphocyte || id:ebi-a-GCST90001444	Inflammatory bowel disease	Inverse variance weighted	15	0.0395696	0.0375978	0.292595	1.04036	0.966454	1.11992	19.1541	0.159145	0.00152478	0.9474
CD20- CD38- B cell %lymphocyte || id:ebi-a-GCST90001444	Inflammatory bowel disease	MR Egger	15	0.029494	0.154802	0.85184	1.02993	0.760394	1.39502	19.1474	0.118603	NA	NA
CD20- CD38- B cell %lymphocyte || id:ebi-a-GCST90001444	Inflammatory bowel disease	Weighted median	15	0.0664591	0.0480003	0.166188	1.06872	0.972757	1.17414	NA	NA	NA	NA
IgD- CD38- B cell %B cell || id:ebi-a-GCST90001445	Inflammatory bowel disease	Inverse variance weighted	5	-0.0203662	0.0599127	0.733908	0.97984	0.871277	1.10193	6.14957	0.188253	-0.0188998	0.758487
IgD- CD38- B cell %B cell || id:ebi-a-GCST90001445	Inflammatory bowel disease	MR Egger	5	0.084778	0.319532	0.80795	1.08848	0.581872	2.03615	5.92558	0.115288	NA	NA
IgD- CD38- B cell %B cell || id:ebi-a-GCST90001445	Inflammatory bowel disease	Weighted median	5	-0.0282646	0.0649207	0.663293	0.972131	0.855979	1.10404	NA	NA	NA	NA
IgD- CD38- B cell Absolute Count || id:ebi-a-GCST90001446	Inflammatory bowel disease	Inverse variance weighted	7	0.0165306	0.051846	0.749847	1.01667	0.918432	1.12541	5.78637	0.447541	-0.0271665	0.443339
IgD- CD38- B cell Absolute Count || id:ebi-a-GCST90001446	Inflammatory bowel disease	MR Egger	7	0.16468	0.185587	0.41553	1.17902	0.819492	1.69627	5.08276	0.405864	NA	NA
IgD- CD38- B cell Absolute Count || id:ebi-a-GCST90001446	Inflammatory bowel disease	Weighted median	7	-0.0146005	0.0727057	0.840842	0.985506	0.854615	1.13644	NA	NA	NA	NA
IgD+ CD38+ B cell %B cell || id:ebi-a-GCST90001447	Inflammatory bowel disease	Inverse variance weighted	9	-0.0520916	0.0411275	0.205302	0.949242	0.875727	1.02893	4.56028	0.803373	-0.0135858	0.570974
IgD+ CD38+ B cell %B cell || id:ebi-a-GCST90001447	Inflammatory bowel disease	MR Egger	9	0.023551	0.133748	0.865213	1.02383	0.787734	1.33069	4.20702	0.755648	NA	NA
IgD+ CD38+ B cell %B cell || id:ebi-a-GCST90001447	Inflammatory bowel disease	Weighted median	9	-0.063772	0.0550171	0.246403	0.938219	0.842311	1.04505	NA	NA	NA	NA
CD11c+ monocyte Absolute Count || id:ebi-a-GCST90001448	Inflammatory bowel disease	Inverse variance weighted	10	0.0379004	0.0387843	0.328465	1.03863	0.9626	1.12066	4.87008	0.845483	-0.0206548	0.369038
CD11c+ monocyte Absolute Count || id:ebi-a-GCST90001448	Inflammatory bowel disease	MR Egger	10	0.146723	0.120726	0.258883	1.15803	0.914023	1.46718	3.96405	0.860352	NA	NA
CD11c+ monocyte Absolute Count || id:ebi-a-GCST90001448	Inflammatory bowel disease	Weighted median	10	0.0322135	0.0486972	0.508287	1.03274	0.938725	1.13617	NA	NA	NA	NA
CD11c+ monocyte %monocyte || id:ebi-a-GCST90001449	Inflammatory bowel disease	Inverse variance weighted	10	-0.0112055	0.034009	0.741788	0.988857	0.925091	1.05702	8.50839	0.483832	0.00367952	0.893617
CD11c+ monocyte %monocyte || id:ebi-a-GCST90001449	Inflammatory bowel disease	MR Egger	10	-0.0340569	0.169202	0.845504	0.966517	0.693715	1.3466	8.48817	0.387292	NA	NA
CD11c+ monocyte %monocyte || id:ebi-a-GCST90001449	Inflammatory bowel disease	Weighted median	10	-0.0384991	0.0443791	0.385665	0.962233	0.882072	1.04968	NA	NA	NA	NA
CD62L- monocyte Absolute Count || id:ebi-a-GCST90001450	Inflammatory bowel disease	Inverse variance weighted	15	-0.0274247	0.0370894	0.459651	0.972948	0.904729	1.04631	30.7514	0.00600505	-0.00369722	0.871099
CD62L- monocyte Absolute Count || id:ebi-a-GCST90001450	Inflammatory bowel disease	MR Egger	15	-0.00830548	0.121757	0.946653	0.991729	0.781181	1.25902	30.6867	0.00374574	NA	NA
CD62L- monocyte Absolute Count || id:ebi-a-GCST90001450	Inflammatory bowel disease	Weighted median	15	-0.0177299	0.0414957	0.669183	0.982426	0.905687	1.06567	NA	NA	NA	NA
CD62L- monocyte %monocyte || id:ebi-a-GCST90001451	Inflammatory bowel disease	Inverse variance weighted	16	0.00599721	0.0235749	0.799195	1.00602	0.960588	1.05359	18.4284	0.240813	-0.0153481	0.31528
CD62L- monocyte %monocyte || id:ebi-a-GCST90001451	Inflammatory bowel disease	MR Egger	16	0.0766904	0.0718299	0.303736	1.07971	0.937915	1.24294	17.1032	0.250722	NA	NA
CD62L- monocyte %monocyte || id:ebi-a-GCST90001451	Inflammatory bowel disease	Weighted median	16	-0.00652085	0.031092	0.83388	0.9935	0.934764	1.05593	NA	NA	NA	NA
CD11c+ CD62L- monocyte Absolute Count || id:ebi-a-GCST90001452	Inflammatory bowel disease	Inverse variance weighted	13	0.0185305	0.0328774	0.57301	1.0187	0.955129	1.08651	11.0167	0.527486	-0.0377923	0.107901
CD11c+ CD62L- monocyte Absolute Count || id:ebi-a-GCST90001452	Inflammatory bowel disease	MR Egger	13	0.233841	0.127343	0.0934631	1.26344	0.984371	1.62163	7.9538	0.717436	NA	NA
CD11c+ CD62L- monocyte Absolute Count || id:ebi-a-GCST90001452	Inflammatory bowel disease	Weighted median	13	0.0217419	0.0432412	0.615101	1.02198	0.938933	1.11237	NA	NA	NA	NA
CD11c+ CD62L- monocyte %monocyte || id:ebi-a-GCST90001453	Inflammatory bowel disease	Inverse variance weighted	13	0.0342748	0.0321335	0.286135	1.03487	0.971701	1.10214	12.8764	0.378087	0.00213111	0.930132
CD11c+ CD62L- monocyte %monocyte || id:ebi-a-GCST90001453	Inflammatory bowel disease	MR Egger	13	0.0225012	0.135466	0.87109	1.02276	0.784263	1.33378	12.867	0.302107	NA	NA
CD11c+ CD62L- monocyte %monocyte || id:ebi-a-GCST90001453	Inflammatory bowel disease	Weighted median	13	0.0131664	0.0421839	0.754951	1.01325	0.932847	1.10059	NA	NA	NA	NA
CD62L- HLA DR++ monocyte Absolute Count || id:ebi-a-GCST90001454	Inflammatory bowel disease	Inverse variance weighted	12	0.0101579	0.0324188	0.754028	1.01021	0.948017	1.07648	11.7994	0.378908	-0.0343324	0.0962316
CD62L- HLA DR++ monocyte Absolute Count || id:ebi-a-GCST90001454	Inflammatory bowel disease	MR Egger	12	0.243186	0.130726	0.0924748	1.27531	0.987047	1.64775	8.42863	0.587045	NA	NA
CD62L- HLA DR++ monocyte Absolute Count || id:ebi-a-GCST90001454	Inflammatory bowel disease	Weighted median	12	0.0361528	0.0423477	0.393264	1.03681	0.954232	1.12654	NA	NA	NA	NA
CD62L- HLA DR++ monocyte %monocyte || id:ebi-a-GCST90001455	Inflammatory bowel disease	Inverse variance weighted	8	0.0763268	0.0345159	0.0270114	1.07932	1.00871	1.15486	4.09294	0.769012	0.00347223	0.86087
CD62L- HLA DR++ monocyte %monocyte || id:ebi-a-GCST90001455	Inflammatory bowel disease	MR Egger	8	0.0580988	0.105448	0.601552	1.05982	0.861931	1.30314	4.05947	0.668628	NA	NA
CD62L- HLA DR++ monocyte %monocyte || id:ebi-a-GCST90001455	Inflammatory bowel disease	Weighted median	8	0.0405309	0.0443613	0.360898	1.04136	0.954644	1.13596	NA	NA	NA	NA
CD11c+ HLA DR++ monocyte Absolute Count || id:ebi-a-GCST90001456	Inflammatory bowel disease	Inverse variance weighted	11	-0.0177698	0.0339305	0.600479	0.982387	0.91918	1.04994	6.98689	0.726682	-0.0369964	0.157064
CD11c+ HLA DR++ monocyte Absolute Count || id:ebi-a-GCST90001456	Inflammatory bowel disease	MR Egger	11	0.216041	0.155218	0.197401	1.24115	0.91559	1.68248	4.60397	0.867376	NA	NA
CD11c+ HLA DR++ monocyte Absolute Count || id:ebi-a-GCST90001456	Inflammatory bowel disease	Weighted median	11	0.0198266	0.0457363	0.664653	1.02002	0.932565	1.11569	NA	NA	NA	NA
CD11c+ HLA DR++ monocyte %monocyte || id:ebi-a-GCST90001457	Inflammatory bowel disease	Inverse variance weighted	8	-0.0336624	0.0381463	0.37753	0.966898	0.897242	1.04196	7.13381	0.415082	0.0421138	0.10994
CD11c+ HLA DR++ monocyte %monocyte || id:ebi-a-GCST90001457	Inflammatory bowel disease	MR Egger	8	-0.280741	0.137097	0.0865113	0.755224	0.577266	0.988042	3.61882	0.7281	NA	NA
CD11c+ HLA DR++ monocyte %monocyte || id:ebi-a-GCST90001457	Inflammatory bowel disease	Weighted median	8	0.011265	0.0510344	0.8253	1.01133	0.915063	1.11772	NA	NA	NA	NA
Myeloid Dendritic Cell Absolute Count || id:ebi-a-GCST90001458	Inflammatory bowel disease	Inverse variance weighted	11	0.0155774	0.0310346	0.615713	1.0157	0.955758	1.0794	18.5849	0.0458625	0.00419772	0.730398
Myeloid Dendritic Cell Absolute Count || id:ebi-a-GCST90001458	Inflammatory bowel disease	MR Egger	11	-0.00048465	0.0556471	0.993241	0.999515	0.896235	1.1147	18.3276	0.0315579	NA	NA
Myeloid Dendritic Cell Absolute Count || id:ebi-a-GCST90001458	Inflammatory bowel disease	Weighted median	11	0.0186688	0.0282277	0.508378	1.01884	0.964006	1.0768	NA	NA	NA	NA
Myeloid Dendritic Cell %Dendritic Cell || id:ebi-a-GCST90001459	Inflammatory bowel disease	Inverse variance weighted	16	0.0164118	0.0423798	0.698567	1.01655	0.93552	1.10459	61.1329	1.60895e-07	-0.000402529	0.981201
Myeloid Dendritic Cell %Dendritic Cell || id:ebi-a-GCST90001459	Inflammatory bowel disease	MR Egger	16	0.01812	0.0836358	0.831604	1.01829	0.864325	1.19967	61.1304	7.42542e-08	NA	NA
Myeloid Dendritic Cell %Dendritic Cell || id:ebi-a-GCST90001459	Inflammatory bowel disease	Weighted median	16	0.00690014	0.0288929	0.811247	1.00692	0.951486	1.06559	NA	NA	NA	NA
Plasmacytoid Dendritic Cell Absolute Count || id:ebi-a-GCST90001460	Inflammatory bowel disease	Inverse variance weighted	14	0.0195854	0.0273233	0.473497	1.01978	0.966602	1.07588	8.39696	0.816813	-0.0182828	0.228353
Plasmacytoid Dendritic Cell Absolute Count || id:ebi-a-GCST90001460	Inflammatory bowel disease	MR Egger	14	0.122589	0.0856184	0.177726	1.13042	0.955785	1.33696	6.78549	0.871458	NA	NA
Plasmacytoid Dendritic Cell Absolute Count || id:ebi-a-GCST90001460	Inflammatory bowel disease	Weighted median	14	-0.0218704	0.0376274	0.561082	0.978367	0.908809	1.05325	NA	NA	NA	NA
Dendritic Cell Absolute Count || id:ebi-a-GCST90001461	Inflammatory bowel disease	Inverse variance weighted	13	0.032137	0.0348252	0.356106	1.03266	0.964524	1.10561	26.4108	0.00938469	0.00508597	0.713092
Dendritic Cell Absolute Count || id:ebi-a-GCST90001461	Inflammatory bowel disease	MR Egger	13	0.0116137	0.0653007	0.862074	1.01168	0.890141	1.14982	26.0733	0.00632888	NA	NA
Dendritic Cell Absolute Count || id:ebi-a-GCST90001461	Inflammatory bowel disease	Weighted median	13	0.0218107	0.0298868	0.465527	1.02205	0.9639	1.08371	NA	NA	NA	NA
CD62L- Dendritic Cell Absolute Count || id:ebi-a-GCST90001462	Inflammatory bowel disease	Inverse variance weighted	11	-0.0202235	0.0272429	0.457881	0.97998	0.929025	1.03373	15.6909	0.10883	-0.0110713	0.371822
CD62L- Dendritic Cell Absolute Count || id:ebi-a-GCST90001462	Inflammatory bowel disease	MR Egger	11	0.0104741	0.0426346	0.811446	1.01053	0.929518	1.0986	14.2885	0.112428	NA	NA
CD62L- Dendritic Cell Absolute Count || id:ebi-a-GCST90001462	Inflammatory bowel disease	Weighted median	11	0.0012057	0.0255781	0.962403	1.00121	0.95225	1.05268	NA	NA	NA	NA
CD62L- Dendritic Cell %Dendritic Cell || id:ebi-a-GCST90001463	Inflammatory bowel disease	Inverse variance weighted	12	-0.00340742	0.0245462	0.889595	0.996598	0.949787	1.04572	14.406	0.211336	-0.0137001	0.168411
CD62L- Dendritic Cell %Dendritic Cell || id:ebi-a-GCST90001463	Inflammatory bowel disease	MR Egger	12	0.038415	0.0365565	0.318064	1.03916	0.96731	1.11635	11.8036	0.298416	NA	NA
CD62L- Dendritic Cell %Dendritic Cell || id:ebi-a-GCST90001463	Inflammatory bowel disease	Weighted median	12	0.00641338	0.0254705	0.801198	1.00643	0.957424	1.05795	NA	NA	NA	NA
CD86+ myeloid Dendritic Cell Absolute Count || id:ebi-a-GCST90001464	Inflammatory bowel disease	Inverse variance weighted	10	0.00326584	0.0216744	0.88023	1.00327	0.961543	1.04681	9.9091	0.357894	0.00349589	0.740419
CD86+ myeloid Dendritic Cell Absolute Count || id:ebi-a-GCST90001464	Inflammatory bowel disease	MR Egger	10	-0.00593812	0.0352248	0.870313	0.994079	0.927763	1.06514	9.76547	0.281874	NA	NA
CD86+ myeloid Dendritic Cell Absolute Count || id:ebi-a-GCST90001464	Inflammatory bowel disease	Weighted median	10	0.0132355	0.0249959	0.596453	1.01332	0.964875	1.0642	NA	NA	NA	NA
CD86+ myeloid Dendritic Cell %Dendritic Cell || id:ebi-a-GCST90001465	Inflammatory bowel disease	Inverse variance weighted	9	0.00505221	0.0215825	0.814916	1.00506	0.963436	1.04849	5.6223	0.689456	-0.00113613	0.906479
CD86+ myeloid Dendritic Cell %Dendritic Cell || id:ebi-a-GCST90001465	Inflammatory bowel disease	MR Egger	9	0.00784879	0.0315115	0.810452	1.00788	0.947514	1.07209	5.60747	0.586255	NA	NA
CD86+ myeloid Dendritic Cell %Dendritic Cell || id:ebi-a-GCST90001465	Inflammatory bowel disease	Weighted median	9	0.0117055	0.0238714	0.62388	1.01177	0.965526	1.06024	NA	NA	NA	NA
CD86+ plasmacytoid Dendritic Cell Absolute Count || id:ebi-a-GCST90001466	Inflammatory bowel disease	Inverse variance weighted	12	-0.0193986	0.0660318	0.768928	0.980788	0.861723	1.1163	32.5578	0.000620313	-0.0159514	0.662151
CD86+ plasmacytoid Dendritic Cell Absolute Count || id:ebi-a-GCST90001466	Inflammatory bowel disease	MR Egger	12	0.0883066	0.248856	0.730072	1.09232	0.670688	1.77902	31.911	0.000414343	NA	NA
CD86+ plasmacytoid Dendritic Cell Absolute Count || id:ebi-a-GCST90001466	Inflammatory bowel disease	Weighted median	12	-0.0249917	0.0568053	0.659971	0.975318	0.872555	1.09018	NA	NA	NA	NA
CD86+ plasmacytoid Dendritic Cell %Dendritic Cell || id:ebi-a-GCST90001467	Inflammatory bowel disease	Inverse variance weighted	15	-0.114276	0.0281793	5.00682e-05	0.892012	0.844081	0.942665	12.2024	0.590054	0.00254747	0.869955
CD86+ plasmacytoid Dendritic Cell %Dendritic Cell || id:ebi-a-GCST90001467	Inflammatory bowel disease	MR Egger	15	-0.129985	0.0982067	0.208446	0.878109	0.724358	1.06449	12.1745	0.51339	NA	NA
CD86+ plasmacytoid Dendritic Cell %Dendritic Cell || id:ebi-a-GCST90001467	Inflammatory bowel disease	Weighted median	15	-0.0942608	0.0397067	0.0175999	0.910045	0.841907	0.983699	NA	NA	NA	NA
CD62L- myeloid Dendritic Cell Absolute Count || id:ebi-a-GCST90001468	Inflammatory bowel disease	Inverse variance weighted	12	0.00539904	0.0251802	0.830223	1.00541	0.956998	1.05628	17.6977	0.0888656	-0.000491198	0.967755
CD62L- myeloid Dendritic Cell Absolute Count || id:ebi-a-GCST90001468	Inflammatory bowel disease	MR Egger	12	0.00670892	0.0411837	0.87384	1.00673	0.928661	1.09136	17.6946	0.0603382	NA	NA
CD62L- myeloid Dendritic Cell Absolute Count || id:ebi-a-GCST90001468	Inflammatory bowel disease	Weighted median	12	0.013568	0.0232644	0.559752	1.01366	0.968477	1.06095	NA	NA	NA	NA
CD62L- myeloid Dendritic Cell %Dendritic Cell || id:ebi-a-GCST90001469	Inflammatory bowel disease	Inverse variance weighted	12	-0.0208491	0.0204723	0.308485	0.979367	0.940847	1.01946	12.1778	0.350424	-0.0115198	0.182114
CD62L- myeloid Dendritic Cell %Dendritic Cell || id:ebi-a-GCST90001469	Inflammatory bowel disease	MR Egger	12	0.0127128	0.0304996	0.685617	1.01279	0.954024	1.07518	10.101	0.431682	NA	NA
CD62L- myeloid Dendritic Cell %Dendritic Cell || id:ebi-a-GCST90001469	Inflammatory bowel disease	Weighted median	12	0.0084807	0.023474	0.71789	1.00852	0.963167	1.056	NA	NA	NA	NA
CD62L- plasmacytoid Dendritic Cell Absolute Count || id:ebi-a-GCST90001470	Inflammatory bowel disease	Inverse variance weighted	15	0.0149128	0.0289443	0.606397	1.01502	0.959044	1.07427	20.3908	0.118295	-0.00207877	0.894133
CD62L- plasmacytoid Dendritic Cell Absolute Count || id:ebi-a-GCST90001470	Inflammatory bowel disease	MR Egger	15	0.0249531	0.0798423	0.759595	1.02527	0.876746	1.19895	20.3619	0.0865459	NA	NA
CD62L- plasmacytoid Dendritic Cell Absolute Count || id:ebi-a-GCST90001470	Inflammatory bowel disease	Weighted median	15	0.0531676	0.0378426	0.160031	1.05461	0.979215	1.1358	NA	NA	NA	NA
CD62L- plasmacytoid Dendritic Cell %Dendritic Cell || id:ebi-a-GCST90001471	Inflammatory bowel disease	Inverse variance weighted	14	-0.014917	0.027364	0.585661	0.985194	0.933746	1.03948	16.2616	0.235292	0.000693877	0.961792
CD62L- plasmacytoid Dendritic Cell %Dendritic Cell || id:ebi-a-GCST90001471	Inflammatory bowel disease	MR Egger	14	-0.0181888	0.0726976	0.806666	0.981976	0.851568	1.13235	16.2583	0.179688	NA	NA
CD62L- plasmacytoid Dendritic Cell %Dendritic Cell || id:ebi-a-GCST90001471	Inflammatory bowel disease	Weighted median	14	-0.0484114	0.0355993	0.173863	0.952742	0.888531	1.02159	NA	NA	NA	NA
CD62L- CD86+ myeloid Dendritic Cell Absolute Count || id:ebi-a-GCST90001472	Inflammatory bowel disease	Inverse variance weighted	10	0.0240727	0.0232031	0.299514	1.02436	0.978822	1.07203	14.696	0.0996308	0.00246285	0.848823
CD62L- CD86+ myeloid Dendritic Cell Absolute Count || id:ebi-a-GCST90001472	Inflammatory bowel disease	MR Egger	10	0.01839	0.0378916	0.640452	1.01856	0.945655	1.09709	14.6252	0.0668568	NA	NA
CD62L- CD86+ myeloid Dendritic Cell Absolute Count || id:ebi-a-GCST90001472	Inflammatory bowel disease	Weighted median	10	0.0151734	0.0208193	0.466118	1.01529	0.974693	1.05758	NA	NA	NA	NA
CD62L- CD86+ myeloid Dendritic Cell %Dendritic Cell || id:ebi-a-GCST90001473	Inflammatory bowel disease	Inverse variance weighted	12	0.0173968	0.0258733	0.501339	1.01755	0.967234	1.07048	22.2563	0.0224609	-0.001012	0.931957
CD62L- CD86+ myeloid Dendritic Cell %Dendritic Cell || id:ebi-a-GCST90001473	Inflammatory bowel disease	MR Egger	12	0.0199878	0.0401426	0.629308	1.02019	0.942997	1.1037	22.2393	0.0139309	NA	NA
CD62L- CD86+ myeloid Dendritic Cell %Dendritic Cell || id:ebi-a-GCST90001473	Inflammatory bowel disease	Weighted median	12	0.01578	0.020839	0.44891	1.01591	0.975247	1.05826	NA	NA	NA	NA
Plasmacytoid Dendritic Cell %Dendritic Cell || id:ebi-a-GCST90001474	Inflammatory bowel disease	Inverse variance weighted	16	-0.0151599	0.0352515	0.66716	0.984954	0.919199	1.05541	45.9025	5.51008e-05	0.0131453	0.403245
Plasmacytoid Dendritic Cell %Dendritic Cell || id:ebi-a-GCST90001474	Inflammatory bowel disease	MR Egger	16	-0.0714922	0.0744022	0.352911	0.931004	0.804672	1.07717	43.5894	6.89235e-05	NA	NA
Plasmacytoid Dendritic Cell %Dendritic Cell || id:ebi-a-GCST90001474	Inflammatory bowel disease	Weighted median	16	-0.00635661	0.0296713	0.830364	0.993664	0.937525	1.05316	NA	NA	NA	NA
HLA DR++ monocyte %monocyte || id:ebi-a-GCST90001475	Inflammatory bowel disease	Inverse variance weighted	9	0.0162056	0.0381825	0.671256	1.01634	0.943054	1.09532	9.44589	0.306087	-0.0242202	0.542451
HLA DR++ monocyte %monocyte || id:ebi-a-GCST90001475	Inflammatory bowel disease	MR Egger	9	0.156227	0.2223	0.50489	1.16909	0.756175	1.80748	8.92349	0.258196	NA	NA
HLA DR++ monocyte %monocyte || id:ebi-a-GCST90001475	Inflammatory bowel disease	Weighted median	9	-0.00343489	0.0469821	0.941718	0.996571	0.9089	1.0927	NA	NA	NA	NA
HLA DR++ monocyte %leukocyte || id:ebi-a-GCST90001476	Inflammatory bowel disease	Inverse variance weighted	4	0.0665307	0.0586266	0.25645	1.06879	0.952774	1.19894	7.02214	0.0711956	-0.0350751	0.620026
HLA DR++ monocyte %leukocyte || id:ebi-a-GCST90001476	Inflammatory bowel disease	MR Egger	4	0.226448	0.283174	0.507784	1.25414	0.719951	2.18468	6.00828	0.0495814	NA	NA
HLA DR++ monocyte %leukocyte || id:ebi-a-GCST90001476	Inflammatory bowel disease	Weighted median	4	0.0700968	0.0476592	0.141347	1.07261	0.976955	1.17764	NA	NA	NA	NA
HLA DR++ monocyte Absolute Count || id:ebi-a-GCST90001477	Inflammatory bowel disease	Inverse variance weighted	9	0.0462161	0.05236	0.377419	1.0473	0.945152	1.16049	16.2573	0.0388413	-0.00618965	0.864787
HLA DR++ monocyte Absolute Count || id:ebi-a-GCST90001477	Inflammatory bowel disease	MR Egger	9	0.0825027	0.212875	0.709853	1.086	0.71553	1.64829	16.1852	0.0234772	NA	NA
HLA DR++ monocyte Absolute Count || id:ebi-a-GCST90001477	Inflammatory bowel disease	Weighted median	9	0.0410645	0.0490787	0.402756	1.04192	0.946362	1.14712	NA	NA	NA	NA
CD4 regulatory T cell %CD4+ T cell || id:ebi-a-GCST90001478	Inflammatory bowel disease	Inverse variance weighted	10	0.156949	0.0587407	0.00754238	1.16994	1.0427	1.31269	28.4597	0.000798938	0.0411204	0.306583
CD4 regulatory T cell %CD4+ T cell || id:ebi-a-GCST90001478	Inflammatory bowel disease	MR Egger	10	-0.0491172	0.197437	0.809803	0.952069	0.646557	1.40194	24.7672	0.00170217	NA	NA
CD4 regulatory T cell %CD4+ T cell || id:ebi-a-GCST90001478	Inflammatory bowel disease	Weighted median	10	0.054648	0.0518067	0.291497	1.05617	0.954189	1.16905	NA	NA	NA	NA
CD4 regulatory T cell %T cell || id:ebi-a-GCST90001479	Inflammatory bowel disease	Inverse variance weighted	10	0.00329501	0.0324515	0.919125	1.0033	0.941473	1.06919	10.3044	0.32641	-0.00156705	0.927488
CD4 regulatory T cell %T cell || id:ebi-a-GCST90001479	Inflammatory bowel disease	MR Egger	10	0.0116904	0.095787	0.905873	1.01176	0.838574	1.22071	10.293	0.245057	NA	NA
CD4 regulatory T cell %T cell || id:ebi-a-GCST90001479	Inflammatory bowel disease	Weighted median	10	-0.0158847	0.0448714	0.723335	0.984241	0.901376	1.07472	NA	NA	NA	NA
Resting CD4 regulatory T cell Absolute Count || id:ebi-a-GCST90001480	Inflammatory bowel disease	Inverse variance weighted	11	0.00590498	0.0413813	0.88653	1.00592	0.927556	1.09091	16.1478	0.0954794	-0.0285696	0.526864
Resting CD4 regulatory T cell Absolute Count || id:ebi-a-GCST90001480	Inflammatory bowel disease	MR Egger	11	0.138658	0.206131	0.518055	1.14873	0.76693	1.7206	15.4061	0.080368	NA	NA
Resting CD4 regulatory T cell Absolute Count || id:ebi-a-GCST90001480	Inflammatory bowel disease	Weighted median	11	0.0323268	0.0474704	0.495879	1.03285	0.941091	1.13357	NA	NA	NA	NA
Resting CD4 regulatory T cell %CD4 regulatory T cell || id:ebi-a-GCST90001481	Inflammatory bowel disease	Inverse variance weighted	10	-0.0183769	0.0456561	0.68731	0.981791	0.897751	1.0737	23.8162	0.00460162	-0.0322565	0.378788
Resting CD4 regulatory T cell %CD4 regulatory T cell || id:ebi-a-GCST90001481	Inflammatory bowel disease	MR Egger	10	0.114137	0.149492	0.46708	1.12091	0.836218	1.50252	21.4852	0.00596429	NA	NA
Resting CD4 regulatory T cell %CD4 regulatory T cell || id:ebi-a-GCST90001481	Inflammatory bowel disease	Weighted median	10	0.024693	0.0402842	0.539897	1.025	0.947182	1.10921	NA	NA	NA	NA
Resting CD4 regulatory T cell %CD4+ T cell || id:ebi-a-GCST90001482	Inflammatory bowel disease	Inverse variance weighted	12	0.0694442	0.0830015	0.402782	1.07191	0.910976	1.26128	97.1898	6.42018e-16	0.1592	0.0385634
Resting CD4 regulatory T cell %CD4+ T cell || id:ebi-a-GCST90001482	Inflammatory bowel disease	MR Egger	12	-0.614538	0.295595	0.0643075	0.540891	0.303036	0.965441	62.031	1.49284e-09	NA	NA
Resting CD4 regulatory T cell %CD4+ T cell || id:ebi-a-GCST90001482	Inflammatory bowel disease	Weighted median	12	0.0270055	0.0429047	0.529067	1.02737	0.944511	1.11751	NA	NA	NA	NA
CD39+ resting CD4 regulatory T cell Absolute Count || id:ebi-a-GCST90001483	Inflammatory bowel disease	Inverse variance weighted	14	-0.025393	0.0187156	0.174851	0.974927	0.939812	1.01135	24.9713	0.0232848	0.0136209	0.192896
CD39+ resting CD4 regulatory T cell Absolute Count || id:ebi-a-GCST90001483	Inflammatory bowel disease	MR Egger	14	-0.058804	0.0302338	0.0755869	0.942892	0.888641	1.00045	21.5532	0.0428438	NA	NA
CD39+ resting CD4 regulatory T cell Absolute Count || id:ebi-a-GCST90001483	Inflammatory bowel disease	Weighted median	14	-0.0386697	0.0160168	0.0157643	0.962068	0.932336	0.99275	NA	NA	NA	NA
CD39+ resting CD4 regulatory T cell %resting CD4 regulatory T cell || id:ebi-a-GCST90001484	Inflammatory bowel disease	Inverse variance weighted	14	-0.0011201	0.0222159	0.959789	0.998881	0.956319	1.04334	13.0678	0.44259	0.00696148	0.520356
CD39+ resting CD4 regulatory T cell %resting CD4 regulatory T cell || id:ebi-a-GCST90001484	Inflammatory bowel disease	MR Egger	14	-0.0304389	0.0497601	0.552141	0.97002	0.879881	1.06939	12.6071	0.398234	NA	NA
CD39+ resting CD4 regulatory T cell %resting CD4 regulatory T cell || id:ebi-a-GCST90001484	Inflammatory bowel disease	Weighted median	14	0.00271612	0.0305044	0.92905	1.00272	0.944526	1.0645	NA	NA	NA	NA
CD39+ resting CD4 regulatory T cell %CD4 regulatory T cell || id:ebi-a-GCST90001485	Inflammatory bowel disease	Inverse variance weighted	15	-0.0279531	0.0155348	0.0719575	0.972434	0.943271	1.0025	20.188	0.124326	0.00870655	0.281248
CD39+ resting CD4 regulatory T cell %CD4 regulatory T cell || id:ebi-a-GCST90001485	Inflammatory bowel disease	MR Egger	15	-0.0491855	0.024363	0.0646177	0.952004	0.907613	0.998567	18.3992	0.142943	NA	NA
CD39+ resting CD4 regulatory T cell %CD4 regulatory T cell || id:ebi-a-GCST90001485	Inflammatory bowel disease	Weighted median	15	-0.0373716	0.0156531	0.0169639	0.963318	0.934212	0.993331	NA	NA	NA	NA
Activated CD4 regulatory T cell Absolute Count || id:ebi-a-GCST90001486	Inflammatory bowel disease	Inverse variance weighted	6	0.0336604	0.0504689	0.504801	1.03423	0.936825	1.14177	5.46265	0.362059	-0.0303585	0.443405
Activated CD4 regulatory T cell Absolute Count || id:ebi-a-GCST90001486	Inflammatory bowel disease	MR Egger	6	0.239988	0.248343	0.388587	1.27123	0.781326	2.06833	4.62757	0.327687	NA	NA
Activated CD4 regulatory T cell Absolute Count || id:ebi-a-GCST90001486	Inflammatory bowel disease	Weighted median	6	0.0530414	0.0673479	0.430946	1.05447	0.924077	1.20327	NA	NA	NA	NA
Activated CD4 regulatory T cell %CD4 regulatory T cell || id:ebi-a-GCST90001487	Inflammatory bowel disease	Inverse variance weighted	14	-0.0780582	0.0598834	0.192403	0.924911	0.822481	1.0401	53.4927	7.41628e-07	-0.0426017	0.218609
Activated CD4 regulatory T cell %CD4 regulatory T cell || id:ebi-a-GCST90001487	Inflammatory bowel disease	MR Egger	14	0.197894	0.22043	0.386968	1.21883	0.791245	1.87749	46.905	4.84159e-06	NA	NA
Activated CD4 regulatory T cell %CD4 regulatory T cell || id:ebi-a-GCST90001487	Inflammatory bowel disease	Weighted median	14	-0.00899635	0.0447468	0.840659	0.991044	0.907828	1.08189	NA	NA	NA	NA
Activated CD4 regulatory T cell %CD4+ T cell || id:ebi-a-GCST90001488	Inflammatory bowel disease	Inverse variance weighted	6	-0.110705	0.0455817	0.0151521	0.895202	0.818693	0.978861	1.31861	0.933006	-0.0155115	0.660641
Activated CD4 regulatory T cell %CD4+ T cell || id:ebi-a-GCST90001488	Inflammatory bowel disease	MR Egger	6	-0.00758027	0.222581	0.974464	0.992448	0.641569	1.53523	1.09455	0.895136	NA	NA
Activated CD4 regulatory T cell %CD4+ T cell || id:ebi-a-GCST90001488	Inflammatory bowel disease	Weighted median	6	-0.0988255	0.0540303	0.0673882	0.905901	0.814872	1.0071	NA	NA	NA	NA
CD39+ activated CD4 regulatory T cell Absolute Count || id:ebi-a-GCST90001489	Inflammatory bowel disease	Inverse variance weighted	21	0.0279702	0.0201696	0.165518	1.02837	0.988504	1.06983	23.6333	0.258779	0.0244979	0.0261697
CD39+ activated CD4 regulatory T cell Absolute Count || id:ebi-a-GCST90001489	Inflammatory bowel disease	MR Egger	21	-0.0821854	0.0493034	0.111928	0.921101	0.836256	1.01455	17.8178	0.534637	NA	NA
CD39+ activated CD4 regulatory T cell Absolute Count || id:ebi-a-GCST90001489	Inflammatory bowel disease	Weighted median	21	0.0300389	0.0274545	0.273897	1.03049	0.976508	1.08747	NA	NA	NA	NA
CD39+ activated CD4 regulatory T cell %activated CD4 regulatory T cell || id:ebi-a-GCST90001490	Inflammatory bowel disease	Inverse variance weighted	3	-0.0160558	0.0613157	0.793434	0.984072	0.872638	1.10974	0.413613	0.813177	0.00777593	0.87564
CD39+ activated CD4 regulatory T cell %activated CD4 regulatory T cell || id:ebi-a-GCST90001490	Inflammatory bowel disease	MR Egger	3	-0.0603259	0.231987	0.83804	0.941458	0.597489	1.48345	0.374462	0.540582	NA	NA
CD39+ activated CD4 regulatory T cell %activated CD4 regulatory T cell || id:ebi-a-GCST90001490	Inflammatory bowel disease	Weighted median	3	-0.0065598	0.0690423	0.924306	0.993462	0.867723	1.13742	NA	NA	NA	NA
CD39+ activated CD4 regulatory T cell %CD4 regulatory T cell || id:ebi-a-GCST90001491	Inflammatory bowel disease	Inverse variance weighted	12	0.00832907	0.0223481	0.709374	1.00836	0.965149	1.05351	6.14374	0.863604	0.0164296	0.25794
CD39+ activated CD4 regulatory T cell %CD4 regulatory T cell || id:ebi-a-GCST90001491	Inflammatory bowel disease	MR Egger	12	-0.0593501	0.0606825	0.35112	0.942377	0.836702	1.0614	4.70466	0.910014	NA	NA
CD39+ activated CD4 regulatory T cell %CD4 regulatory T cell || id:ebi-a-GCST90001491	Inflammatory bowel disease	Weighted median	12	0.014531	0.0308343	0.637455	1.01464	0.955133	1.07785	NA	NA	NA	NA
Secreting CD4 regulatory T cell Absolute Count || id:ebi-a-GCST90001492	Inflammatory bowel disease	Inverse variance weighted	7	0.191874	0.0664142	0.00386403	1.21152	1.06365	1.37995	23.0433	0.000782121	0.0348911	0.306318
Secreting CD4 regulatory T cell Absolute Count || id:ebi-a-GCST90001492	Inflammatory bowel disease	MR Egger	7	0.0198219	0.16438	0.908715	1.02002	0.73907	1.40777	18.2961	0.00259727	NA	NA
Secreting CD4 regulatory T cell Absolute Count || id:ebi-a-GCST90001492	Inflammatory bowel disease	Weighted median	7	0.171555	0.0466947	0.000238801	1.18715	1.08332	1.30093	NA	NA	NA	NA
Secreting CD4 regulatory T cell %CD4 regulatory T cell || id:ebi-a-GCST90001493	Inflammatory bowel disease	Inverse variance weighted	15	0.0237481	0.0308591	0.441557	1.02403	0.963931	1.08788	22.2908	0.0728329	-0.0019411	0.907226
Secreting CD4 regulatory T cell %CD4 regulatory T cell || id:ebi-a-GCST90001493	Inflammatory bowel disease	MR Egger	15	0.0339478	0.0916071	0.716918	1.03453	0.864502	1.238	22.2666	0.0513656	NA	NA
Secreting CD4 regulatory T cell %CD4 regulatory T cell || id:ebi-a-GCST90001493	Inflammatory bowel disease	Weighted median	15	0.000246783	0.0354596	0.994447	1.00025	0.93309	1.07224	NA	NA	NA	NA
Secreting CD4 regulatory T cell %CD4+ T cell || id:ebi-a-GCST90001494	Inflammatory bowel disease	Inverse variance weighted	15	0.0515671	0.0355688	0.147119	1.05292	0.982016	1.12894	28.1093	0.0137599	-0.0202509	0.347888
Secreting CD4 regulatory T cell %CD4+ T cell || id:ebi-a-GCST90001494	Inflammatory bowel disease	MR Egger	15	0.169456	0.126187	0.202281	1.18466	0.925085	1.51707	26.198	0.0159895	NA	NA
Secreting CD4 regulatory T cell %CD4+ T cell || id:ebi-a-GCST90001494	Inflammatory bowel disease	Weighted median	15	0.093059	0.0403826	0.0211983	1.09753	1.01401	1.18793	NA	NA	NA	NA
CD39+ secreting CD4 regulatory T cell Absolute Count || id:ebi-a-GCST90001495	Inflammatory bowel disease	Inverse variance weighted	17	0.0122775	0.0219771	0.576399	1.01235	0.969672	1.05691	20.7217	0.189456	0.0122016	0.423857
CD39+ secreting CD4 regulatory T cell Absolute Count || id:ebi-a-GCST90001495	Inflammatory bowel disease	MR Egger	17	-0.0350574	0.0617061	0.578349	0.96555	0.855558	1.08968	19.8282	0.178623	NA	NA
CD39+ secreting CD4 regulatory T cell Absolute Count || id:ebi-a-GCST90001495	Inflammatory bowel disease	Weighted median	17	0.00304469	0.0274369	0.91164	1.00305	0.950534	1.05847	NA	NA	NA	NA
CD39+ secreting CD4 regulatory T cell %secreting CD4 regulatory T cell || id:ebi-a-GCST90001496	Inflammatory bowel disease	Inverse variance weighted	13	-0.0123487	0.0211301	0.558944	0.987727	0.947656	1.02949	5.86707	0.922634	0.010211	0.333612
CD39+ secreting CD4 regulatory T cell %secreting CD4 regulatory T cell || id:ebi-a-GCST90001496	Inflammatory bowel disease	MR Egger	13	-0.0519635	0.0445086	0.267695	0.949364	0.870054	1.0359	4.84439	0.938468	NA	NA
CD39+ secreting CD4 regulatory T cell %secreting CD4 regulatory T cell || id:ebi-a-GCST90001496	Inflammatory bowel disease	Weighted median	13	-0.000738474	0.0280863	0.979024	0.999262	0.94574	1.05581	NA	NA	NA	NA
CD39+ secreting CD4 regulatory T cell %CD4 regulatory T cell || id:ebi-a-GCST90001497	Inflammatory bowel disease	Inverse variance weighted	11	-0.0185777	0.0258294	0.471988	0.981594	0.933137	1.03257	12.7154	0.240024	0.00139687	0.928658
CD39+ secreting CD4 regulatory T cell %CD4 regulatory T cell || id:ebi-a-GCST90001497	Inflammatory bowel disease	MR Egger	11	-0.0235838	0.0608018	0.707119	0.976692	0.866966	1.10031	12.7034	0.176493	NA	NA
CD39+ secreting CD4 regulatory T cell %CD4 regulatory T cell || id:ebi-a-GCST90001497	Inflammatory bowel disease	Weighted median	11	-0.00296319	0.0299521	0.921193	0.997041	0.940194	1.05733	NA	NA	NA	NA
Activated & resting CD4 regulatory T cell Absolute Count || id:ebi-a-GCST90001498	Inflammatory bowel disease	Inverse variance weighted	11	0.0232453	0.0738735	0.753017	1.02352	0.88555	1.18298	50.6022	2.06779e-07	-0.0167668	0.737675
Activated & resting CD4 regulatory T cell Absolute Count || id:ebi-a-GCST90001498	Inflammatory bowel disease	MR Egger	11	0.132048	0.324299	0.69339	1.14116	0.604365	2.15475	49.9399	1.10563e-07	NA	NA
Activated & resting CD4 regulatory T cell Absolute Count || id:ebi-a-GCST90001498	Inflammatory bowel disease	Weighted median	11	0.00566869	0.056237	0.919709	1.00568	0.900725	1.12288	NA	NA	NA	NA
Activated & resting CD4 regulatory T cell %CD4 regulatory T cell || id:ebi-a-GCST90001499	Inflammatory bowel disease	Inverse variance weighted	13	-0.0345823	0.0311576	0.267037	0.966009	0.908781	1.02684	18.1855	0.110174	-0.000157621	0.99276
Activated & resting CD4 regulatory T cell %CD4 regulatory T cell || id:ebi-a-GCST90001499	Inflammatory bowel disease	MR Egger	13	-0.0337752	0.0928343	0.722887	0.966789	0.805953	1.15972	18.1853	0.0773785	NA	NA
Activated & resting CD4 regulatory T cell %CD4 regulatory T cell || id:ebi-a-GCST90001499	Inflammatory bowel disease	Weighted median	13	-0.0207847	0.0380041	0.584444	0.97943	0.909125	1.05517	NA	NA	NA	NA
Activated & resting CD4 regulatory T cell %CD4+ T cell || id:ebi-a-GCST90001500	Inflammatory bowel disease	Inverse variance weighted	13	-0.032518	0.0384027	0.397127	0.968005	0.897818	1.04368	20.8867	0.0520643	0.00889585	0.727736
Activated & resting CD4 regulatory T cell %CD4+ T cell || id:ebi-a-GCST90001500	Inflammatory bowel disease	MR Egger	13	-0.0881803	0.160872	0.594545	0.915596	0.667985	1.25499	20.6473	0.037215	NA	NA
Activated & resting CD4 regulatory T cell %CD4+ T cell || id:ebi-a-GCST90001500	Inflammatory bowel disease	Weighted median	13	0.0305654	0.0434963	0.482235	1.03104	0.946781	1.12279	NA	NA	NA	NA
Activated & secreting CD4 regulatory T cell Absolute Count || id:ebi-a-GCST90001501	Inflammatory bowel disease	Inverse variance weighted	6	0.134411	0.0374609	0.000333195	1.14386	1.06289	1.23101	3.69654	0.59388	-0.00238769	0.908897
Activated & secreting CD4 regulatory T cell Absolute Count || id:ebi-a-GCST90001501	Inflammatory bowel disease	MR Egger	6	0.145158	0.0958288	0.204404	1.15622	0.958231	1.39512	3.68169	0.450795	NA	NA
Activated & secreting CD4 regulatory T cell Absolute Count || id:ebi-a-GCST90001501	Inflammatory bowel disease	Weighted median	6	0.17305	0.0517272	0.000821562	1.18893	1.07429	1.31579	NA	NA	NA	NA
Activated & secreting CD4 regulatory T cell %CD4 regulatory T cell || id:ebi-a-GCST90001502	Inflammatory bowel disease	Inverse variance weighted	12	0.0414242	0.0432078	0.337699	1.04229	0.957659	1.13441	30.4385	0.00135171	0.0491457	0.0594539
Activated & secreting CD4 regulatory T cell %CD4 regulatory T cell || id:ebi-a-GCST90001502	Inflammatory bowel disease	MR Egger	12	-0.182081	0.11167	0.134043	0.833534	0.669681	1.03748	20.9654	0.021336	NA	NA
Activated & secreting CD4 regulatory T cell %CD4 regulatory T cell || id:ebi-a-GCST90001502	Inflammatory bowel disease	Weighted median	12	-0.00634269	0.0388712	0.870383	0.993677	0.920784	1.07234	NA	NA	NA	NA
Activated & secreting CD4 regulatory T cell %CD4+ T cell || id:ebi-a-GCST90001503	Inflammatory bowel disease	Inverse variance weighted	13	0.039368	0.042735	0.35694	1.04015	0.956578	1.13103	32.2384	0.00127123	-0.0221438	0.277231
Activated & secreting CD4 regulatory T cell %CD4+ T cell || id:ebi-a-GCST90001503	Inflammatory bowel disease	MR Egger	13	0.160279	0.113874	0.186901	1.17384	0.939024	1.46737	28.815	0.00242487	NA	NA
Activated & secreting CD4 regulatory T cell %CD4+ T cell || id:ebi-a-GCST90001503	Inflammatory bowel disease	Weighted median	13	0.0376726	0.0443238	0.395359	1.03839	0.951989	1.13264	NA	NA	NA	NA
CD25++ CD4+ T cell Absolute Count || id:ebi-a-GCST90001504	Inflammatory bowel disease	Inverse variance weighted	8	0.0590853	0.0510442	0.247055	1.06087	0.959866	1.17249	18.865	0.00862097	-0.0307058	0.256403
CD25++ CD4+ T cell Absolute Count || id:ebi-a-GCST90001504	Inflammatory bowel disease	MR Egger	8	0.180785	0.108735	0.147449	1.19816	0.968182	1.48276	14.9463	0.0206787	NA	NA
CD25++ CD4+ T cell Absolute Count || id:ebi-a-GCST90001504	Inflammatory bowel disease	Weighted median	8	0.0956276	0.0437013	0.0286544	1.10035	1.01002	1.19875	NA	NA	NA	NA
CD25++ CD4+ T cell %CD4+ T cell || id:ebi-a-GCST90001505	Inflammatory bowel disease	Inverse variance weighted	13	0.044402	0.0369585	0.229595	1.0454	0.972353	1.12394	28.1504	0.00525855	-0.0143871	0.34215
CD25++ CD4+ T cell %CD4+ T cell || id:ebi-a-GCST90001505	Inflammatory bowel disease	MR Egger	13	0.104694	0.0711034	0.168934	1.11037	0.965925	1.27642	25.8354	0.00686584	NA	NA
CD25++ CD4+ T cell %CD4+ T cell || id:ebi-a-GCST90001505	Inflammatory bowel disease	Weighted median	13	0.0912364	0.0327614	0.00535486	1.09553	1.02739	1.16818	NA	NA	NA	NA
CD25++ CD4+ T cell %T cell || id:ebi-a-GCST90001506	Inflammatory bowel disease	Inverse variance weighted	7	0.0740016	0.0364591	0.0423856	1.07681	1.00254	1.15657	9.5079	0.146964	-0.0173266	0.284613
CD25++ CD4+ T cell %T cell || id:ebi-a-GCST90001506	Inflammatory bowel disease	MR Egger	7	0.142216	0.0669454	0.0870247	1.15283	1.01106	1.31446	7.3875	0.19338	NA	NA
CD25++ CD4+ T cell %T cell || id:ebi-a-GCST90001506	Inflammatory bowel disease	Weighted median	7	0.109013	0.0369156	0.00314671	1.11518	1.03734	1.19886	NA	NA	NA	NA
CD25++ CD45RA+ CD4 not regulatory T cell Absolute Count || id:ebi-a-GCST90001507	Inflammatory bowel disease	Inverse variance weighted	12	-0.0358171	0.0406633	0.378414	0.964817	0.890905	1.04486	24.2071	0.0118877	0.0207692	0.560076
CD25++ CD45RA+ CD4 not regulatory T cell Absolute Count || id:ebi-a-GCST90001507	Inflammatory bowel disease	MR Egger	12	-0.129381	0.160775	0.439687	0.878639	0.641144	1.20411	23.3584	0.00949825	NA	NA
CD25++ CD45RA+ CD4 not regulatory T cell Absolute Count || id:ebi-a-GCST90001507	Inflammatory bowel disease	Weighted median	12	0.00852543	0.0433455	0.844074	1.00856	0.926416	1.09799	NA	NA	NA	NA
CD25++ CD45RA+ CD4 not regulatory T cell %CD4+ T cell || id:ebi-a-GCST90001508	Inflammatory bowel disease	Inverse variance weighted	11	0.0280728	0.0351876	0.424984	1.02847	0.95993	1.10191	15.421	0.11745	-0.00644994	0.796555
CD25++ CD45RA+ CD4 not regulatory T cell %CD4+ T cell || id:ebi-a-GCST90001508	Inflammatory bowel disease	MR Egger	11	0.0629562	0.136451	0.655471	1.06498	0.815065	1.39152	15.3011	0.0829906	NA	NA
CD25++ CD45RA+ CD4 not regulatory T cell %CD4+ T cell || id:ebi-a-GCST90001508	Inflammatory bowel disease	Weighted median	11	-0.020263	0.0418759	0.628469	0.979941	0.902723	1.06376	NA	NA	NA	NA
CD25++ CD45RA+ CD4 not regulatory T cell %T cell || id:ebi-a-GCST90001509	Inflammatory bowel disease	Inverse variance weighted	6	0.00652503	0.0423769	0.877629	1.00655	0.926322	1.09372	6.53436	0.257636	0.00984786	0.820555
CD25++ CD45RA+ CD4 not regulatory T cell %T cell || id:ebi-a-GCST90001509	Inflammatory bowel disease	MR Egger	6	-0.0380606	0.190019	0.851018	0.962655	0.66332	1.39707	6.43994	0.168614	NA	NA
CD25++ CD45RA+ CD4 not regulatory T cell %T cell || id:ebi-a-GCST90001509	Inflammatory bowel disease	Weighted median	6	-0.00606805	0.050346	0.904066	0.99395	0.900553	1.09703	NA	NA	NA	NA
CD25++ CD45RA- CD4 not regulatory T cell Absolute Count || id:ebi-a-GCST90001510	Inflammatory bowel disease	Inverse variance weighted	4	0.0531787	0.063268	0.400611	1.05462	0.931623	1.19385	11.5774	0.00898016	-0.0500836	0.169898
CD25++ CD45RA- CD4 not regulatory T cell Absolute Count || id:ebi-a-GCST90001510	Inflammatory bowel disease	MR Egger	4	0.19382	0.0795585	0.135157	1.21388	1.03861	1.41872	3.59978	0.165317	NA	NA
CD25++ CD45RA- CD4 not regulatory T cell Absolute Count || id:ebi-a-GCST90001510	Inflammatory bowel disease	Weighted median	4	0.0656562	0.0363418	0.0708195	1.06786	0.994442	1.1467	NA	NA	NA	NA
CD25++ CD45RA- CD4 not regulatory T cell %CD4+ T cell || id:ebi-a-GCST90001511	Inflammatory bowel disease	Inverse variance weighted	15	0.0507985	0.0245848	0.0388038	1.05211	1.00262	1.10405	16.1572	0.303869	-0.0147962	0.171076
CD25++ CD45RA- CD4 not regulatory T cell %CD4+ T cell || id:ebi-a-GCST90001511	Inflammatory bowel disease	MR Egger	15	0.105307	0.0444507	0.0339948	1.11105	1.01835	1.21219	13.911	0.380141	NA	NA
CD25++ CD45RA- CD4 not regulatory T cell %CD4+ T cell || id:ebi-a-GCST90001511	Inflammatory bowel disease	Weighted median	15	0.0951858	0.0306081	0.00187196	1.09986	1.03582	1.16787	NA	NA	NA	NA
CD25++ CD45RA- CD4 not regulatory T cell %T cell || id:ebi-a-GCST90001512	Inflammatory bowel disease	Inverse variance weighted	13	0.0733665	0.0243402	0.00257646	1.07612	1.02599	1.12871	10.5321	0.569381	-0.00393239	0.714281
CD25++ CD45RA- CD4 not regulatory T cell %T cell || id:ebi-a-GCST90001512	Inflammatory bowel disease	MR Egger	13	0.0881418	0.0462498	0.0831336	1.09214	0.997495	1.19577	10.391	0.495598	NA	NA
CD25++ CD45RA- CD4 not regulatory T cell %T cell || id:ebi-a-GCST90001512	Inflammatory bowel disease	Weighted median	13	0.103123	0.0337808	0.00226782	1.10863	1.0376	1.18452	NA	NA	NA	NA
CD4 regulatory T cell Absolute Count || id:ebi-a-GCST90001513	Inflammatory bowel disease	Inverse variance weighted	11	0.164674	0.0572806	0.00404203	1.17901	1.0538	1.31909	32.7453	0.000300571	0.0638428	0.0671116
CD4 regulatory T cell Absolute Count || id:ebi-a-GCST90001513	Inflammatory bowel disease	MR Egger	11	-0.163274	0.165186	0.34877	0.849358	0.614444	1.17409	22.1048	0.00855264	NA	NA
CD4 regulatory T cell Absolute Count || id:ebi-a-GCST90001513	Inflammatory bowel disease	Weighted median	11	0.139275	0.0472567	0.00320663	1.14944	1.04776	1.26099	NA	NA	NA	NA
Hematopoietic Stem Cell Absolute Count || id:ebi-a-GCST90001514	Inflammatory bowel disease	Inverse variance weighted	12	-0.037907	0.0254439	0.13627	0.962802	0.915965	1.01203	6.87646	0.808998	0.00113409	0.945864
Hematopoietic Stem Cell Absolute Count || id:ebi-a-GCST90001514	Inflammatory bowel disease	MR Egger	12	-0.043358	0.0823202	0.609886	0.957569	0.814887	1.12523	6.87161	0.737507	NA	NA
Hematopoietic Stem Cell Absolute Count || id:ebi-a-GCST90001514	Inflammatory bowel disease	Weighted median	12	-0.0470093	0.0336529	0.162447	0.954079	0.893178	1.01913	NA	NA	NA	NA
Immature Myeloid-Derived Suppressor Cells Absolute Count || id:ebi-a-GCST90001515	Inflammatory bowel disease	Inverse variance weighted	13	0.0192534	0.0223748	0.389516	1.01944	0.975699	1.06514	16.3727	0.174756	0.0216672	0.134307
Immature Myeloid-Derived Suppressor Cells Absolute Count || id:ebi-a-GCST90001515	Inflammatory bowel disease	MR Egger	13	-0.0681379	0.0580043	0.264916	0.934132	0.833746	1.0466	13.2303	0.27854	NA	NA
Immature Myeloid-Derived Suppressor Cells Absolute Count || id:ebi-a-GCST90001515	Inflammatory bowel disease	Weighted median	13	-0.0120552	0.0274255	0.660256	0.988017	0.93631	1.04258	NA	NA	NA	NA
Immature Myeloid-Derived Suppressor Cells %CD33dim HLA DR- CD66b- || id:ebi-a-GCST90001516	Inflammatory bowel disease	Inverse variance weighted	9	-0.0595418	0.0323732	0.0658813	0.942196	0.88427	1.00392	14.3786	0.0724156	-0.0314265	0.115433
Immature Myeloid-Derived Suppressor Cells %CD33dim HLA DR- CD66b- || id:ebi-a-GCST90001516	Inflammatory bowel disease	MR Egger	9	0.0686992	0.0769024	0.401348	1.07111	0.921245	1.24536	9.84038	0.197801	NA	NA
Immature Myeloid-Derived Suppressor Cells %CD33dim HLA DR- CD66b- || id:ebi-a-GCST90001516	Inflammatory bowel disease	Weighted median	9	-0.0244304	0.0343576	0.477045	0.975866	0.912314	1.04384	NA	NA	NA	NA
CD33+ HLA DR+ Absolute Count || id:ebi-a-GCST90001517	Inflammatory bowel disease	Inverse variance weighted	15	0.0186665	0.0237332	0.431566	1.01884	0.972534	1.06735	20.2065	0.123765	-0.0138563	0.432226
CD33+ HLA DR+ Absolute Count || id:ebi-a-GCST90001517	Inflammatory bowel disease	MR Egger	15	0.0825066	0.0823478	0.334664	1.08601	0.924137	1.27623	19.2345	0.116012	NA	NA
CD33+ HLA DR+ Absolute Count || id:ebi-a-GCST90001517	Inflammatory bowel disease	Weighted median	15	0.0333914	0.0293163	0.254701	1.03396	0.976219	1.09511	NA	NA	NA	NA
CD33+ HLA DR+ CD14- Absolute Count || id:ebi-a-GCST90001518	Inflammatory bowel disease	Inverse variance weighted	11	0.0281846	0.022154	0.203297	1.02859	0.984878	1.07423	7.67593	0.660458	-0.0209704	0.156054
CD33+ HLA DR+ CD14- Absolute Count || id:ebi-a-GCST90001518	Inflammatory bowel disease	MR Egger	11	0.119352	0.0629267	0.0903651	1.12677	0.996024	1.27467	5.27995	0.809254	NA	NA
CD33+ HLA DR+ CD14- Absolute Count || id:ebi-a-GCST90001518	Inflammatory bowel disease	Weighted median	11	0.0329115	0.0292472	0.260467	1.03346	0.975883	1.09443	NA	NA	NA	NA
CD33+ HLA DR+ CD14- %CD33+ HLA DR+ || id:ebi-a-GCST90001519	Inflammatory bowel disease	Inverse variance weighted	11	0.0062385	0.0300191	0.835372	1.00626	0.94876	1.06724	17.8439	0.0576539	0.00913295	0.769121
CD33+ HLA DR+ CD14- %CD33+ HLA DR+ || id:ebi-a-GCST90001519	Inflammatory bowel disease	MR Egger	11	-0.0313994	0.128331	0.812195	0.969088	0.753574	1.24624	17.6643	0.0392741	NA	NA
CD33+ HLA DR+ CD14- %CD33+ HLA DR+ || id:ebi-a-GCST90001519	Inflammatory bowel disease	Weighted median	11	-0.0149929	0.0316838	0.636067	0.985119	0.925804	1.04823	NA	NA	NA	NA
CD33+ HLA DR+ CD14dim Absolute Count || id:ebi-a-GCST90001520	Inflammatory bowel disease	Inverse variance weighted	12	0.0208648	0.0310046	0.500974	1.02108	0.960881	1.08506	19.8505	0.0474341	-0.00616157	0.801573
CD33+ HLA DR+ CD14dim Absolute Count || id:ebi-a-GCST90001520	Inflammatory bowel disease	MR Egger	12	0.0478074	0.109308	0.671143	1.04897	0.846676	1.29959	19.7191	0.0320242	NA	NA
CD33+ HLA DR+ CD14dim Absolute Count || id:ebi-a-GCST90001520	Inflammatory bowel disease	Weighted median	12	0.0425647	0.0336432	0.205807	1.04348	0.976895	1.11461	NA	NA	NA	NA
CD33+ HLA DR+ CD14dim %CD33+ HLA DR+ || id:ebi-a-GCST90001521	Inflammatory bowel disease	Inverse variance weighted	14	0.0145331	0.0498612	0.770691	1.01464	0.920172	1.1188	65.1513	6.18855e-09	-0.0139328	0.731668
CD33+ HLA DR+ CD14dim %CD33+ HLA DR+ || id:ebi-a-GCST90001521	Inflammatory bowel disease	MR Egger	14	0.0901558	0.221546	0.691217	1.09434	0.708877	1.68942	64.4892	3.38797e-09	NA	NA
CD33+ HLA DR+ CD14dim %CD33+ HLA DR+ || id:ebi-a-GCST90001521	Inflammatory bowel disease	Weighted median	14	0.0505979	0.0344363	0.141746	1.0519	0.983245	1.12535	NA	NA	NA	NA
CD33- HLA DR- Absolute Count || id:ebi-a-GCST90001522	Inflammatory bowel disease	Inverse variance weighted	11	-0.00298629	0.0368332	0.935382	0.997018	0.927577	1.07166	28.0896	0.00174658	-0.0572852	0.08598
CD33- HLA DR- Absolute Count || id:ebi-a-GCST90001522	Inflammatory bowel disease	MR Egger	11	0.215395	0.117897	0.10098	1.24035	0.984439	1.56279	19.8805	0.0186643	NA	NA
CD33- HLA DR- Absolute Count || id:ebi-a-GCST90001522	Inflammatory bowel disease	Weighted median	11	0.0070749	0.0345688	0.837836	1.0071	0.941124	1.0777	NA	NA	NA	NA
CD33- HLA DR+ Absolute Count || id:ebi-a-GCST90001523	Inflammatory bowel disease	Inverse variance weighted	10	-0.0807528	0.0431517	0.0612936	0.922422	0.847614	1.00383	27.382	0.00120903	-0.0262915	0.51844
CD33- HLA DR+ Absolute Count || id:ebi-a-GCST90001523	Inflammatory bowel disease	MR Egger	10	0.0446314	0.190897	0.821014	1.04564	0.719264	1.52012	25.9047	0.00109046	NA	NA
CD33- HLA DR+ Absolute Count || id:ebi-a-GCST90001523	Inflammatory bowel disease	Weighted median	10	-0.062771	0.0419892	0.134932	0.939158	0.864962	1.01972	NA	NA	NA	NA
Granulocytic Myeloid-Derived Suppressor Cells Absolute Count || id:ebi-a-GCST90001524	Inflammatory bowel disease	Inverse variance weighted	13	-0.00142406	0.021305	0.946708	0.998577	0.957737	1.04116	10.6629	0.55801	-0.0171562	0.242994
Granulocytic Myeloid-Derived Suppressor Cells Absolute Count || id:ebi-a-GCST90001524	Inflammatory bowel disease	MR Egger	13	0.0740414	0.0647699	0.277248	1.07685	0.948468	1.22261	9.14063	0.608913	NA	NA
Granulocytic Myeloid-Derived Suppressor Cells Absolute Count || id:ebi-a-GCST90001524	Inflammatory bowel disease	Weighted median	13	-0.00113224	0.0303948	0.970285	0.998868	0.9411	1.06018	NA	NA	NA	NA
CD33dim HLA DR+ CD11b+ Absolute Count || id:ebi-a-GCST90001525	Inflammatory bowel disease	Inverse variance weighted	15	-0.0342787	0.0458611	0.454795	0.966302	0.883233	1.05718	74.2667	3.2247e-10	0.0452977	0.242416
CD33dim HLA DR+ CD11b+ Absolute Count || id:ebi-a-GCST90001525	Inflammatory bowel disease	MR Egger	15	-0.24598	0.178637	0.191766	0.781938	0.550952	1.10976	66.5844	3.3933e-09	NA	NA
CD33dim HLA DR+ CD11b+ Absolute Count || id:ebi-a-GCST90001525	Inflammatory bowel disease	Weighted median	15	0.0163139	0.0305993	0.593934	1.01645	0.957279	1.07927	NA	NA	NA	NA
CD33dim HLA DR+ CD11b+ %CD33dim HLA DR+ || id:ebi-a-GCST90001526	Inflammatory bowel disease	Inverse variance weighted	11	-0.101848	0.0335583	0.00240564	0.903167	0.845673	0.964569	45.8896	1.50185e-06	0.0554269	0.0180741
CD33dim HLA DR+ CD11b+ %CD33dim HLA DR+ || id:ebi-a-GCST90001526	Inflammatory bowel disease	MR Egger	11	-0.252922	0.0582697	0.00187597	0.776528	0.692719	0.870477	23.8529	0.00453996	NA	NA
CD33dim HLA DR+ CD11b+ %CD33dim HLA DR+ || id:ebi-a-GCST90001526	Inflammatory bowel disease	Weighted median	11	-0.153132	0.0280379	4.71836e-08	0.858016	0.812137	0.906488	NA	NA	NA	NA
CD33dim HLA DR+ CD11b- Absolute Count || id:ebi-a-GCST90001527	Inflammatory bowel disease	Inverse variance weighted	12	0.0247761	0.0622971	0.690846	1.02509	0.90726	1.15821	94.5957	2.08514e-15	0.0198051	0.638561
CD33dim HLA DR+ CD11b- Absolute Count || id:ebi-a-GCST90001527	Inflammatory bowel disease	MR Egger	12	-0.0645656	0.195431	0.747934	0.937475	0.639153	1.37504	92.4273	1.76574e-15	NA	NA
CD33dim HLA DR+ CD11b- Absolute Count || id:ebi-a-GCST90001527	Inflammatory bowel disease	Weighted median	12	0.0115971	0.0331356	0.726347	1.01166	0.948049	1.07955	NA	NA	NA	NA
CD33dim HLA DR+ CD11b- %CD33dim HLA DR+ || id:ebi-a-GCST90001528	Inflammatory bowel disease	Inverse variance weighted	11	0.12342	0.0215363	9.997e-09	1.13136	1.0846	1.18014	18.8174	0.0426444	-0.0324554	0.0203315
CD33dim HLA DR+ CD11b- %CD33dim HLA DR+ || id:ebi-a-GCST90001528	Inflammatory bowel disease	MR Egger	11	0.214821	0.0364878	0.000232663	1.23964	1.15408	1.33154	10.0188	0.348962	NA	NA
CD33dim HLA DR+ CD11b- %CD33dim HLA DR+ || id:ebi-a-GCST90001528	Inflammatory bowel disease	Weighted median	11	0.154623	0.024387	2.29191e-10	1.16722	1.11274	1.22436	NA	NA	NA	NA
CD66b++ myeloid cell Absolute Count || id:ebi-a-GCST90001529	Inflammatory bowel disease	Inverse variance weighted	10	0.0238913	0.0253824	0.346575	1.02418	0.974473	1.07642	8.77047	0.458726	0.0164764	0.436792
CD66b++ myeloid cell Absolute Count || id:ebi-a-GCST90001529	Inflammatory bowel disease	MR Egger	10	-0.0518805	0.0960337	0.603747	0.949442	0.786544	1.14608	8.09281	0.424457	NA	NA
CD66b++ myeloid cell Absolute Count || id:ebi-a-GCST90001529	Inflammatory bowel disease	Weighted median	10	0.0111743	0.0346492	0.747075	1.01124	0.944841	1.0823	NA	NA	NA	NA
Monocytic Myeloid-Derived Suppressor Cells Absolute Count || id:ebi-a-GCST90001530	Inflammatory bowel disease	Inverse variance weighted	10	-0.0489318	0.05975	0.41282	0.952246	0.847011	1.07056	98.6114	3.00322e-17	-0.0054457	0.909618
Monocytic Myeloid-Derived Suppressor Cells Absolute Count || id:ebi-a-GCST90001530	Inflammatory bowel disease	MR Egger	10	-0.0316259	0.160706	0.848897	0.968869	0.707081	1.32758	98.4425	8.8822e-18	NA	NA
Monocytic Myeloid-Derived Suppressor Cells Absolute Count || id:ebi-a-GCST90001530	Inflammatory bowel disease	Weighted median	10	0.0236356	0.0287416	0.410879	1.02392	0.967831	1.08325	NA	NA	NA	NA
CD33dim HLA DR- Absolute Count || id:ebi-a-GCST90001531	Inflammatory bowel disease	Inverse variance weighted	9	0.0213487	0.0424199	0.614774	1.02158	0.940076	1.11015	19.9915	0.0103683	0.0363288	0.133528
CD33dim HLA DR- Absolute Count || id:ebi-a-GCST90001531	Inflammatory bowel disease	MR Egger	9	-0.14465	0.105008	0.210783	0.865325	0.704359	1.06308	14.1647	0.0483276	NA	NA
CD33dim HLA DR- Absolute Count || id:ebi-a-GCST90001531	Inflammatory bowel disease	Weighted median	9	-0.0239711	0.0408247	0.557088	0.976314	0.901236	1.05765	NA	NA	NA	NA
Basophil Absolute Count || id:ebi-a-GCST90001532	Inflammatory bowel disease	Inverse variance weighted	12	0.0494296	0.0321539	0.124224	1.05067	0.9865	1.11902	34.1305	0.000344345	0.0342281	0.0399705
Basophil Absolute Count || id:ebi-a-GCST90001532	Inflammatory bowel disease	MR Egger	12	-0.0732529	0.0585954	0.239709	0.929366	0.828532	1.04247	21.9229	0.0155023	NA	NA
Basophil Absolute Count || id:ebi-a-GCST90001532	Inflammatory bowel disease	Weighted median	12	0.028956	0.0250694	0.248076	1.02938	0.980022	1.08122	NA	NA	NA	NA
Basophil %CD33dim HLA DR- CD66b- || id:ebi-a-GCST90001533	Inflammatory bowel disease	Inverse variance weighted	16	0.0255579	0.0211282	0.226411	1.02589	0.984272	1.06926	24.5394	0.0564814	-0.00769942	0.535563
Basophil %CD33dim HLA DR- CD66b- || id:ebi-a-GCST90001533	Inflammatory bowel disease	MR Egger	16	0.0540933	0.0498319	0.296032	1.05558	0.957359	1.16389	23.8521	0.0477423	NA	NA
Basophil %CD33dim HLA DR- CD66b- || id:ebi-a-GCST90001533	Inflammatory bowel disease	Weighted median	16	0.0302621	0.0234307	0.19651	1.03072	0.98446	1.07916	NA	NA	NA	NA
CD45RA- CD4+ T cell Absolute Count || id:ebi-a-GCST90001534	Inflammatory bowel disease	Inverse variance weighted	9	0.136536	0.0624848	0.0288808	1.1463	1.01417	1.29564	30.8284	0.000150732	-0.00336817	0.933522
CD45RA- CD4+ T cell Absolute Count || id:ebi-a-GCST90001534	Inflammatory bowel disease	MR Egger	9	0.155188	0.225827	0.514072	1.16788	0.750187	1.81813	30.7955	6.78107e-05	NA	NA
CD45RA- CD4+ T cell Absolute Count || id:ebi-a-GCST90001534	Inflammatory bowel disease	Weighted median	9	0.0782513	0.0507839	0.123349	1.08139	0.97894	1.19457	NA	NA	NA	NA
CD45RA- CD4+ T cell %CD4+ T cell || id:ebi-a-GCST90001535	Inflammatory bowel disease	Inverse variance weighted	15	0.0236476	0.0388041	0.542252	1.02393	0.948941	1.10484	26.3697	0.0232215	-0.00051051	0.981977
CD45RA- CD4+ T cell %CD4+ T cell || id:ebi-a-GCST90001535	Inflammatory bowel disease	MR Egger	15	0.027005	0.151253	0.86105	1.02737	0.763799	1.3819	26.3686	0.0151634	NA	NA
CD45RA- CD4+ T cell %CD4+ T cell || id:ebi-a-GCST90001535	Inflammatory bowel disease	Weighted median	15	0.0287871	0.0414101	0.486948	1.02921	0.948971	1.11622	NA	NA	NA	NA
CD45RA- CD4+ T cell %T cell || id:ebi-a-GCST90001536	Inflammatory bowel disease	Inverse variance weighted	10	0.0706044	0.042017	0.092884	1.07316	0.98832	1.16528	13.7041	0.133247	-0.0121305	0.744229
CD45RA- CD4+ T cell %T cell || id:ebi-a-GCST90001536	Inflammatory bowel disease	MR Egger	10	0.152153	0.245453	0.552576	1.16434	0.719689	1.88371	13.5114	0.0954232	NA	NA
CD45RA- CD4+ T cell %T cell || id:ebi-a-GCST90001536	Inflammatory bowel disease	Weighted median	10	0.00638815	0.0479158	0.89394	1.00641	0.916194	1.10551	NA	NA	NA	NA
Central Memory CD4+ T cell Absolute Count || id:ebi-a-GCST90001537	Inflammatory bowel disease	Inverse variance weighted	15	0.0984995	0.0686575	0.151387	1.10351	0.964574	1.26247	61.4643	6.48458e-08	-0.0448802	0.316922
Central Memory CD4+ T cell Absolute Count || id:ebi-a-GCST90001537	Inflammatory bowel disease	MR Egger	15	0.370196	0.269863	0.193338	1.44802	0.853223	2.45746	56.7362	1.99853e-07	NA	NA
Central Memory CD4+ T cell Absolute Count || id:ebi-a-GCST90001537	Inflammatory bowel disease	Weighted median	15	0.0574796	0.0553684	0.29921	1.05916	0.950238	1.18058	NA	NA	NA	NA
Central Memory CD4+ T cell %CD4+ T cell || id:ebi-a-GCST90001538	Inflammatory bowel disease	Inverse variance weighted	14	-0.0258553	0.0254772	0.310181	0.974476	0.92701	1.02437	11.2512	0.589786	0.00250936	0.872014
Central Memory CD4+ T cell %CD4+ T cell || id:ebi-a-GCST90001538	Inflammatory bowel disease	MR Egger	14	-0.0388161	0.082769	0.647497	0.961928	0.817877	1.13135	11.2241	0.509819	NA	NA
Central Memory CD4+ T cell %CD4+ T cell || id:ebi-a-GCST90001538	Inflammatory bowel disease	Weighted median	14	-0.0203907	0.0352915	0.563413	0.979816	0.914332	1.04999	NA	NA	NA	NA
Central Memory CD4+ T cell %T cell || id:ebi-a-GCST90001539	Inflammatory bowel disease	Inverse variance weighted	15	-0.0275289	0.0327139	0.400064	0.972847	0.912426	1.03727	19.3771	0.151034	-0.011138	0.620833
Central Memory CD4+ T cell %T cell || id:ebi-a-GCST90001539	Inflammatory bowel disease	MR Egger	15	0.0451145	0.147248	0.764164	1.04615	0.783886	1.39615	19.0018	0.123048	NA	NA
Central Memory CD4+ T cell %T cell || id:ebi-a-GCST90001539	Inflammatory bowel disease	Weighted median	15	-0.0106016	0.0403079	0.792539	0.989454	0.914292	1.0708	NA	NA	NA	NA
Naive CD4+ T cell Absolute Count || id:ebi-a-GCST90001540	Inflammatory bowel disease	Inverse variance weighted	13	0.0718145	0.0673509	0.2863	1.07446	0.941583	1.22608	57.5658	6.24627e-08	0.00342338	0.92116
Naive CD4+ T cell Absolute Count || id:ebi-a-GCST90001540	Inflammatory bowel disease	MR Egger	13	0.051961	0.208277	0.807586	1.05333	0.70029	1.58436	57.5122	2.67731e-08	NA	NA
Naive CD4+ T cell Absolute Count || id:ebi-a-GCST90001540	Inflammatory bowel disease	Weighted median	13	0.00301481	0.0500947	0.952011	1.00302	0.909218	1.1065	NA	NA	NA	NA
Naive CD4+ T cell %CD4+ T cell || id:ebi-a-GCST90001541	Inflammatory bowel disease	Inverse variance weighted	17	-0.0408131	0.0316028	0.196552	0.960009	0.902348	1.02135	20.8676	0.183656	-0.0205723	0.162154
Naive CD4+ T cell %CD4+ T cell || id:ebi-a-GCST90001541	Inflammatory bowel disease	MR Egger	17	0.0912449	0.0948612	0.351362	1.09554	0.909661	1.31939	18.2391	0.250302	NA	NA
Naive CD4+ T cell %CD4+ T cell || id:ebi-a-GCST90001541	Inflammatory bowel disease	Weighted median	17	-0.0189125	0.0378125	0.61696	0.981265	0.911171	1.05675	NA	NA	NA	NA
Effector Memory CD4+ T cell Absolute Count || id:ebi-a-GCST90001542	Inflammatory bowel disease	Inverse variance weighted	8	0.0314182	0.0545065	0.564336	1.03192	0.927359	1.14826	13.1986	0.067415	-0.0247238	0.507252
Effector Memory CD4+ T cell Absolute Count || id:ebi-a-GCST90001542	Inflammatory bowel disease	MR Egger	8	0.143546	0.168814	0.427769	1.15436	0.82917	1.60708	12.1889	0.057884	NA	NA
Effector Memory CD4+ T cell Absolute Count || id:ebi-a-GCST90001542	Inflammatory bowel disease	Weighted median	8	0.0495133	0.0575717	0.389773	1.05076	0.938636	1.17628	NA	NA	NA	NA
Effector Memory CD4+ T cell %CD4+ T cell || id:ebi-a-GCST90001543	Inflammatory bowel disease	Inverse variance weighted	16	0.00493561	0.0354363	0.889228	1.00495	0.937518	1.07723	20.9211	0.139368	0.0100834	0.588237
Effector Memory CD4+ T cell %CD4+ T cell || id:ebi-a-GCST90001543	Inflammatory bowel disease	MR Egger	16	-0.0579574	0.119159	0.634218	0.94369	0.747136	1.19195	20.4721	0.115945	NA	NA
Effector Memory CD4+ T cell %CD4+ T cell || id:ebi-a-GCST90001543	Inflammatory bowel disease	Weighted median	16	-0.000366607	0.0408078	0.992832	0.999633	0.922793	1.08287	NA	NA	NA	NA
Effector Memory CD4+ T cell %T cell || id:ebi-a-GCST90001544	Inflammatory bowel disease	Inverse variance weighted	8	0.0215112	0.0385129	0.576473	1.02174	0.947457	1.10186	2.82429	0.900767	0.0164833	0.481181
Effector Memory CD4+ T cell %T cell || id:ebi-a-GCST90001544	Inflammatory bowel disease	MR Egger	8	-0.0729783	0.131616	0.599293	0.929621	0.718244	1.2032	2.26061	0.894238	NA	NA
Effector Memory CD4+ T cell %T cell || id:ebi-a-GCST90001544	Inflammatory bowel disease	Weighted median	8	0.0278541	0.0497837	0.575818	1.02825	0.932653	1.13364	NA	NA	NA	NA
Terminally Differentiated CD4+ T cell Absolute Count || id:ebi-a-GCST90001545	Inflammatory bowel disease	Inverse variance weighted	6	0.0142471	0.069078	0.836599	1.01435	0.885905	1.16142	15.6533	0.00790701	-0.0288216	0.589802
Terminally Differentiated CD4+ T cell Absolute Count || id:ebi-a-GCST90001545	Inflammatory bowel disease	MR Egger	6	0.162996	0.26475	0.571423	1.17703	0.700533	1.97764	14.4186	0.00607224	NA	NA
Terminally Differentiated CD4+ T cell Absolute Count || id:ebi-a-GCST90001545	Inflammatory bowel disease	Weighted median	6	-0.0091122	0.059479	0.87824	0.990929	0.881887	1.11345	NA	NA	NA	NA
Terminally Differentiated CD4+ T cell %CD4+ T cell || id:ebi-a-GCST90001546	Inflammatory bowel disease	Inverse variance weighted	12	0.0276964	0.0632338	0.661386	1.02808	0.908244	1.16373	36.9511	0.000117426	-0.00387034	0.91694
Terminally Differentiated CD4+ T cell %CD4+ T cell || id:ebi-a-GCST90001546	Inflammatory bowel disease	MR Egger	12	0.0552432	0.265948	0.839616	1.0568	0.627498	1.7798	36.9089	5.86847e-05	NA	NA
Terminally Differentiated CD4+ T cell %CD4+ T cell || id:ebi-a-GCST90001546	Inflammatory bowel disease	Weighted median	12	0.0162963	0.0483628	0.736148	1.01643	0.924507	1.11749	NA	NA	NA	NA
Terminally Differentiated CD4+ T cell %T cell || id:ebi-a-GCST90001547	Inflammatory bowel disease	Inverse variance weighted	14	0.0162818	0.058121	0.779373	1.01642	0.906979	1.13906	37.5308	0.000341903	0.00907764	0.783014
Terminally Differentiated CD4+ T cell %T cell || id:ebi-a-GCST90001547	Inflammatory bowel disease	MR Egger	14	-0.0494965	0.241209	0.840854	0.951708	0.593175	1.52695	37.2844	0.000200878	NA	NA
Terminally Differentiated CD4+ T cell %T cell || id:ebi-a-GCST90001547	Inflammatory bowel disease	Weighted median	14	0.0300521	0.0473238	0.525408	1.03051	0.939223	1.13067	NA	NA	NA	NA
Central Memory CD8+ T cell Absolute Count || id:ebi-a-GCST90001548	Inflammatory bowel disease	Inverse variance weighted	17	0.0383991	0.0319854	0.229937	1.03915	0.976	1.10638	16.4726	0.420492	0.00850705	0.629541
Central Memory CD8+ T cell Absolute Count || id:ebi-a-GCST90001548	Inflammatory bowel disease	MR Egger	17	-0.0089008	0.101489	0.931274	0.991139	0.812353	1.20927	16.2105	0.368199	NA	NA
Central Memory CD8+ T cell Absolute Count || id:ebi-a-GCST90001548	Inflammatory bowel disease	Weighted median	17	-0.0186203	0.0453246	0.681203	0.981552	0.898115	1.07274	NA	NA	NA	NA
Central Memory CD8+ T cell %CD8+ T cell || id:ebi-a-GCST90001549	Inflammatory bowel disease	Inverse variance weighted	19	-0.063867	0.0261616	0.0146365	0.93813	0.891238	0.987489	17.5557	0.48526	0.00139385	0.912872
Central Memory CD8+ T cell %CD8+ T cell || id:ebi-a-GCST90001549	Inflammatory bowel disease	MR Egger	19	-0.0722361	0.0799073	0.378629	0.930311	0.795444	1.08804	17.543	0.418203	NA	NA
Central Memory CD8+ T cell %CD8+ T cell || id:ebi-a-GCST90001549	Inflammatory bowel disease	Weighted median	19	-0.0530606	0.0363144	0.143976	0.948323	0.883171	1.01828	NA	NA	NA	NA
Central Memory CD8+ T cell %T cell || id:ebi-a-GCST90001550	Inflammatory bowel disease	Inverse variance weighted	13	-0.0174783	0.0455869	0.701418	0.982674	0.89868	1.07452	23.3454	0.024933	-0.0185956	0.473307
Central Memory CD8+ T cell %T cell || id:ebi-a-GCST90001550	Inflammatory bowel disease	MR Egger	13	0.10531	0.171762	0.552264	1.11106	0.793467	1.55576	22.231	0.0226436	NA	NA
Central Memory CD8+ T cell %T cell || id:ebi-a-GCST90001550	Inflammatory bowel disease	Weighted median	13	-0.0398577	0.0511857	0.436163	0.960926	0.8692	1.06233	NA	NA	NA	NA
Naive CD8+ T cell Absolute Count || id:ebi-a-GCST90001551	Inflammatory bowel disease	Inverse variance weighted	14	0.0617066	0.0646105	0.33955	1.06365	0.937133	1.20725	34.1317	0.00114932	-0.0192524	0.53189
Naive CD8+ T cell Absolute Count || id:ebi-a-GCST90001551	Inflammatory bowel disease	MR Egger	14	0.214679	0.246677	0.40122	1.23946	0.76429	2.01006	32.9926	0.000970597	NA	NA
Naive CD8+ T cell Absolute Count || id:ebi-a-GCST90001551	Inflammatory bowel disease	Weighted median	14	-0.00959383	0.057527	0.86755	0.990452	0.884842	1.10867	NA	NA	NA	NA
Naive CD8+ T cell %CD8+ T cell || id:ebi-a-GCST90001552	Inflammatory bowel disease	Inverse variance weighted	13	-0.0470444	0.0380791	0.216668	0.954045	0.885432	1.02797	8.82809	0.717539	0.00765966	0.639374
Naive CD8+ T cell %CD8+ T cell || id:ebi-a-GCST90001552	Inflammatory bowel disease	MR Egger	13	-0.112773	0.141631	0.442736	0.893353	0.676806	1.17919	8.59594	0.659134	NA	NA
Naive CD8+ T cell %CD8+ T cell || id:ebi-a-GCST90001552	Inflammatory bowel disease	Weighted median	13	-0.0820237	0.0508146	0.10649	0.92125	0.833918	1.01773	NA	NA	NA	NA
Naive CD8+ T cell %T cell || id:ebi-a-GCST90001553	Inflammatory bowel disease	Inverse variance weighted	14	-0.00534466	0.043808	0.902897	0.99467	0.912828	1.08385	14.4753	0.341243	0.0219934	0.372811
Naive CD8+ T cell %T cell || id:ebi-a-GCST90001553	Inflammatory bowel disease	MR Egger	14	-0.208876	0.224222	0.369927	0.811496	0.522908	1.25935	13.5104	0.33306	NA	NA
Naive CD8+ T cell %T cell || id:ebi-a-GCST90001553	Inflammatory bowel disease	Weighted median	14	-0.0268735	0.0570883	0.637829	0.973484	0.870431	1.08874	NA	NA	NA	NA
Effector Memory CD8+ T cell Absolute Count || id:ebi-a-GCST90001554	Inflammatory bowel disease	Inverse variance weighted	15	0.0406248	0.029185	0.16393	1.04146	0.983559	1.10277	17.0944	0.251182	-0.0069354	0.692139
Effector Memory CD8+ T cell Absolute Count || id:ebi-a-GCST90001554	Inflammatory bowel disease	MR Egger	15	0.0816249	0.10564	0.453536	1.08505	0.882119	1.33466	16.8815	0.204777	NA	NA
Effector Memory CD8+ T cell Absolute Count || id:ebi-a-GCST90001554	Inflammatory bowel disease	Weighted median	15	0.00422539	0.0391518	0.914056	1.00423	0.930055	1.08433	NA	NA	NA	NA
Effector Memory CD8+ T cell %CD8+ T cell || id:ebi-a-GCST90001555	Inflammatory bowel disease	Inverse variance weighted	9	0.00182657	0.0488498	0.970173	1.00183	0.910356	1.10249	12.8717	0.116343	0.0543086	0.102068
Effector Memory CD8+ T cell %CD8+ T cell || id:ebi-a-GCST90001555	Inflammatory bowel disease	MR Egger	9	-0.388517	0.211877	0.109353	0.678062	0.447626	1.02712	8.5511	0.286511	NA	NA
Effector Memory CD8+ T cell %CD8+ T cell || id:ebi-a-GCST90001555	Inflammatory bowel disease	Weighted median	9	-0.0336003	0.0533281	0.52865	0.966958	0.870991	1.0735	NA	NA	NA	NA
Effector Memory CD8+ T cell %T cell || id:ebi-a-GCST90001556	Inflammatory bowel disease	Inverse variance weighted	7	0.0387436	0.0669657	0.562887	1.0395	0.911641	1.1853	20.2347	0.00251517	0.0150071	0.783927
Effector Memory CD8+ T cell %T cell || id:ebi-a-GCST90001556	Inflammatory bowel disease	MR Egger	7	-0.0486976	0.310831	0.881635	0.952469	0.517924	1.7516	19.9014	0.00130409	NA	NA
Effector Memory CD8+ T cell %T cell || id:ebi-a-GCST90001556	Inflammatory bowel disease	Weighted median	7	-0.00282543	0.0528589	0.957372	0.997179	0.899039	1.10603	NA	NA	NA	NA
Terminally Differentiated CD8+ T cell Absolute Count || id:ebi-a-GCST90001557	Inflammatory bowel disease	Inverse variance weighted	12	0.00457567	0.0405878	0.910241	1.00459	0.927765	1.08777	17.4472	0.0953266	0.0207601	0.49783
Terminally Differentiated CD8+ T cell Absolute Count || id:ebi-a-GCST90001557	Inflammatory bowel disease	MR Egger	12	-0.103327	0.158921	0.530228	0.901832	0.660464	1.23141	16.6245	0.083096	NA	NA
Terminally Differentiated CD8+ T cell Absolute Count || id:ebi-a-GCST90001557	Inflammatory bowel disease	Weighted median	12	0.0105998	0.0499432	0.831922	1.01066	0.916412	1.11459	NA	NA	NA	NA
Terminally Differentiated CD8+ T cell %CD8+ T cell || id:ebi-a-GCST90001558	Inflammatory bowel disease	Inverse variance weighted	14	-0.0491026	0.036433	0.177739	0.952083	0.886467	1.02256	21.8908	0.0570769	-0.00193701	0.946526
Terminally Differentiated CD8+ T cell %CD8+ T cell || id:ebi-a-GCST90001558	Inflammatory bowel disease	MR Egger	14	-0.0392085	0.14936	0.79738	0.96155	0.717521	1.28857	21.8823	0.0388608	NA	NA
Terminally Differentiated CD8+ T cell %CD8+ T cell || id:ebi-a-GCST90001558	Inflammatory bowel disease	Weighted median	14	-0.0354242	0.041418	0.392393	0.965196	0.889938	1.04682	NA	NA	NA	NA
Terminally Differentiated CD8+ T cell %T cell || id:ebi-a-GCST90001559	Inflammatory bowel disease	Inverse variance weighted	12	-0.0155498	0.0366182	0.671094	0.98457	0.916382	1.05783	16.3583	0.128343	0.0260848	0.330236
Terminally Differentiated CD8+ T cell %T cell || id:ebi-a-GCST90001559	Inflammatory bowel disease	MR Egger	12	-0.158606	0.144481	0.298037	0.853332	0.642885	1.13267	14.8074	0.139243	NA	NA
Terminally Differentiated CD8+ T cell %T cell || id:ebi-a-GCST90001559	Inflammatory bowel disease	Weighted median	12	0.00456409	0.0427765	0.91503	1.00457	0.923783	1.09243	NA	NA	NA	NA
CD45RA+ CD8+ T cell Absolute Count || id:ebi-a-GCST90001560	Inflammatory bowel disease	Inverse variance weighted	11	-0.136126	0.112092	0.224591	0.872733	0.700594	1.08717	90.1289	5.04984e-15	0.0821109	0.241547
CD45RA+ CD8+ T cell Absolute Count || id:ebi-a-GCST90001560	Inflammatory bowel disease	MR Egger	11	-0.687659	0.45324	0.163525	0.502752	0.206799	1.22225	76.7294	7.19302e-13	NA	NA
CD45RA+ CD8+ T cell Absolute Count || id:ebi-a-GCST90001560	Inflammatory bowel disease	Weighted median	11	-0.00354342	0.0583134	0.951546	0.996463	0.88884	1.11712	NA	NA	NA	NA
CD45RA+ CD8+ T cell %CD8+ T cell || id:ebi-a-GCST90001561	Inflammatory bowel disease	Inverse variance weighted	7	0.0232808	0.0646031	0.718573	1.02355	0.901819	1.16172	13.4361	0.0366105	-0.0784861	0.0577142
CD45RA+ CD8+ T cell %CD8+ T cell || id:ebi-a-GCST90001561	Inflammatory bowel disease	MR Egger	7	0.570996	0.228306	0.0544224	1.77003	1.13147	2.76897	6.09743	0.296853	NA	NA
CD45RA+ CD8+ T cell %CD8+ T cell || id:ebi-a-GCST90001561	Inflammatory bowel disease	Weighted median	7	0.117061	0.0573685	0.0412999	1.12419	1.00463	1.25797	NA	NA	NA	NA
CD45RA+ CD8+ T cell %T cell || id:ebi-a-GCST90001562	Inflammatory bowel disease	Inverse variance weighted	12	0.0579065	0.0614526	0.346042	1.05962	0.939375	1.19525	34.7396	0.000273526	-0.0308955	0.380059
CD45RA+ CD8+ T cell %T cell || id:ebi-a-GCST90001562	Inflammatory bowel disease	MR Egger	12	0.257944	0.226449	0.28122	1.29427	0.83036	2.01735	32.0378	0.000394676	NA	NA
CD45RA+ CD8+ T cell %T cell || id:ebi-a-GCST90001562	Inflammatory bowel disease	Weighted median	12	0.114625	0.0544855	0.0353987	1.12145	1.00786	1.24784	NA	NA	NA	NA
Central Memory CD4-CD8- T cell %CD4-CD8- T cell || id:ebi-a-GCST90001564	Inflammatory bowel disease	Inverse variance weighted	9	-0.0602562	0.0883457	0.495207	0.941523	0.791826	1.11952	36.2303	1.59347e-05	-0.0200407	0.668438
Central Memory CD4-CD8- T cell %CD4-CD8- T cell || id:ebi-a-GCST90001564	Inflammatory bowel disease	MR Egger	9	0.0748865	0.316407	0.819683	1.07776	0.579685	2.0038	35.2252	1.01453e-05	NA	NA
Central Memory CD4-CD8- T cell %CD4-CD8- T cell || id:ebi-a-GCST90001564	Inflammatory bowel disease	Weighted median	9	0.00978631	0.0582181	0.866507	1.00983	0.900936	1.1319	NA	NA	NA	NA
Central Memory CD4-CD8- T cell %T cell || id:ebi-a-GCST90001565	Inflammatory bowel disease	Inverse variance weighted	7	0.0790919	0.054457	0.146397	1.0823	0.972735	1.20421	10.3729	0.109802	-0.0498821	0.0652322
Central Memory CD4-CD8- T cell %T cell || id:ebi-a-GCST90001565	Inflammatory bowel disease	MR Egger	7	0.404129	0.144154	0.0378395	1.498	1.12929	1.98709	4.83138	0.436804	NA	NA
Central Memory CD4-CD8- T cell %T cell || id:ebi-a-GCST90001565	Inflammatory bowel disease	Weighted median	7	0.0594496	0.0588734	0.312597	1.06125	0.945594	1.19106	NA	NA	NA	NA
Naive CD4-CD8- T cell Absolute Count || id:ebi-a-GCST90001566	Inflammatory bowel disease	Inverse variance weighted	10	0.0142284	0.0557546	0.798572	1.01433	0.909327	1.13146	16.4294	0.0584381	-6.49423e-05	0.998235
Naive CD4-CD8- T cell Absolute Count || id:ebi-a-GCST90001566	Inflammatory bowel disease	MR Egger	10	0.0146723	0.203356	0.944253	1.01478	0.681196	1.51172	16.4294	0.0366306	NA	NA
Naive CD4-CD8- T cell Absolute Count || id:ebi-a-GCST90001566	Inflammatory bowel disease	Weighted median	10	0.0030083	0.0574226	0.958219	1.00301	0.896246	1.1225	NA	NA	NA	NA
Naive CD4-CD8- T cell %CD4-CD8- T cell || id:ebi-a-GCST90001567	Inflammatory bowel disease	Inverse variance weighted	12	-0.0731223	0.0757036	0.334093	0.929487	0.801315	1.07816	52.7764	1.97135e-07	0.143981	0.0922328
Naive CD4-CD8- T cell %CD4-CD8- T cell || id:ebi-a-GCST90001567	Inflammatory bowel disease	MR Egger	12	-1.22857	0.624349	0.0774314	0.29271	0.0860958	0.995164	39.1908	2.35078e-05	NA	NA
Naive CD4-CD8- T cell %CD4-CD8- T cell || id:ebi-a-GCST90001567	Inflammatory bowel disease	Weighted median	12	-0.0573302	0.0623594	0.357912	0.944282	0.835642	1.06705	NA	NA	NA	NA
Naive CD4-CD8- T cell %T cell || id:ebi-a-GCST90001568	Inflammatory bowel disease	Inverse variance weighted	14	-0.00735991	0.0493903	0.881542	0.992667	0.901077	1.09357	25.4428	0.0201765	0.00665721	0.808747
Naive CD4-CD8- T cell %T cell || id:ebi-a-GCST90001568	Inflammatory bowel disease	MR Egger	14	-0.0532856	0.192553	0.786695	0.948109	0.650061	1.38281	25.3136	0.0134047	NA	NA
Naive CD4-CD8- T cell %T cell || id:ebi-a-GCST90001568	Inflammatory bowel disease	Weighted median	14	-0.0216711	0.0522839	0.678516	0.978562	0.883249	1.08416	NA	NA	NA	NA
Effector Memory CD4-CD8- T cell Absolute Count || id:ebi-a-GCST90001569	Inflammatory bowel disease	Inverse variance weighted	14	-0.0199501	0.0348902	0.56746	0.980248	0.915454	1.04963	17.0007	0.199271	0.0184584	0.397485
Effector Memory CD4-CD8- T cell Absolute Count || id:ebi-a-GCST90001569	Inflammatory bowel disease	MR Egger	14	-0.138775	0.139926	0.340885	0.870424	0.661643	1.14509	15.9758	0.192348	NA	NA
Effector Memory CD4-CD8- T cell Absolute Count || id:ebi-a-GCST90001569	Inflammatory bowel disease	Weighted median	14	-0.00518913	0.0428659	0.903648	0.994824	0.914657	1.08202	NA	NA	NA	NA
Effector Memory CD4-CD8- T cell %CD4-CD8- T cell || id:ebi-a-GCST90001570	Inflammatory bowel disease	Inverse variance weighted	13	0.000392835	0.0367225	0.991465	1.00039	0.930919	1.07505	20.4833	0.058478	-0.00441466	0.869752
Effector Memory CD4-CD8- T cell %CD4-CD8- T cell || id:ebi-a-GCST90001570	Inflammatory bowel disease	MR Egger	13	0.0288977	0.174096	0.871179	1.02932	0.731739	1.44792	20.431	0.0397687	NA	NA
Effector Memory CD4-CD8- T cell %CD4-CD8- T cell || id:ebi-a-GCST90001570	Inflammatory bowel disease	Weighted median	13	0.0113222	0.0395104	0.774448	1.01139	0.93602	1.09282	NA	NA	NA	NA
Effector Memory CD4-CD8- T cell %T cell || id:ebi-a-GCST90001571	Inflammatory bowel disease	Inverse variance weighted	17	0.0290371	0.0346766	0.402386	1.02946	0.961819	1.10186	24.4173	0.0807788	0.000720223	0.972394
Effector Memory CD4-CD8- T cell %T cell || id:ebi-a-GCST90001571	Inflammatory bowel disease	MR Egger	17	0.0251661	0.115692	0.830729	1.02549	0.81743	1.2865	24.4153	0.058369	NA	NA
Effector Memory CD4-CD8- T cell %T cell || id:ebi-a-GCST90001571	Inflammatory bowel disease	Weighted median	17	0.00928608	0.0435712	0.83123	1.00933	0.926711	1.09931	NA	NA	NA	NA
Terminally Differentiated CD4-CD8- T cell Absolute Count || id:ebi-a-GCST90001572	Inflammatory bowel disease	Inverse variance weighted	15	-0.0615614	0.0281755	0.0288942	0.940295	0.889776	0.993683	13.8293	0.462507	0.0339839	0.054658
Terminally Differentiated CD4-CD8- T cell Absolute Count || id:ebi-a-GCST90001572	Inflammatory bowel disease	MR Egger	15	-0.282872	0.108533	0.0217431	0.753616	0.609208	0.932256	9.37079	0.744398	NA	NA
Terminally Differentiated CD4-CD8- T cell Absolute Count || id:ebi-a-GCST90001572	Inflammatory bowel disease	Weighted median	15	-0.0712171	0.0401157	0.0758494	0.93126	0.860842	1.00744	NA	NA	NA	NA
Terminally Differentiated CD4-CD8- T cell %CD4-CD8- T cell || id:ebi-a-GCST90001573	Inflammatory bowel disease	Inverse variance weighted	16	-0.00769244	0.0424113	0.856072	0.992337	0.913183	1.07835	34.6089	0.00279446	0.0131465	0.664157
Terminally Differentiated CD4-CD8- T cell %CD4-CD8- T cell || id:ebi-a-GCST90001573	Inflammatory bowel disease	MR Egger	16	-0.0943445	0.200172	0.644675	0.909969	0.614662	1.34715	34.1293	0.00197452	NA	NA
Terminally Differentiated CD4-CD8- T cell %CD4-CD8- T cell || id:ebi-a-GCST90001573	Inflammatory bowel disease	Weighted median	16	-0.00688613	0.0418178	0.869204	0.993138	0.914984	1.07797	NA	NA	NA	NA
Terminally Differentiated CD4-CD8- T cell %T cell || id:ebi-a-GCST90001574	Inflammatory bowel disease	Inverse variance weighted	12	-0.0637117	0.0360324	0.0770308	0.938275	0.874297	1.00694	16.5771	0.121023	0.0264757	0.231505
Terminally Differentiated CD4-CD8- T cell %T cell || id:ebi-a-GCST90001574	Inflammatory bowel disease	MR Egger	12	-0.227921	0.133583	0.118777	0.796187	0.612784	1.03448	14.2625	0.161353	NA	NA
Terminally Differentiated CD4-CD8- T cell %T cell || id:ebi-a-GCST90001574	Inflammatory bowel disease	Weighted median	12	-0.0498053	0.0412183	0.226921	0.951415	0.877575	1.03147	NA	NA	NA	NA
Naive CD4+ T cell %T cell || id:ebi-a-GCST90001575	Inflammatory bowel disease	Inverse variance weighted	22	-0.0287677	0.0304725	0.345142	0.971642	0.915309	1.03144	32.1633	0.0563583	-0.00574792	0.704485
Naive CD4+ T cell %T cell || id:ebi-a-GCST90001575	Inflammatory bowel disease	MR Egger	22	0.00722352	0.0985824	0.942316	1.00725	0.830275	1.22195	31.927	0.0440826	NA	NA
Naive CD4+ T cell %T cell || id:ebi-a-GCST90001575	Inflammatory bowel disease	Weighted median	22	-0.0230277	0.0373888	0.537962	0.977235	0.908183	1.05154	NA	NA	NA	NA
Transitional B cell %B cell || id:ebi-a-GCST90001576	Inflammatory bowel disease	Inverse variance weighted	10	0.0143478	0.07908	0.856027	1.01445	0.868794	1.18453	44.8271	9.93142e-07	0.00769563	0.874671
Transitional B cell %B cell || id:ebi-a-GCST90001576	Inflammatory bowel disease	MR Egger	10	-0.0370278	0.326392	0.912473	0.963649	0.508263	1.82705	44.679	4.23309e-07	NA	NA
Transitional B cell %B cell || id:ebi-a-GCST90001576	Inflammatory bowel disease	Weighted median	10	-0.0662675	0.0570951	0.245784	0.93588	0.836797	1.0467	NA	NA	NA	NA
Transitional B cell Absolute Count || id:ebi-a-GCST90001577	Inflammatory bowel disease	Inverse variance weighted	18	-0.0191714	0.0382597	0.61631	0.981011	0.910137	1.0574	31.248	0.0186286	0.00127605	0.943138
Transitional B cell Absolute Count || id:ebi-a-GCST90001577	Inflammatory bowel disease	MR Egger	18	-0.0276658	0.123691	0.825846	0.972713	0.763303	1.23958	31.2377	0.0125457	NA	NA
Transitional B cell Absolute Count || id:ebi-a-GCST90001577	Inflammatory bowel disease	Weighted median	18	-0.00439484	0.0437393	0.919965	0.995615	0.913818	1.08473	NA	NA	NA	NA
Transitional B cell %lymphocyte || id:ebi-a-GCST90001578	Inflammatory bowel disease	Inverse variance weighted	18	-0.0426222	0.0356617	0.232016	0.958273	0.89358	1.02765	25.9093	0.0761283	0.00289971	0.885219
Transitional B cell %lymphocyte || id:ebi-a-GCST90001578	Inflammatory bowel disease	MR Egger	18	-0.0634948	0.146968	0.671485	0.938479	0.703595	1.25178	25.8745	0.0558193	NA	NA
Transitional B cell %lymphocyte || id:ebi-a-GCST90001578	Inflammatory bowel disease	Weighted median	18	-0.0360695	0.0437348	0.409523	0.964573	0.885334	1.0509	NA	NA	NA	NA
CD14- CD16+ monocyte Absolute Count || id:ebi-a-GCST90001579	Inflammatory bowel disease	Inverse variance weighted	12	0.0231486	0.0286905	0.419759	1.02342	0.967456	1.08262	7.37906	0.767609	-0.00392233	0.780247
CD14- CD16+ monocyte Absolute Count || id:ebi-a-GCST90001579	Inflammatory bowel disease	MR Egger	12	0.0404857	0.0669455	0.558813	1.04132	0.913267	1.18732	7.2969	0.69715	NA	NA
CD14- CD16+ monocyte Absolute Count || id:ebi-a-GCST90001579	Inflammatory bowel disease	Weighted median	12	0.0252406	0.0363527	0.487478	1.02556	0.955032	1.1013	NA	NA	NA	NA
CD14+ CD16+ monocyte Absolute Count || id:ebi-a-GCST90001580	Inflammatory bowel disease	Inverse variance weighted	11	0.0233862	0.0617494	0.70489	1.02366	0.906973	1.15536	59.256	5.0104e-09	0.0182941	0.475594
CD14+ CD16+ monocyte Absolute Count || id:ebi-a-GCST90001580	Inflammatory bowel disease	MR Egger	11	-0.0341339	0.0998041	0.740195	0.966442	0.794732	1.17525	55.8188	8.50032e-09	NA	NA
CD14+ CD16+ monocyte Absolute Count || id:ebi-a-GCST90001580	Inflammatory bowel disease	Weighted median	11	0.00106201	0.03082	0.972511	1.00106	0.942381	1.0634	NA	NA	NA	NA
CD14- CD16- Absolute Count || id:ebi-a-GCST90001581	Inflammatory bowel disease	Inverse variance weighted	14	0.131766	0.0423312	0.00185357	1.14084	1.05001	1.23953	31.0794	0.0032826	-0.0406097	0.0866975
CD14- CD16- Absolute Count || id:ebi-a-GCST90001581	Inflammatory bowel disease	MR Egger	14	0.356049	0.126313	0.0154949	1.42768	1.11458	1.82873	24.0909	0.0197697	NA	NA
CD14- CD16- Absolute Count || id:ebi-a-GCST90001581	Inflammatory bowel disease	Weighted median	14	0.132704	0.04115	0.00126022	1.14191	1.05343	1.23783	NA	NA	NA	NA
CD14+ CD16- monocyte Absolute Count || id:ebi-a-GCST90001582	Inflammatory bowel disease	Inverse variance weighted	17	-0.00891803	0.0642784	0.889655	0.991122	0.8738	1.1242	88.8771	4.02601e-12	-0.00698551	0.852665
CD14+ CD16- monocyte Absolute Count || id:ebi-a-GCST90001582	Inflammatory bowel disease	MR Egger	17	0.036757	0.250661	0.885369	1.03744	0.634741	1.69563	88.6661	1.75794e-12	NA	NA
CD14+ CD16- monocyte Absolute Count || id:ebi-a-GCST90001582	Inflammatory bowel disease	Weighted median	17	0.00349198	0.0440962	0.936881	1.0035	0.92041	1.09409	NA	NA	NA	NA
Monocyte Absolute Count || id:ebi-a-GCST90001583	Inflammatory bowel disease	Inverse variance weighted	14	-0.0797858	0.068695	0.245459	0.923314	0.807003	1.05639	66.4434	3.6003e-09	-0.0552446	0.336231
Monocyte Absolute Count || id:ebi-a-GCST90001583	Inflammatory bowel disease	MR Egger	14	0.297543	0.382876	0.452133	1.34655	0.635785	2.85189	61.3157	1.29804e-08	NA	NA
Monocyte Absolute Count || id:ebi-a-GCST90001583	Inflammatory bowel disease	Weighted median	14	-0.0457907	0.0485506	0.345603	0.955242	0.868533	1.05061	NA	NA	NA	NA
CD14- CD16+ monocyte %monocyte || id:ebi-a-GCST90001584	Inflammatory bowel disease	Inverse variance weighted	13	0.0830268	0.0399528	0.0376978	1.08657	1.00473	1.17508	23.6026	0.0230246	0.0282883	0.0680834
CD14- CD16+ monocyte %monocyte || id:ebi-a-GCST90001584	Inflammatory bowel disease	MR Egger	13	-0.0859003	0.0907916	0.364404	0.917686	0.768087	1.09642	17.2032	0.102007	NA	NA
CD14- CD16+ monocyte %monocyte || id:ebi-a-GCST90001584	Inflammatory bowel disease	Weighted median	13	0.0400163	0.0398813	0.315675	1.04083	0.962568	1.12545	NA	NA	NA	NA
CD14+ CD16+ monocyte %monocyte || id:ebi-a-GCST90001585	Inflammatory bowel disease	Inverse variance weighted	14	0.000598279	0.0312184	0.98471	1.0006	0.941209	1.06374	26.2795	0.0155896	-0.00203474	0.905339
CD14+ CD16+ monocyte %monocyte || id:ebi-a-GCST90001585	Inflammatory bowel disease	MR Egger	14	0.00622295	0.0565606	0.91421	1.00624	0.900652	1.12421	26.2473	0.00990138	NA	NA
CD14+ CD16+ monocyte %monocyte || id:ebi-a-GCST90001585	Inflammatory bowel disease	Weighted median	14	-0.0141965	0.0271996	0.601713	0.985904	0.93472	1.03989	NA	NA	NA	NA
CD14+ CD16- monocyte %monocyte || id:ebi-a-GCST90001586	Inflammatory bowel disease	Inverse variance weighted	14	-0.0484489	0.0391957	0.21643	0.952706	0.882257	1.02878	26.2663	0.015654	-0.0214991	0.149196
CD14+ CD16- monocyte %monocyte || id:ebi-a-GCST90001586	Inflammatory bowel disease	MR Egger	14	0.0591831	0.0791577	0.469064	1.06097	0.908495	1.23903	21.9258	0.0383597	NA	NA
CD14+ CD16- monocyte %monocyte || id:ebi-a-GCST90001586	Inflammatory bowel disease	Weighted median	14	-0.00615639	0.0391293	0.874981	0.993863	0.920489	1.07308	NA	NA	NA	NA
CD16+ monocyte %monocyte || id:ebi-a-GCST90001587	Inflammatory bowel disease	Inverse variance weighted	15	0.0413829	0.0378119	0.273761	1.04225	0.967801	1.12243	29.7931	0.00814851	0.0181471	0.211544
CD16+ monocyte %monocyte || id:ebi-a-GCST90001587	Inflammatory bowel disease	MR Egger	15	-0.0569331	0.083409	0.506856	0.944657	0.802186	1.11243	26.2998	0.0154918	NA	NA
CD16+ monocyte %monocyte || id:ebi-a-GCST90001587	Inflammatory bowel disease	Weighted median	15	-0.000376217	0.0382972	0.992162	0.999624	0.927337	1.07755	NA	NA	NA	NA
T/B cell || id:ebi-a-GCST90001588	Inflammatory bowel disease	Inverse variance weighted	18	0.0154904	0.0347912	0.656148	1.01561	0.948664	1.08728	34.3008	0.00767628	0.028	0.182431
T/B cell || id:ebi-a-GCST90001588	Inflammatory bowel disease	MR Egger	18	-0.166559	0.134931	0.234877	0.846573	0.649844	1.10286	30.5869	0.0151863	NA	NA
T/B cell || id:ebi-a-GCST90001588	Inflammatory bowel disease	Weighted median	18	-0.0231379	0.0384586	0.54742	0.977128	0.90618	1.05363	NA	NA	NA	NA
CD4+/CD8+ T cell || id:ebi-a-GCST90001589	Inflammatory bowel disease	Inverse variance weighted	11	0.0691089	0.0697987	0.322117	1.07155	0.934544	1.22865	43.749	3.65146e-06	0.0415759	0.272462
CD4+/CD8+ T cell || id:ebi-a-GCST90001589	Inflammatory bowel disease	MR Egger	11	-0.182271	0.225715	0.440182	0.833375	0.535437	1.2971	37.9825	1.75577e-05	NA	NA
CD4+/CD8+ T cell || id:ebi-a-GCST90001589	Inflammatory bowel disease	Weighted median	11	0.0474464	0.0502152	0.344729	1.04859	0.950302	1.15704	NA	NA	NA	NA
CD4+ T cell Absolute Count || id:ebi-a-GCST90001590	Inflammatory bowel disease	Inverse variance weighted	14	0.127214	0.0556688	0.0223013	1.13566	1.01827	1.26659	49.6657	3.40198e-06	-0.025874	0.49071
CD4+ T cell Absolute Count || id:ebi-a-GCST90001590	Inflammatory bowel disease	MR Egger	14	0.296025	0.244137	0.248639	1.3445	0.833198	2.16958	47.6584	3.58382e-06	NA	NA
CD4+ T cell Absolute Count || id:ebi-a-GCST90001590	Inflammatory bowel disease	Weighted median	14	0.132676	0.0484164	0.00613806	1.14188	1.0385	1.25555	NA	NA	NA	NA
CD4+ T cell %T cell || id:ebi-a-GCST90001591	Inflammatory bowel disease	Inverse variance weighted	12	0.00766469	0.050205	0.87866	1.00769	0.913258	1.1119	22.7014	0.0194687	0.00537347	0.864564
CD4+ T cell %T cell || id:ebi-a-GCST90001591	Inflammatory bowel disease	MR Egger	12	-0.0247769	0.192681	0.900231	0.975528	0.668693	1.42316	22.6321	0.012189	NA	NA
CD4+ T cell %T cell || id:ebi-a-GCST90001591	Inflammatory bowel disease	Weighted median	12	0.0803539	0.0516423	0.119715	1.08367	0.979351	1.1991	NA	NA	NA	NA
CD8+ T cell Absolute Count || id:ebi-a-GCST90001592	Inflammatory bowel disease	Inverse variance weighted	15	0.0254308	0.0386998	0.511097	1.02576	0.950829	1.10659	26.6157	0.0215908	0.00175568	0.936396
CD8+ T cell Absolute Count || id:ebi-a-GCST90001592	Inflammatory bowel disease	MR Egger	15	0.0138628	0.147746	0.926676	1.01396	0.759026	1.35452	26.6021	0.0140974	NA	NA
CD8+ T cell Absolute Count || id:ebi-a-GCST90001592	Inflammatory bowel disease	Weighted median	15	0.00936959	0.0427674	0.826586	1.00941	0.92825	1.09767	NA	NA	NA	NA
CD8+ T cell %T cell || id:ebi-a-GCST90001593	Inflammatory bowel disease	Inverse variance weighted	15	-0.0521927	0.0502788	0.299239	0.949146	0.860072	1.04744	49.7941	6.61046e-06	-0.0407004	0.180121
CD8+ T cell %T cell || id:ebi-a-GCST90001593	Inflammatory bowel disease	MR Egger	15	0.171171	0.164988	0.318426	1.18669	0.858813	1.63975	43.1357	4.26397e-05	NA	NA
CD8+ T cell %T cell || id:ebi-a-GCST90001593	Inflammatory bowel disease	Weighted median	15	-0.0324967	0.0417792	0.436675	0.968026	0.891915	1.05063	NA	NA	NA	NA
CD4+CD8+ T cell Absolute Count || id:ebi-a-GCST90001594	Inflammatory bowel disease	Inverse variance weighted	11	0.0196287	0.0368624	0.594389	1.01982	0.948739	1.09623	16.6863	0.0816005	-0.0235111	0.216349
CD4+CD8+ T cell Absolute Count || id:ebi-a-GCST90001594	Inflammatory bowel disease	MR Egger	11	0.147111	0.102246	0.184063	1.15848	0.948104	1.41554	13.9466	0.124237	NA	NA
CD4+CD8+ T cell Absolute Count || id:ebi-a-GCST90001594	Inflammatory bowel disease	Weighted median	11	0.014386	0.0421725	0.733011	1.01449	0.934006	1.10191	NA	NA	NA	NA
CD4+CD8+ T cell %T cell || id:ebi-a-GCST90001595	Inflammatory bowel disease	Inverse variance weighted	5	-0.0592566	0.0946643	0.531338	0.942465	0.782862	1.13461	9.58578	0.0480142	-0.0596061	0.45776
CD4+CD8+ T cell %T cell || id:ebi-a-GCST90001595	Inflammatory bowel disease	MR Egger	5	0.314758	0.450805	0.535298	1.36993	0.566193	3.3146	7.72513	0.0520476	NA	NA
CD4+CD8+ T cell %T cell || id:ebi-a-GCST90001595	Inflammatory bowel disease	Weighted median	5	-0.0709393	0.0763724	0.352961	0.931518	0.802014	1.08193	NA	NA	NA	NA
CD8dim T cell Absolute Count || id:ebi-a-GCST90001596	Inflammatory bowel disease	Inverse variance weighted	14	0.044788	0.033835	0.185597	1.04581	0.978701	1.11751	14.5407	0.336897	-0.00766144	0.626347
CD8dim T cell Absolute Count || id:ebi-a-GCST90001596	Inflammatory bowel disease	MR Egger	14	0.084224	0.0862792	0.348245	1.08787	0.91862	1.28831	14.2443	0.285379	NA	NA
CD8dim T cell Absolute Count || id:ebi-a-GCST90001596	Inflammatory bowel disease	Weighted median	14	0.0668234	0.0450074	0.137617	1.06911	0.978836	1.1677	NA	NA	NA	NA
CD8dim T cell %T cell || id:ebi-a-GCST90001597	Inflammatory bowel disease	Inverse variance weighted	12	0.0108525	0.0353272	0.758691	1.01091	0.943283	1.08339	11.4231	0.408528	-0.0148793	0.311045
CD8dim T cell %T cell || id:ebi-a-GCST90001597	Inflammatory bowel disease	MR Egger	12	0.0753026	0.0698634	0.306412	1.07821	0.940231	1.23644	10.2555	0.418373	NA	NA
CD8dim T cell %T cell || id:ebi-a-GCST90001597	Inflammatory bowel disease	Weighted median	12	0.0528554	0.0496367	0.286945	1.05428	0.95654	1.162	NA	NA	NA	NA
CD4-CD8- T cell Absolute Count || id:ebi-a-GCST90001598	Inflammatory bowel disease	Inverse variance weighted	16	-0.0674418	0.0370547	0.0687496	0.934782	0.869298	1.0052	27.9273	0.0220283	-0.0125934	0.508213
CD4-CD8- T cell Absolute Count || id:ebi-a-GCST90001598	Inflammatory bowel disease	MR Egger	16	0.0142052	0.12603	0.911859	1.01431	0.792301	1.29852	27.037	0.0190415	NA	NA
CD4-CD8- T cell Absolute Count || id:ebi-a-GCST90001598	Inflammatory bowel disease	Weighted median	16	-0.0766648	0.0415797	0.0652119	0.9262	0.853712	1.00484	NA	NA	NA	NA
CD4-CD8- T cell %T cell || id:ebi-a-GCST90001599	Inflammatory bowel disease	Inverse variance weighted	12	-0.0140198	0.0472666	0.766764	0.986078	0.898829	1.0818	29.9427	0.00161774	-0.0258715	0.208664
CD4-CD8- T cell %T cell || id:ebi-a-GCST90001599	Inflammatory bowel disease	MR Egger	12	0.139189	0.12279	0.283429	1.14934	0.903499	1.46208	25.3619	0.0047001	NA	NA
CD4-CD8- T cell %T cell || id:ebi-a-GCST90001599	Inflammatory bowel disease	Weighted median	12	-0.0090448	0.0472445	0.848176	0.990996	0.903351	1.08714	NA	NA	NA	NA
Leukocyte Absolute Count || id:ebi-a-GCST90001600	Inflammatory bowel disease	Inverse variance weighted	4	-0.0626761	0.0564109	0.266541	0.939248	0.840934	1.04905	0.45634	0.928373	0.0726497	0.598489
Leukocyte Absolute Count || id:ebi-a-GCST90001600	Inflammatory bowel disease	MR Egger	4	-0.311109	0.404654	0.522375	0.732634	0.331466	1.61933	0.0719499	0.964664	NA	NA
Leukocyte Absolute Count || id:ebi-a-GCST90001600	Inflammatory bowel disease	Weighted median	4	-0.0804377	0.0685382	0.240548	0.922712	0.806725	1.05538	NA	NA	NA	NA
Lymphocyte Absolute Count || id:ebi-a-GCST90001601	Inflammatory bowel disease	Inverse variance weighted	8	0.0339018	0.0515077	0.510416	1.03448	0.935145	1.14437	11.1217	0.133396	0.00461789	0.912347
Lymphocyte Absolute Count || id:ebi-a-GCST90001601	Inflammatory bowel disease	MR Egger	8	0.00303191	0.274577	0.991548	1.00304	0.585588	1.71807	11.0974	0.0854135	NA	NA
Lymphocyte Absolute Count || id:ebi-a-GCST90001601	Inflammatory bowel disease	Weighted median	8	0.0952341	0.0559428	0.0886904	1.09992	0.98569	1.22738	NA	NA	NA	NA
Lymphocyte %leukocyte || id:ebi-a-GCST90001602	Inflammatory bowel disease	Inverse variance weighted	12	-0.0190992	0.0336801	0.570662	0.981082	0.918409	1.04803	9.39632	0.58536	-0.0452483	0.0652414
Lymphocyte %leukocyte || id:ebi-a-GCST90001602	Inflammatory bowel disease	MR Egger	12	0.270677	0.143958	0.0894862	1.31085	0.988586	1.73817	5.10982	0.883722	NA	NA
Lymphocyte %leukocyte || id:ebi-a-GCST90001602	Inflammatory bowel disease	Weighted median	12	-0.0365804	0.0446833	0.412981	0.964081	0.883239	1.05232	NA	NA	NA	NA
T cell Absolute Count || id:ebi-a-GCST90001603	Inflammatory bowel disease	Inverse variance weighted	10	0.15366	0.0657548	0.0194466	1.16609	1.02509	1.32649	29.4848	0.000536613	-0.0012527	0.978958
T cell Absolute Count || id:ebi-a-GCST90001603	Inflammatory bowel disease	MR Egger	10	0.162318	0.325763	0.6317	1.17623	0.621154	2.22735	29.482	0.000260886	NA	NA
T cell Absolute Count || id:ebi-a-GCST90001603	Inflammatory bowel disease	Weighted median	10	0.110752	0.0512336	0.0306404	1.11712	1.01039	1.23512	NA	NA	NA	NA
T cell %lymphocyte || id:ebi-a-GCST90001604	Inflammatory bowel disease	Inverse variance weighted	13	0.105489	0.0581882	0.0698475	1.11125	0.991477	1.2455	52.4509	5.15704e-07	0.0344546	0.34644
T cell %lymphocyte || id:ebi-a-GCST90001604	Inflammatory bowel disease	MR Egger	13	-0.0835579	0.200832	0.685369	0.919838	0.620525	1.36353	48.2105	1.30942e-06	NA	NA
T cell %lymphocyte || id:ebi-a-GCST90001604	Inflammatory bowel disease	Weighted median	13	0.0284583	0.0420794	0.498851	1.02887	0.947416	1.11732	NA	NA	NA	NA
T cell %leukocyte || id:ebi-a-GCST90001605	Inflammatory bowel disease	Inverse variance weighted	10	0.00415606	0.0417512	0.920707	1.00416	0.925264	1.08979	12.3574	0.1939	0.0115151	0.603416
T cell %leukocyte || id:ebi-a-GCST90001605	Inflammatory bowel disease	MR Egger	10	-0.0630753	0.131722	0.644859	0.938873	0.725242	1.21543	11.9217	0.154731	NA	NA
T cell %leukocyte || id:ebi-a-GCST90001605	Inflammatory bowel disease	Weighted median	10	-0.0541564	0.0491615	0.270634	0.947284	0.860267	1.0431	NA	NA	NA	NA
CD4+ T cell %leukocyte || id:ebi-a-GCST90001606	Inflammatory bowel disease	Inverse variance weighted	8	-0.0357883	0.0534817	0.503387	0.964845	0.868826	1.07147	12.1626	0.0953359	-0.010906	0.740289
CD4+ T cell %leukocyte || id:ebi-a-GCST90001606	Inflammatory bowel disease	MR Egger	8	0.0373135	0.218171	0.869823	1.03802	0.676852	1.5919	11.9231	0.0637072	NA	NA
CD4+ T cell %leukocyte || id:ebi-a-GCST90001606	Inflammatory bowel disease	Weighted median	8	-0.0588388	0.0584688	0.314258	0.942859	0.84077	1.05734	NA	NA	NA	NA
CD8+ T cell %leukocyte || id:ebi-a-GCST90001607	Inflammatory bowel disease	Inverse variance weighted	12	-0.0570795	0.0658191	0.385823	0.944519	0.830203	1.07458	54.6664	8.91891e-08	-0.0287987	0.506976
CD8+ T cell %leukocyte || id:ebi-a-GCST90001607	Inflammatory bowel disease	MR Egger	12	0.12114	0.267604	0.66044	1.12878	0.668068	1.90722	52.1944	1.05034e-07	NA	NA
CD8+ T cell %leukocyte || id:ebi-a-GCST90001607	Inflammatory bowel disease	Weighted median	12	0.000136219	0.0491424	0.997788	1.00014	0.908298	1.10126	NA	NA	NA	NA
CD4+CD8+ T cell %leukocyte || id:ebi-a-GCST90001608	Inflammatory bowel disease	Inverse variance weighted	13	0.04531	0.0277509	0.102524	1.04635	0.990959	1.10484	11.0704	0.522895	-0.0154964	0.26706
CD4+CD8+ T cell %leukocyte || id:ebi-a-GCST90001608	Inflammatory bowel disease	MR Egger	13	0.124285	0.0730281	0.116835	1.13234	0.981326	1.30659	9.70352	0.557236	NA	NA
CD4+CD8+ T cell %leukocyte || id:ebi-a-GCST90001608	Inflammatory bowel disease	Weighted median	13	0.0848195	0.0389474	0.0294213	1.08852	1.00852	1.17487	NA	NA	NA	NA
CD4+ CD8dim T cell Absolute Count || id:ebi-a-GCST90001609	Inflammatory bowel disease	Inverse variance weighted	12	0.0388674	0.0798176	0.626292	1.03963	0.889074	1.21569	57.7707	2.39876e-08	0.0271594	0.535923
CD4+ CD8dim T cell Absolute Count || id:ebi-a-GCST90001609	Inflammatory bowel disease	MR Egger	12	-0.143235	0.295692	0.638532	0.86655	0.485395	1.54701	55.4906	2.55693e-08	NA	NA
CD4+ CD8dim T cell Absolute Count || id:ebi-a-GCST90001609	Inflammatory bowel disease	Weighted median	12	-0.0358816	0.0492248	0.466043	0.964755	0.876024	1.06247	NA	NA	NA	NA
CD4+ CD8dim T cell %lymphocyte || id:ebi-a-GCST90001610	Inflammatory bowel disease	Inverse variance weighted	14	0.0281574	0.0701491	0.68813	1.02856	0.89643	1.18016	64.7138	7.43095e-09	0.0248986	0.489023
CD4+ CD8dim T cell %lymphocyte || id:ebi-a-GCST90001610	Inflammatory bowel disease	MR Egger	14	-0.14178	0.248594	0.578978	0.867812	0.533112	1.41265	62.0783	9.40996e-09	NA	NA
CD4+ CD8dim T cell %lymphocyte || id:ebi-a-GCST90001610	Inflammatory bowel disease	Weighted median	14	-0.054684	0.0470211	0.244843	0.946784	0.863428	1.03819	NA	NA	NA	NA
CD4+ CD8dim T cell %leukocyte || id:ebi-a-GCST90001611	Inflammatory bowel disease	Inverse variance weighted	13	0.0238648	0.0766956	0.755677	1.02415	0.881211	1.19028	67.7277	8.50342e-10	0.0425196	0.30544
CD4+ CD8dim T cell %leukocyte || id:ebi-a-GCST90001611	Inflammatory bowel disease	MR Egger	13	-0.260436	0.275254	0.364385	0.770716	0.449359	1.32189	61.2902	5.33487e-09	NA	NA
CD4+ CD8dim T cell %leukocyte || id:ebi-a-GCST90001611	Inflammatory bowel disease	Weighted median	13	-0.0505773	0.048634	0.29836	0.95068	0.864244	1.04576	NA	NA	NA	NA
CD8dim T cell %leukocyte || id:ebi-a-GCST90001612	Inflammatory bowel disease	Inverse variance weighted	12	0.0373313	0.0398642	0.349036	1.03804	0.960019	1.1224	15.9969	0.141246	-0.00975136	0.593323
CD8dim T cell %leukocyte || id:ebi-a-GCST90001612	Inflammatory bowel disease	MR Egger	12	0.0840381	0.0941591	0.39309	1.08767	0.904373	1.30812	15.5245	0.114077	NA	NA
CD8dim T cell %leukocyte || id:ebi-a-GCST90001612	Inflammatory bowel disease	Weighted median	12	0.0663486	0.0502751	0.186932	1.0686	0.968322	1.17926	NA	NA	NA	NA
CD4-CD8- T cell %leukocyte || id:ebi-a-GCST90001613	Inflammatory bowel disease	Inverse variance weighted	16	-0.0141181	0.0486825	0.771814	0.985981	0.89625	1.0847	49.78	1.30793e-05	-0.0149923	0.557134
CD4-CD8- T cell %leukocyte || id:ebi-a-GCST90001613	Inflammatory bowel disease	MR Egger	16	0.0693276	0.147385	0.645325	1.07179	0.802882	1.43075	48.526	1.07541e-05	NA	NA
CD4-CD8- T cell %leukocyte || id:ebi-a-GCST90001613	Inflammatory bowel disease	Weighted median	16	-0.00273647	0.0466052	0.953178	0.997267	0.910207	1.09265	NA	NA	NA	NA
CD8+ and CD8dim T cell %leukocyte || id:ebi-a-GCST90001614	Inflammatory bowel disease	Inverse variance weighted	12	0.0269799	0.0545029	0.620587	1.02735	0.923259	1.14317	32.0637	0.000744996	-0.00691046	0.840679
CD8+ and CD8dim T cell %leukocyte || id:ebi-a-GCST90001614	Inflammatory bowel disease	MR Egger	12	0.0685813	0.209547	0.750201	1.07099	0.710256	1.61493	31.9277	0.000411692	NA	NA
CD8+ and CD8dim T cell %leukocyte || id:ebi-a-GCST90001614	Inflammatory bowel disease	Weighted median	12	-0.00386539	0.0435502	0.929275	0.996142	0.914641	1.08491	NA	NA	NA	NA
TCRgd T cell Absolute Count || id:ebi-a-GCST90001615	Inflammatory bowel disease	Inverse variance weighted	14	0.0364213	0.0329725	0.269335	1.03709	0.972189	1.10633	12.1647	0.514184	0.0322796	0.0653459
TCRgd T cell Absolute Count || id:ebi-a-GCST90001615	Inflammatory bowel disease	MR Egger	14	-0.160254	0.102427	0.14366	0.851927	0.696971	1.04133	8.05151	0.781092	NA	NA
TCRgd T cell Absolute Count || id:ebi-a-GCST90001615	Inflammatory bowel disease	Weighted median	14	0.0154278	0.0466769	0.741005	1.01555	0.926762	1.11284	NA	NA	NA	NA
TCRgd T cell %T cell || id:ebi-a-GCST90001616	Inflammatory bowel disease	Inverse variance weighted	11	0.0148977	0.0496207	0.764001	1.01501	0.920941	1.11869	20.0186	0.029077	-0.00288903	0.917088
TCRgd T cell %T cell || id:ebi-a-GCST90001616	Inflammatory bowel disease	MR Egger	11	0.0335802	0.182161	0.857831	1.03415	0.723644	1.47789	19.9932	0.0179547	NA	NA
TCRgd T cell %T cell || id:ebi-a-GCST90001616	Inflammatory bowel disease	Weighted median	11	-0.0400157	0.0530128	0.45035	0.960774	0.865956	1.06597	NA	NA	NA	NA
TCRgd T cell %lymphocyte || id:ebi-a-GCST90001617	Inflammatory bowel disease	Inverse variance weighted	11	0.00211371	0.0592478	0.971541	1.00212	0.892247	1.12551	28.2678	0.00163527	0.0260959	0.509318
TCRgd T cell %lymphocyte || id:ebi-a-GCST90001617	Inflammatory bowel disease	MR Egger	11	-0.191778	0.288669	0.523119	0.82549	0.468804	1.45356	26.8588	0.00147599	NA	NA
TCRgd T cell %lymphocyte || id:ebi-a-GCST90001617	Inflammatory bowel disease	Weighted median	11	-0.0352221	0.0553398	0.524471	0.965391	0.866158	1.07599	NA	NA	NA	NA
HLA DR+ T cell Absolute Count || id:ebi-a-GCST90001618	Inflammatory bowel disease	Inverse variance weighted	16	0.0618078	0.0368777	0.0937343	1.06376	0.989582	1.14349	44.9578	7.77553e-05	-0.0358497	0.0210092
HLA DR+ T cell Absolute Count || id:ebi-a-GCST90001618	Inflammatory bowel disease	MR Egger	16	0.221754	0.0690617	0.00628223	1.24826	1.09023	1.4292	30.3243	0.00688424	NA	NA
HLA DR+ T cell Absolute Count || id:ebi-a-GCST90001618	Inflammatory bowel disease	Weighted median	16	0.132488	0.0376222	0.000429034	1.14167	1.06051	1.22903	NA	NA	NA	NA
HLA DR+ T cell%T cell || id:ebi-a-GCST90001619	Inflammatory bowel disease	Inverse variance weighted	18	0.086023	0.0364175	0.01817	1.08983	1.01475	1.17047	50.459	3.58381e-05	-0.0169459	0.218902
HLA DR+ T cell%T cell || id:ebi-a-GCST90001619	Inflammatory bowel disease	MR Egger	18	0.160286	0.068162	0.0318381	1.17385	1.02705	1.34163	45.7741	0.00010551	NA	NA
HLA DR+ T cell%T cell || id:ebi-a-GCST90001619	Inflammatory bowel disease	Weighted median	18	0.121948	0.0309612	8.19126e-05	1.1297	1.06318	1.20037	NA	NA	NA	NA
HLA DR+ T cell%lymphocyte || id:ebi-a-GCST90001620	Inflammatory bowel disease	Inverse variance weighted	14	0.0575554	0.030594	0.0599361	1.05924	0.997594	1.1247	27.2623	0.0114512	-0.0291753	0.0224226
HLA DR+ T cell%lymphocyte || id:ebi-a-GCST90001620	Inflammatory bowel disease	MR Egger	14	0.170989	0.0502093	0.00521618	1.18648	1.07528	1.30918	17.3465	0.137023	NA	NA
HLA DR+ T cell%lymphocyte || id:ebi-a-GCST90001620	Inflammatory bowel disease	Weighted median	14	0.110672	0.0320951	0.000564246	1.11703	1.04892	1.18955	NA	NA	NA	NA
Natural Killer T Absolute Count || id:ebi-a-GCST90001621	Inflammatory bowel disease	Inverse variance weighted	23	0.0102289	0.0224371	0.648467	1.01028	0.966815	1.0557	17.9604	0.708332	0.00569052	0.568761
Natural Killer T Absolute Count || id:ebi-a-GCST90001621	Inflammatory bowel disease	MR Egger	23	-0.0231686	0.0618932	0.711911	0.977098	0.865473	1.10312	17.6252	0.672582	NA	NA
Natural Killer T Absolute Count || id:ebi-a-GCST90001621	Inflammatory bowel disease	Weighted median	23	-0.00288809	0.0316176	0.927219	0.997116	0.9372	1.06086	NA	NA	NA	NA
Natural Killer T %T cell || id:ebi-a-GCST90001622	Inflammatory bowel disease	Inverse variance weighted	20	0.0494808	0.0265946	0.0628071	1.05073	0.997359	1.10695	25.933	0.132067	0.0181693	0.147835
Natural Killer T %T cell || id:ebi-a-GCST90001622	Inflammatory bowel disease	MR Egger	20	-0.0535734	0.0728456	0.471548	0.947836	0.821724	1.0933	23.0097	0.190218	NA	NA
Natural Killer T %T cell || id:ebi-a-GCST90001622	Inflammatory bowel disease	Weighted median	20	0.0231528	0.0345315	0.502549	1.02342	0.956448	1.09509	NA	NA	NA	NA
Natural Killer T %lymphocyte || id:ebi-a-GCST90001623	Inflammatory bowel disease	Inverse variance weighted	23	0.0568104	0.0219676	0.00970696	1.05846	1.01385	1.10502	22.9012	0.407326	0.0114879	0.307721
Natural Killer T %lymphocyte || id:ebi-a-GCST90001623	Inflammatory bowel disease	MR Egger	23	-0.0115656	0.068982	0.868455	0.988501	0.863492	1.13161	21.7684	0.412962	NA	NA
Natural Killer T %lymphocyte || id:ebi-a-GCST90001623	Inflammatory bowel disease	Weighted median	23	0.0501468	0.0307251	0.102656	1.05143	0.989976	1.11669	NA	NA	NA	NA
HLA DR+ CD4+ T cell Absolute Count || id:ebi-a-GCST90001624	Inflammatory bowel disease	Inverse variance weighted	11	0.0977502	0.0558294	0.0799679	1.10269	0.988392	1.2302	40.2569	1.52673e-05	-0.07456	0.0160709
HLA DR+ CD4+ T cell Absolute Count || id:ebi-a-GCST90001624	Inflammatory bowel disease	MR Egger	11	0.488481	0.138682	0.00649197	1.62984	1.24193	2.13891	20.4277	0.0154485	NA	NA
HLA DR+ CD4+ T cell Absolute Count || id:ebi-a-GCST90001624	Inflammatory bowel disease	Weighted median	11	0.151023	0.0542195	0.00534611	1.16302	1.04577	1.29342	NA	NA	NA	NA
HLA DR+ CD4+ T cell %T cell || id:ebi-a-GCST90001625	Inflammatory bowel disease	Inverse variance weighted	16	0.103689	0.0301745	0.000589663	1.10926	1.04555	1.17684	18.0516	0.259961	-0.0245753	0.0360534
HLA DR+ CD4+ T cell %T cell || id:ebi-a-GCST90001625	Inflammatory bowel disease	MR Egger	16	0.26375	0.0743108	0.00320551	1.3018	1.12536	1.50591	12.6756	0.552209	NA	NA
HLA DR+ CD4+ T cell %T cell || id:ebi-a-GCST90001625	Inflammatory bowel disease	Weighted median	16	0.11742	0.0431774	0.00653861	1.12459	1.03334	1.22391	NA	NA	NA	NA
HLA DR+ CD4+ T cell %lymphocyte || id:ebi-a-GCST90001626	Inflammatory bowel disease	Inverse variance weighted	15	0.0904026	0.0376176	0.0162524	1.09461	1.01681	1.17837	27.135	0.0184901	-0.0235759	0.0973452
HLA DR+ CD4+ T cell %lymphocyte || id:ebi-a-GCST90001626	Inflammatory bowel disease	MR Egger	15	0.234543	0.0879385	0.0193701	1.26433	1.06416	1.50216	21.7862	0.0587637	NA	NA
HLA DR+ CD4+ T cell %lymphocyte || id:ebi-a-GCST90001626	Inflammatory bowel disease	Weighted median	15	0.106459	0.0427342	0.012732	1.11233	1.02296	1.20951	NA	NA	NA	NA
HLA DR+ CD8+ T cell Absolute Count || id:ebi-a-GCST90001627	Inflammatory bowel disease	Inverse variance weighted	23	0.0514512	0.0343127	0.13375	1.0528	0.984322	1.12604	72.2686	2.89383e-07	-0.0416261	0.00800124
HLA DR+ CD8+ T cell Absolute Count || id:ebi-a-GCST90001627	Inflammatory bowel disease	MR Egger	23	0.24052	0.0709891	0.00277427	1.27191	1.1067	1.46179	51.2977	0.000240051	NA	NA
HLA DR+ CD8+ T cell Absolute Count || id:ebi-a-GCST90001627	Inflammatory bowel disease	Weighted median	23	0.129185	0.0352566	0.000248177	1.1379	1.06192	1.21931	NA	NA	NA	NA
HLA DR+ CD8+ T cell %T cell || id:ebi-a-GCST90001628	Inflammatory bowel disease	Inverse variance weighted	16	0.046426	0.0343381	0.176368	1.04752	0.97934	1.12045	38.0046	0.000900896	-0.0349079	0.00675324
HLA DR+ CD8+ T cell %T cell || id:ebi-a-GCST90001628	Inflammatory bowel disease	MR Egger	16	0.199501	0.0553135	0.00286009	1.22079	1.09536	1.36059	22.0975	0.0766339	NA	NA
HLA DR+ CD8+ T cell %T cell || id:ebi-a-GCST90001628	Inflammatory bowel disease	Weighted median	16	0.126824	0.0331018	0.000127448	1.13522	1.0639	1.21131	NA	NA	NA	NA
HLA DR+ CD8+ T cell %lymphocyte || id:ebi-a-GCST90001629	Inflammatory bowel disease	Inverse variance weighted	19	0.0327301	0.0314111	0.297415	1.03327	0.971576	1.09888	42.4449	0.000958098	-0.0354352	0.00515064
HLA DR+ CD8+ T cell %lymphocyte || id:ebi-a-GCST90001629	Inflammatory bowel disease	MR Egger	19	0.186513	0.0542927	0.00315683	1.20504	1.0834	1.34035	26.4352	0.0668877	NA	NA
HLA DR+ CD8+ T cell %lymphocyte || id:ebi-a-GCST90001629	Inflammatory bowel disease	Weighted median	19	0.121552	0.0375709	0.00121527	1.12925	1.04908	1.21554	NA	NA	NA	NA
CD8+ Natural Killer T Absolute Count || id:ebi-a-GCST90001630	Inflammatory bowel disease	Inverse variance weighted	18	-0.0647157	0.0561539	0.249128	0.937334	0.839644	1.04639	77.2389	1.18114e-09	0.0101875	0.708372
CD8+ Natural Killer T Absolute Count || id:ebi-a-GCST90001630	Inflammatory bowel disease	MR Egger	18	-0.132093	0.18609	0.488024	0.876259	0.608456	1.26193	76.5452	6.93504e-10	NA	NA
CD8+ Natural Killer T Absolute Count || id:ebi-a-GCST90001630	Inflammatory bowel disease	Weighted median	18	-0.0352206	0.0375063	0.347701	0.965392	0.89697	1.03903	NA	NA	NA	NA
CD8+ Natural Killer T %T cell || id:ebi-a-GCST90001631	Inflammatory bowel disease	Inverse variance weighted	17	0.0253204	0.031195	0.416975	1.02564	0.964812	1.09031	19.2213	0.257355	0.00837422	0.602508
CD8+ Natural Killer T %T cell || id:ebi-a-GCST90001631	Inflammatory bowel disease	MR Egger	17	-0.0272244	0.103795	0.796666	0.973143	0.794007	1.19269	18.8653	0.219902	NA	NA
CD8+ Natural Killer T %T cell || id:ebi-a-GCST90001631	Inflammatory bowel disease	Weighted median	17	-0.0162157	0.04185	0.698408	0.983915	0.90643	1.06802	NA	NA	NA	NA
CD8+ Natural Killer T %lymphocyte || id:ebi-a-GCST90001632	Inflammatory bowel disease	Inverse variance weighted	18	-0.0406871	0.0511261	0.426138	0.96013	0.868581	1.06133	56.7334	3.5983e-06	0.0104299	0.670117
CD8+ Natural Killer T %lymphocyte || id:ebi-a-GCST90001632	Inflammatory bowel disease	MR Egger	18	-0.104561	0.156237	0.512881	0.90072	0.66313	1.22344	56.0734	2.36652e-06	NA	NA
CD8+ Natural Killer T %lymphocyte || id:ebi-a-GCST90001632	Inflammatory bowel disease	Weighted median	18	-0.0225177	0.0419984	0.59185	0.977734	0.900473	1.06162	NA	NA	NA	NA
CD8dim Natural Killer T Absolute Count || id:ebi-a-GCST90001633	Inflammatory bowel disease	Inverse variance weighted	17	0.0680778	0.025751	0.00820063	1.07045	1.01776	1.12586	9.23182	0.903561	-0.0086638	0.445993
CD8dim Natural Killer T Absolute Count || id:ebi-a-GCST90001633	Inflammatory bowel disease	MR Egger	17	0.113556	0.0635562	0.0942073	1.12025	0.989047	1.26887	8.61922	0.896571	NA	NA
CD8dim Natural Killer T Absolute Count || id:ebi-a-GCST90001633	Inflammatory bowel disease	Weighted median	17	0.0716385	0.0360462	0.0468772	1.07427	1.00099	1.15291	NA	NA	NA	NA
CD8dim Natural Killer T %T cell || id:ebi-a-GCST90001634	Inflammatory bowel disease	Inverse variance weighted	13	0.0612575	0.0289357	0.0342583	1.06317	1.00455	1.12521	7.58612	0.81658	-0.00442916	0.693877
CD8dim Natural Killer T %T cell || id:ebi-a-GCST90001634	Inflammatory bowel disease	MR Egger	13	0.0817938	0.0584791	0.189464	1.08523	0.967708	1.21703	7.42281	0.763883	NA	NA
CD8dim Natural Killer T %T cell || id:ebi-a-GCST90001634	Inflammatory bowel disease	Weighted median	13	0.0743345	0.0398132	0.0618901	1.07717	0.996307	1.16459	NA	NA	NA	NA
CD8dim Natural Killer T %lymphocyte || id:ebi-a-GCST90001635	Inflammatory bowel disease	Inverse variance weighted	15	0.0617449	0.0270278	0.0223425	1.06369	1.00881	1.12156	9.54846	0.794396	-0.0079251	0.49727
CD8dim Natural Killer T %lymphocyte || id:ebi-a-GCST90001635	Inflammatory bowel disease	MR Egger	15	0.100346	0.0615303	0.1269	1.10555	0.979951	1.24726	9.06078	0.768337	NA	NA
CD8dim Natural Killer T %lymphocyte || id:ebi-a-GCST90001635	Inflammatory bowel disease	Weighted median	15	0.0711589	0.0378249	0.059935	1.07375	0.997027	1.15638	NA	NA	NA	NA
CD4-CD8- Natural Killer T Absolute Count || id:ebi-a-GCST90001636	Inflammatory bowel disease	Inverse variance weighted	6	-0.0467378	0.0544045	0.390297	0.954338	0.857812	1.06173	7.15852	0.209115	0.00653984	0.876586
CD4-CD8- Natural Killer T Absolute Count || id:ebi-a-GCST90001636	Inflammatory bowel disease	MR Egger	6	-0.0882006	0.257775	0.749452	0.915577	0.552424	1.51746	7.10984	0.130196	NA	NA
CD4-CD8- Natural Killer T Absolute Count || id:ebi-a-GCST90001636	Inflammatory bowel disease	Weighted median	6	-0.0792524	0.0619439	0.200748	0.923807	0.818189	1.04306	NA	NA	NA	NA
CD4-CD8- Natural Killer T %T cell || id:ebi-a-GCST90001637	Inflammatory bowel disease	Inverse variance weighted	17	0.00215559	0.0267914	0.935873	1.00216	0.950891	1.05619	17.9622	0.326115	-0.0186212	0.1201
CD4-CD8- Natural Killer T %T cell || id:ebi-a-GCST90001637	Inflammatory bowel disease	MR Egger	17	0.089249	0.0586565	0.14892	1.09335	0.97461	1.22656	15.2081	0.436536	NA	NA
CD4-CD8- Natural Killer T %T cell || id:ebi-a-GCST90001637	Inflammatory bowel disease	Weighted median	17	-0.00524169	0.0381659	0.890762	0.994772	0.923073	1.07204	NA	NA	NA	NA
CD4-CD8- Natural Killer T %lymphocyte || id:ebi-a-GCST90001638	Inflammatory bowel disease	Inverse variance weighted	18	0.00614631	0.0267961	0.818579	1.00617	0.954685	1.06042	18.8553	0.3369	-0.0169827	0.170775
CD4-CD8- Natural Killer T %lymphocyte || id:ebi-a-GCST90001638	Inflammatory bowel disease	MR Egger	18	0.0858121	0.0613316	0.180855	1.0896	0.966187	1.22878	16.7075	0.404766	NA	NA
CD4-CD8- Natural Killer T %lymphocyte || id:ebi-a-GCST90001638	Inflammatory bowel disease	Weighted median	18	0.0224581	0.03843	0.558957	1.02271	0.948508	1.10272	NA	NA	NA	NA
CD3- lymphocyte Absolute Count || id:ebi-a-GCST90001639	Inflammatory bowel disease	Inverse variance weighted	10	-0.0752228	0.0633027	0.234714	0.927537	0.819307	1.05006	28.6428	0.000744293	-0.00989522	0.795048
CD3- lymphocyte Absolute Count || id:ebi-a-GCST90001639	Inflammatory bowel disease	MR Egger	10	-0.00748439	0.260915	0.977818	0.992544	0.595188	1.65518	28.3869	0.00040601	NA	NA
CD3- lymphocyte Absolute Count || id:ebi-a-GCST90001639	Inflammatory bowel disease	Weighted median	10	-0.0643818	0.0512937	0.209421	0.937647	0.847964	1.03682	NA	NA	NA	NA
CD3- lymphocyte %lymphocyte || id:ebi-a-GCST90001640	Inflammatory bowel disease	Inverse variance weighted	5	-0.23069	0.123022	0.060766	0.793986	0.62387	1.01049	26.2347	2.83764e-05	-0.0827489	0.300308
CD3- lymphocyte %lymphocyte || id:ebi-a-GCST90001640	Inflammatory bowel disease	MR Egger	5	0.251792	0.40317	0.576552	1.28633	0.583669	2.8349	17.2615	0.000624403	NA	NA
CD3- lymphocyte %lymphocyte || id:ebi-a-GCST90001640	Inflammatory bowel disease	Weighted median	5	-0.0868603	0.0763025	0.254967	0.916805	0.789454	1.0647	NA	NA	NA	NA
CD3- lymphocyte %leukocyte || id:ebi-a-GCST90001641	Inflammatory bowel disease	Inverse variance weighted	10	-0.048431	0.0350154	0.166623	0.952723	0.889531	1.0204	8.4896	0.485656	0.0251673	0.320951
CD3- lymphocyte %leukocyte || id:ebi-a-GCST90001641	Inflammatory bowel disease	MR Egger	10	-0.213498	0.159898	0.21855	0.807754	0.590433	1.10506	7.37022	0.497265	NA	NA
CD3- lymphocyte %leukocyte || id:ebi-a-GCST90001641	Inflammatory bowel disease	Weighted median	10	-0.0489969	0.0485818	0.313193	0.952184	0.8657	1.04731	NA	NA	NA	NA
B cell Absolute Count || id:ebi-a-GCST90001642	Inflammatory bowel disease	Inverse variance weighted	24	0.0156655	0.0351731	0.656043	1.01579	0.94812	1.08829	49.8509	0.000963717	-0.0101681	0.66682
B cell Absolute Count || id:ebi-a-GCST90001642	Inflammatory bowel disease	MR Egger	24	0.0879439	0.169462	0.60897	1.09193	0.78333	1.5221	49.4231	0.000701367	NA	NA
B cell Absolute Count || id:ebi-a-GCST90001642	Inflammatory bowel disease	Weighted median	24	0.0241558	0.0358389	0.500304	1.02445	0.954958	1.099	NA	NA	NA	NA
B cell %CD3- lymphocyte || id:ebi-a-GCST90001643	Inflammatory bowel disease	Inverse variance weighted	13	0.0562431	0.0304687	0.064902	1.05785	0.996531	1.12295	9.96052	0.619425	-0.00172915	0.921871
B cell %CD3- lymphocyte || id:ebi-a-GCST90001643	Inflammatory bowel disease	MR Egger	13	0.0660121	0.102005	0.530812	1.06824	0.874661	1.30466	9.95045	0.53485	NA	NA
B cell %CD3- lymphocyte || id:ebi-a-GCST90001643	Inflammatory bowel disease	Weighted median	13	0.0516437	0.0423884	0.223092	1.053	0.969052	1.14422	NA	NA	NA	NA
B cell %lymphocyte || id:ebi-a-GCST90001644	Inflammatory bowel disease	Inverse variance weighted	20	0.00369431	0.0302321	0.902742	1.0037	0.945955	1.06497	31.8807	0.0322351	-0.00618846	0.721319
B cell %lymphocyte || id:ebi-a-GCST90001644	Inflammatory bowel disease	MR Egger	20	0.0431811	0.113287	0.707542	1.04413	0.836222	1.30372	31.6498	0.0241802	NA	NA
B cell %lymphocyte || id:ebi-a-GCST90001644	Inflammatory bowel disease	Weighted median	20	0.0303934	0.0362437	0.401703	1.03086	0.960171	1.10675	NA	NA	NA	NA
Natural Killer Absolute Count || id:ebi-a-GCST90001645	Inflammatory bowel disease	Inverse variance weighted	13	-0.0500099	0.0311668	0.108584	0.95122	0.894852	1.01114	13.4926	0.334275	-0.00894989	0.643862
Natural Killer Absolute Count || id:ebi-a-GCST90001645	Inflammatory bowel disease	MR Egger	13	0.00686081	0.123912	0.956838	1.00688	0.789775	1.28368	13.2211	0.279123	NA	NA
Natural Killer Absolute Count || id:ebi-a-GCST90001645	Inflammatory bowel disease	Weighted median	13	-0.0440261	0.041845	0.292743	0.956929	0.881578	1.03872	NA	NA	NA	NA
Natural Killer %CD3- lymphocyte || id:ebi-a-GCST90001646	Inflammatory bowel disease	Inverse variance weighted	10	-0.0734258	0.0347656	0.0346841	0.929205	0.867998	0.994729	7.12602	0.624001	0.0140732	0.583475
Natural Killer %CD3- lymphocyte || id:ebi-a-GCST90001646	Inflammatory bowel disease	MR Egger	10	-0.155426	0.147679	0.323337	0.856051	0.640904	1.14342	6.79961	0.558399	NA	NA
Natural Killer %CD3- lymphocyte || id:ebi-a-GCST90001646	Inflammatory bowel disease	Weighted median	10	-0.0546089	0.0463377	0.238598	0.946855	0.86465	1.03688	NA	NA	NA	NA
Natural Killer %lymphocyte || id:ebi-a-GCST90001647	Inflammatory bowel disease	Inverse variance weighted	14	-0.0324097	0.0409843	0.42907	0.96811	0.893384	1.04909	28.6912	0.00723876	0.00110144	0.955934
Natural Killer %lymphocyte || id:ebi-a-GCST90001647	Inflammatory bowel disease	MR Egger	14	-0.0384866	0.115841	0.745442	0.962245	0.766796	1.20751	28.6836	0.00438903	NA	NA
Natural Killer %lymphocyte || id:ebi-a-GCST90001647	Inflammatory bowel disease	Weighted median	14	-0.0470734	0.0432825	0.276778	0.954017	0.876422	1.03848	NA	NA	NA	NA
HLA DR+ Natural Killer Absolute Count || id:ebi-a-GCST90001648	Inflammatory bowel disease	Inverse variance weighted	15	-0.00400361	0.0213782	0.851445	0.996004	0.955133	1.03862	8.8316	0.841684	-0.00684409	0.433526
HLA DR+ Natural Killer Absolute Count || id:ebi-a-GCST90001648	Inflammatory bowel disease	MR Egger	15	0.0198498	0.0364439	0.595202	1.02005	0.949728	1.09558	8.17844	0.831784	NA	NA
HLA DR+ Natural Killer Absolute Count || id:ebi-a-GCST90001648	Inflammatory bowel disease	Weighted median	15	-0.00406236	0.0273375	0.881869	0.995946	0.943986	1.05077	NA	NA	NA	NA
HLA DR+ Natural Killer %Natural Killer || id:ebi-a-GCST90001649	Inflammatory bowel disease	Inverse variance weighted	13	-0.0053255	0.0398968	0.893812	0.994689	0.91987	1.07559	47.0023	4.65742e-06	0.00316488	0.845187
HLA DR+ Natural Killer %Natural Killer || id:ebi-a-GCST90001649	Inflammatory bowel disease	MR Egger	13	-0.0179416	0.0755795	0.81672	0.982218	0.846981	1.13905	46.8321	2.30321e-06	NA	NA
HLA DR+ Natural Killer %Natural Killer || id:ebi-a-GCST90001649	Inflammatory bowel disease	Weighted median	13	-0.00448966	0.0270577	0.868213	0.99552	0.9441	1.04974	NA	NA	NA	NA
HLA DR+ Natural Killer %CD3- lymphocyte || id:ebi-a-GCST90001650	Inflammatory bowel disease	Inverse variance weighted	14	0.000500562	0.0286897	0.98608	1.0005	0.945793	1.05837	24.4573	0.0271748	0.0100908	0.331416
HLA DR+ Natural Killer %CD3- lymphocyte || id:ebi-a-GCST90001650	Inflammatory bowel disease	MR Egger	14	-0.0371501	0.046959	0.444231	0.963532	0.878807	1.05642	22.5334	0.0319586	NA	NA
HLA DR+ Natural Killer %CD3- lymphocyte || id:ebi-a-GCST90001650	Inflammatory bowel disease	Weighted median	14	-0.0129416	0.0272613	0.634984	0.987142	0.935781	1.04132	NA	NA	NA	NA
Granulocyte Absolute Count || id:ebi-a-GCST90001651	Inflammatory bowel disease	Inverse variance weighted	15	-0.0601311	0.0428268	0.160303	0.941641	0.865826	1.0241	30.0727	0.00745796	-0.00127791	0.949005
Granulocyte Absolute Count || id:ebi-a-GCST90001651	Inflammatory bowel disease	MR Egger	15	-0.0517881	0.135451	0.708388	0.94953	0.728133	1.23825	30.0628	0.00461248	NA	NA
Granulocyte Absolute Count || id:ebi-a-GCST90001651	Inflammatory bowel disease	Weighted median	15	-0.0374238	0.0438387	0.393288	0.963268	0.883956	1.0497	NA	NA	NA	NA
Granulocyte %leukocyte || id:ebi-a-GCST90001652	Inflammatory bowel disease	Inverse variance weighted	15	-0.0038847	0.0292335	0.894284	0.996123	0.940652	1.05487	12.3126	0.581218	0.01604	0.379964
Granulocyte %leukocyte || id:ebi-a-GCST90001652	Inflammatory bowel disease	MR Egger	15	-0.10996	0.120317	0.377401	0.89587	0.707667	1.13413	11.4865	0.57013	NA	NA
Granulocyte %leukocyte || id:ebi-a-GCST90001652	Inflammatory bowel disease	Weighted median	15	-0.00600967	0.0391617	0.878037	0.994008	0.920566	1.07331	NA	NA	NA	NA
CD28- CD4-CD8- T cell %CD4-CD8- T cell || id:ebi-a-GCST90001653	Inflammatory bowel disease	Inverse variance weighted	19	-0.00119403	0.0343029	0.972232	0.998807	0.933861	1.06827	32.5516	0.0189	-0.0228636	0.255117
CD28- CD4-CD8- T cell %CD4-CD8- T cell || id:ebi-a-GCST90001653	Inflammatory bowel disease	MR Egger	19	0.13453	0.120133	0.278353	1.144	0.903996	1.44772	30.0959	0.0256615	NA	NA
CD28- CD4-CD8- T cell %CD4-CD8- T cell || id:ebi-a-GCST90001653	Inflammatory bowel disease	Weighted median	19	-0.0129462	0.0400235	0.746343	0.987137	0.91266	1.06769	NA	NA	NA	NA
CD28- CD4-CD8- T cell Absolute Count || id:ebi-a-GCST90001654	Inflammatory bowel disease	Inverse variance weighted	21	0.000405695	0.0318608	0.989841	1.00041	0.939844	1.06487	35.658	0.016867	0.000859187	0.964882
CD28- CD4-CD8- T cell Absolute Count || id:ebi-a-GCST90001654	Inflammatory bowel disease	MR Egger	21	-0.00462807	0.117474	0.968985	0.995383	0.790668	1.2531	35.6543	0.0116357	NA	NA
CD28- CD4-CD8- T cell Absolute Count || id:ebi-a-GCST90001654	Inflammatory bowel disease	Weighted median	21	-0.0165208	0.0360101	0.64639	0.983615	0.916585	1.05555	NA	NA	NA	NA
CD28+ CD4-CD8- T cell %T cell || id:ebi-a-GCST90001655	Inflammatory bowel disease	Inverse variance weighted	17	-0.0852172	0.0479609	0.0756005	0.918313	0.835921	1.00882	48.4768	3.99651e-05	-0.0408501	0.186999
CD28+ CD4-CD8- T cell %T cell || id:ebi-a-GCST90001655	Inflammatory bowel disease	MR Egger	17	0.147215	0.174454	0.412002	1.1586	0.823069	1.63092	42.9966	0.000157643	NA	NA
CD28+ CD4-CD8- T cell %T cell || id:ebi-a-GCST90001655	Inflammatory bowel disease	Weighted median	17	-0.118974	0.0485081	0.01418	0.887831	0.807308	0.976385	NA	NA	NA	NA
CD28+ CD4-CD8- T cell %CD4-CD8- T cell || id:ebi-a-GCST90001656	Inflammatory bowel disease	Inverse variance weighted	19	0.00119403	0.0343029	0.972232	1.00119	0.936094	1.07082	32.5516	0.0189	0.0228636	0.255117
CD28+ CD4-CD8- T cell %CD4-CD8- T cell || id:ebi-a-GCST90001656	Inflammatory bowel disease	MR Egger	19	-0.13453	0.120133	0.278353	0.874127	0.690741	1.1062	30.0959	0.0256615	NA	NA
CD28+ CD4-CD8- T cell %CD4-CD8- T cell || id:ebi-a-GCST90001656	Inflammatory bowel disease	Weighted median	19	0.0129462	0.0375453	0.730233	1.01303	0.94116	1.09039	NA	NA	NA	NA
CD28+ CD4-CD8- T cell Absolute Count || id:ebi-a-GCST90001657	Inflammatory bowel disease	Inverse variance weighted	7	-0.0454529	0.0668805	0.496749	0.955565	0.838166	1.08941	11.2889	0.0798469	0.0413194	0.31945
CD28+ CD4-CD8- T cell Absolute Count || id:ebi-a-GCST90001657	Inflammatory bowel disease	MR Egger	7	-0.331825	0.26734	0.269582	0.717613	0.424938	1.21187	9.073	0.106187	NA	NA
CD28+ CD4-CD8- T cell Absolute Count || id:ebi-a-GCST90001657	Inflammatory bowel disease	Weighted median	7	-0.0170852	0.0709284	0.809649	0.98306	0.855469	1.12968	NA	NA	NA	NA
CD39+ CD4+ T cell %T cell || id:ebi-a-GCST90001658	Inflammatory bowel disease	Inverse variance weighted	19	0.00126708	0.0213918	0.952767	1.00127	0.960155	1.04414	24.0944	0.15196	-0.000809595	0.938427
CD39+ CD4+ T cell %T cell || id:ebi-a-GCST90001658	Inflammatory bowel disease	MR Egger	19	0.00499663	0.0524164	0.925171	1.00501	0.906885	1.11375	24.0857	0.117126	NA	NA
CD39+ CD4+ T cell %T cell || id:ebi-a-GCST90001658	Inflammatory bowel disease	Weighted median	19	-0.00148878	0.0250027	0.952518	0.998512	0.95076	1.04866	NA	NA	NA	NA
CD39+ CD4+ T cell %CD4+ T cell || id:ebi-a-GCST90001659	Inflammatory bowel disease	Inverse variance weighted	13	0.00871131	0.0227362	0.701611	1.00875	0.964783	1.05472	14.9364	0.244933	0.0042983	0.731506
CD39+ CD4+ T cell %CD4+ T cell || id:ebi-a-GCST90001659	Inflammatory bowel disease	MR Egger	13	-0.00870277	0.0548219	0.876746	0.991335	0.890338	1.10379	14.7701	0.193268	NA	NA
CD39+ CD4+ T cell %CD4+ T cell || id:ebi-a-GCST90001659	Inflammatory bowel disease	Weighted median	13	0.00648694	0.028607	0.82061	1.00651	0.951626	1.06455	NA	NA	NA	NA
CD39+ CD4+ T cell Absolute Count || id:ebi-a-GCST90001660	Inflammatory bowel disease	Inverse variance weighted	19	0.0251212	0.0179829	0.162429	1.02544	0.989926	1.06223	14.3407	0.706628	0.0163676	0.113948
CD39+ CD4+ T cell Absolute Count || id:ebi-a-GCST90001660	Inflammatory bowel disease	MR Egger	19	-0.0432741	0.04481	0.347721	0.957649	0.877129	1.04556	11.5637	0.825805	NA	NA
CD39+ CD4+ T cell Absolute Count || id:ebi-a-GCST90001660	Inflammatory bowel disease	Weighted median	19	0.0199975	0.0260696	0.443033	1.0202	0.96938	1.07368	NA	NA	NA	NA
CD28- CD8dim T cell %T cell || id:ebi-a-GCST90001661	Inflammatory bowel disease	Inverse variance weighted	15	0.0279821	0.0377975	0.459107	1.02838	0.954946	1.10746	24.7315	0.0373129	0.000300309	0.987993
CD28- CD8dim T cell %T cell || id:ebi-a-GCST90001661	Inflammatory bowel disease	MR Egger	15	0.0262036	0.122385	0.833785	1.02655	0.807613	1.30484	24.731	0.0250346	NA	NA
CD28- CD8dim T cell %T cell || id:ebi-a-GCST90001661	Inflammatory bowel disease	Weighted median	15	0.0343392	0.0447648	0.443021	1.03494	0.948001	1.12984	NA	NA	NA	NA
CD28- CD8dim T cell %CD8dim T cell || id:ebi-a-GCST90001662	Inflammatory bowel disease	Inverse variance weighted	10	-0.0389178	0.0432121	0.367789	0.96183	0.883721	1.04684	12.0901	0.208276	-0.0202469	0.477926
CD28- CD8dim T cell %CD8dim T cell || id:ebi-a-GCST90001662	Inflammatory bowel disease	MR Egger	10	0.0885068	0.176822	0.630171	1.09254	0.772546	1.54508	11.3069	0.184908	NA	NA
CD28- CD8dim T cell %CD8dim T cell || id:ebi-a-GCST90001662	Inflammatory bowel disease	Weighted median	10	-0.0637492	0.052724	0.22662	0.93824	0.846125	1.04038	NA	NA	NA	NA
CD28- CD8dim T cell Absolute Count || id:ebi-a-GCST90001663	Inflammatory bowel disease	Inverse variance weighted	16	0.00586104	0.0275248	0.831376	1.00588	0.95305	1.06163	16.9098	0.324284	-0.00983627	0.553876
CD28- CD8dim T cell Absolute Count || id:ebi-a-GCST90001663	Inflammatory bowel disease	MR Egger	16	0.0632828	0.0987627	0.53203	1.06533	0.877839	1.29286	16.4769	0.285127	NA	NA
CD28- CD8dim T cell Absolute Count || id:ebi-a-GCST90001663	Inflammatory bowel disease	Weighted median	16	-0.000635507	0.0367378	0.986199	0.999365	0.929934	1.07398	NA	NA	NA	NA
CD28+ CD45RA+ CD8dim T cell %T cell || id:ebi-a-GCST90001664	Inflammatory bowel disease	Inverse variance weighted	17	0.0201738	0.0590523	0.732633	1.02038	0.908856	1.14559	75.9444	8.87707e-10	0.015588	0.673545
CD28+ CD45RA+ CD8dim T cell %T cell || id:ebi-a-GCST90001664	Inflammatory bowel disease	MR Egger	17	-0.0798109	0.240467	0.744557	0.923291	0.5763	1.4792	75.0211	5.61263e-10	NA	NA
CD28+ CD45RA+ CD8dim T cell %T cell || id:ebi-a-GCST90001664	Inflammatory bowel disease	Weighted median	17	0.0212172	0.0471055	0.652409	1.02144	0.93136	1.12024	NA	NA	NA	NA
CD28+ CD45RA+ CD8dim T cell %CD8dim T cell || id:ebi-a-GCST90001665	Inflammatory bowel disease	Inverse variance weighted	14	-0.0489314	0.0562812	0.384624	0.952246	0.852789	1.0633	49.0176	4.39083e-06	0.0140377	0.765754
CD28+ CD45RA+ CD8dim T cell %CD8dim T cell || id:ebi-a-GCST90001665	Inflammatory bowel disease	MR Egger	14	-0.140541	0.306186	0.654435	0.868888	0.476796	1.58342	48.6411	2.41659e-06	NA	NA
CD28+ CD45RA+ CD8dim T cell %CD8dim T cell || id:ebi-a-GCST90001665	Inflammatory bowel disease	Weighted median	14	0.0144242	0.0478766	0.763202	1.01453	0.923657	1.11434	NA	NA	NA	NA
CD28+ CD45RA+ CD8dim T cell Absolute Count || id:ebi-a-GCST90001666	Inflammatory bowel disease	Inverse variance weighted	12	-0.022305	0.0456822	0.625363	0.977942	0.894185	1.06954	21.3802	0.0296397	0.0031792	0.916379
CD28+ CD45RA+ CD8dim T cell Absolute Count || id:ebi-a-GCST90001666	Inflammatory bowel disease	MR Egger	12	-0.0449223	0.21543	0.839006	0.956072	0.626776	1.45837	21.3554	0.0187472	NA	NA
CD28+ CD45RA+ CD8dim T cell Absolute Count || id:ebi-a-GCST90001666	Inflammatory bowel disease	Weighted median	12	-0.00907121	0.0479541	0.849964	0.99097	0.902072	1.08863	NA	NA	NA	NA
CD28+ CD45RA- CD8dim T cell %T cell || id:ebi-a-GCST90001667	Inflammatory bowel disease	Inverse variance weighted	13	-0.0414842	0.0398179	0.297482	0.959365	0.88734	1.03724	18.0178	0.115153	-0.0257844	0.179425
CD28+ CD45RA- CD8dim T cell %T cell || id:ebi-a-GCST90001667	Inflammatory bowel disease	MR Egger	13	0.117011	0.116945	0.338536	1.12413	0.893866	1.41372	15.1805	0.174382	NA	NA
CD28+ CD45RA- CD8dim T cell %T cell || id:ebi-a-GCST90001667	Inflammatory bowel disease	Weighted median	13	0.00860237	0.048302	0.858648	1.00864	0.91753	1.1088	NA	NA	NA	NA
CD28+ CD45RA- CD8dim T cell %CD8dim T cell || id:ebi-a-GCST90001668	Inflammatory bowel disease	Inverse variance weighted	13	0.0152393	0.0346208	0.659808	1.01536	0.948743	1.08665	14.3544	0.278653	0.00522287	0.81021
CD28+ CD45RA- CD8dim T cell %CD8dim T cell || id:ebi-a-GCST90001668	Inflammatory bowel disease	MR Egger	13	-0.0193725	0.145244	0.896303	0.980814	0.737823	1.30383	14.2758	0.218104	NA	NA
CD28+ CD45RA- CD8dim T cell %CD8dim T cell || id:ebi-a-GCST90001668	Inflammatory bowel disease	Weighted median	13	0.0299488	0.0454169	0.509626	1.0304	0.942642	1.12633	NA	NA	NA	NA
CD28+ CD45RA- CD8dim T cell Absolute Count || id:ebi-a-GCST90001669	Inflammatory bowel disease	Inverse variance weighted	13	0.0441487	0.0320763	0.168709	1.04514	0.981453	1.11295	9.04021	0.699492	0.0096844	0.499723
CD28+ CD45RA- CD8dim T cell Absolute Count || id:ebi-a-GCST90001669	Inflammatory bowel disease	MR Egger	13	-0.0133572	0.0884211	0.88266	0.986732	0.829724	1.17345	8.55314	0.663063	NA	NA
CD28+ CD45RA- CD8dim T cell Absolute Count || id:ebi-a-GCST90001669	Inflammatory bowel disease	Weighted median	13	0.0348727	0.0441085	0.429171	1.03549	0.949728	1.12899	NA	NA	NA	NA
CD39+ CD8+ T cell %T cell || id:ebi-a-GCST90001670	Inflammatory bowel disease	Inverse variance weighted	15	0.0212686	0.0217021	0.327074	1.0215	0.978957	1.06588	12.5042	0.565881	0.0139852	0.137361
CD39+ CD8+ T cell %T cell || id:ebi-a-GCST90001670	Inflammatory bowel disease	MR Egger	15	-0.0262107	0.0370162	0.491393	0.97413	0.905958	1.04743	9.99724	0.69416	NA	NA
CD39+ CD8+ T cell %T cell || id:ebi-a-GCST90001670	Inflammatory bowel disease	Weighted median	15	0.00388332	0.0285346	0.891749	1.00389	0.949287	1.06164	NA	NA	NA	NA
CD39+ CD8+ T cell %CD8+ T cell || id:ebi-a-GCST90001671	Inflammatory bowel disease	Inverse variance weighted	16	-0.0119367	0.0243436	0.623892	0.988134	0.942094	1.03642	19.6546	0.185585	-0.011879	0.303575
CD39+ CD8+ T cell %CD8+ T cell || id:ebi-a-GCST90001671	Inflammatory bowel disease	MR Egger	16	0.0275782	0.0442259	0.542934	1.02796	0.942608	1.12104	18.1739	0.198977	NA	NA
CD39+ CD8+ T cell %CD8+ T cell || id:ebi-a-GCST90001671	Inflammatory bowel disease	Weighted median	16	-0.0158073	0.0308706	0.608616	0.984317	0.926526	1.04571	NA	NA	NA	NA
CD39+ CD8+ T cell Absolute Count || id:ebi-a-GCST90001672	Inflammatory bowel disease	Inverse variance weighted	17	-0.00531159	0.0198654	0.789177	0.994702	0.956717	1.0342	15.8087	0.466388	0.00696753	0.454158
CD39+ CD8+ T cell Absolute Count || id:ebi-a-GCST90001672	Inflammatory bowel disease	MR Egger	17	-0.0279282	0.0355866	0.444792	0.972458	0.906941	1.04271	15.21	0.4364	NA	NA
CD39+ CD8+ T cell Absolute Count || id:ebi-a-GCST90001672	Inflammatory bowel disease	Weighted median	17	-0.017613	0.0268877	0.512429	0.982541	0.932102	1.03571	NA	NA	NA	NA
CD28- CD127- CD25++ CD8+ T cell %T cell || id:ebi-a-GCST90001673	Inflammatory bowel disease	Inverse variance weighted	7	-0.119486	0.102655	0.24444	0.887376	0.725649	1.08515	37.3054	1.53525e-06	0.0062926	0.916447
CD28- CD127- CD25++ CD8+ T cell %T cell || id:ebi-a-GCST90001673	Inflammatory bowel disease	MR Egger	7	-0.16021	0.385852	0.695204	0.851965	0.399924	1.81495	37.2148	5.42403e-07	NA	NA
CD28- CD127- CD25++ CD8+ T cell %T cell || id:ebi-a-GCST90001673	Inflammatory bowel disease	Weighted median	7	-0.0592272	0.0649815	0.36206	0.942493	0.829783	1.07051	NA	NA	NA	NA
CD28- CD127- CD25++ CD8+ T cell %CD8+ T cell || id:ebi-a-GCST90001674	Inflammatory bowel disease	Inverse variance weighted	9	-0.0103567	0.0363886	0.775941	0.989697	0.921568	1.06286	8.77782	0.361385	0.00408786	0.882299
CD28- CD127- CD25++ CD8+ T cell %CD8+ T cell || id:ebi-a-GCST90001674	Inflammatory bowel disease	MR Egger	9	-0.0340738	0.159268	0.836692	0.9665	0.707343	1.32061	8.74835	0.271232	NA	NA
CD28- CD127- CD25++ CD8+ T cell %CD8+ T cell || id:ebi-a-GCST90001674	Inflammatory bowel disease	Weighted median	9	0.00267402	0.0474836	0.955091	1.00268	0.913571	1.10048	NA	NA	NA	NA
CD28- CD127- CD25++ CD8+ T cell Absolute Count || id:ebi-a-GCST90001675	Inflammatory bowel disease	Inverse variance weighted	14	-0.0446919	0.032343	0.167029	0.956292	0.897552	1.01888	15.1406	0.298659	0.00621264	0.756699
CD28- CD127- CD25++ CD8+ T cell Absolute Count || id:ebi-a-GCST90001675	Inflammatory bowel disease	MR Egger	14	-0.0870641	0.13781	0.539389	0.916618	0.699652	1.20087	15.0149	0.240625	NA	NA
CD28- CD127- CD25++ CD8+ T cell Absolute Count || id:ebi-a-GCST90001675	Inflammatory bowel disease	Weighted median	14	-0.0599935	0.0439651	0.172388	0.941771	0.864015	1.02652	NA	NA	NA	NA
CD28- CD25++ CD8+ T cell %T cell || id:ebi-a-GCST90001676	Inflammatory bowel disease	Inverse variance weighted	3	-0.0444982	0.0645331	0.490483	0.956477	0.842836	1.08544	1.68169	0.431345	-0.00071912	0.996979
CD28- CD25++ CD8+ T cell %T cell || id:ebi-a-GCST90001676	Inflammatory bowel disease	MR Egger	3	-0.0382439	1.32064	0.98157	0.962478	0.0723169	12.8098	1.68166	0.194705	NA	NA
CD28- CD25++ CD8+ T cell %T cell || id:ebi-a-GCST90001676	Inflammatory bowel disease	Weighted median	3	-0.098873	0.0801413	0.217302	0.905858	0.774181	1.05993	NA	NA	NA	NA
CD28- CD25++ CD8+ T cell %CD8+ T cell || id:ebi-a-GCST90001677	Inflammatory bowel disease	Inverse variance weighted	12	0.0756084	0.0439717	0.0855277	1.07854	0.989479	1.17562	17.1278	0.104152	0.0227675	0.418835
CD28- CD25++ CD8+ T cell %CD8+ T cell || id:ebi-a-GCST90001677	Inflammatory bowel disease	MR Egger	12	-0.0949654	0.207146	0.656433	0.909404	0.605942	1.36484	15.9909	0.0998939	NA	NA
CD28- CD25++ CD8+ T cell %CD8+ T cell || id:ebi-a-GCST90001677	Inflammatory bowel disease	Weighted median	12	0.0547068	0.0506938	0.280515	1.05623	0.956329	1.16657	NA	NA	NA	NA
CD28- CD25++ CD8+ T cell Absolute Count || id:ebi-a-GCST90001678	Inflammatory bowel disease	Inverse variance weighted	6	-0.224244	0.147934	0.129562	0.79912	0.597982	1.06791	47.5677	4.35188e-09	0.0851077	0.534421
CD28- CD25++ CD8+ T cell Absolute Count || id:ebi-a-GCST90001678	Inflammatory bowel disease	MR Egger	6	-0.814559	0.883442	0.408693	0.442835	0.0783864	2.50174	42.6523	1.22176e-08	NA	NA
CD28- CD25++ CD8+ T cell Absolute Count || id:ebi-a-GCST90001678	Inflammatory bowel disease	Weighted median	6	-0.078087	0.074805	0.296544	0.924884	0.798752	1.07093	NA	NA	NA	NA
CD25++ CD8+ T cell %T cell || id:ebi-a-GCST90001679	Inflammatory bowel disease	Inverse variance weighted	7	-0.0214745	0.0656947	0.743756	0.978754	0.860505	1.11325	19.2561	0.00375226	-0.0434772	0.192877
CD25++ CD8+ T cell %T cell || id:ebi-a-GCST90001679	Inflammatory bowel disease	MR Egger	7	0.2242	0.173905	0.253744	1.25132	0.889892	1.75954	13.2574	0.0210827	NA	NA
CD25++ CD8+ T cell %T cell || id:ebi-a-GCST90001679	Inflammatory bowel disease	Weighted median	7	-0.0703788	0.0585249	0.229152	0.932041	0.831032	1.04533	NA	NA	NA	NA
CD25++ CD8+ T cell %CD8+ T cell || id:ebi-a-GCST90001680	Inflammatory bowel disease	Inverse variance weighted	14	0.0613133	0.0366102	0.0939813	1.06323	0.989612	1.14233	22.7631	0.0446089	-0.0241325	0.152833
CD25++ CD8+ T cell %CD8+ T cell || id:ebi-a-GCST90001680	Inflammatory bowel disease	MR Egger	14	0.189383	0.0908621	0.0591711	1.2085	1.01136	1.44408	19.0621	0.08704	NA	NA
CD25++ CD8+ T cell %CD8+ T cell || id:ebi-a-GCST90001680	Inflammatory bowel disease	Weighted median	14	0.0804978	0.0399286	0.0437951	1.08383	1.00224	1.17205	NA	NA	NA	NA
CD25++ CD8+ T cell Absolute Count || id:ebi-a-GCST90001681	Inflammatory bowel disease	Inverse variance weighted	15	0.0279359	0.036365	0.442364	1.02833	0.957586	1.1043	22.7993	0.063615	-0.00379372	0.863974
CD25++ CD8+ T cell Absolute Count || id:ebi-a-GCST90001681	Inflammatory bowel disease	MR Egger	15	0.0505501	0.134792	0.713691	1.05185	0.807637	1.36991	22.7459	0.0448291	NA	NA
CD25++ CD8+ T cell Absolute Count || id:ebi-a-GCST90001681	Inflammatory bowel disease	Weighted median	15	0.0308853	0.0411148	0.452535	1.03137	0.951515	1.11792	NA	NA	NA	NA
CD127- CD8+ T cell %T cell || id:ebi-a-GCST90001682	Inflammatory bowel disease	Inverse variance weighted	10	0.0147407	0.0740879	0.842292	1.01485	0.877681	1.17346	49.52	1.32586e-07	0.0253749	0.67294
CD127- CD8+ T cell %T cell || id:ebi-a-GCST90001682	Inflammatory bowel disease	MR Egger	10	-0.133566	0.347356	0.710612	0.87497	0.442912	1.7285	48.3601	8.4307e-08	NA	NA
CD127- CD8+ T cell %T cell || id:ebi-a-GCST90001682	Inflammatory bowel disease	Weighted median	10	-0.0902988	0.0445756	0.0427908	0.913658	0.837221	0.997074	NA	NA	NA	NA
CD127- CD8+ T cell %CD8+ T cell || id:ebi-a-GCST90001683	Inflammatory bowel disease	Inverse variance weighted	9	-0.027157	0.0468643	0.562263	0.973208	0.887798	1.06684	11.3012	0.185207	-0.0173961	0.710126
CD127- CD8+ T cell %CD8+ T cell || id:ebi-a-GCST90001683	Inflammatory bowel disease	MR Egger	9	0.0962717	0.322622	0.774058	1.10106	0.585045	2.0722	11.0643	0.135839	NA	NA
CD127- CD8+ T cell %CD8+ T cell || id:ebi-a-GCST90001683	Inflammatory bowel disease	Weighted median	9	0.0041549	0.0520758	0.936408	1.00416	0.906727	1.11207	NA	NA	NA	NA
CD127- CD8+ T cell Absolute Count || id:ebi-a-GCST90001684	Inflammatory bowel disease	Inverse variance weighted	12	0.0533907	0.0514238	0.299155	1.05484	0.953706	1.1667	31.0231	0.00109228	-0.0138455	0.700415
CD127- CD8+ T cell Absolute Count || id:ebi-a-GCST90001684	Inflammatory bowel disease	MR Egger	12	0.142102	0.230317	0.551032	1.15269	0.733947	1.81036	30.5441	0.000697538	NA	NA
CD127- CD8+ T cell Absolute Count || id:ebi-a-GCST90001684	Inflammatory bowel disease	Weighted median	12	0.0685437	0.0505517	0.175126	1.07095	0.969924	1.18249	NA	NA	NA	NA
CD28- CD8+ T cell %T cell || id:ebi-a-GCST90001685	Inflammatory bowel disease	Inverse variance weighted	14	-0.0846451	0.0661725	0.200841	0.918838	0.807071	1.04608	69.2827	1.08765e-09	-0.0194941	0.649411
CD28- CD8+ T cell %T cell || id:ebi-a-GCST90001685	Inflammatory bowel disease	MR Egger	14	0.0252598	0.245422	0.919724	1.02558	0.633961	1.65912	68.0501	7.40557e-10	NA	NA
CD28- CD8+ T cell %T cell || id:ebi-a-GCST90001685	Inflammatory bowel disease	Weighted median	14	-0.0345934	0.041647	0.40618	0.965998	0.890278	1.04816	NA	NA	NA	NA
CD28- CD8+ T cell %CD8+ T cell || id:ebi-a-GCST90001686	Inflammatory bowel disease	Inverse variance weighted	16	0.0828704	0.0569115	0.145357	1.0864	0.971731	1.2146	52.3312	4.97871e-06	0.00472577	0.882993
CD28- CD8+ T cell %CD8+ T cell || id:ebi-a-GCST90001686	Inflammatory bowel disease	MR Egger	16	0.0511791	0.219477	0.818992	1.05251	0.684548	1.61827	52.2474	2.55337e-06	NA	NA
CD28- CD8+ T cell %CD8+ T cell || id:ebi-a-GCST90001686	Inflammatory bowel disease	Weighted median	16	-0.0193699	0.0436887	0.657503	0.980816	0.900325	1.0685	NA	NA	NA	NA
CD28- CD8+ T cell Absolute Count || id:ebi-a-GCST90001687	Inflammatory bowel disease	Inverse variance weighted	14	0.102408	0.0428834	0.0169378	1.10784	1.01853	1.20498	28.7452	0.00711287	-0.0239536	0.423653
CD28- CD8+ T cell Absolute Count || id:ebi-a-GCST90001687	Inflammatory bowel disease	MR Egger	14	0.241568	0.173519	0.189133	1.27324	0.90617	1.78901	27.1905	0.00725366	NA	NA
CD28- CD8+ T cell Absolute Count || id:ebi-a-GCST90001687	Inflammatory bowel disease	Weighted median	14	0.0616009	0.0454792	0.175581	1.06354	0.972837	1.16269	NA	NA	NA	NA
CD28+ CD45RA+ CD8+ T cell %T cell || id:ebi-a-GCST90001688	Inflammatory bowel disease	Inverse variance weighted	11	-0.0255391	0.0470835	0.587529	0.974784	0.888854	1.06902	6.74902	0.748907	0.0148589	0.571894
CD28+ CD45RA+ CD8+ T cell %T cell || id:ebi-a-GCST90001688	Inflammatory bowel disease	MR Egger	11	-0.158206	0.231014	0.510699	0.853674	0.542811	1.34256	6.40493	0.698806	NA	NA
CD28+ CD45RA+ CD8+ T cell %T cell || id:ebi-a-GCST90001688	Inflammatory bowel disease	Weighted median	11	-0.0273788	0.0617343	0.657408	0.972993	0.862105	1.09814	NA	NA	NA	NA
CD28+ CD45RA+ CD8+ T cell %CD8+ T cell || id:ebi-a-GCST90001689	Inflammatory bowel disease	Inverse variance weighted	12	-0.0227196	0.0547816	0.678339	0.977537	0.878015	1.08834	19.8107	0.0480052	0.0023126	0.937661
CD28+ CD45RA+ CD8+ T cell %CD8+ T cell || id:ebi-a-GCST90001689	Inflammatory bowel disease	MR Egger	12	-0.0429862	0.25915	0.871562	0.957925	0.576419	1.59193	19.798	0.0312225	NA	NA
CD28+ CD45RA+ CD8+ T cell %CD8+ T cell || id:ebi-a-GCST90001689	Inflammatory bowel disease	Weighted median	12	-0.0400143	0.0590232	0.497808	0.960776	0.855816	1.07861	NA	NA	NA	NA
CD28+ CD45RA+ CD8+ T cell Absolute Count || id:ebi-a-GCST90001690	Inflammatory bowel disease	Inverse variance weighted	18	0.0737659	0.0521983	0.157601	1.07655	0.971861	1.19253	38.4255	0.00214731	-0.0219512	0.332934
CD28+ CD45RA+ CD8+ T cell Absolute Count || id:ebi-a-GCST90001690	Inflammatory bowel disease	MR Egger	18	0.245582	0.179831	0.190948	1.27837	0.898628	1.81857	36.1719	0.00273859	NA	NA
CD28+ CD45RA+ CD8+ T cell Absolute Count || id:ebi-a-GCST90001690	Inflammatory bowel disease	Weighted median	18	0.0187554	0.0530984	0.723924	1.01893	0.918221	1.13069	NA	NA	NA	NA
CD28+ CD45RA- CD8+ T cell %T cell || id:ebi-a-GCST90001691	Inflammatory bowel disease	Inverse variance weighted	13	0.0404739	0.0551392	0.46293	1.0413	0.934635	1.16015	46.778	5.09294e-06	-0.00878085	0.720966
CD28+ CD45RA- CD8+ T cell %T cell || id:ebi-a-GCST90001691	Inflammatory bowel disease	MR Egger	13	0.0908453	0.148894	0.554168	1.0951	0.817924	1.4662	46.2137	2.96394e-06	NA	NA
CD28+ CD45RA- CD8+ T cell %T cell || id:ebi-a-GCST90001691	Inflammatory bowel disease	Weighted median	13	0.0402651	0.0463695	0.385201	1.04109	0.950641	1.14014	NA	NA	NA	NA
CD28+ CD45RA- CD8+ T cell %CD8+ T cell || id:ebi-a-GCST90001692	Inflammatory bowel disease	Inverse variance weighted	13	0.0130932	0.0290016	0.651654	1.01318	0.957193	1.07244	10.3702	0.583516	0.013164	0.414777
CD28+ CD45RA- CD8+ T cell %CD8+ T cell || id:ebi-a-GCST90001692	Inflammatory bowel disease	MR Egger	13	-0.0645602	0.096107	0.515601	0.93748	0.776522	1.1318	9.65197	0.561937	NA	NA
CD28+ CD45RA- CD8+ T cell %CD8+ T cell || id:ebi-a-GCST90001692	Inflammatory bowel disease	Weighted median	13	0.0367444	0.0425606	0.387949	1.03743	0.954398	1.12768	NA	NA	NA	NA
CD28+ CD45RA- CD8+ T cell Absolute Count || id:ebi-a-GCST90001693	Inflammatory bowel disease	Inverse variance weighted	13	0.0189504	0.0305673	0.535286	1.01913	0.959866	1.08206	12.8769	0.378054	-0.00598641	0.759263
CD28+ CD45RA- CD8+ T cell Absolute Count || id:ebi-a-GCST90001693	Inflammatory bowel disease	MR Egger	13	0.0566643	0.124176	0.657036	1.0583	0.829675	1.34993	12.7623	0.309142	NA	NA
CD28+ CD45RA- CD8+ T cell Absolute Count || id:ebi-a-GCST90001693	Inflammatory bowel disease	Weighted median	13	0.0266863	0.0412285	0.517452	1.02705	0.947317	1.11348	NA	NA	NA	NA
CD28- CD4-CD8- T cell %T cell || id:ebi-a-GCST90001694	Inflammatory bowel disease	Inverse variance weighted	18	0.0420989	0.0370859	0.256303	1.043	0.969874	1.12163	40.5802	0.00107118	0.010079	0.689961
CD28- CD4-CD8- T cell %T cell || id:ebi-a-GCST90001694	Inflammatory bowel disease	MR Egger	18	-0.00994221	0.133636	0.941616	0.990107	0.761954	1.28658	40.166	0.000736298	NA	NA
CD28- CD4-CD8- T cell %T cell || id:ebi-a-GCST90001694	Inflammatory bowel disease	Weighted median	18	-0.00642439	0.0399794	0.872336	0.993596	0.918711	1.07459	NA	NA	NA	NA
CD45RA- CD28- CD8+ T cell Absolute Count || id:ebi-a-GCST90001695	Inflammatory bowel disease	Inverse variance weighted	15	0.00014871	0.000263852	0.573018	1.00015	0.999632	1.00067	15.3768	0.352894	0.00465486	0.782997
CD45RA- CD28- CD8+ T cell Absolute Count || id:ebi-a-GCST90001695	Inflammatory bowel disease	MR Egger	15	-7.66813e-05	0.000846795	0.929227	0.999923	0.998265	1.00158	15.2838	0.289971	NA	NA
CD45RA- CD28- CD8+ T cell Absolute Count || id:ebi-a-GCST90001695	Inflammatory bowel disease	Weighted median	15	0.000539342	0.000381734	0.157692	1.00054	0.999791	1.00129	NA	NA	NA	NA
CD45RA- CD28- CD8+ T cell %CD8+ T cell || id:ebi-a-GCST90001696	Inflammatory bowel disease	Inverse variance weighted	9	0.00488201	0.002219	0.0278001	1.00489	1.00053	1.00927	8.07215	0.426454	-0.00149326	0.938258
CD45RA- CD28- CD8+ T cell %CD8+ T cell || id:ebi-a-GCST90001696	Inflammatory bowel disease	MR Egger	9	0.00550265	0.00808599	0.518045	1.00552	0.989707	1.02158	8.06473	0.326921	NA	NA
CD45RA- CD28- CD8+ T cell %CD8+ T cell || id:ebi-a-GCST90001696	Inflammatory bowel disease	Weighted median	9	0.00512316	0.0028227	0.0695258	1.00514	0.999591	1.01071	NA	NA	NA	NA
CD45RA- CD28- CD8+ T cell %T cell || id:ebi-a-GCST90001697	Inflammatory bowel disease	Inverse variance weighted	12	0.0135953	0.00629312	0.030746	1.01369	1.00126	1.02627	13.52	0.260699	-0.0233659	0.356095
CD45RA- CD28- CD8+ T cell %T cell || id:ebi-a-GCST90001697	Inflammatory bowel disease	MR Egger	12	0.0367355	0.0247355	0.168335	1.03742	0.988323	1.08895	12.3627	0.261514	NA	NA
CD45RA- CD28- CD8+ T cell %T cell || id:ebi-a-GCST90001697	Inflammatory bowel disease	Weighted median	12	0.0120753	0.00722848	0.0948158	1.01215	0.99791	1.02659	NA	NA	NA	NA
CD45RA+ CD28- CD8+ T cell Absolute Count || id:ebi-a-GCST90001698	Inflammatory bowel disease	Inverse variance weighted	18	0.000322571	0.000252039	0.200599	1.00032	0.999829	1.00082	21.9073	0.18831	0.14888	0.00573907
CD45RA+ CD28- CD8+ T cell Absolute Count || id:ebi-a-GCST90001698	Inflammatory bowel disease	MR Egger	18	-0.00329629	0.00115721	0.0116174	0.996709	0.994451	0.998972	11.754	0.760733	NA	NA
CD45RA+ CD28- CD8+ T cell Absolute Count || id:ebi-a-GCST90001698	Inflammatory bowel disease	Weighted median	18	1.36911e-05	0.000326506	0.966553	1.00001	0.999374	1.00065	NA	NA	NA	NA
CD45RA+ CD28- CD8+ T cell %CD8+ T cell || id:ebi-a-GCST90001699	Inflammatory bowel disease	Inverse variance weighted	9	0.000497764	0.002568	0.846306	1.0005	0.995475	1.00555	8.91413	0.349592	0.000826379	0.973498
CD45RA+ CD28- CD8+ T cell %CD8+ T cell || id:ebi-a-GCST90001699	Inflammatory bowel disease	MR Egger	9	0.000144208	0.0106302	0.989555	1.00014	0.979522	1.0212	8.91262	0.258991	NA	NA
CD45RA+ CD28- CD8+ T cell %CD8+ T cell || id:ebi-a-GCST90001699	Inflammatory bowel disease	Weighted median	9	0.000903226	0.00333157	0.786306	1.0009	0.994389	1.00746	NA	NA	NA	NA
CD45RA+ CD28- CD8+ T cell %T cell || id:ebi-a-GCST90001700	Inflammatory bowel disease	Inverse variance weighted	6	0.00708891	0.0087178	0.41613	1.00711	0.990052	1.02447	7.19747	0.206363	0.0142031	0.621172
CD45RA+ CD28- CD8+ T cell %T cell || id:ebi-a-GCST90001700	Inflammatory bowel disease	MR Egger	6	-0.00642064	0.0269615	0.823473	0.9936	0.942457	1.04752	6.71728	0.151605	NA	NA
CD45RA+ CD28- CD8+ T cell %T cell || id:ebi-a-GCST90001700	Inflammatory bowel disease	Weighted median	6	-0.000435257	0.0102741	0.966208	0.999565	0.979638	1.0199	NA	NA	NA	NA
BAFF-R on CD20- CD38- B cell || id:ebi-a-GCST90001701	Inflammatory bowel disease	Inverse variance weighted	6	0.0348456	0.0333416	0.295972	1.03546	0.969957	1.10539	1.92389	0.859573	-0.00181288	0.921467
BAFF-R on CD20- CD38- B cell || id:ebi-a-GCST90001701	Inflammatory bowel disease	MR Egger	6	0.0406614	0.0646719	0.56364	1.0415	0.917507	1.18225	1.91288	0.751779	NA	NA
BAFF-R on CD20- CD38- B cell || id:ebi-a-GCST90001701	Inflammatory bowel disease	Weighted median	6	0.0246773	0.0379754	0.515807	1.02498	0.951463	1.10419	NA	NA	NA	NA
BAFF-R on CD24+ CD27+ B cell || id:ebi-a-GCST90001702	Inflammatory bowel disease	Inverse variance weighted	9	0.154331	0.0666086	0.0205048	1.16688	1.02406	1.32961	39.5718	3.84898e-06	0.0470737	0.0799206
BAFF-R on CD24+ CD27+ B cell || id:ebi-a-GCST90001702	Inflammatory bowel disease	MR Egger	9	-0.0173158	0.101023	0.868756	0.982833	0.806283	1.19804	24.7569	0.00083788	NA	NA
BAFF-R on CD24+ CD27+ B cell || id:ebi-a-GCST90001702	Inflammatory bowel disease	Weighted median	9	0.086029	0.0426761	0.0438148	1.08984	1.00239	1.18492	NA	NA	NA	NA
BAFF-R on IgD+ CD24+ B cell || id:ebi-a-GCST90001703	Inflammatory bowel disease	Inverse variance weighted	7	0.146872	0.0823121	0.0743697	1.15821	0.985644	1.36098	38.8792	7.55858e-07	0.0637414	0.0772242
BAFF-R on IgD+ CD24+ B cell || id:ebi-a-GCST90001703	Inflammatory bowel disease	MR Egger	7	-0.0587692	0.112625	0.624084	0.942924	0.75615	1.17583	19.5885	0.00149255	NA	NA
BAFF-R on IgD+ CD24+ B cell || id:ebi-a-GCST90001703	Inflammatory bowel disease	Weighted median	7	0.0859729	0.0410965	0.0364408	1.08978	1.00544	1.18119	NA	NA	NA	NA
BAFF-R on IgD+ CD24- B cell || id:ebi-a-GCST90001704	Inflammatory bowel disease	Inverse variance weighted	12	0.0725404	0.0593587	0.221682	1.07524	0.957143	1.2079	64.3635	1.41939e-09	0.017307	0.510932
BAFF-R on IgD+ CD24- B cell || id:ebi-a-GCST90001704	Inflammatory bowel disease	MR Egger	12	-0.00199163	0.125135	0.987615	0.99801	0.780941	1.27542	61.5055	1.87865e-09	NA	NA
BAFF-R on IgD+ CD24- B cell || id:ebi-a-GCST90001704	Inflammatory bowel disease	Weighted median	12	0.00192648	0.0355484	0.956781	1.00193	0.934496	1.07423	NA	NA	NA	NA
BAFF-R on IgD+ CD38- B cell || id:ebi-a-GCST90001705	Inflammatory bowel disease	Inverse variance weighted	13	0.109415	0.0541418	0.0432896	1.11563	1.0033	1.24052	49.9081	1.45003e-06	0.0212778	0.304664
BAFF-R on IgD+ CD38- B cell || id:ebi-a-GCST90001705	Inflammatory bowel disease	MR Egger	13	0.0116884	0.105505	0.913782	1.01176	0.822751	1.24418	45.1498	4.5665e-06	NA	NA
BAFF-R on IgD+ CD38- B cell || id:ebi-a-GCST90001705	Inflammatory bowel disease	Weighted median	13	0.0690975	0.0367341	0.0599693	1.07154	0.997103	1.15154	NA	NA	NA	NA
BAFF-R on IgD+ CD38- naive B cell || id:ebi-a-GCST90001706	Inflammatory bowel disease	Inverse variance weighted	16	-0.00854434	0.0197373	0.665085	0.991492	0.953869	1.0306	18.676	0.228791	-0.00421981	0.736627
BAFF-R on IgD+ CD38- naive B cell || id:ebi-a-GCST90001706	Inflammatory bowel disease	MR Egger	16	0.00602422	0.0470848	0.900013	1.00604	0.917354	1.10331	18.5203	0.1841	NA	NA
BAFF-R on IgD+ CD38- naive B cell || id:ebi-a-GCST90001706	Inflammatory bowel disease	Weighted median	16	-0.00194447	0.0254133	0.93901	0.998057	0.949562	1.04903	NA	NA	NA	NA
BAFF-R on IgD+ CD38- unswitched memory B cell || id:ebi-a-GCST90001707	Inflammatory bowel disease	Inverse variance weighted	10	0.00656134	0.015563	0.673319	1.00658	0.976342	1.03776	12.3612	0.193703	-0.00503329	0.670987
BAFF-R on IgD+ CD38- unswitched memory B cell || id:ebi-a-GCST90001707	Inflammatory bowel disease	MR Egger	10	0.0136468	0.0228983	0.567667	1.01374	0.969249	1.06027	12.068	0.148194	NA	NA
BAFF-R on IgD+ CD38- unswitched memory B cell || id:ebi-a-GCST90001707	Inflammatory bowel disease	Weighted median	10	0.00665032	0.0150101	0.657725	1.00667	0.977488	1.03673	NA	NA	NA	NA
BAFF-R on IgD+ CD38+ B cell || id:ebi-a-GCST90001708	Inflammatory bowel disease	Inverse variance weighted	14	0.0425121	0.0540669	0.431699	1.04343	0.938513	1.16007	63.2498	1.36832e-08	0.0126921	0.617337
BAFF-R on IgD+ CD38+ B cell || id:ebi-a-GCST90001708	Inflammatory bowel disease	MR Egger	14	-0.0118671	0.11975	0.922696	0.988203	0.781471	1.24962	61.893	1.01754e-08	NA	NA
BAFF-R on IgD+ CD38+ B cell || id:ebi-a-GCST90001708	Inflammatory bowel disease	Weighted median	14	-0.00166147	0.0370712	0.964252	0.99834	0.928374	1.07358	NA	NA	NA	NA
BAFF-R on IgD+ CD38dim B cell || id:ebi-a-GCST90001709	Inflammatory bowel disease	Inverse variance weighted	13	0.0669913	0.0564601	0.235415	1.06929	0.957269	1.19441	67.346	1.00136e-09	0.0231004	0.39028
BAFF-R on IgD+ CD38dim B cell || id:ebi-a-GCST90001709	Inflammatory bowel disease	MR Egger	13	-0.0271989	0.119722	0.824447	0.973168	0.769624	1.23054	62.7809	2.81029e-09	NA	NA
BAFF-R on IgD+ CD38dim B cell || id:ebi-a-GCST90001709	Inflammatory bowel disease	Weighted median	13	0.00058437	0.035104	0.986718	1.00058	0.934055	1.07185	NA	NA	NA	NA
BAFF-R on IgD- CD24- B cell || id:ebi-a-GCST90001710	Inflammatory bowel disease	Inverse variance weighted	10	0.120149	0.0727832	0.0987844	1.12766	0.977745	1.30057	49.8161	1.16648e-07	0.016035	0.562384
BAFF-R on IgD- CD24- B cell || id:ebi-a-GCST90001710	Inflammatory bowel disease	MR Egger	10	0.0398113	0.152882	0.801129	1.04061	0.771176	1.40419	47.6414	1.1568e-07	NA	NA
BAFF-R on IgD- CD24- B cell || id:ebi-a-GCST90001710	Inflammatory bowel disease	Weighted median	10	0.0284293	0.0437635	0.515943	1.02884	0.944266	1.12098	NA	NA	NA	NA
BAFF-R on IgD- CD27- B cell || id:ebi-a-GCST90001711	Inflammatory bowel disease	Inverse variance weighted	10	0.127297	0.068851	0.0644748	1.13575	0.992379	1.29985	45.0729	8.94437e-07	0.030822	0.284273
BAFF-R on IgD- CD27- B cell || id:ebi-a-GCST90001711	Inflammatory bowel disease	MR Egger	10	-0.0123068	0.139199	0.931723	0.987769	0.751912	1.29761	38.7013	5.58401e-06	NA	NA
BAFF-R on IgD- CD27- B cell || id:ebi-a-GCST90001711	Inflammatory bowel disease	Weighted median	10	0.0434718	0.0428898	0.310788	1.04443	0.960221	1.13603	NA	NA	NA	NA
BAFF-R on IgD- CD38- B cell || id:ebi-a-GCST90001712	Inflammatory bowel disease	Inverse variance weighted	8	0.12973	0.0763621	0.0893408	1.13852	0.980258	1.32234	43.1094	3.17727e-07	0.063141	0.0691707
BAFF-R on IgD- CD38- B cell || id:ebi-a-GCST90001712	Inflammatory bowel disease	MR Egger	8	-0.0705638	0.109393	0.542757	0.931868	0.752034	1.15471	23.7674	0.000576286	NA	NA
BAFF-R on IgD- CD38- B cell || id:ebi-a-GCST90001712	Inflammatory bowel disease	Weighted median	8	0.091724	0.0438251	0.0363533	1.09606	1.00584	1.19437	NA	NA	NA	NA
BAFF-R on IgD- CD38+ B cell || id:ebi-a-GCST90001713	Inflammatory bowel disease	Inverse variance weighted	13	0.0312189	0.0264987	0.238746	1.03171	0.979495	1.08671	10.3254	0.587435	0.00279604	0.798067
BAFF-R on IgD- CD38+ B cell || id:ebi-a-GCST90001713	Inflammatory bowel disease	MR Egger	13	0.018944	0.0538056	0.731429	1.01912	0.917122	1.13247	10.2567	0.507454	NA	NA
BAFF-R on IgD- CD38+ B cell || id:ebi-a-GCST90001713	Inflammatory bowel disease	Weighted median	13	0.0137324	0.0355481	0.699271	1.01383	0.945594	1.08698	NA	NA	NA	NA
BAFF-R on IgD- CD38dim B cell || id:ebi-a-GCST90001714	Inflammatory bowel disease	Inverse variance weighted	3	0.35484	0.127883	0.00552507	1.42595	1.10981	1.83215	11.9849	0.00249754	-0.16633	0.179267
BAFF-R on IgD- CD38dim B cell || id:ebi-a-GCST90001714	Inflammatory bowel disease	MR Egger	3	1.48771	0.331853	0.139719	4.42696	2.31008	8.48369	0.0348789	0.85185	NA	NA
BAFF-R on IgD- CD38dim B cell || id:ebi-a-GCST90001714	Inflammatory bowel disease	Weighted median	3	0.19946	0.100397	0.0469544	1.22074	1.00269	1.48622	NA	NA	NA	NA
BAFF-R on memory B cell || id:ebi-a-GCST90001715	Inflammatory bowel disease	Inverse variance weighted	8	0.162561	0.0759739	0.0323797	1.17652	1.01375	1.36543	41.3321	6.99005e-07	0.0596963	0.0512498
BAFF-R on memory B cell || id:ebi-a-GCST90001715	Inflammatory bowel disease	MR Egger	8	-0.039347	0.101522	0.711708	0.961417	0.787943	1.17308	20.8418	0.0019586	NA	NA
BAFF-R on memory B cell || id:ebi-a-GCST90001715	Inflammatory bowel disease	Weighted median	8	0.100249	0.0440649	0.0229045	1.10545	1.01398	1.20516	NA	NA	NA	NA
BAFF-R on naive-mature B cell || id:ebi-a-GCST90001716	Inflammatory bowel disease	Inverse variance weighted	12	0.0805341	0.0558405	0.149241	1.08387	0.971501	1.20923	58.6472	1.65197e-08	0.0340519	0.238709
BAFF-R on naive-mature B cell || id:ebi-a-GCST90001716	Inflammatory bowel disease	MR Egger	12	-0.0544504	0.120706	0.661542	0.947005	0.74749	1.19977	50.6889	1.99311e-07	NA	NA
BAFF-R on naive-mature B cell || id:ebi-a-GCST90001716	Inflammatory bowel disease	Weighted median	12	0.0018946	0.0350121	0.956845	1.0019	0.935449	1.07306	NA	NA	NA	NA
BAFF-R on unswitched memory B cell || id:ebi-a-GCST90001717	Inflammatory bowel disease	Inverse variance weighted	11	0.138189	0.0584588	0.0180854	1.14819	1.02389	1.28758	42.9473	5.0821e-06	0.0333739	0.129279
BAFF-R on unswitched memory B cell || id:ebi-a-GCST90001717	Inflammatory bowel disease	MR Egger	11	0.0011042	0.0981731	0.991271	1.0011	0.825872	1.21352	32.7882	0.000145378	NA	NA
BAFF-R on unswitched memory B cell || id:ebi-a-GCST90001717	Inflammatory bowel disease	Weighted median	11	0.0835646	0.0390767	0.0324781	1.08716	1.007	1.17369	NA	NA	NA	NA
BAFF-R on switched memory B cell || id:ebi-a-GCST90001718	Inflammatory bowel disease	Inverse variance weighted	7	0.111753	0.0954414	0.241635	1.11824	0.927454	1.34826	55.7579	3.25828e-10	0.0190096	0.639774
BAFF-R on switched memory B cell || id:ebi-a-GCST90001718	Inflammatory bowel disease	MR Egger	7	0.0373035	0.181071	0.844904	1.03801	0.727897	1.48024	53.1254	3.16973e-10	NA	NA
BAFF-R on switched memory B cell || id:ebi-a-GCST90001718	Inflammatory bowel disease	Weighted median	7	0.0659263	0.0492051	0.180302	1.06815	0.969945	1.17629	NA	NA	NA	NA
BAFF-R on IgD+ B cell || id:ebi-a-GCST90001719	Inflammatory bowel disease	Inverse variance weighted	13	0.0658386	0.0571562	0.249359	1.06805	0.954863	1.19466	65.7992	1.9394e-09	0.0197307	0.426584
BAFF-R on IgD+ B cell || id:ebi-a-GCST90001719	Inflammatory bowel disease	MR Egger	13	-0.0197428	0.11875	0.870973	0.980451	0.776861	1.23739	61.9601	4.0009e-09	NA	NA
BAFF-R on IgD+ B cell || id:ebi-a-GCST90001719	Inflammatory bowel disease	Weighted median	13	0.00154165	0.0362726	0.966099	1.00154	0.932811	1.07534	NA	NA	NA	NA
BAFF-R on transitional B cell || id:ebi-a-GCST90001720	Inflammatory bowel disease	Inverse variance weighted	14	0.0304446	0.0311727	0.328745	1.03091	0.969811	1.09586	61.902	2.3947e-08	0.0115663	0.44087
BAFF-R on transitional B cell || id:ebi-a-GCST90001720	Inflammatory bowel disease	MR Egger	14	0.0098798	0.0408089	0.812791	1.00993	0.932295	1.09403	58.7891	3.74896e-08	NA	NA
BAFF-R on transitional B cell || id:ebi-a-GCST90001720	Inflammatory bowel disease	Weighted median	14	0.0139329	0.0164585	0.397246	1.01403	0.981841	1.04727	NA	NA	NA	NA
CD19 on CD20- B cell || id:ebi-a-GCST90001721	Inflammatory bowel disease	Inverse variance weighted	15	0.0165105	0.0446281	0.711414	1.01665	0.931499	1.10958	26.2878	0.0237889	-0.0203104	0.370092
CD19 on CD20- B cell || id:ebi-a-GCST90001721	Inflammatory bowel disease	MR Egger	15	0.155609	0.156387	0.337885	1.16837	0.859925	1.58745	24.6531	0.0256275	NA	NA
CD19 on CD20- B cell || id:ebi-a-GCST90001721	Inflammatory bowel disease	Weighted median	15	0.0343746	0.0446291	0.441164	1.03497	0.948287	1.12958	NA	NA	NA	NA
CD19 on CD20- CD38- B cell || id:ebi-a-GCST90001722	Inflammatory bowel disease	Inverse variance weighted	13	-0.01972	0.035524	0.578813	0.980473	0.914528	1.05117	15.2593	0.227564	-0.00318872	0.872743
CD19 on CD20- CD38- B cell || id:ebi-a-GCST90001722	Inflammatory bowel disease	MR Egger	13	-0.00161019	0.116509	0.989221	0.998391	0.794559	1.25451	15.2221	0.172555	NA	NA
CD19 on CD20- CD38- B cell || id:ebi-a-GCST90001722	Inflammatory bowel disease	Weighted median	13	0.0127877	0.0463313	0.782544	1.01287	0.924944	1.10915	NA	NA	NA	NA
CD19 on CD24+ CD27+ B cell || id:ebi-a-GCST90001723	Inflammatory bowel disease	Inverse variance weighted	16	-0.0285363	0.0466312	0.540566	0.971867	0.886979	1.06488	48.0989	2.45131e-05	0.0047264	0.864906
CD19 on CD24+ CD27+ B cell || id:ebi-a-GCST90001723	Inflammatory bowel disease	MR Egger	16	-0.0570117	0.171253	0.744136	0.944583	0.675253	1.32134	47.996	1.31659e-05	NA	NA
CD19 on CD24+ CD27+ B cell || id:ebi-a-GCST90001723	Inflammatory bowel disease	Weighted median	16	0.0496407	0.0405601	0.220997	1.05089	0.970584	1.13785	NA	NA	NA	NA
CD19 on IgD+ CD24+ B cell || id:ebi-a-GCST90001724	Inflammatory bowel disease	Inverse variance weighted	18	-0.0520054	0.0375201	0.165726	0.949324	0.882016	1.02177	35.2301	0.00580224	-0.0101972	0.65781
CD19 on IgD+ CD24+ B cell || id:ebi-a-GCST90001724	Inflammatory bowel disease	MR Egger	18	0.00932006	0.141208	0.948194	1.00936	0.76533	1.33121	34.7873	0.00424935	NA	NA
CD19 on IgD+ CD24+ B cell || id:ebi-a-GCST90001724	Inflammatory bowel disease	Weighted median	18	-0.0159613	0.0383167	0.676997	0.984165	0.912961	1.06092	NA	NA	NA	NA
CD19 on IgD+ CD24- B cell || id:ebi-a-GCST90001725	Inflammatory bowel disease	Inverse variance weighted	12	0.00162225	0.0363884	0.964441	1.00162	0.932675	1.07567	15.1988	0.173574	-0.0271691	0.218717
CD19 on IgD+ CD24- B cell || id:ebi-a-GCST90001725	Inflammatory bowel disease	MR Egger	12	0.158618	0.124713	0.232202	1.17189	0.91776	1.49639	12.9657	0.225595	NA	NA
CD19 on IgD+ CD24- B cell || id:ebi-a-GCST90001725	Inflammatory bowel disease	Weighted median	12	-0.00766961	0.0455241	0.866211	0.99236	0.90765	1.08498	NA	NA	NA	NA
CD19 on IgD+ CD38- B cell || id:ebi-a-GCST90001726	Inflammatory bowel disease	Inverse variance weighted	18	-0.00023043	0.0307092	0.994013	0.99977	0.941369	1.06179	22.2565	0.175054	-0.0193295	0.248642
CD19 on IgD+ CD38- B cell || id:ebi-a-GCST90001726	Inflammatory bowel disease	MR Egger	18	0.105373	0.0932711	0.275237	1.11112	0.925484	1.334	20.4265	0.201622	NA	NA
CD19 on IgD+ CD38- B cell || id:ebi-a-GCST90001726	Inflammatory bowel disease	Weighted median	18	-0.00228516	0.0385713	0.952757	0.997717	0.925071	1.07607	NA	NA	NA	NA
CD19 on IgD+ CD38- naive B cell || id:ebi-a-GCST90001727	Inflammatory bowel disease	Inverse variance weighted	12	0.0586273	0.0426594	0.169345	1.06038	0.975324	1.15285	29.7827	0.00171392	-0.016378	0.625132
CD19 on IgD+ CD38- naive B cell || id:ebi-a-GCST90001727	Inflammatory bowel disease	MR Egger	12	0.143054	0.17322	0.428152	1.15379	0.821636	1.62023	29.0447	0.00122543	NA	NA
CD19 on IgD+ CD38- naive B cell || id:ebi-a-GCST90001727	Inflammatory bowel disease	Weighted median	12	0.0609502	0.0395217	0.123026	1.06285	0.983623	1.14845	NA	NA	NA	NA
CD19 on IgD+ CD38- unswitched memory B cell || id:ebi-a-GCST90001728	Inflammatory bowel disease	Inverse variance weighted	6	0.0345857	0.0529491	0.513635	1.03519	0.933145	1.1484	9.95427	0.0765413	-0.0663779	0.0936787
CD19 on IgD+ CD38- unswitched memory B cell || id:ebi-a-GCST90001728	Inflammatory bowel disease	MR Egger	6	0.333389	0.142152	0.0789198	1.39569	1.0563	1.84413	4.52639	0.33943	NA	NA
CD19 on IgD+ CD38- unswitched memory B cell || id:ebi-a-GCST90001728	Inflammatory bowel disease	Weighted median	6	-0.0578227	0.0529334	0.274671	0.943817	0.850805	1.047	NA	NA	NA	NA
CD19 on IgD+ CD38+ B cell || id:ebi-a-GCST90001729	Inflammatory bowel disease	Inverse variance weighted	11	-0.0413149	0.0323682	0.201812	0.959527	0.900544	1.02237	9.26533	0.507121	-0.036867	0.087625
CD19 on IgD+ CD38+ B cell || id:ebi-a-GCST90001729	Inflammatory bowel disease	MR Egger	11	0.174189	0.117044	0.170867	1.19028	0.946279	1.4972	5.59452	0.779713	NA	NA
CD19 on IgD+ CD38+ B cell || id:ebi-a-GCST90001729	Inflammatory bowel disease	Weighted median	11	-0.0497134	0.0430464	0.24814	0.951502	0.874516	1.03527	NA	NA	NA	NA
CD19 on IgD+ CD38dim B cell || id:ebi-a-GCST90001730	Inflammatory bowel disease	Inverse variance weighted	11	0.044045	0.0311434	0.157284	1.04503	0.983148	1.11081	9.81662	0.456726	0.034623	0.128564
CD19 on IgD+ CD38dim B cell || id:ebi-a-GCST90001730	Inflammatory bowel disease	MR Egger	11	-0.164608	0.128514	0.232264	0.848226	0.659353	1.0912	7.01615	0.635438	NA	NA
CD19 on IgD+ CD38dim B cell || id:ebi-a-GCST90001730	Inflammatory bowel disease	Weighted median	11	0.0382416	0.0440398	0.385208	1.03898	0.953061	1.13265	NA	NA	NA	NA
CD19 on IgD- CD24- B cell || id:ebi-a-GCST90001731	Inflammatory bowel disease	Inverse variance weighted	14	-0.061311	0.0435584	0.159262	0.940531	0.863566	1.02436	32.8543	0.0017919	-0.0123381	0.596284
CD19 on IgD- CD24- B cell || id:ebi-a-GCST90001731	Inflammatory bowel disease	MR Egger	14	0.0158491	0.148697	0.916878	1.01598	0.759119	1.35974	32.0631	0.0013531	NA	NA
CD19 on IgD- CD24- B cell || id:ebi-a-GCST90001731	Inflammatory bowel disease	Weighted median	14	-0.0283638	0.039065	0.467798	0.972035	0.900386	1.04938	NA	NA	NA	NA
CD19 on IgD- CD27- B cell || id:ebi-a-GCST90001732	Inflammatory bowel disease	Inverse variance weighted	14	-0.0317997	0.050983	0.532804	0.968701	0.876581	1.0705	35.8932	0.000616418	-0.00900774	0.756585
CD19 on IgD- CD27- B cell || id:ebi-a-GCST90001732	Inflammatory bowel disease	MR Egger	14	0.0286617	0.197833	0.887211	1.02908	0.698311	1.51651	35.5949	0.000376301	NA	NA
CD19 on IgD- CD27- B cell || id:ebi-a-GCST90001732	Inflammatory bowel disease	Weighted median	14	-0.00677859	0.0447213	0.879523	0.993244	0.909889	1.08424	NA	NA	NA	NA
CD19 on IgD- CD38- B cell || id:ebi-a-GCST90001733	Inflammatory bowel disease	Inverse variance weighted	15	-0.0803631	0.0496314	0.105404	0.922781	0.837243	1.01706	48.3614	1.14525e-05	0.0138648	0.569836
CD19 on IgD- CD38- B cell || id:ebi-a-GCST90001733	Inflammatory bowel disease	MR Egger	15	-0.161994	0.148953	0.296546	0.850446	0.63512	1.13878	47.129	9.18946e-06	NA	NA
CD19 on IgD- CD38- B cell || id:ebi-a-GCST90001733	Inflammatory bowel disease	Weighted median	15	-0.0925898	0.0386801	0.016678	0.911567	0.845013	0.983363	NA	NA	NA	NA
CD19 on IgD- CD38+ B cell || id:ebi-a-GCST90001734	Inflammatory bowel disease	Inverse variance weighted	9	-0.0304308	0.0453093	0.501822	0.970028	0.887597	1.06011	9.67993	0.288213	0.00256031	0.945204
CD19 on IgD- CD38+ B cell || id:ebi-a-GCST90001734	Inflammatory bowel disease	MR Egger	9	-0.0470879	0.238798	0.849285	0.954004	0.597421	1.52342	9.67292	0.207879	NA	NA
CD19 on IgD- CD38+ B cell || id:ebi-a-GCST90001734	Inflammatory bowel disease	Weighted median	9	-0.028229	0.0586978	0.630573	0.972166	0.866514	1.0907	NA	NA	NA	NA
CD19 on IgD- CD38dim B cell || id:ebi-a-GCST90001735	Inflammatory bowel disease	Inverse variance weighted	15	-0.00109984	0.0495211	0.982281	0.998901	0.906503	1.10072	48.1809	1.22696e-05	-0.00182999	0.953294
CD19 on IgD- CD38dim B cell || id:ebi-a-GCST90001735	Inflammatory bowel disease	MR Egger	15	0.0101291	0.19495	0.959352	1.01018	0.689373	1.48028	48.1677	6.12778e-06	NA	NA
CD19 on IgD- CD38dim B cell || id:ebi-a-GCST90001735	Inflammatory bowel disease	Weighted median	15	0.0877935	0.0410466	0.0324456	1.09176	1.00737	1.18323	NA	NA	NA	NA
CD19 on memory B cell || id:ebi-a-GCST90001736	Inflammatory bowel disease	Inverse variance weighted	13	-0.0121645	0.0564227	0.829303	0.987909	0.884482	1.10343	38.4543	0.000129381	-0.0194353	0.626697
CD19 on memory B cell || id:ebi-a-GCST90001736	Inflammatory bowel disease	MR Egger	13	0.110545	0.252082	0.669491	1.11689	0.681447	1.83057	37.5987	9.14201e-05	NA	NA
CD19 on memory B cell || id:ebi-a-GCST90001736	Inflammatory bowel disease	Weighted median	13	0.0584783	0.0471871	0.21524	1.06022	0.966563	1.16296	NA	NA	NA	NA
CD19 on naive-mature B cell || id:ebi-a-GCST90001737	Inflammatory bowel disease	Inverse variance weighted	16	0.040275	0.0298412	0.17713	1.0411	0.981951	1.10381	16.9084	0.32437	-0.0118916	0.536724
CD19 on naive-mature B cell || id:ebi-a-GCST90001737	Inflammatory bowel disease	MR Egger	16	0.105514	0.107417	0.342629	1.11128	0.900304	1.3717	16.4374	0.287396	NA	NA
CD19 on naive-mature B cell || id:ebi-a-GCST90001737	Inflammatory bowel disease	Weighted median	16	0.0178495	0.0392276	0.649092	1.01801	0.942672	1.09937	NA	NA	NA	NA
CD19 on unswitched memory B cell || id:ebi-a-GCST90001738	Inflammatory bowel disease	Inverse variance weighted	12	-0.0724873	0.0661368	0.27307	0.930078	0.817001	1.0588	34.5137	0.000297958	0.0130039	0.766381
CD19 on unswitched memory B cell || id:ebi-a-GCST90001738	Inflammatory bowel disease	MR Egger	12	-0.165546	0.31251	0.607859	0.847431	0.459293	1.56357	34.1949	0.00017117	NA	NA
CD19 on unswitched memory B cell || id:ebi-a-GCST90001738	Inflammatory bowel disease	Weighted median	12	0.0412209	0.0598693	0.491129	1.04208	0.926702	1.17183	NA	NA	NA	NA
CD19 on Plasma Blast-Plasma Cell || id:ebi-a-GCST90001739	Inflammatory bowel disease	Inverse variance weighted	15	0.000263939	0.0301618	0.993018	1.00026	0.942845	1.06118	10.8944	0.694315	0.00640934	0.697684
CD19 on Plasma Blast-Plasma Cell || id:ebi-a-GCST90001739	Inflammatory bowel disease	MR Egger	15	-0.0357754	0.0956212	0.714334	0.964857	0.799961	1.16374	10.7366	0.632872	NA	NA
CD19 on Plasma Blast-Plasma Cell || id:ebi-a-GCST90001739	Inflammatory bowel disease	Weighted median	15	-0.00519058	0.0403466	0.897635	0.994823	0.919183	1.07669	NA	NA	NA	NA
CD19 on switched memory B cell || id:ebi-a-GCST90001740	Inflammatory bowel disease	Inverse variance weighted	14	-0.0786833	0.0538346	0.143858	0.924333	0.83177	1.0272	48.5142	5.35003e-06	-0.0138068	0.647046
CD19 on switched memory B cell || id:ebi-a-GCST90001740	Inflammatory bowel disease	MR Egger	14	-0.000848431	0.174794	0.996207	0.999152	0.709323	1.40741	47.6387	3.61212e-06	NA	NA
CD19 on switched memory B cell || id:ebi-a-GCST90001740	Inflammatory bowel disease	Weighted median	14	-0.0438517	0.0435406	0.313865	0.957096	0.878806	1.04236	NA	NA	NA	NA
CD19 on IgD+ B cell || id:ebi-a-GCST90001741	Inflammatory bowel disease	Inverse variance weighted	11	0.000984868	0.0351399	0.977641	1.00099	0.934364	1.07236	11.6559	0.308744	-0.0153422	0.467457
CD19 on IgD+ B cell || id:ebi-a-GCST90001741	Inflammatory bowel disease	MR Egger	11	0.0905874	0.123445	0.48173	1.09482	0.859535	1.3945	10.9553	0.278785	NA	NA
CD19 on IgD+ B cell || id:ebi-a-GCST90001741	Inflammatory bowel disease	Weighted median	11	-0.0161208	0.0453085	0.721989	0.984008	0.900392	1.07539	NA	NA	NA	NA
CD19 on transitional B cell || id:ebi-a-GCST90001742	Inflammatory bowel disease	Inverse variance weighted	15	-0.0203834	0.0337551	0.545935	0.979823	0.917096	1.04684	20.0412	0.128848	0.0279586	0.176832
CD19 on transitional B cell || id:ebi-a-GCST90001742	Inflammatory bowel disease	MR Egger	15	-0.187457	0.121435	0.146652	0.829065	0.653463	1.05186	17.3233	0.184943	NA	NA
CD19 on transitional B cell || id:ebi-a-GCST90001742	Inflammatory bowel disease	Weighted median	15	-0.0438795	0.040655	0.280448	0.957069	0.883766	1.03645	NA	NA	NA	NA
CD20 on B cell || id:ebi-a-GCST90001743	Inflammatory bowel disease	Inverse variance weighted	15	-0.0640112	0.0430285	0.136844	0.937994	0.862132	1.02053	46.7397	2.1211e-05	-0.0032026	0.913477
CD20 on B cell || id:ebi-a-GCST90001743	Inflammatory bowel disease	MR Egger	15	-0.0462074	0.166785	0.786099	0.954844	0.688592	1.32404	46.6956	1.08745e-05	NA	NA
CD20 on B cell || id:ebi-a-GCST90001743	Inflammatory bowel disease	Weighted median	15	-0.0404101	0.0382789	0.291116	0.960395	0.890977	1.03522	NA	NA	NA	NA
CD20 on CD20- CD38- B cell || id:ebi-a-GCST90001744	Inflammatory bowel disease	Inverse variance weighted	8	-0.0379468	0.0440985	0.389512	0.962764	0.883044	1.04968	2.78479	0.904172	0.0119285	0.571955
CD20 on CD20- CD38- B cell || id:ebi-a-GCST90001744	Inflammatory bowel disease	MR Egger	8	-0.110889	0.129781	0.425658	0.895038	0.694016	1.15428	2.42766	0.876474	NA	NA
CD20 on CD20- CD38- B cell || id:ebi-a-GCST90001744	Inflammatory bowel disease	Weighted median	8	-0.0538325	0.0566231	0.341748	0.947591	0.848052	1.05881	NA	NA	NA	NA
CD20 on CD24+ CD27+ B cell || id:ebi-a-GCST90001745	Inflammatory bowel disease	Inverse variance weighted	21	0.000966212	0.0277877	0.972262	1.00097	0.947908	1.057	28.673	0.0944015	0.00131753	0.928837
CD20 on CD24+ CD27+ B cell || id:ebi-a-GCST90001745	Inflammatory bowel disease	MR Egger	21	-0.00567436	0.0787185	0.943288	0.994342	0.852176	1.16022	28.6606	0.0715145	NA	NA
CD20 on CD24+ CD27+ B cell || id:ebi-a-GCST90001745	Inflammatory bowel disease	Weighted median	21	0.0118361	0.0330175	0.719986	1.01191	0.948495	1.07956	NA	NA	NA	NA
CD20 on IgD+ CD24+ B cell || id:ebi-a-GCST90001746	Inflammatory bowel disease	Inverse variance weighted	12	-0.00987455	0.0706234	0.888802	0.990174	0.862175	1.13718	48.3076	1.2582e-06	0.0344887	0.467146
CD20 on IgD+ CD24+ B cell || id:ebi-a-GCST90001746	Inflammatory bowel disease	MR Egger	12	-0.191927	0.251388	0.462815	0.825367	0.504268	1.35093	45.6966	1.62761e-06	NA	NA
CD20 on IgD+ CD24+ B cell || id:ebi-a-GCST90001746	Inflammatory bowel disease	Weighted median	12	0.0184358	0.0494047	0.70903	1.01861	0.924597	1.12218	NA	NA	NA	NA
CD20 on IgD+ CD24- B cell || id:ebi-a-GCST90001747	Inflammatory bowel disease	Inverse variance weighted	17	-0.0951657	0.0591915	0.107888	0.909222	0.809627	1.02107	129.351	8.57803e-20	0.0062149	0.860835
CD20 on IgD+ CD24- B cell || id:ebi-a-GCST90001747	Inflammatory bowel disease	MR Egger	17	-0.128611	0.197222	0.524194	0.879316	0.597402	1.29426	129.077	3.22255e-20	NA	NA
CD20 on IgD+ CD24- B cell || id:ebi-a-GCST90001747	Inflammatory bowel disease	Weighted median	17	-0.0300254	0.0361161	0.405772	0.970421	0.904102	1.0416	NA	NA	NA	NA
CD20 on IgD+ CD38- B cell || id:ebi-a-GCST90001748	Inflammatory bowel disease	Inverse variance weighted	16	0.0339921	0.027588	0.217899	1.03458	0.98012	1.09206	17.5399	0.287626	0.000472635	0.9809
CD20 on IgD+ CD38- B cell || id:ebi-a-GCST90001748	Inflammatory bowel disease	MR Egger	16	0.0314913	0.106508	0.771821	1.03199	0.837559	1.27156	17.5392	0.228583	NA	NA
CD20 on IgD+ CD38- B cell || id:ebi-a-GCST90001748	Inflammatory bowel disease	Weighted median	16	0.033739	0.0362289	0.351712	1.03431	0.963416	1.11043	NA	NA	NA	NA
CD20 on IgD+ CD38- naive B cell || id:ebi-a-GCST90001749	Inflammatory bowel disease	Inverse variance weighted	10	-0.00707654	0.0266463	0.790568	0.992948	0.942421	1.04618	10.0198	0.348885	-0.0235101	0.273217
CD20 on IgD+ CD38- naive B cell || id:ebi-a-GCST90001749	Inflammatory bowel disease	MR Egger	10	0.0973916	0.0925515	0.323407	1.10229	0.919423	1.32153	8.54191	0.382399	NA	NA
CD20 on IgD+ CD38- naive B cell || id:ebi-a-GCST90001749	Inflammatory bowel disease	Weighted median	10	-0.011194	0.0346715	0.746802	0.988868	0.923901	1.0584	NA	NA	NA	NA
CD20 on IgD+ CD38- unswitched memory B cell || id:ebi-a-GCST90001750	Inflammatory bowel disease	Inverse variance weighted	16	-0.0396776	0.0221026	0.0726294	0.961099	0.920352	1.00365	17.1633	0.309194	-0.0249214	0.245384
CD20 on IgD+ CD38- unswitched memory B cell || id:ebi-a-GCST90001750	Inflammatory bowel disease	MR Egger	16	0.0769228	0.0985969	0.448279	1.07996	0.890184	1.31019	15.5323	0.342764	NA	NA
CD20 on IgD+ CD38- unswitched memory B cell || id:ebi-a-GCST90001750	Inflammatory bowel disease	Weighted median	16	-0.0221381	0.0277756	0.42543	0.978105	0.92628	1.03283	NA	NA	NA	NA
CD20 on IgD+ CD38+ B cell || id:ebi-a-GCST90001751	Inflammatory bowel disease	Inverse variance weighted	17	-0.0366235	0.0324959	0.259735	0.964039	0.904552	1.02744	30.7821	0.0143444	-0.0187711	0.294294
CD20 on IgD+ CD38+ B cell || id:ebi-a-GCST90001751	Inflammatory bowel disease	MR Egger	17	0.0625783	0.0968319	0.527878	1.06458	0.880547	1.28707	28.5353	0.0184484	NA	NA
CD20 on IgD+ CD38+ B cell || id:ebi-a-GCST90001751	Inflammatory bowel disease	Weighted median	17	-0.0119934	0.0367025	0.743839	0.988078	0.919495	1.06178	NA	NA	NA	NA
CD20 on IgD+ CD38dim B cell || id:ebi-a-GCST90001752	Inflammatory bowel disease	Inverse variance weighted	20	-0.113494	0.0515173	0.0275927	0.89271	0.806971	0.987558	126.473	6.75853e-18	0.0355408	0.295846
CD20 on IgD+ CD38dim B cell || id:ebi-a-GCST90001752	Inflammatory bowel disease	MR Egger	20	-0.300813	0.181386	0.114558	0.740216	0.518751	1.05623	118.821	7.00354e-17	NA	NA
CD20 on IgD+ CD38dim B cell || id:ebi-a-GCST90001752	Inflammatory bowel disease	Weighted median	20	-0.0562481	0.0371122	0.129615	0.945305	0.878985	1.01663	NA	NA	NA	NA
CD20 on IgD- CD24- B cell || id:ebi-a-GCST90001753	Inflammatory bowel disease	Inverse variance weighted	18	-0.0336182	0.02789	0.228056	0.966941	0.915502	1.02127	21.2648	0.214671	0.00275699	0.862559
CD20 on IgD- CD24- B cell || id:ebi-a-GCST90001753	Inflammatory bowel disease	MR Egger	18	-0.0502606	0.0988625	0.618118	0.950982	0.783463	1.15432	21.2237	0.170071	NA	NA
CD20 on IgD- CD24- B cell || id:ebi-a-GCST90001753	Inflammatory bowel disease	Weighted median	18	-0.0226959	0.0341452	0.506249	0.97756	0.914278	1.04522	NA	NA	NA	NA
CD20 on IgD- CD27- B cell || id:ebi-a-GCST90001754	Inflammatory bowel disease	Inverse variance weighted	12	0.0572241	0.0452696	0.206204	1.05889	0.968987	1.15714	27.6149	0.00370698	-0.0385892	0.268374
CD20 on IgD- CD27- B cell || id:ebi-a-GCST90001754	Inflammatory bowel disease	MR Egger	12	0.288491	0.202291	0.184298	1.33441	0.897627	1.98374	24.28	0.00689087	NA	NA
CD20 on IgD- CD27- B cell || id:ebi-a-GCST90001754	Inflammatory bowel disease	Weighted median	12	0.0298094	0.043007	0.48823	1.03026	0.946973	1.12087	NA	NA	NA	NA
CD20 on IgD- CD38- B cell || id:ebi-a-GCST90001755	Inflammatory bowel disease	Inverse variance weighted	20	0.0302952	0.0686072	0.658798	1.03076	0.901068	1.17912	158.845	4.25299e-24	0.0162755	0.664816
CD20 on IgD- CD38- B cell || id:ebi-a-GCST90001755	Inflammatory bowel disease	MR Egger	20	-0.0627401	0.222534	0.78121	0.939188	0.607194	1.4527	157.15	3.00569e-24	NA	NA
CD20 on IgD- CD38- B cell || id:ebi-a-GCST90001755	Inflammatory bowel disease	Weighted median	20	-0.0268647	0.0327207	0.411629	0.973493	0.91302	1.03797	NA	NA	NA	NA
CD20 on IgD- CD38+ B cell || id:ebi-a-GCST90001756	Inflammatory bowel disease	Inverse variance weighted	8	-0.0675868	0.0377848	0.0736581	0.934647	0.867929	1.00649	3.29691	0.856245	-0.0166134	0.382541
CD20 on IgD- CD38+ B cell || id:ebi-a-GCST90001756	Inflammatory bowel disease	MR Egger	8	0.0271623	0.107442	0.808855	1.02753	0.832414	1.26839	2.40949	0.878457	NA	NA
CD20 on IgD- CD38+ B cell || id:ebi-a-GCST90001756	Inflammatory bowel disease	Weighted median	8	-0.0569943	0.0489616	0.244399	0.944599	0.858165	1.03974	NA	NA	NA	NA
CD20 on IgD- CD38dim B cell || id:ebi-a-GCST90001757	Inflammatory bowel disease	Inverse variance weighted	20	0.0732671	0.0750927	0.329219	1.07602	0.928751	1.24664	212.786	9.59305e-35	0.0129493	0.741766
CD20 on IgD- CD38dim B cell || id:ebi-a-GCST90001757	Inflammatory bowel disease	MR Egger	20	0.00568935	0.216094	0.979285	1.00571	0.658458	1.53608	211.471	5.03215e-35	NA	NA
CD20 on IgD- CD38dim B cell || id:ebi-a-GCST90001757	Inflammatory bowel disease	Weighted median	20	0.0117477	0.0335022	0.725848	1.01182	0.947511	1.08049	NA	NA	NA	NA
CD20 on memory B cell || id:ebi-a-GCST90001758	Inflammatory bowel disease	Inverse variance weighted	22	0.0191793	0.0459514	0.6764	1.01936	0.931568	1.11543	78.9427	1.21203e-08	0.0265991	0.2077
CD20 on memory B cell || id:ebi-a-GCST90001758	Inflammatory bowel disease	MR Egger	22	-0.14268	0.132277	0.293586	0.867032	0.669019	1.12365	72.774	6.37879e-08	NA	NA
CD20 on memory B cell || id:ebi-a-GCST90001758	Inflammatory bowel disease	Weighted median	22	-0.0196692	0.035602	0.580623	0.980523	0.914435	1.05139	NA	NA	NA	NA
CD20 on naive-mature B cell || id:ebi-a-GCST90001759	Inflammatory bowel disease	Inverse variance weighted	15	-0.0770014	0.067116	0.251262	0.925889	0.811761	1.05606	113.341	1.25514e-17	0.0260407	0.526889
CD20 on naive-mature B cell || id:ebi-a-GCST90001759	Inflammatory bowel disease	MR Egger	15	-0.227102	0.240815	0.362849	0.796839	0.497033	1.27749	109.772	2.07079e-17	NA	NA
CD20 on naive-mature B cell || id:ebi-a-GCST90001759	Inflammatory bowel disease	Weighted median	15	-0.0130864	0.0416906	0.753603	0.986999	0.909555	1.07104	NA	NA	NA	NA
CD20 on unswitched memory B cell || id:ebi-a-GCST90001760	Inflammatory bowel disease	Inverse variance weighted	12	-0.0414581	0.0537779	0.440758	0.95939	0.863413	1.06604	37.9439	7.99607e-05	0.0389118	0.178111
CD20 on unswitched memory B cell || id:ebi-a-GCST90001760	Inflammatory bowel disease	MR Egger	12	-0.261562	0.160378	0.133962	0.769848	0.562197	1.0542	31.3638	0.000510807	NA	NA
CD20 on unswitched memory B cell || id:ebi-a-GCST90001760	Inflammatory bowel disease	Weighted median	12	-0.00163706	0.0438141	0.970195	0.998364	0.916207	1.08789	NA	NA	NA	NA
CD20 on switched memory B cell || id:ebi-a-GCST90001761	Inflammatory bowel disease	Inverse variance weighted	18	0.0639839	0.0680049	0.346771	1.06608	0.933041	1.21808	156.273	1.43935e-24	0.0243273	0.552895
CD20 on switched memory B cell || id:ebi-a-GCST90001761	Inflammatory bowel disease	MR Egger	18	-0.0534924	0.205816	0.798252	0.947913	0.633249	1.41893	152.764	2.22465e-24	NA	NA
CD20 on switched memory B cell || id:ebi-a-GCST90001761	Inflammatory bowel disease	Weighted median	18	0.0162853	0.0349041	0.640806	1.01642	0.949208	1.08839	NA	NA	NA	NA
CD20 on IgD+ B cell || id:ebi-a-GCST90001762	Inflammatory bowel disease	Inverse variance weighted	14	-0.0925089	0.0658203	0.15988	0.911641	0.801303	1.03717	109.997	1.87044e-17	0.0311266	0.513129
CD20 on IgD+ B cell || id:ebi-a-GCST90001762	Inflammatory bowel disease	MR Egger	14	-0.256463	0.252403	0.329639	0.773784	0.471813	1.26902	105.986	3.7112e-17	NA	NA
CD20 on IgD+ B cell || id:ebi-a-GCST90001762	Inflammatory bowel disease	Weighted median	14	-0.0479677	0.0397521	0.227558	0.953165	0.881719	1.0304	NA	NA	NA	NA
CD20 on transitional B cell || id:ebi-a-GCST90001763	Inflammatory bowel disease	Inverse variance weighted	13	-0.0188598	0.0418267	0.652059	0.981317	0.904077	1.06516	29.7638	0.00303024	-0.000837116	0.974195
CD20 on transitional B cell || id:ebi-a-GCST90001763	Inflammatory bowel disease	MR Egger	13	-0.0143771	0.142334	0.92136	0.985726	0.74576	1.30291	29.7609	0.00172749	NA	NA
CD20 on transitional B cell || id:ebi-a-GCST90001763	Inflammatory bowel disease	Weighted median	13	-0.0090687	0.0424407	0.830797	0.990972	0.911875	1.07693	NA	NA	NA	NA
CD24 on CD24+ CD27+ B cell || id:ebi-a-GCST90001764	Inflammatory bowel disease	Inverse variance weighted	2	0.134685	0.149952	0.369087	1.14418	0.852808	1.53509	3.88718	0.048656	NA	NA
CD24 on IgD+ CD24+ B cell || id:ebi-a-GCST90001765	Inflammatory bowel disease	Inverse variance weighted	11	0.016162	0.0268283	0.546893	1.01629	0.964234	1.07116	13.038	0.221555	0.00234887	0.815057
CD24 on IgD+ CD24+ B cell || id:ebi-a-GCST90001765	Inflammatory bowel disease	MR Egger	11	0.00668586	0.0483983	0.893169	1.00671	0.915601	1.10688	12.9545	0.164676	NA	NA
CD24 on IgD+ CD24+ B cell || id:ebi-a-GCST90001765	Inflammatory bowel disease	Weighted median	11	0.00406041	0.0290227	0.888735	1.00407	0.948547	1.06284	NA	NA	NA	NA
CD24 on IgD+ CD38- B cell || id:ebi-a-GCST90001766	Inflammatory bowel disease	Inverse variance weighted	11	-0.00623501	0.0297463	0.833975	0.993784	0.937501	1.05345	11.5351	0.317371	0.0176402	0.30649
CD24 on IgD+ CD38- B cell || id:ebi-a-GCST90001766	Inflammatory bowel disease	MR Egger	11	-0.0832713	0.0769335	0.30723	0.920102	0.791314	1.06985	10.2027	0.334325	NA	NA
CD24 on IgD+ CD38- B cell || id:ebi-a-GCST90001766	Inflammatory bowel disease	Weighted median	11	0.00849222	0.0362491	0.814772	1.00853	0.93936	1.08279	NA	NA	NA	NA
CD24 on IgD+ CD38- unswitched memory B cell || id:ebi-a-GCST90001767	Inflammatory bowel disease	Inverse variance weighted	14	0.0284906	0.0356622	0.424347	1.0289	0.959438	1.10339	51.5607	1.60564e-06	0.0275308	0.283725
CD24 on IgD+ CD38- unswitched memory B cell || id:ebi-a-GCST90001767	Inflammatory bowel disease	MR Egger	14	-0.0462056	0.0753482	0.551172	0.954846	0.82375	1.1068	46.6635	5.33033e-06	NA	NA
CD24 on IgD+ CD38- unswitched memory B cell || id:ebi-a-GCST90001767	Inflammatory bowel disease	Weighted median	14	0.00462536	0.0244089	0.849705	1.00464	0.957704	1.05387	NA	NA	NA	NA
CD24 on IgD+ CD38+ B cell || id:ebi-a-GCST90001768	Inflammatory bowel disease	Inverse variance weighted	13	-0.0117881	0.033217	0.722679	0.988281	0.925989	1.05476	14.9877	0.242108	-0.00908289	0.618335
CD24 on IgD+ CD38+ B cell || id:ebi-a-GCST90001768	Inflammatory bowel disease	MR Egger	13	0.0345987	0.0967629	0.727438	1.0352	0.856367	1.25139	14.638	0.199676	NA	NA
CD24 on IgD+ CD38+ B cell || id:ebi-a-GCST90001768	Inflammatory bowel disease	Weighted median	13	0.0133244	0.0411681	0.746197	1.01341	0.934854	1.09858	NA	NA	NA	NA
CD24 on IgD- CD38- B cell || id:ebi-a-GCST90001769	Inflammatory bowel disease	Inverse variance weighted	18	0.0161231	0.0269449	0.549591	1.01625	0.963976	1.07137	23.7464	0.12649	0.0097959	0.434917
CD24 on IgD- CD38- B cell || id:ebi-a-GCST90001769	Inflammatory bowel disease	MR Egger	18	-0.0313973	0.0652847	0.637078	0.96909	0.852693	1.10138	22.8311	0.118324	NA	NA
CD24 on IgD- CD38- B cell || id:ebi-a-GCST90001769	Inflammatory bowel disease	Weighted median	18	0.00793457	0.0330711	0.810389	1.00797	0.944703	1.07547	NA	NA	NA	NA
CD24 on IgD- CD38dim B cell || id:ebi-a-GCST90001770	Inflammatory bowel disease	Inverse variance weighted	4	0.0254975	0.0645731	0.692944	1.02583	0.903874	1.16423	4.22709	0.237964	-0.0256563	0.629363
CD24 on IgD- CD38dim B cell || id:ebi-a-GCST90001770	Inflammatory bowel disease	MR Egger	4	0.201757	0.320842	0.593701	1.22355	0.652402	2.29471	3.6464	0.161508	NA	NA
CD24 on IgD- CD38dim B cell || id:ebi-a-GCST90001770	Inflammatory bowel disease	Weighted median	4	0.066488	0.0749422	0.374976	1.06875	0.922748	1.23785	NA	NA	NA	NA
CD24 on memory B cell || id:ebi-a-GCST90001771	Inflammatory bowel disease	Inverse variance weighted	13	0.0408679	0.0232954	0.0793737	1.04171	0.99522	1.09038	6.44085	0.892251	0.00311554	0.74193
CD24 on memory B cell || id:ebi-a-GCST90001771	Inflammatory bowel disease	MR Egger	13	0.0283915	0.0436745	0.52899	1.0288	0.944395	1.12074	6.32679	0.850694	NA	NA
CD24 on memory B cell || id:ebi-a-GCST90001771	Inflammatory bowel disease	Weighted median	13	0.0379406	0.0308906	0.219363	1.03867	0.977649	1.1035	NA	NA	NA	NA
CD24 on unswitched memory B cell || id:ebi-a-GCST90001772	Inflammatory bowel disease	Inverse variance weighted	13	0.00137412	0.0288177	0.961969	1.00138	0.946382	1.05956	18.7185	0.095553	-0.0109653	0.409252
CD24 on unswitched memory B cell || id:ebi-a-GCST90001772	Inflammatory bowel disease	MR Egger	13	0.0429948	0.0565935	0.463397	1.04393	0.934327	1.1664	17.5446	0.0927672	NA	NA
CD24 on unswitched memory B cell || id:ebi-a-GCST90001772	Inflammatory bowel disease	Weighted median	13	0.00960579	0.0308905	0.755829	1.00965	0.950336	1.07267	NA	NA	NA	NA
CD24 on switched memory B cell || id:ebi-a-GCST90001773	Inflammatory bowel disease	Inverse variance weighted	20	0.0732062	0.0402309	0.0688123	1.07595	0.994369	1.16423	76.1267	8.56751e-09	0.0165832	0.279096
CD24 on switched memory B cell || id:ebi-a-GCST90001773	Inflammatory bowel disease	MR Egger	20	-0.00649562	0.0818428	0.937616	0.993525	0.846278	1.16639	71.2002	2.82835e-08	NA	NA
CD24 on switched memory B cell || id:ebi-a-GCST90001773	Inflammatory bowel disease	Weighted median	20	0.041532	0.0295085	0.159292	1.04241	0.983827	1.10447	NA	NA	NA	NA
CD24 on transitional B cell || id:ebi-a-GCST90001774	Inflammatory bowel disease	Inverse variance weighted	11	0.0804966	0.0620372	0.194441	1.08383	0.959737	1.22396	39.601	1.9917e-05	0.0236577	0.587434
CD24 on transitional B cell || id:ebi-a-GCST90001774	Inflammatory bowel disease	MR Egger	11	-0.0226038	0.194196	0.909894	0.97765	0.66816	1.43049	38.2555	1.56843e-05	NA	NA
CD24 on transitional B cell || id:ebi-a-GCST90001774	Inflammatory bowel disease	Weighted median	11	0.0449761	0.0451803	0.319502	1.046	0.957359	1.14285	NA	NA	NA	NA
CD25 on B cell || id:ebi-a-GCST90001775	Inflammatory bowel disease	Inverse variance weighted	11	0.0144189	0.046835	0.758184	1.01452	0.92554	1.11206	25.3855	0.00466075	0.00461449	0.820897
CD25 on B cell || id:ebi-a-GCST90001775	Inflammatory bowel disease	MR Egger	11	-0.00724439	0.105164	0.946586	0.992782	0.80786	1.22003	25.2332	0.00272379	NA	NA
CD25 on B cell || id:ebi-a-GCST90001775	Inflammatory bowel disease	Weighted median	11	-0.0184054	0.0399635	0.645118	0.981763	0.907798	1.06175	NA	NA	NA	NA
CD25 on CD20- CD38- B cell || id:ebi-a-GCST90001776	Inflammatory bowel disease	Inverse variance weighted	11	0.037849	0.0434338	0.383526	1.03857	0.953819	1.13086	16.9893	0.074601	-0.0147903	0.470129
CD25 on CD20- CD38- B cell || id:ebi-a-GCST90001776	Inflammatory bowel disease	MR Egger	11	0.127647	0.127107	0.341494	1.13615	0.885606	1.45758	15.9799	0.0673017	NA	NA
CD25 on CD20- CD38- B cell || id:ebi-a-GCST90001776	Inflammatory bowel disease	Weighted median	11	0.0124409	0.0481083	0.795943	1.01252	0.921409	1.11264	NA	NA	NA	NA
CD25 on CD24+ CD27+ B cell || id:ebi-a-GCST90001777	Inflammatory bowel disease	Inverse variance weighted	16	-0.0342565	0.0262436	0.191781	0.966324	0.917875	1.01733	22.7153	0.0903735	-0.011038	0.374324
CD25 on CD24+ CD27+ B cell || id:ebi-a-GCST90001777	Inflammatory bowel disease	MR Egger	16	0.0183035	0.0630591	0.775872	1.01847	0.900061	1.15246	21.4265	0.0911923	NA	NA
CD25 on CD24+ CD27+ B cell || id:ebi-a-GCST90001777	Inflammatory bowel disease	Weighted median	16	-0.0149005	0.0301202	0.620812	0.98521	0.928731	1.04512	NA	NA	NA	NA
CD25 on IgD+ CD24+ B cell || id:ebi-a-GCST90001778	Inflammatory bowel disease	Inverse variance weighted	14	-0.0160508	0.030623	0.600181	0.984077	0.92675	1.04495	21.4073	0.0652542	-0.0107201	0.514741
CD25 on IgD+ CD24+ B cell || id:ebi-a-GCST90001778	Inflammatory bowel disease	MR Egger	14	0.0340495	0.0809256	0.681374	1.03464	0.882881	1.21248	20.6324	0.056029	NA	NA
CD25 on IgD+ CD24+ B cell || id:ebi-a-GCST90001778	Inflammatory bowel disease	Weighted median	14	-0.00167764	0.0327976	0.959205	0.998324	0.936167	1.06461	NA	NA	NA	NA
CD25 on IgD+ CD24- B cell || id:ebi-a-GCST90001779	Inflammatory bowel disease	Inverse variance weighted	11	0.0218642	0.0349136	0.53116	1.0221	0.954501	1.0945	17.2038	0.0699735	0.0152092	0.396743
CD25 on IgD+ CD24- B cell || id:ebi-a-GCST90001779	Inflammatory bowel disease	MR Egger	11	-0.0327005	0.0707492	0.654906	0.967828	0.842511	1.11179	15.8128	0.0708949	NA	NA
CD25 on IgD+ CD24- B cell || id:ebi-a-GCST90001779	Inflammatory bowel disease	Weighted median	11	0.0113744	0.0374141	0.761117	1.01144	0.939923	1.0884	NA	NA	NA	NA
CD25 on IgD+ CD38- B cell || id:ebi-a-GCST90001780	Inflammatory bowel disease	Inverse variance weighted	12	0.0132652	0.0307561	0.666248	1.01335	0.954071	1.07632	13.4791	0.263168	0.0186128	0.316619
CD25 on IgD+ CD38- B cell || id:ebi-a-GCST90001780	Inflammatory bowel disease	MR Egger	12	-0.0714578	0.0859998	0.425421	0.931036	0.786614	1.10197	12.1311	0.276381	NA	NA
CD25 on IgD+ CD38- B cell || id:ebi-a-GCST90001780	Inflammatory bowel disease	Weighted median	12	0.000720262	0.0388021	0.98519	1.00072	0.927436	1.0798	NA	NA	NA	NA
CD25 on IgD+ CD38- naive B cell || id:ebi-a-GCST90001781	Inflammatory bowel disease	Inverse variance weighted	17	0.0020843	0.0252958	0.934331	1.00209	0.953615	1.05302	25.1329	0.067516	-0.0200893	0.260189
CD25 on IgD+ CD38- naive B cell || id:ebi-a-GCST90001781	Inflammatory bowel disease	MR Egger	17	0.0826384	0.0732416	0.276918	1.08615	0.940903	1.25382	23.0306	0.0834933	NA	NA
CD25 on IgD+ CD38- naive B cell || id:ebi-a-GCST90001781	Inflammatory bowel disease	Weighted median	17	-0.0353506	0.0297929	0.235408	0.965267	0.910515	1.02331	NA	NA	NA	NA
CD25 on IgD+ CD38- unswitched memory B cell || id:ebi-a-GCST90001782	Inflammatory bowel disease	Inverse variance weighted	11	0.00170147	0.0278913	0.951356	1.0017	0.948413	1.05799	18.1677	0.0522001	0.00353319	0.867054
CD25 on IgD+ CD38- unswitched memory B cell || id:ebi-a-GCST90001782	Inflammatory bowel disease	MR Egger	11	-0.0114129	0.0815987	0.891845	0.988652	0.84253	1.16012	18.108	0.0339411	NA	NA
CD25 on IgD+ CD38- unswitched memory B cell || id:ebi-a-GCST90001782	Inflammatory bowel disease	Weighted median	11	0.00843599	0.0280478	0.763588	1.00847	0.954529	1.06546	NA	NA	NA	NA
CD25 on IgD+ CD38+ B cell || id:ebi-a-GCST90001783	Inflammatory bowel disease	Inverse variance weighted	9	0.08559	0.0376033	0.0228383	1.08936	1.01196	1.17268	10.1439	0.255073	0.00188016	0.936545
CD25 on IgD+ CD38+ B cell || id:ebi-a-GCST90001783	Inflammatory bowel disease	MR Egger	9	0.0747962	0.136837	0.601629	1.07766	0.824148	1.40917	10.134	0.181106	NA	NA
CD25 on IgD+ CD38+ B cell || id:ebi-a-GCST90001783	Inflammatory bowel disease	Weighted median	9	0.0547563	0.0462697	0.236644	1.05628	0.964706	1.15655	NA	NA	NA	NA
CD25 on IgD+ CD38dim B cell || id:ebi-a-GCST90001784	Inflammatory bowel disease	Inverse variance weighted	11	0.0333196	0.0435704	0.444433	1.03388	0.949254	1.12605	23.8518	0.00800364	0.0154694	0.418819
CD25 on IgD+ CD38dim B cell || id:ebi-a-GCST90001784	Inflammatory bowel disease	MR Egger	11	-0.0320351	0.0889032	0.726907	0.968473	0.813601	1.15282	22.0899	0.00859824	NA	NA
CD25 on IgD+ CD38dim B cell || id:ebi-a-GCST90001784	Inflammatory bowel disease	Weighted median	11	0.000495408	0.0387414	0.989797	1.0005	0.927337	1.07943	NA	NA	NA	NA
CD25 on IgD- CD24- B cell || id:ebi-a-GCST90001785	Inflammatory bowel disease	Inverse variance weighted	21	0.0158142	0.0460324	0.731188	1.01594	0.928292	1.11186	71.1736	1.17027e-07	-0.00312259	0.889833
CD25 on IgD- CD24- B cell || id:ebi-a-GCST90001785	Inflammatory bowel disease	MR Egger	21	0.0351591	0.145659	0.811846	1.03578	0.778542	1.37802	71.0998	6.0319e-08	NA	NA
CD25 on IgD- CD24- B cell || id:ebi-a-GCST90001785	Inflammatory bowel disease	Weighted median	21	-0.0245034	0.0350433	0.484406	0.975794	0.911022	1.04517	NA	NA	NA	NA
CD25 on IgD- CD27- B cell || id:ebi-a-GCST90001786	Inflammatory bowel disease	Inverse variance weighted	13	-0.0441542	0.078131	0.571985	0.956806	0.820952	1.11514	87.3527	1.60353e-13	0.030434	0.450367
CD25 on IgD- CD27- B cell || id:ebi-a-GCST90001786	Inflammatory bowel disease	MR Egger	13	-0.226938	0.246687	0.377336	0.79697	0.491425	1.29249	82.7453	4.33606e-13	NA	NA
CD25 on IgD- CD27- B cell || id:ebi-a-GCST90001786	Inflammatory bowel disease	Weighted median	13	-0.0285671	0.0509873	0.57529	0.971837	0.879412	1.07398	NA	NA	NA	NA
CD25 on IgD- CD38- B cell || id:ebi-a-GCST90001787	Inflammatory bowel disease	Inverse variance weighted	11	-0.0565292	0.0338264	0.0946913	0.945039	0.884415	1.00982	16.5342	0.085327	0.0159451	0.312107
CD25 on IgD- CD38- B cell || id:ebi-a-GCST90001787	Inflammatory bowel disease	MR Egger	11	-0.138935	0.0839603	0.132358	0.870285	0.738232	1.02596	14.6656	0.100541	NA	NA
CD25 on IgD- CD38- B cell || id:ebi-a-GCST90001787	Inflammatory bowel disease	Weighted median	11	-0.059563	0.0374342	0.111578	0.942176	0.875523	1.0139	NA	NA	NA	NA
CD25 on IgD- CD38+ B cell || id:ebi-a-GCST90001788	Inflammatory bowel disease	Inverse variance weighted	13	0.0246725	0.0364615	0.498614	1.02498	0.954286	1.10091	14.2286	0.286347	-0.0144904	0.564794
CD25 on IgD- CD38+ B cell || id:ebi-a-GCST90001788	Inflammatory bowel disease	MR Egger	13	0.127834	0.17779	0.487125	1.13636	0.802009	1.61011	13.787	0.245004	NA	NA
CD25 on IgD- CD38+ B cell || id:ebi-a-GCST90001788	Inflammatory bowel disease	Weighted median	13	0.0318552	0.0502895	0.526449	1.03237	0.935464	1.13931	NA	NA	NA	NA
CD25 on IgD- CD38dim B cell || id:ebi-a-GCST90001789	Inflammatory bowel disease	Inverse variance weighted	13	0.00792445	0.0383054	0.836107	1.00796	0.935051	1.08655	28.0458	0.0054474	0.0183518	0.31558
CD25 on IgD- CD38dim B cell || id:ebi-a-GCST90001789	Inflammatory bowel disease	MR Egger	13	-0.0814907	0.0931965	0.40059	0.921741	0.767854	1.10647	25.4842	0.00773865	NA	NA
CD25 on IgD- CD38dim B cell || id:ebi-a-GCST90001789	Inflammatory bowel disease	Weighted median	13	-0.0264009	0.0362429	0.466341	0.973945	0.90716	1.04565	NA	NA	NA	NA
CD25 on memory B cell || id:ebi-a-GCST90001790	Inflammatory bowel disease	Inverse variance weighted	13	-0.01596	0.0309599	0.6062	0.984167	0.926222	1.04574	20.9518	0.0510911	-0.003374	0.808388
CD25 on memory B cell || id:ebi-a-GCST90001790	Inflammatory bowel disease	MR Egger	13	-0.000166835	0.0712854	0.998175	0.999833	0.869457	1.14976	20.8349	0.0351225	NA	NA
CD25 on memory B cell || id:ebi-a-GCST90001790	Inflammatory bowel disease	Weighted median	13	-0.0074629	0.0348527	0.830448	0.992565	0.927025	1.06274	NA	NA	NA	NA
CD25 on naive-mature B cell || id:ebi-a-GCST90001791	Inflammatory bowel disease	Inverse variance weighted	13	0.0334192	0.0324364	0.302869	1.03398	0.970294	1.10185	18.9049	0.0908504	0.0126312	0.332069
CD25 on naive-mature B cell || id:ebi-a-GCST90001791	Inflammatory bowel disease	MR Egger	13	-0.0236961	0.0649473	0.72214	0.976582	0.859854	1.10916	17.2869	0.0996702	NA	NA
CD25 on naive-mature B cell || id:ebi-a-GCST90001791	Inflammatory bowel disease	Weighted median	13	0.000295022	0.036509	0.993553	1.0003	0.931217	1.0745	NA	NA	NA	NA
CD25 on unswitched memory B cell || id:ebi-a-GCST90001792	Inflammatory bowel disease	Inverse variance weighted	11	-0.0235424	0.0356957	0.509555	0.976733	0.910733	1.04752	21.4745	0.0180174	-0.00901989	0.592809
CD25 on unswitched memory B cell || id:ebi-a-GCST90001792	Inflammatory bowel disease	MR Egger	11	0.0182552	0.0839817	0.832767	1.01842	0.863856	1.20065	20.7653	0.0137342	NA	NA
CD25 on unswitched memory B cell || id:ebi-a-GCST90001792	Inflammatory bowel disease	Weighted median	11	-0.00726157	0.0328248	0.82492	0.992765	0.930905	1.05874	NA	NA	NA	NA
CD25 on switched memory B cell || id:ebi-a-GCST90001793	Inflammatory bowel disease	Inverse variance weighted	15	-0.00144201	0.0346988	0.966851	0.998559	0.932905	1.06883	29.0389	0.0103244	0.0168968	0.214876
CD25 on switched memory B cell || id:ebi-a-GCST90001793	Inflammatory bowel disease	MR Egger	15	-0.09214	0.0773623	0.254939	0.911977	0.783668	1.0613	25.6803	0.0187608	NA	NA
CD25 on switched memory B cell || id:ebi-a-GCST90001793	Inflammatory bowel disease	Weighted median	15	-0.0255612	0.0355696	0.472371	0.974763	0.909121	1.04514	NA	NA	NA	NA
CD25 on IgD+ B cell || id:ebi-a-GCST90001794	Inflammatory bowel disease	Inverse variance weighted	10	0.0371687	0.0540554	0.491702	1.03787	0.933532	1.15387	25.9256	0.00210107	0.016661	0.48321
CD25 on IgD+ B cell || id:ebi-a-GCST90001794	Inflammatory bowel disease	MR Egger	10	-0.0382714	0.116655	0.751277	0.962452	0.765739	1.2097	24.2847	0.00205286	NA	NA
CD25 on IgD+ B cell || id:ebi-a-GCST90001794	Inflammatory bowel disease	Weighted median	10	-0.0275352	0.0443492	0.534684	0.97284	0.891848	1.06119	NA	NA	NA	NA
CD25 on transitional B cell || id:ebi-a-GCST90001795	Inflammatory bowel disease	Inverse variance weighted	14	0.00933936	0.0351392	0.790407	1.00938	0.942204	1.08135	19.8577	0.0988159	0.00848403	0.634344
CD25 on transitional B cell || id:ebi-a-GCST90001795	Inflammatory bowel disease	MR Egger	14	-0.0388438	0.105169	0.718303	0.961901	0.782725	1.18209	19.4713	0.0777722	NA	NA
CD25 on transitional B cell || id:ebi-a-GCST90001795	Inflammatory bowel disease	Weighted median	14	-0.0227563	0.0387259	0.556784	0.977501	0.906052	1.05458	NA	NA	NA	NA
CD27 on CD20- B cell || id:ebi-a-GCST90001796	Inflammatory bowel disease	Inverse variance weighted	7	0.115057	0.0389837	0.00316332	1.12194	1.03941	1.21102	4.7797	0.572362	-0.0243854	0.533896
CD27 on CD20- B cell || id:ebi-a-GCST90001796	Inflammatory bowel disease	MR Egger	7	0.272227	0.238594	0.305568	1.31289	0.822492	2.09566	4.33387	0.502414	NA	NA
CD27 on CD20- B cell || id:ebi-a-GCST90001796	Inflammatory bowel disease	Weighted median	7	0.058435	0.0524019	0.264794	1.06018	0.956693	1.17485	NA	NA	NA	NA
CD27 on CD20- CD38- B cell || id:ebi-a-GCST90001797	Inflammatory bowel disease	Inverse variance weighted	12	0.0518154	0.0578696	0.370583	1.05318	0.94025	1.17968	32.5316	0.000626401	0.0598485	0.155741
CD27 on CD20- CD38- B cell || id:ebi-a-GCST90001797	Inflammatory bowel disease	MR Egger	12	-0.380415	0.286789	0.214181	0.683578	0.389644	1.19924	26.3266	0.00332484	NA	NA
CD27 on CD20- CD38- B cell || id:ebi-a-GCST90001797	Inflammatory bowel disease	Weighted median	12	0.0175291	0.051253	0.732343	1.01768	0.920418	1.12523	NA	NA	NA	NA
CD27 on CD24+ CD27+ B cell || id:ebi-a-GCST90001798	Inflammatory bowel disease	Inverse variance weighted	17	0.110234	0.0290433	0.000147349	1.11654	1.05476	1.18194	49.0799	3.2094e-05	0.0120964	0.499937
CD27 on CD24+ CD27+ B cell || id:ebi-a-GCST90001798	Inflammatory bowel disease	MR Egger	17	0.0754335	0.0583619	0.215736	1.07835	0.961793	1.20904	47.5645	2.98874e-05	NA	NA
CD27 on CD24+ CD27+ B cell || id:ebi-a-GCST90001798	Inflammatory bowel disease	Weighted median	17	0.112105	0.0220096	3.51608e-07	1.11863	1.0714	1.16794	NA	NA	NA	NA
CD27 on T cell || id:ebi-a-GCST90001799	Inflammatory bowel disease	Inverse variance weighted	14	0.0883118	0.0468648	0.0595115	1.09233	0.996463	1.19742	54.7626	4.44771e-07	-0.0115051	0.755956
CD27 on T cell || id:ebi-a-GCST90001799	Inflammatory bowel disease	MR Egger	14	0.131156	0.143221	0.37783	1.14015	0.861089	1.50964	54.3049	2.41043e-07	NA	NA
CD27 on T cell || id:ebi-a-GCST90001799	Inflammatory bowel disease	Weighted median	14	0.0284143	0.038506	0.460564	1.02882	0.954033	1.10947	NA	NA	NA	NA
CD27 on IgD+ CD24+ B cell || id:ebi-a-GCST90001800	Inflammatory bowel disease	Inverse variance weighted	21	0.0842844	0.0228499	0.000225479	1.08794	1.04029	1.13777	34.8325	0.0210148	-0.00207408	0.834562
CD27 on IgD+ CD24+ B cell || id:ebi-a-GCST90001800	Inflammatory bowel disease	MR Egger	21	0.0924254	0.0450165	0.0540877	1.09683	1.0042	1.19801	34.7505	0.0149647	NA	NA
CD27 on IgD+ CD24+ B cell || id:ebi-a-GCST90001800	Inflammatory bowel disease	Weighted median	21	0.105345	0.0261429	5.58755e-05	1.11109	1.0556	1.16951	NA	NA	NA	NA
CD27 on IgD+ CD38- unswitched memory B cell || id:ebi-a-GCST90001801	Inflammatory bowel disease	Inverse variance weighted	13	0.0469958	0.0254199	0.0644896	1.04812	0.997177	1.10166	30.9247	0.00202274	-0.0376637	0.0220398
CD27 on IgD+ CD38- unswitched memory B cell || id:ebi-a-GCST90001801	Inflammatory bowel disease	MR Egger	13	0.143904	0.0418578	0.00554489	1.15477	1.06382	1.25351	18.7988	0.0648019	NA	NA
CD27 on IgD+ CD38- unswitched memory B cell || id:ebi-a-GCST90001801	Inflammatory bowel disease	Weighted median	13	0.0535449	0.0238169	0.024564	1.055	1.00689	1.10542	NA	NA	NA	NA
CD27 on IgD- CD38- B cell || id:ebi-a-GCST90001802	Inflammatory bowel disease	Inverse variance weighted	19	0.0984619	0.0398572	0.0134976	1.10347	1.02055	1.19313	90.8443	1.01821e-11	-0.0232762	0.198399
CD27 on IgD- CD38- B cell || id:ebi-a-GCST90001802	Inflammatory bowel disease	MR Egger	19	0.194832	0.0818927	0.0293388	1.21511	1.03492	1.42667	82.1847	1.56555e-10	NA	NA
CD27 on IgD- CD38- B cell || id:ebi-a-GCST90001802	Inflammatory bowel disease	Weighted median	19	0.138128	0.0271871	3.76176e-07	1.14812	1.08854	1.21096	NA	NA	NA	NA
CD27 on IgD- CD38+ B cell || id:ebi-a-GCST90001803	Inflammatory bowel disease	Inverse variance weighted	12	0.0342066	0.053803	0.524923	1.0348	0.931232	1.14988	32.121	0.000729365	-0.0130318	0.763197
CD27 on IgD- CD38+ B cell || id:ebi-a-GCST90001803	Inflammatory bowel disease	MR Egger	12	0.116737	0.272395	0.67733	1.12382	0.658917	1.91675	31.816	0.000429712	NA	NA
CD27 on IgD- CD38+ B cell || id:ebi-a-GCST90001803	Inflammatory bowel disease	Weighted median	12	0.0321685	0.0484054	0.506329	1.03269	0.93922	1.13547	NA	NA	NA	NA
CD27 on IgD- CD38dim B cell || id:ebi-a-GCST90001804	Inflammatory bowel disease	Inverse variance weighted	20	0.0789034	0.0308065	0.0104295	1.0821	1.0187	1.14945	78.9164	2.85682e-09	-0.010282	0.453188
CD27 on IgD- CD38dim B cell || id:ebi-a-GCST90001804	Inflammatory bowel disease	MR Egger	20	0.113628	0.0549665	0.0534014	1.12034	1.00591	1.24778	76.4206	3.5968e-09	NA	NA
CD27 on IgD- CD38dim B cell || id:ebi-a-GCST90001804	Inflammatory bowel disease	Weighted median	20	0.0972112	0.0207016	2.65525e-06	1.10209	1.05827	1.14773	NA	NA	NA	NA
CD27 on memory B cell || id:ebi-a-GCST90001805	Inflammatory bowel disease	Inverse variance weighted	15	0.0533551	0.03677	0.146766	1.0548	0.98146	1.13363	52.9937	1.90717e-06	-0.0360808	0.0321959
CD27 on memory B cell || id:ebi-a-GCST90001805	Inflammatory bowel disease	MR Egger	15	0.173867	0.0594533	0.0118395	1.1899	1.05901	1.33696	36.74	0.000455009	NA	NA
CD27 on memory B cell || id:ebi-a-GCST90001805	Inflammatory bowel disease	Weighted median	15	0.110737	0.0265122	2.95583e-05	1.1171	1.06053	1.17668	NA	NA	NA	NA
CD27 on unswitched memory B cell || id:ebi-a-GCST90001806	Inflammatory bowel disease	Inverse variance weighted	20	0.0964043	0.0329246	0.00341117	1.1012	1.03239	1.17461	66.4322	3.56612e-07	0.00220804	0.89421
CD27 on unswitched memory B cell || id:ebi-a-GCST90001806	Inflammatory bowel disease	MR Egger	20	0.0882443	0.0693081	0.219139	1.09225	0.953515	1.25118	66.3652	1.84331e-07	NA	NA
CD27 on unswitched memory B cell || id:ebi-a-GCST90001806	Inflammatory bowel disease	Weighted median	20	0.0646477	0.0276233	0.0192668	1.06678	1.01056	1.12613	NA	NA	NA	NA
CD27 on Plasma Blast-Plasma Cell || id:ebi-a-GCST90001807	Inflammatory bowel disease	Inverse variance weighted	12	0.138059	0.0736262	0.0607737	1.14804	0.993771	1.32626	45.7572	3.56891e-06	0.000574586	0.99267
CD27 on Plasma Blast-Plasma Cell || id:ebi-a-GCST90001807	Inflammatory bowel disease	MR Egger	12	0.134258	0.410909	0.750605	1.14369	0.511134	2.55906	45.7568	1.58731e-06	NA	NA
CD27 on Plasma Blast-Plasma Cell || id:ebi-a-GCST90001807	Inflammatory bowel disease	Weighted median	12	0.0507239	0.0528101	0.336805	1.05203	0.948585	1.16676	NA	NA	NA	NA
CD27 on switched memory B cell || id:ebi-a-GCST90001808	Inflammatory bowel disease	Inverse variance weighted	20	0.103093	0.0247695	3.1537e-05	1.10859	1.05606	1.16374	50.3512	0.000116335	-0.00709701	0.663789
CD27 on switched memory B cell || id:ebi-a-GCST90001808	Inflammatory bowel disease	MR Egger	20	0.124123	0.0538976	0.0334291	1.13215	1.01866	1.2583	49.8107	8.06207e-05	NA	NA
CD27 on switched memory B cell || id:ebi-a-GCST90001808	Inflammatory bowel disease	Weighted median	20	0.107062	0.022536	2.02705e-06	1.113	1.06491	1.16327	NA	NA	NA	NA
CD38 on CD20- B cell || id:ebi-a-GCST90001809	Inflammatory bowel disease	Inverse variance weighted	14	0.0543528	0.0309941	0.0794907	1.05586	0.993625	1.12199	12.821	0.461729	-0.0165322	0.407334
CD38 on CD20- B cell || id:ebi-a-GCST90001809	Inflammatory bowel disease	MR Egger	14	0.165336	0.132935	0.237344	1.17979	0.909177	1.53095	12.0788	0.43937	NA	NA
CD38 on CD20- B cell || id:ebi-a-GCST90001809	Inflammatory bowel disease	Weighted median	14	0.0621692	0.0438555	0.15631	1.06414	0.976493	1.15966	NA	NA	NA	NA
CD38 on CD3- CD19- || id:ebi-a-GCST90001810	Inflammatory bowel disease	Inverse variance weighted	12	-0.0157341	0.0242871	0.51709	0.984389	0.938627	1.03238	11.8286	0.376663	-0.00530572	0.752686
CD38 on CD3- CD19- || id:ebi-a-GCST90001810	Inflammatory bowel disease	MR Egger	12	0.0066489	0.073604	0.929806	1.00667	0.871434	1.1629	11.7058	0.305229	NA	NA
CD38 on CD3- CD19- || id:ebi-a-GCST90001810	Inflammatory bowel disease	Weighted median	12	-0.0206677	0.0326573	0.52682	0.979544	0.91881	1.04429	NA	NA	NA	NA
CD38 on IgD+ CD24- B cell || id:ebi-a-GCST90001811	Inflammatory bowel disease	Inverse variance weighted	8	-0.0395366	0.0478497	0.408652	0.961235	0.875183	1.05575	11.7894	0.1077	0.00609841	0.83007
CD38 on IgD+ CD24- B cell || id:ebi-a-GCST90001811	Inflammatory bowel disease	MR Egger	8	-0.0804432	0.189606	0.686164	0.922707	0.636309	1.33801	11.6915	0.0692158	NA	NA
CD38 on IgD+ CD24- B cell || id:ebi-a-GCST90001811	Inflammatory bowel disease	Weighted median	8	-0.0436895	0.0514067	0.395392	0.957251	0.865501	1.05873	NA	NA	NA	NA
CD38 on IgD+ CD38+ B cell || id:ebi-a-GCST90001812	Inflammatory bowel disease	Inverse variance weighted	7	0.0557865	0.05853	0.340526	1.05737	0.942771	1.1859	14.4395	0.025094	0.013413	0.686436
CD38 on IgD+ CD38+ B cell || id:ebi-a-GCST90001812	Inflammatory bowel disease	MR Egger	7	-0.0040679	0.153361	0.979865	0.99594	0.737378	1.34517	13.9291	0.0160661	NA	NA
CD38 on IgD+ CD38+ B cell || id:ebi-a-GCST90001812	Inflammatory bowel disease	Weighted median	7	0.0125337	0.0529717	0.812958	1.01261	0.912752	1.1234	NA	NA	NA	NA
CD38 on IgD+ CD38dim B cell || id:ebi-a-GCST90001813	Inflammatory bowel disease	Inverse variance weighted	10	0.0778564	0.10123	0.441833	1.08097	0.886428	1.3182	87.5597	5.02075e-15	0.0551119	0.285673
CD38 on IgD+ CD38dim B cell || id:ebi-a-GCST90001813	Inflammatory bowel disease	MR Egger	10	-0.20568	0.267074	0.46336	0.814093	0.482321	1.37408	75.2483	4.39894e-13	NA	NA
CD38 on IgD+ CD38dim B cell || id:ebi-a-GCST90001813	Inflammatory bowel disease	Weighted median	10	-0.0488536	0.0461857	0.290163	0.952321	0.8699	1.04255	NA	NA	NA	NA
CD38 on IgD- CD38+ B cell || id:ebi-a-GCST90001814	Inflammatory bowel disease	Inverse variance weighted	7	0.00648373	0.0462527	0.888517	1.0065	0.919274	1.10201	4.87208	0.560322	-0.0161089	0.623046
CD38 on IgD- CD38+ B cell || id:ebi-a-GCST90001814	Inflammatory bowel disease	MR Egger	7	0.122103	0.225685	0.611708	1.12987	0.725976	1.75847	4.59811	0.466864	NA	NA
CD38 on IgD- CD38+ B cell || id:ebi-a-GCST90001814	Inflammatory bowel disease	Weighted median	7	-0.0248341	0.0606866	0.682379	0.975472	0.866078	1.09868	NA	NA	NA	NA
CD38 on IgD- CD38dim B cell || id:ebi-a-GCST90001815	Inflammatory bowel disease	Inverse variance weighted	7	0.0662714	0.102859	0.519385	1.06852	0.873426	1.30718	37.1372	1.65572e-06	0.0175557	0.705507
CD38 on IgD- CD38dim B cell || id:ebi-a-GCST90001815	Inflammatory bowel disease	MR Egger	7	-0.0265395	0.257048	0.92178	0.97381	0.588397	1.61168	35.9843	9.56708e-07	NA	NA
CD38 on IgD- CD38dim B cell || id:ebi-a-GCST90001815	Inflammatory bowel disease	Weighted median	7	0.0306963	0.0585541	0.600113	1.03117	0.919367	1.15657	NA	NA	NA	NA
CD38 on naive-mature B cell || id:ebi-a-GCST90001816	Inflammatory bowel disease	Inverse variance weighted	14	0.0356613	0.0262877	0.174915	1.0363	0.984263	1.0911	12.4867	0.488193	0.00517032	0.704704
CD38 on naive-mature B cell || id:ebi-a-GCST90001816	Inflammatory bowel disease	MR Egger	14	0.00545572	0.0822561	0.94821	1.00547	0.855759	1.18137	12.3319	0.419407	NA	NA
CD38 on naive-mature B cell || id:ebi-a-GCST90001816	Inflammatory bowel disease	Weighted median	14	0.0504111	0.0367878	0.170587	1.0517	0.978541	1.13034	NA	NA	NA	NA
CD38 on Plasma Blast-Plasma Cell || id:ebi-a-GCST90001817	Inflammatory bowel disease	Inverse variance weighted	10	0.0827389	0.100323	0.409529	1.08626	0.892352	1.3223	61.9312	5.68151e-10	0.0377579	0.559058
CD38 on Plasma Blast-Plasma Cell || id:ebi-a-GCST90001817	Inflammatory bowel disease	MR Egger	10	-0.187925	0.456046	0.691106	0.828677	0.338993	2.02572	59.1824	6.74159e-10	NA	NA
CD38 on Plasma Blast-Plasma Cell || id:ebi-a-GCST90001817	Inflammatory bowel disease	Weighted median	10	-0.00577033	0.0576873	0.920322	0.994246	0.887952	1.11326	NA	NA	NA	NA
CD38 on IgD+ B cell || id:ebi-a-GCST90001818	Inflammatory bowel disease	Inverse variance weighted	10	0.134547	0.121507	0.268156	1.14402	0.90158	1.45165	93.5383	3.16687e-16	0.0272	0.710341
CD38 on IgD+ B cell || id:ebi-a-GCST90001818	Inflammatory bowel disease	MR Egger	10	-0.0557919	0.510733	0.915703	0.945736	0.347556	2.57345	91.8376	1.96881e-16	NA	NA
CD38 on IgD+ B cell || id:ebi-a-GCST90001818	Inflammatory bowel disease	Weighted median	10	0.0454528	0.0662873	0.492906	1.0465	0.918999	1.19169	NA	NA	NA	NA
CD38 on transitional B cell || id:ebi-a-GCST90001819	Inflammatory bowel disease	Inverse variance weighted	12	-0.0356445	0.0350683	0.309425	0.964983	0.900884	1.03364	17.8752	0.0845225	0.0166136	0.376064
CD38 on transitional B cell || id:ebi-a-GCST90001819	Inflammatory bowel disease	MR Egger	12	-0.113261	0.0909155	0.241243	0.892918	0.747176	1.06709	16.4624	0.0871387	NA	NA
CD38 on transitional B cell || id:ebi-a-GCST90001819	Inflammatory bowel disease	Weighted median	12	-0.0551534	0.0410247	0.178821	0.94634	0.873225	1.02558	NA	NA	NA	NA
IgD on IgD+ CD24+ B cell || id:ebi-a-GCST90001820	Inflammatory bowel disease	Inverse variance weighted	14	0.00446611	0.070386	0.949407	1.00448	0.875036	1.15306	73.6771	1.67734e-10	-0.00656193	0.869558
IgD on IgD+ CD24+ B cell || id:ebi-a-GCST90001820	Inflammatory bowel disease	MR Egger	14	0.0405232	0.227034	0.861316	1.04136	0.667335	1.625	73.5047	7.0372e-11	NA	NA
IgD on IgD+ CD24+ B cell || id:ebi-a-GCST90001820	Inflammatory bowel disease	Weighted median	14	-0.016586	0.0467604	0.722812	0.983551	0.897415	1.07795	NA	NA	NA	NA
IgD on IgD+ CD24- B cell || id:ebi-a-GCST90001821	Inflammatory bowel disease	Inverse variance weighted	20	-0.000757824	0.0334065	0.981902	0.999242	0.935911	1.06686	36.8851	0.0082017	-0.00894746	0.688788
IgD on IgD+ CD24- B cell || id:ebi-a-GCST90001821	Inflammatory bowel disease	MR Egger	20	0.0572932	0.146657	0.700633	1.05897	0.79441	1.41163	36.5487	0.00599714	NA	NA
IgD on IgD+ CD24- B cell || id:ebi-a-GCST90001821	Inflammatory bowel disease	Weighted median	20	-0.0123285	0.0373542	0.741368	0.987747	0.918014	1.06278	NA	NA	NA	NA
IgD on IgD+ CD38- B cell || id:ebi-a-GCST90001822	Inflammatory bowel disease	Inverse variance weighted	15	0.0276153	0.0514061	0.59113	1.028	0.92947	1.13698	50.6835	4.68917e-06	0.00922201	0.76774
IgD on IgD+ CD38- B cell || id:ebi-a-GCST90001822	Inflammatory bowel disease	MR Egger	15	-0.0283474	0.193028	0.885498	0.972051	0.665856	1.41905	50.3314	2.61536e-06	NA	NA
IgD on IgD+ CD38- B cell || id:ebi-a-GCST90001822	Inflammatory bowel disease	Weighted median	15	-0.0267454	0.0373541	0.473994	0.973609	0.904874	1.04757	NA	NA	NA	NA
IgD on IgD+ CD38- unswitched memory B cell || id:ebi-a-GCST90001823	Inflammatory bowel disease	Inverse variance weighted	11	0.0557153	0.0491697	0.257162	1.0573	0.960158	1.16426	33.5456	0.000220441	-0.00798722	0.854185
IgD on IgD+ CD38- unswitched memory B cell || id:ebi-a-GCST90001823	Inflammatory bowel disease	MR Egger	11	0.0924761	0.20113	0.656577	1.09689	0.739532	1.62692	33.4128	0.000113156	NA	NA
IgD on IgD+ CD38- unswitched memory B cell || id:ebi-a-GCST90001823	Inflammatory bowel disease	Weighted median	11	0.0690516	0.0476635	0.147413	1.07149	0.975926	1.17642	NA	NA	NA	NA
IgD on IgD+ CD38+ B cell || id:ebi-a-GCST90001824	Inflammatory bowel disease	Inverse variance weighted	16	0.00205566	0.0268273	0.938922	1.00206	0.950729	1.05616	11.8655	0.689179	0.00121601	0.943443
IgD on IgD+ CD38+ B cell || id:ebi-a-GCST90001824	Inflammatory bowel disease	MR Egger	16	-0.00534291	0.105889	0.960471	0.994671	0.808249	1.22409	11.8603	0.617521	NA	NA
IgD on IgD+ CD38+ B cell || id:ebi-a-GCST90001824	Inflammatory bowel disease	Weighted median	16	0.0029935	0.0370798	0.935656	1.003	0.93269	1.07861	NA	NA	NA	NA
IgD on IgD+ CD38dim B cell || id:ebi-a-GCST90001825	Inflammatory bowel disease	Inverse variance weighted	10	-0.00549945	0.042619	0.897328	0.994516	0.914816	1.08116	21.0858	0.0122748	0.0406681	0.320366
IgD on IgD+ CD38dim B cell || id:ebi-a-GCST90001825	Inflammatory bowel disease	MR Egger	10	-0.216419	0.203549	0.318718	0.805398	0.540438	1.20026	18.4917	0.0178274	NA	NA
IgD on IgD+ CD38dim B cell || id:ebi-a-GCST90001825	Inflammatory bowel disease	Weighted median	10	-0.00809942	0.0394734	0.837426	0.991933	0.918083	1.07172	NA	NA	NA	NA
IgD on unswitched memory B cell || id:ebi-a-GCST90001826	Inflammatory bowel disease	Inverse variance weighted	14	-0.133417	0.0581726	0.0218215	0.8751	0.780801	0.980789	52.2559	1.21695e-06	0.034883	0.329084
IgD on unswitched memory B cell || id:ebi-a-GCST90001826	Inflammatory bowel disease	MR Egger	14	-0.321702	0.193987	0.123132	0.724914	0.495635	1.06026	48.1071	2.99433e-06	NA	NA
IgD on unswitched memory B cell || id:ebi-a-GCST90001826	Inflammatory bowel disease	Weighted median	14	-0.100812	0.0468938	0.0315707	0.904103	0.824709	0.991139	NA	NA	NA	NA
IgD on IgD+ B cell || id:ebi-a-GCST90001827	Inflammatory bowel disease	Inverse variance weighted	13	-0.0222818	0.0327629	0.496447	0.977965	0.917138	1.04283	16.9396	0.151884	0.0363425	0.0887907
IgD on IgD+ B cell || id:ebi-a-GCST90001827	Inflammatory bowel disease	MR Egger	13	-0.241042	0.120919	0.0716068	0.785808	0.619995	0.995967	12.8641	0.302303	NA	NA
IgD on IgD+ B cell || id:ebi-a-GCST90001827	Inflammatory bowel disease	Weighted median	13	-0.0165111	0.0387583	0.670106	0.983624	0.91167	1.06126	NA	NA	NA	NA
IgD on transitional B cell || id:ebi-a-GCST90001828	Inflammatory bowel disease	Inverse variance weighted	18	0.0286446	0.029786	0.33621	1.02906	0.970702	1.09092	22.0931	0.181165	0.0182721	0.293505
IgD on transitional B cell || id:ebi-a-GCST90001828	Inflammatory bowel disease	MR Egger	18	-0.0919355	0.114902	0.43536	0.912164	0.728227	1.14256	20.576	0.195392	NA	NA
IgD on transitional B cell || id:ebi-a-GCST90001828	Inflammatory bowel disease	Weighted median	18	0.0153269	0.0415379	0.712138	1.01545	0.936049	1.10158	NA	NA	NA	NA
BAFF-R on B cell || id:ebi-a-GCST90001829	Inflammatory bowel disease	Inverse variance weighted	9	0.154697	0.0697348	0.0265297	1.1673	1.01818	1.33827	40.6487	2.42478e-06	0.027034	0.364919
BAFF-R on B cell || id:ebi-a-GCST90001829	Inflammatory bowel disease	MR Egger	9	0.0368177	0.140377	0.800658	1.0375	0.78795	1.36609	35.8428	7.76157e-06	NA	NA
BAFF-R on B cell || id:ebi-a-GCST90001829	Inflammatory bowel disease	Weighted median	9	0.0726879	0.0450195	0.106401	1.07539	0.98457	1.1746	NA	NA	NA	NA
BAFF-R on CD20- B cell || id:ebi-a-GCST90001830	Inflammatory bowel disease	Inverse variance weighted	5	0.0449511	0.0385578	0.243691	1.04598	0.969842	1.12809	1.16553	0.883741	0.00941897	0.655612
BAFF-R on CD20- B cell || id:ebi-a-GCST90001830	Inflammatory bowel disease	MR Egger	5	0.00531516	0.0891116	0.956188	1.00533	0.844219	1.19719	0.922118	0.820087	NA	NA
BAFF-R on CD20- B cell || id:ebi-a-GCST90001830	Inflammatory bowel disease	Weighted median	5	0.0374563	0.0447496	0.402581	1.03817	0.950989	1.13334	NA	NA	NA	NA
CD62L on CD62L+ myeloid Dendritic Cell || id:ebi-a-GCST90001831	Inflammatory bowel disease	Inverse variance weighted	9	-0.0070444	0.0351639	0.841222	0.99298	0.926848	1.06383	13.0285	0.110872	-0.00199174	0.927637
CD62L on CD62L+ myeloid Dendritic Cell || id:ebi-a-GCST90001831	Inflammatory bowel disease	MR Egger	9	0.00174053	0.100597	0.986679	1.00174	0.822481	1.22007	13.0121	0.0718152	NA	NA
CD62L on CD62L+ myeloid Dendritic Cell || id:ebi-a-GCST90001831	Inflammatory bowel disease	Weighted median	9	-0.0358919	0.0382091	0.347548	0.964745	0.895134	1.03977	NA	NA	NA	NA
CD62L on CD62L+ plasmacytoid Dendritic Cell || id:ebi-a-GCST90001832	Inflammatory bowel disease	Inverse variance weighted	9	-0.0749424	0.0407674	0.0660193	0.927797	0.856547	1.00497	17.1509	0.0285751	-0.0242287	0.274828
CD62L on CD62L+ plasmacytoid Dendritic Cell || id:ebi-a-GCST90001832	Inflammatory bowel disease	MR Egger	9	0.0469728	0.110335	0.68309	1.04809	0.844269	1.30113	14.2868	0.0463086	NA	NA
CD62L on CD62L+ plasmacytoid Dendritic Cell || id:ebi-a-GCST90001832	Inflammatory bowel disease	Weighted median	9	-0.0342005	0.0392617	0.383704	0.966378	0.894801	1.04368	NA	NA	NA	NA
CD62L on CD62L+ Dendritic Cell || id:ebi-a-GCST90001833	Inflammatory bowel disease	Inverse variance weighted	18	-0.0827593	0.0253501	0.00109597	0.920573	0.875951	0.967468	21.6432	0.198832	-0.0274205	0.0366618
CD62L on CD62L+ Dendritic Cell || id:ebi-a-GCST90001833	Inflammatory bowel disease	MR Egger	18	0.061488	0.0672177	0.373899	1.06342	0.932153	1.21317	16.336	0.429768	NA	NA
CD62L on CD62L+ Dendritic Cell || id:ebi-a-GCST90001833	Inflammatory bowel disease	Weighted median	18	-0.0811347	0.0329685	0.0138559	0.92207	0.864371	0.983619	NA	NA	NA	NA
CD62L on monocyte || id:ebi-a-GCST90001834	Inflammatory bowel disease	Inverse variance weighted	11	0.0174775	0.0223021	0.433232	1.01763	0.974107	1.0631	6.99066	0.726327	0.000317135	0.977322
CD62L on monocyte || id:ebi-a-GCST90001834	Inflammatory bowel disease	MR Egger	11	0.016258	0.0473134	0.73902	1.01639	0.926375	1.11515	6.9898	0.638181	NA	NA
CD62L on monocyte || id:ebi-a-GCST90001834	Inflammatory bowel disease	Weighted median	11	0.00938572	0.0258086	0.716107	1.00943	0.959638	1.06181	NA	NA	NA	NA
CD62L on granulocyte || id:ebi-a-GCST90001835	Inflammatory bowel disease	Inverse variance weighted	10	-0.0151083	0.084524	0.858137	0.985005	0.834623	1.16248	58.2842	2.86661e-09	0.00332358	0.950036
CD62L on granulocyte || id:ebi-a-GCST90001835	Inflammatory bowel disease	MR Egger	10	-0.0330667	0.291865	0.912589	0.967474	0.546008	1.71427	58.2537	1.02455e-09	NA	NA
CD62L on granulocyte || id:ebi-a-GCST90001835	Inflammatory bowel disease	Weighted median	10	-0.035196	0.0531451	0.507804	0.965416	0.869914	1.0714	NA	NA	NA	NA
CD66b on CD66b++ myeloid cell || id:ebi-a-GCST90001836	Inflammatory bowel disease	Inverse variance weighted	15	-0.0334196	0.0268282	0.212879	0.967133	0.917592	1.01935	22.6341	0.0664895	-0.00678642	0.754758
CD66b on CD66b++ myeloid cell || id:ebi-a-GCST90001836	Inflammatory bowel disease	MR Egger	15	-0.00917338	0.0808973	0.91145	0.990869	0.84558	1.16112	22.4583	0.0486552	NA	NA
CD66b on CD66b++ myeloid cell || id:ebi-a-GCST90001836	Inflammatory bowel disease	Weighted median	15	-0.0360722	0.03194	0.258741	0.964571	0.906037	1.02689	NA	NA	NA	NA
CD66b on Granulocytic Myeloid-Derived Suppressor Cells || id:ebi-a-GCST90001837	Inflammatory bowel disease	Inverse variance weighted	14	0.00695306	0.016751	0.67808	1.00698	0.974453	1.04059	12.119	0.517912	-0.00449302	0.727529
CD66b on Granulocytic Myeloid-Derived Suppressor Cells || id:ebi-a-GCST90001837	Inflammatory bowel disease	MR Egger	14	0.024136	0.0510047	0.644554	1.02443	0.926971	1.13214	11.9918	0.446341	NA	NA
CD66b on Granulocytic Myeloid-Derived Suppressor Cells || id:ebi-a-GCST90001837	Inflammatory bowel disease	Weighted median	14	0.0173373	0.0227675	0.446363	1.01749	0.973082	1.06392	NA	NA	NA	NA
CD3 on naive CD8+ T cell || id:ebi-a-GCST90001838	Inflammatory bowel disease	Inverse variance weighted	17	-0.00688909	0.0152456	0.651361	0.993135	0.963897	1.02326	15.3803	0.496979	-0.00521978	0.475286
CD3 on naive CD8+ T cell || id:ebi-a-GCST90001838	Inflammatory bowel disease	MR Egger	17	0.00940704	0.0269754	0.732141	1.00945	0.957466	1.06426	14.8441	0.462705	NA	NA
CD3 on naive CD8+ T cell || id:ebi-a-GCST90001838	Inflammatory bowel disease	Weighted median	17	0.00962868	0.019027	0.612819	1.00968	0.972715	1.04804	NA	NA	NA	NA
CD3 on Effector Memory CD8+ T cell || id:ebi-a-GCST90001839	Inflammatory bowel disease	Inverse variance weighted	12	-0.00556106	0.0284039	0.844778	0.994454	0.940604	1.05139	15.1915	0.173897	-0.0129088	0.362876
CD3 on Effector Memory CD8+ T cell || id:ebi-a-GCST90001839	Inflammatory bowel disease	MR Egger	12	0.055966	0.0705578	0.446077	1.05756	0.92097	1.21441	13.9257	0.176406	NA	NA
CD3 on Effector Memory CD8+ T cell || id:ebi-a-GCST90001839	Inflammatory bowel disease	Weighted median	12	0.0338384	0.0312736	0.279248	1.03442	0.972916	1.09981	NA	NA	NA	NA
CD3 on Terminally Differentiated CD8+ T cell || id:ebi-a-GCST90001840	Inflammatory bowel disease	Inverse variance weighted	14	0.0500372	0.0420948	0.234566	1.05131	0.968053	1.14173	29.5612	0.00544506	0.00320008	0.91406
CD3 on Terminally Differentiated CD8+ T cell || id:ebi-a-GCST90001840	Inflammatory bowel disease	MR Egger	14	0.0337819	0.153851	0.829892	1.03436	0.765087	1.3984	29.5313	0.00328328	NA	NA
CD3 on Terminally Differentiated CD8+ T cell || id:ebi-a-GCST90001840	Inflammatory bowel disease	Weighted median	14	0.047341	0.038312	0.216581	1.04848	0.972631	1.13024	NA	NA	NA	NA
CD3 on Central Memory CD4+ T cell || id:ebi-a-GCST90001841	Inflammatory bowel disease	Inverse variance weighted	14	-0.0006079	0.0264565	0.981668	0.999392	0.94889	1.05258	31.8817	0.00250116	0.00158094	0.912659
CD3 on Central Memory CD4+ T cell || id:ebi-a-GCST90001841	Inflammatory bowel disease	MR Egger	14	-0.00538272	0.050738	0.917265	0.994632	0.900478	1.09863	31.8484	0.00146029	NA	NA
CD3 on Central Memory CD4+ T cell || id:ebi-a-GCST90001841	Inflammatory bowel disease	Weighted median	14	0.00681092	0.0204634	0.73926	1.00683	0.967251	1.04804	NA	NA	NA	NA
CD3 on Naive CD4+ T cell || id:ebi-a-GCST90001842	Inflammatory bowel disease	Inverse variance weighted	18	0.0065875	0.0165005	0.689723	1.00661	0.974575	1.0397	23.3296	0.138824	0.000887657	0.90662
CD3 on Naive CD4+ T cell || id:ebi-a-GCST90001842	Inflammatory bowel disease	MR Egger	18	0.00401492	0.0274773	0.885653	1.00402	0.951381	1.05958	23.3089	0.105722	NA	NA
CD3 on Naive CD4+ T cell || id:ebi-a-GCST90001842	Inflammatory bowel disease	Weighted median	18	0.00619178	0.0171612	0.718248	1.00621	0.972929	1.04063	NA	NA	NA	NA
CD3 on Effector Memory CD4+ T cell || id:ebi-a-GCST90001843	Inflammatory bowel disease	Inverse variance weighted	11	0.00449218	0.0215198	0.834646	1.0045	0.963015	1.04778	11.1571	0.345408	-0.000416152	0.973542
CD3 on Effector Memory CD4+ T cell || id:ebi-a-GCST90001843	Inflammatory bowel disease	MR Egger	11	0.00590395	0.0472074	0.903222	1.00592	0.917023	1.10344	11.1557	0.265188	NA	NA
CD3 on Effector Memory CD4+ T cell || id:ebi-a-GCST90001843	Inflammatory bowel disease	Weighted median	11	0.0126411	0.0246578	0.608189	1.01272	0.964941	1.06287	NA	NA	NA	NA
CD3 on Terminally Differentiated CD4+ T cell || id:ebi-a-GCST90001844	Inflammatory bowel disease	Inverse variance weighted	17	-0.0139821	0.0262407	0.594143	0.986115	0.93668	1.03816	23.9899	0.0897256	-0.0189545	0.175888
CD3 on Terminally Differentiated CD4+ T cell || id:ebi-a-GCST90001844	Inflammatory bowel disease	MR Egger	17	0.0867746	0.0753515	0.267512	1.09065	0.940904	1.26423	21.1451	0.132258	NA	NA
CD3 on Terminally Differentiated CD4+ T cell || id:ebi-a-GCST90001844	Inflammatory bowel disease	Weighted median	17	0.0232401	0.032449	0.473865	1.02351	0.960444	1.09072	NA	NA	NA	NA
CD3 on CD45RA- CD4+ T cell || id:ebi-a-GCST90001845	Inflammatory bowel disease	Inverse variance weighted	18	-0.00845183	0.0217742	0.697899	0.991584	0.950156	1.03482	27.7442	0.0480173	-0.0057274	0.596697
CD3 on CD45RA- CD4+ T cell || id:ebi-a-GCST90001845	Inflammatory bowel disease	MR Egger	18	0.0122994	0.0444069	0.78535	1.01238	0.927986	1.10444	27.2478	0.0388099	NA	NA
CD3 on CD45RA- CD4+ T cell || id:ebi-a-GCST90001845	Inflammatory bowel disease	Weighted median	18	0.00927101	0.0226301	0.682043	1.00931	0.965524	1.05509	NA	NA	NA	NA
CD3 on Central Memory CD8+ T cell || id:ebi-a-GCST90001846	Inflammatory bowel disease	Inverse variance weighted	11	0.00464983	0.0221431	0.833676	1.00466	0.96199	1.04922	8.55371	0.574915	-0.00283899	0.79899
CD3 on Central Memory CD8+ T cell || id:ebi-a-GCST90001846	Inflammatory bowel disease	MR Egger	11	0.0153884	0.0465438	0.748497	1.01551	0.926967	1.11251	8.4849	0.486112	NA	NA
CD3 on Central Memory CD8+ T cell || id:ebi-a-GCST90001846	Inflammatory bowel disease	Weighted median	11	0.014175	0.0279252	0.611731	1.01428	0.960253	1.07134	NA	NA	NA	NA
CD3 on HLA DR+ T cell || id:ebi-a-GCST90001847	Inflammatory bowel disease	Inverse variance weighted	16	0.0577145	0.025679	0.0246059	1.05941	1.00741	1.1141	24.0461	0.064315	-0.0020067	0.880711
CD3 on HLA DR+ T cell || id:ebi-a-GCST90001847	Inflammatory bowel disease	MR Egger	16	0.0668942	0.0656734	0.325679	1.06918	0.940047	1.21606	24.006	0.0457455	NA	NA
CD3 on HLA DR+ T cell || id:ebi-a-GCST90001847	Inflammatory bowel disease	Weighted median	16	0.0274053	0.0303853	0.367096	1.02778	0.968361	1.09085	NA	NA	NA	NA
CD3 on Natural Killer T || id:ebi-a-GCST90001848	Inflammatory bowel disease	Inverse variance weighted	10	-0.0842916	0.0797044	0.290259	0.919163	0.786225	1.07458	48.2069	2.3364e-07	-0.075894	0.0187336
CD3 on Natural Killer T || id:ebi-a-GCST90001848	Inflammatory bowel disease	MR Egger	10	0.322338	0.150255	0.0642471	1.38035	1.02823	1.85306	23.1782	0.00314278	NA	NA
CD3 on Natural Killer T || id:ebi-a-GCST90001848	Inflammatory bowel disease	Weighted median	10	-0.00683139	0.056491	0.903747	0.993192	0.889093	1.10948	NA	NA	NA	NA
CD3 on HLA DR+ CD4+ T cell || id:ebi-a-GCST90001849	Inflammatory bowel disease	Inverse variance weighted	18	0.0443804	0.0262325	0.0906814	1.04538	0.99299	1.10053	38.1774	0.00232341	0.00963724	0.489024
CD3 on HLA DR+ CD4+ T cell || id:ebi-a-GCST90001849	Inflammatory bowel disease	MR Egger	18	0.00528387	0.0612925	0.932371	1.0053	0.8915	1.13362	37.0171	0.00208545	NA	NA
CD3 on HLA DR+ CD4+ T cell || id:ebi-a-GCST90001849	Inflammatory bowel disease	Weighted median	18	0.022623	0.0254492	0.374032	1.02288	0.973111	1.0752	NA	NA	NA	NA
CD3 on HLA DR+ CD8+ T cell || id:ebi-a-GCST90001850	Inflammatory bowel disease	Inverse variance weighted	13	0.0389448	0.0384457	0.311068	1.03971	0.964246	1.12109	30.1307	0.00266869	-0.0159402	0.57723
CD3 on HLA DR+ CD8+ T cell || id:ebi-a-GCST90001850	Inflammatory bowel disease	MR Egger	13	0.114077	0.136646	0.421572	1.12084	0.857487	1.46507	29.2531	0.00207341	NA	NA
CD3 on HLA DR+ CD8+ T cell || id:ebi-a-GCST90001850	Inflammatory bowel disease	Weighted median	13	0.0366816	0.0346154	0.289285	1.03736	0.969316	1.11019	NA	NA	NA	NA
CD3 on T cell || id:ebi-a-GCST90001851	Inflammatory bowel disease	Inverse variance weighted	17	0.00132468	0.0196629	0.946288	1.00133	0.963469	1.04067	12.1206	0.735639	0.0015015	0.872961
CD3 on T cell || id:ebi-a-GCST90001851	Inflammatory bowel disease	MR Egger	17	-0.00496056	0.0433566	0.910428	0.995052	0.913987	1.08331	12.0941	0.671892	NA	NA
CD3 on T cell || id:ebi-a-GCST90001851	Inflammatory bowel disease	Weighted median	17	0.014008	0.0269505	0.603224	1.01411	0.961929	1.06911	NA	NA	NA	NA
CD3 on CD39+ resting CD4 regulatory T cell || id:ebi-a-GCST90001852	Inflammatory bowel disease	Inverse variance weighted	9	0.0395263	0.0259158	0.127214	1.04032	0.988795	1.09453	5.31671	0.723251	-0.000108634	0.994463
CD3 on CD39+ resting CD4 regulatory T cell || id:ebi-a-GCST90001852	Inflammatory bowel disease	MR Egger	9	0.0399643	0.0661829	0.564994	1.04077	0.914156	1.18493	5.31666	0.62138	NA	NA
CD3 on CD39+ resting CD4 regulatory T cell || id:ebi-a-GCST90001852	Inflammatory bowel disease	Weighted median	9	0.0356491	0.0326717	0.275215	1.03629	0.972012	1.10482	NA	NA	NA	NA
CD3 on activated CD4 regulatory T cell || id:ebi-a-GCST90001853	Inflammatory bowel disease	Inverse variance weighted	13	0.0062012	0.0162453	0.702667	1.00622	0.974686	1.03877	11.6353	0.475393	0.00635695	0.476972
CD3 on activated CD4 regulatory T cell || id:ebi-a-GCST90001853	Inflammatory bowel disease	MR Egger	13	-0.0104249	0.0278561	0.715339	0.989629	0.937046	1.04516	11.0889	0.43585	NA	NA
CD3 on activated CD4 regulatory T cell || id:ebi-a-GCST90001853	Inflammatory bowel disease	Weighted median	13	0.00876839	0.0192327	0.648455	1.00881	0.971487	1.04756	NA	NA	NA	NA
CD3 on CD39+ activated CD4 regulatory T cell || id:ebi-a-GCST90001854	Inflammatory bowel disease	Inverse variance weighted	14	0.00530896	0.0340593	0.876132	1.00532	0.940402	1.07473	54.7498	4.47065e-07	-0.00949368	0.640787
CD3 on CD39+ activated CD4 regulatory T cell || id:ebi-a-GCST90001854	Inflammatory bowel disease	MR Egger	14	0.0325404	0.0668565	0.635226	1.03308	0.906197	1.17772	53.7241	3.06081e-07	NA	NA
CD3 on CD39+ activated CD4 regulatory T cell || id:ebi-a-GCST90001854	Inflammatory bowel disease	Weighted median	14	0.0101368	0.0205936	0.622558	1.01019	0.970225	1.0518	NA	NA	NA	NA
CD3 on secreting CD4 regulatory T cell || id:ebi-a-GCST90001855	Inflammatory bowel disease	Inverse variance weighted	8	0.00427262	0.0178588	0.810916	1.00428	0.969737	1.04006	3.54519	0.830416	-0.00200655	0.83307
CD3 on secreting CD4 regulatory T cell || id:ebi-a-GCST90001855	Inflammatory bowel disease	MR Egger	8	0.00943103	0.0294631	0.759749	1.00948	0.952832	1.06949	3.49673	0.744405	NA	NA
CD3 on secreting CD4 regulatory T cell || id:ebi-a-GCST90001855	Inflammatory bowel disease	Weighted median	8	0.00912366	0.020092	0.649762	1.00917	0.970196	1.0497	NA	NA	NA	NA
CD3 on CD39+ secreting CD4 regulatory T cell || id:ebi-a-GCST90001856	Inflammatory bowel disease	Inverse variance weighted	18	0.0116146	0.0203386	0.567959	1.01168	0.972146	1.05283	23.625	0.129988	0.00441456	0.67155
CD3 on CD39+ secreting CD4 regulatory T cell || id:ebi-a-GCST90001856	Inflammatory bowel disease	MR Egger	18	-0.00287573	0.0394951	0.942858	0.997128	0.922852	1.07738	23.3527	0.104627	NA	NA
CD3 on CD39+ secreting CD4 regulatory T cell || id:ebi-a-GCST90001856	Inflammatory bowel disease	Weighted median	18	0.0109237	0.0215075	0.611522	1.01098	0.969252	1.05451	NA	NA	NA	NA
CD3 on activated & secreting CD4 regulatory T cell || id:ebi-a-GCST90001857	Inflammatory bowel disease	Inverse variance weighted	11	0.00601872	0.0164955	0.715207	1.00604	0.974031	1.03909	2.31158	0.993346	-0.00145096	0.861855
CD3 on activated & secreting CD4 regulatory T cell || id:ebi-a-GCST90001857	Inflammatory bowel disease	MR Egger	11	0.00984495	0.0269944	0.723756	1.00989	0.95785	1.06476	2.27952	0.986238	NA	NA
CD3 on activated & secreting CD4 regulatory T cell || id:ebi-a-GCST90001857	Inflammatory bowel disease	Weighted median	11	0.00904195	0.0189603	0.633441	1.00908	0.972272	1.04729	NA	NA	NA	NA
CD3 on CD45RA+ CD4+ T cell || id:ebi-a-GCST90001858	Inflammatory bowel disease	Inverse variance weighted	19	-0.0062332	0.0190462	0.743466	0.993786	0.957371	1.03159	32.0181	0.0218792	-0.0037503	0.653531
CD3 on CD45RA+ CD4+ T cell || id:ebi-a-GCST90001858	Inflammatory bowel disease	MR Egger	19	0.00605556	0.0332092	0.857468	1.00607	0.942674	1.07374	31.6297	0.016723	NA	NA
CD3 on CD45RA+ CD4+ T cell || id:ebi-a-GCST90001858	Inflammatory bowel disease	Weighted median	19	0.00737725	0.0174138	0.671825	1.0074	0.973601	1.04238	NA	NA	NA	NA
CD3 on CD8+ T cell || id:ebi-a-GCST90001859	Inflammatory bowel disease	Inverse variance weighted	15	0.00712246	0.021602	0.741616	1.00715	0.965396	1.05071	15.682	0.333175	-0.0174536	0.0891142
CD3 on CD8+ T cell || id:ebi-a-GCST90001859	Inflammatory bowel disease	MR Egger	15	0.0823406	0.0457439	0.0950934	1.08583	0.992709	1.18768	12.3061	0.502717	NA	NA
CD3 on CD8+ T cell || id:ebi-a-GCST90001859	Inflammatory bowel disease	Weighted median	15	0.0243322	0.0281754	0.387809	1.02463	0.969581	1.08281	NA	NA	NA	NA
CD3 on CD39+ CD4+ T cell || id:ebi-a-GCST90001860	Inflammatory bowel disease	Inverse variance weighted	10	-0.0136191	0.0223549	0.542378	0.986473	0.944184	1.03066	15.7683	0.071881	-0.0158175	0.245589
CD3 on CD39+ CD4+ T cell || id:ebi-a-GCST90001860	Inflammatory bowel disease	MR Egger	10	0.0255213	0.038023	0.520994	1.02585	0.952178	1.10522	13.1814	0.105758	NA	NA
CD3 on CD39+ CD4+ T cell || id:ebi-a-GCST90001860	Inflammatory bowel disease	Weighted median	10	0.00228333	0.0187393	0.90302	1.00229	0.966141	1.03978	NA	NA	NA	NA
CD3 on CD28+ CD4+ T cell || id:ebi-a-GCST90001861	Inflammatory bowel disease	Inverse variance weighted	13	0.0063214	0.0199362	0.751182	1.00634	0.967777	1.04644	11.8065	0.461345	0.00225569	0.813926
CD3 on CD28+ CD4+ T cell || id:ebi-a-GCST90001861	Inflammatory bowel disease	MR Egger	13	-0.00157683	0.0386998	0.968229	0.998424	0.925493	1.0771	11.7444	0.383158	NA	NA
CD3 on CD28+ CD4+ T cell || id:ebi-a-GCST90001861	Inflammatory bowel disease	Weighted median	13	0.0151986	0.0254531	0.550426	1.01531	0.965905	1.06725	NA	NA	NA	NA
CD3 on CD28+ CD4-CD8- T cell || id:ebi-a-GCST90001862	Inflammatory bowel disease	Inverse variance weighted	8	-0.0349467	0.048385	0.470133	0.965657	0.878287	1.06172	11.7602	0.108727	-0.00719485	0.866657
CD3 on CD28+ CD4-CD8- T cell || id:ebi-a-GCST90001862	Inflammatory bowel disease	MR Egger	8	0.00635201	0.241369	0.979858	1.00637	0.627048	1.61516	11.7003	0.0689988	NA	NA
CD3 on CD28+ CD4-CD8- T cell || id:ebi-a-GCST90001862	Inflammatory bowel disease	Weighted median	8	-0.0600267	0.0536624	0.263312	0.941739	0.84772	1.04619	NA	NA	NA	NA
CD3 on CD28+ CD45RA- CD8+ T cell || id:ebi-a-GCST90001863	Inflammatory bowel disease	Inverse variance weighted	11	0.022117	0.0248293	0.373057	1.02236	0.973801	1.07335	6.54677	0.767427	-0.00138341	0.916266
CD3 on CD28+ CD45RA- CD8+ T cell || id:ebi-a-GCST90001863	Inflammatory bowel disease	MR Egger	11	0.0279246	0.059172	0.648214	1.02832	0.915713	1.15477	6.53508	0.685398	NA	NA
CD3 on CD28+ CD45RA- CD8+ T cell || id:ebi-a-GCST90001863	Inflammatory bowel disease	Weighted median	11	0.0260557	0.0316739	0.410721	1.0264	0.964616	1.09214	NA	NA	NA	NA
CD3 on CD28+ CD45RA+ CD8+ T cell || id:ebi-a-GCST90001864	Inflammatory bowel disease	Inverse variance weighted	15	-0.00456639	0.0163217	0.77965	0.995444	0.964103	1.0278	6.98239	0.935389	-0.00376479	0.658188
CD3 on CD28+ CD45RA+ CD8+ T cell || id:ebi-a-GCST90001864	Inflammatory bowel disease	MR Egger	15	0.00655642	0.0294945	0.82754	1.00658	0.950038	1.06648	6.7774	0.913256	NA	NA
CD3 on CD28+ CD45RA+ CD8+ T cell || id:ebi-a-GCST90001864	Inflammatory bowel disease	Weighted median	15	0.0109756	0.0200312	0.583742	1.01104	0.972111	1.05152	NA	NA	NA	NA
CD3 on CD28- CD8+ T cell || id:ebi-a-GCST90001865	Inflammatory bowel disease	Inverse variance weighted	10	0.0201595	0.0275507	0.464336	1.02036	0.966726	1.07698	2.80804	0.971422	-0.00579875	0.768641
CD3 on CD28- CD8+ T cell || id:ebi-a-GCST90001865	Inflammatory bowel disease	MR Egger	10	0.0530296	0.111466	0.646974	1.05446	0.847518	1.31193	2.71542	0.950929	NA	NA
CD3 on CD28- CD8+ T cell || id:ebi-a-GCST90001865	Inflammatory bowel disease	Weighted median	10	0.0314081	0.0371191	0.397472	1.03191	0.959498	1.10978	NA	NA	NA	NA
CD3 on CD39+ CD8+ T cell || id:ebi-a-GCST90001866	Inflammatory bowel disease	Inverse variance weighted	9	0.0298916	0.030301	0.323893	1.03034	0.970933	1.09339	12.7524	0.120656	0.00500358	0.801675
CD3 on CD39+ CD8+ T cell || id:ebi-a-GCST90001866	Inflammatory bowel disease	MR Egger	9	0.00903466	0.0861957	0.919462	1.00908	0.852221	1.1948	12.6296	0.0816638	NA	NA
CD3 on CD39+ CD8+ T cell || id:ebi-a-GCST90001866	Inflammatory bowel disease	Weighted median	9	0.0282981	0.031939	0.375615	1.0287	0.966279	1.09516	NA	NA	NA	NA
CD3 on CD4+ T cell || id:ebi-a-GCST90001867	Inflammatory bowel disease	Inverse variance weighted	16	-0.0112143	0.0329366	0.733493	0.988848	0.927029	1.05479	23.8372	0.0679094	0.0146057	0.340047
CD3 on CD4+ T cell || id:ebi-a-GCST90001867	Inflammatory bowel disease	MR Egger	16	-0.092139	0.0883122	0.314476	0.911978	0.767029	1.08432	22.2843	0.0729581	NA	NA
CD3 on CD4+ T cell || id:ebi-a-GCST90001867	Inflammatory bowel disease	Weighted median	16	-0.00673138	0.0378198	0.858734	0.993291	0.922325	1.06972	NA	NA	NA	NA
CD3 on CD4 regulatory T cell || id:ebi-a-GCST90001868	Inflammatory bowel disease	Inverse variance weighted	6	0.007534	0.0178086	0.672256	1.00756	0.973	1.04335	0.977935	0.964326	-0.00313207	0.810274
CD3 on CD4 regulatory T cell || id:ebi-a-GCST90001868	Inflammatory bowel disease	MR Egger	6	0.0142098	0.0315428	0.675694	1.01431	0.953502	1.079	0.912184	0.922806	NA	NA
CD3 on CD4 regulatory T cell || id:ebi-a-GCST90001868	Inflammatory bowel disease	Weighted median	6	0.00909804	0.0187177	0.62692	1.00914	0.972788	1.04685	NA	NA	NA	NA
CD3 on resting CD4 regulatory T cell || id:ebi-a-GCST90001869	Inflammatory bowel disease	Inverse variance weighted	20	-0.0493485	0.0240209	0.0399369	0.951849	0.908074	0.997735	19.2526	0.440743	-0.00348405	0.821725
CD3 on resting CD4 regulatory T cell || id:ebi-a-GCST90001869	Inflammatory bowel disease	MR Egger	20	-0.0311284	0.0834119	0.713366	0.969351	0.823151	1.14152	19.1968	0.379798	NA	NA
CD3 on resting CD4 regulatory T cell || id:ebi-a-GCST90001869	Inflammatory bowel disease	Weighted median	20	-0.063507	0.0340938	0.0625021	0.938468	0.877805	1.00332	NA	NA	NA	NA
CD34 on Hematopoietic Stem Cell || id:ebi-a-GCST90001870	Inflammatory bowel disease	Inverse variance weighted	8	-0.00977936	0.0233033	0.674737	0.990268	0.946056	1.03655	3.48766	0.836531	-0.0203592	0.506401
CD34 on Hematopoietic Stem Cell || id:ebi-a-GCST90001870	Inflammatory bowel disease	MR Egger	8	0.0736835	0.12042	0.563066	1.07647	0.850152	1.36303	2.98859	0.810278	NA	NA
CD34 on Hematopoietic Stem Cell || id:ebi-a-GCST90001870	Inflammatory bowel disease	Weighted median	8	0.017622	0.0299229	0.55592	1.01778	0.959803	1.07925	NA	NA	NA	NA
HVEM on T cell || id:ebi-a-GCST90001871	Inflammatory bowel disease	Inverse variance weighted	19	-0.0821912	0.0234444	0.000455243	0.921096	0.879728	0.964409	38.2874	0.00354792	-0.00793815	0.710087
HVEM on T cell || id:ebi-a-GCST90001871	Inflammatory bowel disease	MR Egger	19	-0.0515055	0.0846531	0.550946	0.949798	0.804587	1.12122	37.9683	0.00248256	NA	NA
HVEM on T cell || id:ebi-a-GCST90001871	Inflammatory bowel disease	Weighted median	19	-0.0556296	0.0254629	0.0289088	0.945889	0.899841	0.994294	NA	NA	NA	NA
HVEM on naive CD8+ T cell || id:ebi-a-GCST90001872	Inflammatory bowel disease	Inverse variance weighted	11	-0.0103032	0.0400091	0.796776	0.98975	0.915101	1.07049	39.0169	2.52165e-05	-0.0317134	0.439549
HVEM on naive CD8+ T cell || id:ebi-a-GCST90001872	Inflammatory bowel disease	MR Egger	11	0.112867	0.157658	0.49221	1.11948	0.821894	1.52482	36.3738	3.40256e-05	NA	NA
HVEM on naive CD8+ T cell || id:ebi-a-GCST90001872	Inflammatory bowel disease	Weighted median	11	0.0309711	0.0293	0.290497	1.03146	0.97389	1.09242	NA	NA	NA	NA
HVEM on Effector Memory CD8+ T cell || id:ebi-a-GCST90001873	Inflammatory bowel disease	Inverse variance weighted	11	-0.0567021	0.0369824	0.125222	0.944876	0.878809	1.01591	41.5963	8.84595e-06	-0.00607258	0.883831
HVEM on Effector Memory CD8+ T cell || id:ebi-a-GCST90001873	Inflammatory bowel disease	MR Egger	11	-0.0354515	0.146637	0.814382	0.96517	0.724075	1.28654	41.4921	4.06887e-06	NA	NA
HVEM on Effector Memory CD8+ T cell || id:ebi-a-GCST90001873	Inflammatory bowel disease	Weighted median	11	-0.0342257	0.031488	0.277061	0.966353	0.908517	1.02787	NA	NA	NA	NA
HVEM on Terminally Differentiated CD8+ T cell || id:ebi-a-GCST90001874	Inflammatory bowel disease	Inverse variance weighted	19	-0.00157456	0.0178244	0.929608	0.998427	0.964148	1.03392	26.0284	0.0991114	-0.0180443	0.25513
HVEM on Terminally Differentiated CD8+ T cell || id:ebi-a-GCST90001874	Inflammatory bowel disease	MR Egger	19	0.0675805	0.0613103	0.285705	1.06992	0.948771	1.20653	24.0649	0.117683	NA	NA
HVEM on Terminally Differentiated CD8+ T cell || id:ebi-a-GCST90001874	Inflammatory bowel disease	Weighted median	19	0.0151605	0.0217337	0.485454	1.01528	0.972935	1.05946	NA	NA	NA	NA
HVEM on CD4+ T cell || id:ebi-a-GCST90001875	Inflammatory bowel disease	Inverse variance weighted	12	-0.0724762	0.0339543	0.0328	0.930088	0.870205	0.994092	40.8927	2.51463e-05	0.034705	0.317517
HVEM on CD4+ T cell || id:ebi-a-GCST90001875	Inflammatory bowel disease	MR Egger	12	-0.19379	0.120156	0.137861	0.823831	0.650967	1.0426	36.8175	6.08592e-05	NA	NA
HVEM on CD4+ T cell || id:ebi-a-GCST90001875	Inflammatory bowel disease	Weighted median	12	-0.0445174	0.0286784	0.12059	0.956459	0.90418	1.01176	NA	NA	NA	NA
HVEM on Central Memory CD4+ T cell || id:ebi-a-GCST90001876	Inflammatory bowel disease	Inverse variance weighted	6	-0.155412	0.0572717	0.00665581	0.856062	0.765164	0.957759	22.2386	0.000471631	0.0857314	0.275703
HVEM on Central Memory CD4+ T cell || id:ebi-a-GCST90001876	Inflammatory bowel disease	MR Egger	6	-0.523212	0.296559	0.152455	0.592614	0.331387	1.05976	15.9097	0.00314278	NA	NA
HVEM on Central Memory CD4+ T cell || id:ebi-a-GCST90001876	Inflammatory bowel disease	Weighted median	6	-0.100163	0.0472769	0.0341207	0.90469	0.824626	0.992528	NA	NA	NA	NA
HVEM on naive CD4+ T cell || id:ebi-a-GCST90001877	Inflammatory bowel disease	Inverse variance weighted	12	-0.0538949	0.0300966	0.0733369	0.947532	0.893254	1.00511	28.258	0.00295536	-0.0838064	0.0523348
HVEM on naive CD4+ T cell || id:ebi-a-GCST90001877	Inflammatory bowel disease	MR Egger	12	0.232378	0.132609	0.110259	1.2616	0.972841	1.63606	19.035	0.0398205	NA	NA
HVEM on naive CD4+ T cell || id:ebi-a-GCST90001877	Inflammatory bowel disease	Weighted median	12	-0.0173286	0.0287131	0.546171	0.982821	0.929037	1.03972	NA	NA	NA	NA
HVEM on Effector Memory CD4+ T cell || id:ebi-a-GCST90001878	Inflammatory bowel disease	Inverse variance weighted	12	-0.0726784	0.0378942	0.0551199	0.9299	0.863336	1.0016	46.6689	2.4619e-06	0.0261641	0.477943
HVEM on Effector Memory CD4+ T cell || id:ebi-a-GCST90001878	Inflammatory bowel disease	MR Egger	12	-0.165714	0.132004	0.237885	0.847289	0.654135	1.09748	44.2634	2.95177e-06	NA	NA
HVEM on Effector Memory CD4+ T cell || id:ebi-a-GCST90001878	Inflammatory bowel disease	Weighted median	12	-0.0656285	0.03354	0.0503799	0.936479	0.876896	1.00011	NA	NA	NA	NA
HVEM on Terminally Differentiated CD4+ T cell || id:ebi-a-GCST90001879	Inflammatory bowel disease	Inverse variance weighted	16	-0.0238418	0.0253609	0.347166	0.97644	0.92909	1.0262	35.4413	0.00212688	-0.000968021	0.975367
HVEM on Terminally Differentiated CD4+ T cell || id:ebi-a-GCST90001879	Inflammatory bowel disease	MR Egger	16	-0.019678	0.135038	0.886218	0.980514	0.752502	1.27762	35.4388	0.00126538	NA	NA
HVEM on Terminally Differentiated CD4+ T cell || id:ebi-a-GCST90001879	Inflammatory bowel disease	Weighted median	16	-0.000662005	0.024748	0.978659	0.999338	0.952021	1.04901	NA	NA	NA	NA
HVEM on CD45RA- CD4+ T cell || id:ebi-a-GCST90001880	Inflammatory bowel disease	Inverse variance weighted	10	-0.0723886	0.0454911	0.111549	0.930169	0.850823	1.01692	49.7336	1.20888e-07	0.0717726	0.0852957
HVEM on CD45RA- CD4+ T cell || id:ebi-a-GCST90001880	Inflammatory bowel disease	MR Egger	10	-0.360396	0.151997	0.0451712	0.6974	0.517725	0.939431	33.5687	4.86246e-05	NA	NA
HVEM on CD45RA- CD4+ T cell || id:ebi-a-GCST90001880	Inflammatory bowel disease	Weighted median	10	-0.0481903	0.0362973	0.184292	0.952952	0.887512	1.02322	NA	NA	NA	NA
HVEM on CD8+ T cell || id:ebi-a-GCST90001881	Inflammatory bowel disease	Inverse variance weighted	11	-0.0279977	0.0319241	0.380483	0.972391	0.913411	1.03518	27.2413	0.0023849	-0.0161092	0.575569
HVEM on CD8+ T cell || id:ebi-a-GCST90001881	Inflammatory bowel disease	MR Egger	11	0.03753	0.117544	0.756796	1.03824	0.824601	1.30724	26.2568	0.00185431	NA	NA
HVEM on CD8+ T cell || id:ebi-a-GCST90001881	Inflammatory bowel disease	Weighted median	11	0.0161979	0.0274409	0.555002	1.01633	0.963111	1.07249	NA	NA	NA	NA
HVEM on Central Memory CD8+ T cell || id:ebi-a-GCST90001882	Inflammatory bowel disease	Inverse variance weighted	15	-0.0297205	0.0288822	0.303468	0.970717	0.917292	1.02725	42.8184	9.15915e-05	0.0250385	0.474562
HVEM on Central Memory CD8+ T cell || id:ebi-a-GCST90001882	Inflammatory bowel disease	MR Egger	15	-0.120207	0.126336	0.358713	0.886737	0.692238	1.13588	41.1037	9.16626e-05	NA	NA
HVEM on Central Memory CD8+ T cell || id:ebi-a-GCST90001882	Inflammatory bowel disease	Weighted median	15	0.0150051	0.0252144	0.551778	1.01512	0.96617	1.06655	NA	NA	NA	NA
CD16-CD56 on Natural Killer T || id:ebi-a-GCST90001883	Inflammatory bowel disease	Inverse variance weighted	15	0.00319383	0.0312142	0.918503	1.0032	0.943663	1.06649	28.7088	0.0114397	0.00144887	0.922302
CD16-CD56 on Natural Killer T || id:ebi-a-GCST90001883	Inflammatory bowel disease	MR Egger	15	-0.00278388	0.0682771	0.968096	0.99722	0.872313	1.14001	28.687	0.00724864	NA	NA
CD16-CD56 on Natural Killer T || id:ebi-a-GCST90001883	Inflammatory bowel disease	Weighted median	15	-0.0142178	0.0313238	0.649902	0.985883	0.927176	1.04831	NA	NA	NA	NA
CD16-CD56 on Natural Killer || id:ebi-a-GCST90001884	Inflammatory bowel disease	Inverse variance weighted	13	-0.0802397	0.0602075	0.182624	0.922895	0.820168	1.03849	110.7	4.3511e-18	-0.0569316	0.0885672
CD16-CD56 on Natural Killer || id:ebi-a-GCST90001884	Inflammatory bowel disease	MR Egger	13	0.0913889	0.106962	0.411101	1.0957	0.888469	1.35126	84.0337	2.43639e-13	NA	NA
CD16-CD56 on Natural Killer || id:ebi-a-GCST90001884	Inflammatory bowel disease	Weighted median	13	-0.0191506	0.0272176	0.481676	0.981032	0.930068	1.03479	NA	NA	NA	NA
CD16-CD56 on HLA DR+ Natural Killer || id:ebi-a-GCST90001885	Inflammatory bowel disease	Inverse variance weighted	13	0.0209137	0.0374183	0.576218	1.02113	0.948924	1.09884	19.1549	0.0848588	0.00184848	0.931725
CD16-CD56 on HLA DR+ Natural Killer || id:ebi-a-GCST90001885	Inflammatory bowel disease	MR Egger	13	0.00946665	0.136309	0.945878	1.00951	0.772828	1.31868	19.1415	0.0586003	NA	NA
CD16-CD56 on HLA DR+ Natural Killer || id:ebi-a-GCST90001885	Inflammatory bowel disease	Weighted median	13	0.0392073	0.0435815	0.368316	1.03999	0.954839	1.13273	NA	NA	NA	NA
CD28 on CD39+ activated CD4 regulatory T cell || id:ebi-a-GCST90001886	Inflammatory bowel disease	Inverse variance weighted	5	-0.088526	0.0719318	0.218438	0.915279	0.794921	1.05386	22.9723	0.000128248	0.0529921	0.248083
CD28 on CD39+ activated CD4 regulatory T cell || id:ebi-a-GCST90001886	Inflammatory bowel disease	MR Egger	5	-0.31875	0.173273	0.163105	0.727057	0.517697	1.02108	13.661	0.0034049	NA	NA
CD28 on CD39+ activated CD4 regulatory T cell || id:ebi-a-GCST90001886	Inflammatory bowel disease	Weighted median	5	-0.104064	0.0399119	0.00912478	0.901168	0.833359	0.974494	NA	NA	NA	NA
CD28 on secreting CD4 regulatory T cell || id:ebi-a-GCST90001887	Inflammatory bowel disease	Inverse variance weighted	8	-0.0853708	0.0473559	0.0714275	0.918172	0.836785	1.00747	23.0961	0.00164012	-0.0137635	0.64349
CD28 on secreting CD4 regulatory T cell || id:ebi-a-GCST90001887	Inflammatory bowel disease	MR Egger	8	-0.0323837	0.119798	0.795972	0.968135	0.76553	1.22436	22.2176	0.00110567	NA	NA
CD28 on secreting CD4 regulatory T cell || id:ebi-a-GCST90001887	Inflammatory bowel disease	Weighted median	8	-0.0934498	0.0356865	0.00882827	0.910784	0.849255	0.97677	NA	NA	NA	NA
CD28 on CD39+ secreting CD4 regulatory T cell || id:ebi-a-GCST90001888	Inflammatory bowel disease	Inverse variance weighted	14	-0.0342055	0.0212848	0.108045	0.966373	0.926887	1.00754	9.68206	0.719704	0.00814922	0.423152
CD28 on CD39+ secreting CD4 regulatory T cell || id:ebi-a-GCST90001888	Inflammatory bowel disease	MR Egger	14	-0.0681174	0.0461022	0.165293	0.934151	0.853442	1.02249	8.9944	0.703408	NA	NA
CD28 on CD39+ secreting CD4 regulatory T cell || id:ebi-a-GCST90001888	Inflammatory bowel disease	Weighted median	14	-0.0620413	0.027677	0.0249858	0.939844	0.890219	0.992236	NA	NA	NA	NA
CD28 on activated & secreting CD4 regulatory T cell || id:ebi-a-GCST90001889	Inflammatory bowel disease	Inverse variance weighted	12	-0.0692586	0.0264475	0.00882593	0.933085	0.885949	0.982729	8.50295	0.667667	0.00726817	0.553629
CD28 on activated & secreting CD4 regulatory T cell || id:ebi-a-GCST90001889	Inflammatory bowel disease	MR Egger	12	-0.100768	0.0578141	0.111949	0.904143	0.807281	1.01263	8.12731	0.616403	NA	NA
CD28 on activated & secreting CD4 regulatory T cell || id:ebi-a-GCST90001889	Inflammatory bowel disease	Weighted median	12	-0.0919034	0.0345079	0.00773872	0.912193	0.852537	0.976024	NA	NA	NA	NA
CD28 on CD45RA+ CD4+ T cell || id:ebi-a-GCST90001890	Inflammatory bowel disease	Inverse variance weighted	8	-0.0668724	0.0607097	0.270674	0.935314	0.830387	1.0535	40.7741	8.94571e-07	0.0247684	0.439744
CD28 on CD45RA+ CD4+ T cell || id:ebi-a-GCST90001890	Inflammatory bowel disease	MR Egger	8	-0.161556	0.130229	0.261077	0.850819	0.65915	1.09822	36.5996	2.10737e-06	NA	NA
CD28 on CD45RA+ CD4+ T cell || id:ebi-a-GCST90001890	Inflammatory bowel disease	Weighted median	8	-0.0984361	0.0322677	0.00228377	0.906254	0.850713	0.965421	NA	NA	NA	NA
CD28 on CD45RA- CD4 not regulatory T cell || id:ebi-a-GCST90001891	Inflammatory bowel disease	Inverse variance weighted	7	-0.093062	0.0639394	0.145539	0.911137	0.803817	1.03279	33.5804	8.10601e-06	-0.00657378	0.829691
CD28 on CD45RA- CD4 not regulatory T cell || id:ebi-a-GCST90001891	Inflammatory bowel disease	MR Egger	7	-0.0682101	0.12993	0.622037	0.934064	0.724066	1.20497	33.239	3.37374e-06	NA	NA
CD28 on CD45RA- CD4 not regulatory T cell || id:ebi-a-GCST90001891	Inflammatory bowel disease	Weighted median	7	-0.0767934	0.0321754	0.0169998	0.926081	0.869482	0.986364	NA	NA	NA	NA
CD28 on CD39+ CD4+ T cell || id:ebi-a-GCST90001892	Inflammatory bowel disease	Inverse variance weighted	8	-0.048033	0.0351069	0.171253	0.953102	0.889725	1.02099	26.7628	0.000367673	0.0256708	0.249396
CD28 on CD39+ CD4+ T cell || id:ebi-a-GCST90001892	Inflammatory bowel disease	MR Egger	8	-0.121598	0.0667792	0.118474	0.885504	0.776868	1.00933	21.0563	0.00179235	NA	NA
CD28 on CD39+ CD4+ T cell || id:ebi-a-GCST90001892	Inflammatory bowel disease	Weighted median	8	-0.0596415	0.0213501	0.00521406	0.942102	0.903492	0.982362	NA	NA	NA	NA
CD28 on CD28+ CD45RA- CD8+ T cell || id:ebi-a-GCST90001893	Inflammatory bowel disease	Inverse variance weighted	10	-0.0774312	0.0473921	0.102292	0.925491	0.843395	1.01558	34.4878	7.33367e-05	0.00123043	0.955952
CD28 on CD28+ CD45RA- CD8+ T cell || id:ebi-a-GCST90001893	Inflammatory bowel disease	MR Egger	10	-0.08259	0.103538	0.448086	0.920729	0.75162	1.12789	34.4738	3.33309e-05	NA	NA
CD28 on CD28+ CD45RA- CD8+ T cell || id:ebi-a-GCST90001893	Inflammatory bowel disease	Weighted median	10	-0.0690939	0.0328119	0.0352257	0.933239	0.87511	0.995229	NA	NA	NA	NA
CD28 on CD28+ CD4+ T cell || id:ebi-a-GCST90001894	Inflammatory bowel disease	Inverse variance weighted	19	-0.0442124	0.0261985	0.091489	0.956751	0.908862	1.00716	29.1689	0.0463535	0.0323256	0.0324134
CD28 on CD28+ CD4+ T cell || id:ebi-a-GCST90001894	Inflammatory bowel disease	MR Egger	19	-0.177885	0.0619961	0.0106316	0.837038	0.741265	0.945186	22.1107	0.180501	NA	NA
CD28 on CD28+ CD4+ T cell || id:ebi-a-GCST90001894	Inflammatory bowel disease	Weighted median	19	-0.0917278	0.0310284	0.003114	0.912353	0.858522	0.969561	NA	NA	NA	NA
CD28 on CD28+ CD4-CD8- T cell || id:ebi-a-GCST90001895	Inflammatory bowel disease	Inverse variance weighted	3	0.00720632	0.0715383	0.919762	1.00723	0.875457	1.15884	1.88236	0.390168	0.0556869	0.428617
CD28 on CD28+ CD4-CD8- T cell || id:ebi-a-GCST90001895	Inflammatory bowel disease	MR Egger	3	-0.354428	0.297175	0.444207	0.701575	0.391844	1.25613	0.310405	0.577432	NA	NA
CD28 on CD28+ CD4-CD8- T cell || id:ebi-a-GCST90001895	Inflammatory bowel disease	Weighted median	3	0.0294362	0.088346	0.738989	1.02987	0.866129	1.22458	NA	NA	NA	NA
CD28 on CD28+ CD45RA+ CD8+ T cell || id:ebi-a-GCST90001896	Inflammatory bowel disease	Inverse variance weighted	12	-0.0417147	0.0281069	0.13777	0.959143	0.907734	1.01346	19.6334	0.0506292	0.0130963	0.373771
CD28 on CD28+ CD45RA+ CD8+ T cell || id:ebi-a-GCST90001896	Inflammatory bowel disease	MR Egger	12	-0.0846574	0.0541027	0.148708	0.918827	0.826382	1.02161	18.0673	0.0538389	NA	NA
CD28 on CD28+ CD45RA+ CD8+ T cell || id:ebi-a-GCST90001896	Inflammatory bowel disease	Weighted median	12	-0.0816334	0.0294198	0.00552394	0.92161	0.86997	0.976314	NA	NA	NA	NA
CD28 on CD39+ CD8+ T cell || id:ebi-a-GCST90001897	Inflammatory bowel disease	Inverse variance weighted	8	-0.031205	0.0543689	0.566002	0.969277	0.871301	1.07827	19.5974	0.00650825	0.0164132	0.666201
CD28 on CD39+ CD8+ T cell || id:ebi-a-GCST90001897	Inflammatory bowel disease	MR Egger	8	-0.123231	0.211025	0.58052	0.88406	0.584593	1.33693	18.9482	0.00425203	NA	NA
CD28 on CD39+ CD8+ T cell || id:ebi-a-GCST90001897	Inflammatory bowel disease	Weighted median	8	0.0285573	0.0482487	0.553933	1.02897	0.936121	1.13103	NA	NA	NA	NA
CD28 on CD4+ T cell || id:ebi-a-GCST90001898	Inflammatory bowel disease	Inverse variance weighted	16	-0.0730814	0.0317701	0.0214302	0.929525	0.873409	0.989246	32.1385	0.0061644	0.0161197	0.315463
CD28 on CD4+ T cell || id:ebi-a-GCST90001898	Inflammatory bowel disease	MR Egger	16	-0.152695	0.0827716	0.0863294	0.858392	0.729842	1.00958	29.829	0.00805654	NA	NA
CD28 on CD4+ T cell || id:ebi-a-GCST90001898	Inflammatory bowel disease	Weighted median	16	-0.111273	0.0341039	0.00110328	0.894694	0.836845	0.956543	NA	NA	NA	NA
CD28 on CD4 regulatory T cell || id:ebi-a-GCST90001899	Inflammatory bowel disease	Inverse variance weighted	14	-0.0564422	0.0278838	0.0429503	0.945121	0.894854	0.998212	16.1004	0.243753	0.0187915	0.169458
CD28 on CD4 regulatory T cell || id:ebi-a-GCST90001899	Inflammatory bowel disease	MR Egger	14	-0.145736	0.0666768	0.0493865	0.864386	0.758493	0.985063	13.6664	0.322516	NA	NA
CD28 on CD4 regulatory T cell || id:ebi-a-GCST90001899	Inflammatory bowel disease	Weighted median	14	-0.0581965	0.0351784	0.0980613	0.943465	0.880605	1.01081	NA	NA	NA	NA
CD28 on resting CD4 regulatory T cell || id:ebi-a-GCST90001900	Inflammatory bowel disease	Inverse variance weighted	4	-0.0458678	0.0370364	0.215549	0.955168	0.888288	1.02708	5.37026	0.146608	0.0309679	0.155041
CD28 on resting CD4 regulatory T cell || id:ebi-a-GCST90001900	Inflammatory bowel disease	MR Egger	4	-0.134901	0.0485203	0.10868	0.873803	0.794533	0.96098	0.378327	0.827651	NA	NA
CD28 on resting CD4 regulatory T cell || id:ebi-a-GCST90001900	Inflammatory bowel disease	Weighted median	4	-0.049714	0.0299197	0.0965965	0.951502	0.897308	1.00897	NA	NA	NA	NA
CD28 on CD39+ resting CD4 regulatory T cell || id:ebi-a-GCST90001901	Inflammatory bowel disease	Inverse variance weighted	11	-0.0594375	0.0698449	0.394773	0.942294	0.821738	1.08054	56.8043	1.45059e-08	-0.0463341	0.183276
CD28 on CD39+ resting CD4 regulatory T cell || id:ebi-a-GCST90001901	Inflammatory bowel disease	MR Egger	11	0.171119	0.173146	0.348831	1.18663	0.845145	1.6661	46.1475	5.65404e-07	NA	NA
CD28 on CD39+ resting CD4 regulatory T cell || id:ebi-a-GCST90001901	Inflammatory bowel disease	Weighted median	11	0.0093159	0.0480112	0.846148	1.00936	0.918709	1.10895	NA	NA	NA	NA
CD28 on activated CD4 regulatory T cell || id:ebi-a-GCST90001902	Inflammatory bowel disease	Inverse variance weighted	9	-0.0492165	0.0289342	0.0889472	0.951975	0.89949	1.00752	7.43219	0.490799	0.0135144	0.276302
CD28 on activated CD4 regulatory T cell || id:ebi-a-GCST90001902	Inflammatory bowel disease	MR Egger	9	-0.123161	0.0689913	0.117404	0.884121	0.772299	1.01213	6.03827	0.535288	NA	NA
CD28 on activated CD4 regulatory T cell || id:ebi-a-GCST90001902	Inflammatory bowel disease	Weighted median	9	-0.0830297	0.0379831	0.0288183	0.920324	0.854297	0.991454	NA	NA	NA	NA
CD86 on myeloid Dendritic Cell || id:ebi-a-GCST90001903	Inflammatory bowel disease	Inverse variance weighted	12	0.0234026	0.025148	0.352063	1.02368	0.974445	1.0754	11.2276	0.424397	0.00619495	0.576032
CD86 on myeloid Dendritic Cell || id:ebi-a-GCST90001903	Inflammatory bowel disease	MR Egger	12	-0.00449571	0.0547968	0.936231	0.995514	0.894136	1.10839	10.8646	0.368163	NA	NA
CD86 on myeloid Dendritic Cell || id:ebi-a-GCST90001903	Inflammatory bowel disease	Weighted median	12	0.0226575	0.032632	0.487473	1.02292	0.95954	1.09048	NA	NA	NA	NA
CD86 on CD62L+ myeloid Dendritic Cell || id:ebi-a-GCST90001904	Inflammatory bowel disease	Inverse variance weighted	11	0.034536	0.0282723	0.221879	1.03514	0.979339	1.09412	8.2759	0.601907	-0.00408853	0.815898
CD86 on CD62L+ myeloid Dendritic Cell || id:ebi-a-GCST90001904	Inflammatory bowel disease	MR Egger	11	0.0582132	0.102727	0.584784	1.05994	0.866641	1.29636	8.21842	0.512294	NA	NA
CD86 on CD62L+ myeloid Dendritic Cell || id:ebi-a-GCST90001904	Inflammatory bowel disease	Weighted median	11	0.0229037	0.0389697	0.556712	1.02317	0.947928	1.10438	NA	NA	NA	NA
CD86 on monocyte || id:ebi-a-GCST90001905	Inflammatory bowel disease	Inverse variance weighted	8	0.0243323	0.0479526	0.611858	1.02463	0.932716	1.1256	11.3219	0.125182	0.0190433	0.600749
CD86 on monocyte || id:ebi-a-GCST90001905	Inflammatory bowel disease	MR Egger	8	-0.0869951	0.207836	0.690096	0.916682	0.609965	1.37763	10.7743	0.0956081	NA	NA
CD86 on monocyte || id:ebi-a-GCST90001905	Inflammatory bowel disease	Weighted median	8	0.0491865	0.0547171	0.368693	1.05042	0.943594	1.16933	NA	NA	NA	NA
CD86 on granulocyte || id:ebi-a-GCST90001906	Inflammatory bowel disease	Inverse variance weighted	12	-0.0255526	0.0320889	0.425855	0.974771	0.915352	1.03805	15.2866	0.169748	0.0202487	0.373332
CD86 on granulocyte || id:ebi-a-GCST90001906	Inflammatory bowel disease	MR Egger	12	-0.13725	0.124129	0.294746	0.871752	0.68349	1.11187	14.0651	0.170043	NA	NA
CD86 on granulocyte || id:ebi-a-GCST90001906	Inflammatory bowel disease	Weighted median	12	-0.0191906	0.0384735	0.61792	0.980992	0.909738	1.05783	NA	NA	NA	NA
CCR7 on naive CD4+ T cell || id:ebi-a-GCST90001907	Inflammatory bowel disease	Inverse variance weighted	14	0.00429719	0.0297761	0.88525	1.00431	0.947372	1.06466	24.1143	0.030095	-0.024664	0.113781
CCR7 on naive CD4+ T cell || id:ebi-a-GCST90001907	Inflammatory bowel disease	MR Egger	14	0.109073	0.0674249	0.131696	1.11524	0.977184	1.27281	19.4085	0.0791365	NA	NA
CCR7 on naive CD4+ T cell || id:ebi-a-GCST90001907	Inflammatory bowel disease	Weighted median	14	0.0176302	0.0350998	0.615466	1.01779	0.950121	1.09027	NA	NA	NA	NA
CCR7 on naive CD8+ T cell || id:ebi-a-GCST90001908	Inflammatory bowel disease	Inverse variance weighted	11	0.0632059	0.0283873	0.0259771	1.06525	1.0076	1.1262	11.3208	0.33308	-0.0269445	0.121984
CCR7 on naive CD8+ T cell || id:ebi-a-GCST90001908	Inflammatory bowel disease	MR Egger	11	0.197282	0.0829478	0.041337	1.21809	1.03531	1.43313	8.40655	0.493751	NA	NA
CCR7 on naive CD8+ T cell || id:ebi-a-GCST90001908	Inflammatory bowel disease	Weighted median	11	0.0550815	0.037436	0.141197	1.05663	0.981873	1.13707	NA	NA	NA	NA
CD45 on CD14+ monocyte || id:ebi-a-GCST90001909	Inflammatory bowel disease	Inverse variance weighted	8	-0.0100626	0.039491	0.798871	0.989988	0.916251	1.06966	7.0055	0.428307	-0.026417	0.198165
CD45 on CD14+ monocyte || id:ebi-a-GCST90001909	Inflammatory bowel disease	MR Egger	8	0.148223	0.116325	0.249714	1.15977	0.923325	1.45677	4.91297	0.555023	NA	NA
CD45 on CD14+ monocyte || id:ebi-a-GCST90001909	Inflammatory bowel disease	Weighted median	8	0.0051165	0.0529972	0.923089	1.00513	0.905962	1.11515	NA	NA	NA	NA
CD45 on B cell || id:ebi-a-GCST90001910	Inflammatory bowel disease	Inverse variance weighted	6	-0.0224946	0.0913242	0.805437	0.977756	0.817512	1.16941	19.0892	0.00184998	-0.0185241	0.828878
CD45 on B cell || id:ebi-a-GCST90001910	Inflammatory bowel disease	MR Egger	6	0.0956681	0.52217	0.863543	1.10039	0.395428	3.06216	18.8386	0.000845468	NA	NA
CD45 on B cell || id:ebi-a-GCST90001910	Inflammatory bowel disease	Weighted median	6	-0.0673676	0.0720117	0.349526	0.934852	0.811792	1.07656	NA	NA	NA	NA
CD45 on Natural Killer || id:ebi-a-GCST90001911	Inflammatory bowel disease	Inverse variance weighted	19	-0.000745514	0.0453783	0.986892	0.999255	0.914217	1.0922	59.441	2.51841e-06	-0.00783729	0.774906
CD45 on Natural Killer || id:ebi-a-GCST90001911	Inflammatory bowel disease	MR Egger	19	0.0456257	0.166254	0.787058	1.04668	0.755609	1.44988	59.1472	1.45209e-06	NA	NA
CD45 on Natural Killer || id:ebi-a-GCST90001911	Inflammatory bowel disease	Weighted median	19	0.0283486	0.0384911	0.461428	1.02875	0.953998	1.10937	NA	NA	NA	NA
CD45 on HLA DR+ Natural Killer || id:ebi-a-GCST90001912	Inflammatory bowel disease	Inverse variance weighted	6	0.0581569	0.0476772	0.222539	1.05988	0.965325	1.1637	6.62184	0.250317	0.0037172	0.921508
CD45 on HLA DR+ Natural Killer || id:ebi-a-GCST90001912	Inflammatory bowel disease	MR Egger	6	0.0358138	0.219554	0.878333	1.03646	0.674008	1.59383	6.60367	0.158374	NA	NA
CD45 on HLA DR+ Natural Killer || id:ebi-a-GCST90001912	Inflammatory bowel disease	Weighted median	6	0.0409845	0.0566151	0.469118	1.04184	0.932411	1.1641	NA	NA	NA	NA
CD45 on granulocyte || id:ebi-a-GCST90001913	Inflammatory bowel disease	Inverse variance weighted	8	0.0414875	0.0410771	0.3125	1.04236	0.961728	1.12975	10.4675	0.163592	0.045731	0.19409
CD45 on granulocyte || id:ebi-a-GCST90001913	Inflammatory bowel disease	MR Egger	8	-0.229954	0.189549	0.270656	0.79457	0.548005	1.15207	7.71837	0.259471	NA	NA
CD45 on granulocyte || id:ebi-a-GCST90001913	Inflammatory bowel disease	Weighted median	8	0.0431601	0.0484537	0.373063	1.04411	0.94951	1.14812	NA	NA	NA	NA
CD45 on lymphocyte || id:ebi-a-GCST90001914	Inflammatory bowel disease	Inverse variance weighted	13	-0.0423163	0.0364925	0.246216	0.958567	0.892399	1.02964	18.1922	0.109977	-0.0277837	0.0981085
CD45 on lymphocyte || id:ebi-a-GCST90001914	Inflammatory bowel disease	MR Egger	13	0.109603	0.0904756	0.251119	1.11584	0.934514	1.33234	14.027	0.231505	NA	NA
CD45 on lymphocyte || id:ebi-a-GCST90001914	Inflammatory bowel disease	Weighted median	13	-0.0306091	0.0469827	0.514726	0.969855	0.884533	1.06341	NA	NA	NA	NA
CD45 on T cell || id:ebi-a-GCST90001915	Inflammatory bowel disease	Inverse variance weighted	7	-0.0704273	0.0404188	0.0814315	0.931996	0.861011	1.00883	3.38559	0.759124	-0.00634087	0.825666
CD45 on T cell || id:ebi-a-GCST90001915	Inflammatory bowel disease	MR Egger	7	-0.0312706	0.173485	0.864035	0.969213	0.689836	1.36174	3.33172	0.648989	NA	NA
CD45 on T cell || id:ebi-a-GCST90001915	Inflammatory bowel disease	Weighted median	7	-0.104073	0.0538013	0.0530643	0.901159	0.81097	1.00138	NA	NA	NA	NA
CD45 on CD4+ T cell || id:ebi-a-GCST90001916	Inflammatory bowel disease	Inverse variance weighted	9	0.130052	0.118616	0.2729	1.13889	0.902636	1.43698	95.9687	2.83939e-17	-0.140235	0.11651
CD45 on CD4+ T cell || id:ebi-a-GCST90001916	Inflammatory bowel disease	MR Egger	9	1.06889	0.534788	0.085781	2.91215	1.02092	8.30681	65.8252	1.0263e-11	NA	NA
CD45 on CD4+ T cell || id:ebi-a-GCST90001916	Inflammatory bowel disease	Weighted median	9	-0.0189465	0.0567961	0.738691	0.981232	0.877861	1.09677	NA	NA	NA	NA
CD45 on CD8+ T cell || id:ebi-a-GCST90001917	Inflammatory bowel disease	Inverse variance weighted	9	0.038291	0.0354088	0.279519	1.03903	0.969369	1.1137	8.5861	0.378405	-0.0159096	0.506802
CD45 on CD8+ T cell || id:ebi-a-GCST90001917	Inflammatory bowel disease	MR Egger	9	0.143042	0.154155	0.384333	1.15378	0.85291	1.56078	8.02512	0.330384	NA	NA
CD45 on CD8+ T cell || id:ebi-a-GCST90001917	Inflammatory bowel disease	Weighted median	9	0.0185604	0.0462702	0.688324	1.01873	0.930411	1.11544	NA	NA	NA	NA
CD45 on HLA DR+ T cell || id:ebi-a-GCST90001918	Inflammatory bowel disease	Inverse variance weighted	10	-0.0669079	0.050184	0.182449	0.935281	0.847666	1.03195	18.4666	0.03013	0.00113813	0.973178
CD45 on HLA DR+ T cell || id:ebi-a-GCST90001918	Inflammatory bowel disease	MR Egger	10	-0.0720212	0.156721	0.65807	0.930511	0.684412	1.2651	18.4638	0.0180055	NA	NA
CD45 on HLA DR+ T cell || id:ebi-a-GCST90001918	Inflammatory bowel disease	Weighted median	10	-0.00054951	0.0515393	0.991493	0.999451	0.903421	1.10569	NA	NA	NA	NA
CD45 on Natural Killer T || id:ebi-a-GCST90001919	Inflammatory bowel disease	Inverse variance weighted	10	-0.0219095	0.0445154	0.622594	0.978329	0.896587	1.06752	16.8317	0.0514179	0.0165772	0.588185
CD45 on Natural Killer T || id:ebi-a-GCST90001919	Inflammatory bowel disease	MR Egger	10	-0.106355	0.156711	0.516497	0.899106	0.661325	1.22238	16.1879	0.039768	NA	NA
CD45 on Natural Killer T || id:ebi-a-GCST90001919	Inflammatory bowel disease	Weighted median	10	-0.0530434	0.0498248	0.287057	0.948339	0.860106	1.04562	NA	NA	NA	NA
CD45 on HLA DR+ CD4+ T cell || id:ebi-a-GCST90001920	Inflammatory bowel disease	Inverse variance weighted	12	0.169016	0.0842107	0.0447431	1.18414	1.00397	1.39664	99.7916	1.96385e-16	0.0113202	0.843635
CD45 on HLA DR+ CD4+ T cell || id:ebi-a-GCST90001920	Inflammatory bowel disease	MR Egger	12	0.103792	0.334033	0.762389	1.10937	0.576424	2.13506	99.3843	7.23711e-17	NA	NA
CD45 on HLA DR+ CD4+ T cell || id:ebi-a-GCST90001920	Inflammatory bowel disease	Weighted median	12	0.0443831	0.0495063	0.369979	1.04538	0.948713	1.1519	NA	NA	NA	NA
CD45 on HLA DR+ CD8+ T cell || id:ebi-a-GCST90001921	Inflammatory bowel disease	Inverse variance weighted	10	0.04163	0.0452002	0.357043	1.04251	0.954123	1.13908	19.0634	0.0246591	0.0129792	0.64299
CD45 on HLA DR+ CD8+ T cell || id:ebi-a-GCST90001921	Inflammatory bowel disease	MR Egger	10	-0.0329377	0.161887	0.843854	0.967599	0.704522	1.32891	18.5263	0.0176089	NA	NA
CD45 on HLA DR+ CD8+ T cell || id:ebi-a-GCST90001921	Inflammatory bowel disease	Weighted median	10	0.0327504	0.0434109	0.450593	1.03329	0.949011	1.12506	NA	NA	NA	NA
CD127 on T cell || id:ebi-a-GCST90001922	Inflammatory bowel disease	Inverse variance weighted	15	-0.00974968	0.0372474	0.793511	0.990298	0.920577	1.0653	27.9857	0.0142902	-0.00830661	0.694969
CD127 on T cell || id:ebi-a-GCST90001922	Inflammatory bowel disease	MR Egger	15	0.0335061	0.114519	0.77446	1.03407	0.826173	1.29429	27.6439	0.0101427	NA	NA
CD127 on T cell || id:ebi-a-GCST90001922	Inflammatory bowel disease	Weighted median	15	0.0352259	0.0377772	0.351097	1.03585	0.961926	1.11546	NA	NA	NA	NA
CD127 on CD45RA- CD4 not regulatory T cell || id:ebi-a-GCST90001923	Inflammatory bowel disease	Inverse variance weighted	9	-0.0103755	0.0353266	0.768985	0.989678	0.923471	1.06063	9.10772	0.33329	-0.0335602	0.162415
CD127 on CD45RA- CD4 not regulatory T cell || id:ebi-a-GCST90001923	Inflammatory bowel disease	MR Egger	9	0.204806	0.14174	0.191709	1.22729	0.929596	1.62031	6.66997	0.464032	NA	NA
CD127 on CD45RA- CD4 not regulatory T cell || id:ebi-a-GCST90001923	Inflammatory bowel disease	Weighted median	9	0.00818607	0.0436441	0.851218	1.00822	0.92556	1.09826	NA	NA	NA	NA
CD127 on CD28+ CD4+ T cell || id:ebi-a-GCST90001924	Inflammatory bowel disease	Inverse variance weighted	12	0.0126691	0.0257583	0.622828	1.01275	0.962889	1.06519	9.0761	0.614868	0.00327814	0.82319
CD127 on CD28+ CD4+ T cell || id:ebi-a-GCST90001924	Inflammatory bowel disease	MR Egger	12	-0.00515193	0.081848	0.951051	0.994861	0.847407	1.16797	9.02348	0.529876	NA	NA
CD127 on CD28+ CD4+ T cell || id:ebi-a-GCST90001924	Inflammatory bowel disease	Weighted median	12	0.0230709	0.034006	0.497494	1.02334	0.957355	1.09387	NA	NA	NA	NA
CD127 on CD28+ CD4-CD8- T cell || id:ebi-a-GCST90001925	Inflammatory bowel disease	Inverse variance weighted	13	-0.0433204	0.036318	0.232943	0.957604	0.891809	1.02825	16.3082	0.177522	-0.00013735	0.995084
CD127 on CD28+ CD4-CD8- T cell || id:ebi-a-GCST90001925	Inflammatory bowel disease	MR Egger	13	-0.0425236	0.131988	0.753359	0.958368	0.739915	1.24132	16.3082	0.13007	NA	NA
CD127 on CD28+ CD4-CD8- T cell || id:ebi-a-GCST90001925	Inflammatory bowel disease	Weighted median	13	-0.0340824	0.0457943	0.456725	0.966492	0.883522	1.05725	NA	NA	NA	NA
CD127 on granulocyte || id:ebi-a-GCST90001926	Inflammatory bowel disease	Inverse variance weighted	13	-0.0361509	0.038753	0.350895	0.964495	0.893949	1.04061	22.0471	0.0369958	0.0547636	0.00378345
CD127 on granulocyte || id:ebi-a-GCST90001926	Inflammatory bowel disease	MR Egger	13	-0.328647	0.0849674	0.00261732	0.719897	0.609459	0.850347	8.68354	0.651077	NA	NA
CD127 on granulocyte || id:ebi-a-GCST90001926	Inflammatory bowel disease	Weighted median	13	-0.0650443	0.0462881	0.15996	0.937026	0.855757	1.02601	NA	NA	NA	NA
CD127 on CD8+ T cell || id:ebi-a-GCST90001927	Inflammatory bowel disease	Inverse variance weighted	18	-0.024103	0.0233548	0.302057	0.976185	0.932507	1.02191	17.1866	0.441796	-0.0105798	0.440542
CD127 on CD8+ T cell || id:ebi-a-GCST90001927	Inflammatory bowel disease	MR Egger	18	0.0348821	0.0782253	0.661631	1.0355	0.888306	1.20708	16.5399	0.415958	NA	NA
CD127 on CD8+ T cell || id:ebi-a-GCST90001927	Inflammatory bowel disease	Weighted median	18	-0.0399186	0.0325169	0.219588	0.960868	0.901539	1.0241	NA	NA	NA	NA
CD127 on CD28+ CD45RA- CD8+ T cell || id:ebi-a-GCST90001928	Inflammatory bowel disease	Inverse variance weighted	8	-0.0286854	0.0386357	0.457811	0.971722	0.900855	1.04816	5.16494	0.639843	0.0072215	0.776681
CD127 on CD28+ CD45RA- CD8+ T cell || id:ebi-a-GCST90001928	Inflammatory bowel disease	MR Egger	8	-0.0660886	0.131842	0.634037	0.936048	0.722889	1.21206	5.07689	0.533989	NA	NA
CD127 on CD28+ CD45RA- CD8+ T cell || id:ebi-a-GCST90001928	Inflammatory bowel disease	Weighted median	8	-0.0416618	0.0511358	0.415228	0.959194	0.867718	1.06031	NA	NA	NA	NA
CD127 on CD28+ CD45RA+ CD8+ T cell || id:ebi-a-GCST90001929	Inflammatory bowel disease	Inverse variance weighted	11	-0.0140299	0.0322176	0.663221	0.986068	0.925727	1.05034	6.72977	0.750686	-0.00238247	0.922036
CD127 on CD28+ CD45RA+ CD8+ T cell || id:ebi-a-GCST90001929	Inflammatory bowel disease	MR Egger	11	0.000188074	0.14489	0.998993	1.00019	0.75292	1.32866	6.71964	0.666283	NA	NA
CD127 on CD28+ CD45RA+ CD8+ T cell || id:ebi-a-GCST90001929	Inflammatory bowel disease	Weighted median	11	0.0227203	0.0433212	0.599958	1.02298	0.939705	1.11364	NA	NA	NA	NA
CD127 on CD28- CD8+ T cell || id:ebi-a-GCST90001930	Inflammatory bowel disease	Inverse variance weighted	11	0.00414144	0.0319925	0.897001	1.00415	0.943118	1.06913	10.0772	0.433743	0.0525292	0.0524199
CD127 on CD28- CD8+ T cell || id:ebi-a-GCST90001930	Inflammatory bowel disease	MR Egger	11	-0.335056	0.155194	0.0591689	0.715298	0.527695	0.969597	5.08994	0.826398	NA	NA
CD127 on CD28- CD8+ T cell || id:ebi-a-GCST90001930	Inflammatory bowel disease	Weighted median	11	0.0212649	0.0416592	0.609736	1.02149	0.9414	1.1084	NA	NA	NA	NA
CD127 on CD4+ T cell || id:ebi-a-GCST90001931	Inflammatory bowel disease	Inverse variance weighted	7	0.000472533	0.0346532	0.98912	1.00047	0.934777	1.07079	2.68464	0.847258	0.0117199	0.667827
CD127 on CD4+ T cell || id:ebi-a-GCST90001931	Inflammatory bowel disease	MR Egger	7	-0.0636909	0.145055	0.678928	0.938295	0.7061	1.24684	2.47713	0.779935	NA	NA
CD127 on CD4+ T cell || id:ebi-a-GCST90001931	Inflammatory bowel disease	Weighted median	7	-0.00947492	0.0451685	0.833848	0.99057	0.906644	1.08226	NA	NA	NA	NA
CD127 on CD45RA+ CD4+ T cell || id:ebi-a-GCST90001932	Inflammatory bowel disease	Inverse variance weighted	12	0.0805633	0.0458143	0.0786663	1.0839	0.99081	1.18573	36.6188	0.00013346	0.0317667	0.465415
CD127 on CD45RA+ CD4+ T cell || id:ebi-a-GCST90001932	Inflammatory bowel disease	MR Egger	12	-0.0977026	0.239497	0.691909	0.906919	0.567158	1.45022	34.6246	0.000144683	NA	NA
CD127 on CD45RA+ CD4+ T cell || id:ebi-a-GCST90001932	Inflammatory bowel disease	Weighted median	12	0.0453144	0.0390052	0.245336	1.04636	0.969344	1.12949	NA	NA	NA	NA
CD25 on CD45RA- CD4 not regulatory T cell || id:ebi-a-GCST90001933	Inflammatory bowel disease	Inverse variance weighted	10	0.0419879	0.0316112	0.184091	1.04288	0.980228	1.10954	13.0212	0.161651	-0.0257934	0.0302335
CD25 on CD45RA- CD4 not regulatory T cell || id:ebi-a-GCST90001933	Inflammatory bowel disease	MR Egger	10	0.136373	0.0444945	0.0154664	1.14611	1.05039	1.25055	6.11047	0.634859	NA	NA
CD25 on CD45RA- CD4 not regulatory T cell || id:ebi-a-GCST90001933	Inflammatory bowel disease	Weighted median	10	0.0642825	0.034141	0.0597207	1.06639	0.997369	1.14019	NA	NA	NA	NA
CD25 on CD45RA+ CD4 not regulatory T cell || id:ebi-a-GCST90001934	Inflammatory bowel disease	Inverse variance weighted	11	0.0432813	0.0422583	0.305738	1.04423	0.961227	1.1344	20.4497	0.0252748	-0.0169591	0.489976
CD25 on CD45RA+ CD4 not regulatory T cell || id:ebi-a-GCST90001934	Inflammatory bowel disease	MR Egger	11	0.140099	0.141327	0.347435	1.15039	0.872056	1.51756	19.3369	0.0224763	NA	NA
CD25 on CD45RA+ CD4 not regulatory T cell || id:ebi-a-GCST90001934	Inflammatory bowel disease	Weighted median	11	0.070936	0.0428042	0.0974748	1.07351	0.987123	1.16746	NA	NA	NA	NA
CD25 on CD39+ CD4 regulatory T cell || id:ebi-a-GCST90001935	Inflammatory bowel disease	Inverse variance weighted	9	0.0433406	0.0535568	0.418375	1.04429	0.94023	1.15987	19.6306	0.0118275	0.0555635	0.0534923
CD25 on CD39+ CD4 regulatory T cell || id:ebi-a-GCST90001935	Inflammatory bowel disease	MR Egger	9	-0.280695	0.146229	0.0963918	0.755259	0.567053	1.00593	11.1027	0.1342	NA	NA
CD25 on CD39+ CD4 regulatory T cell || id:ebi-a-GCST90001935	Inflammatory bowel disease	Weighted median	9	0.0300874	0.0534028	0.573158	1.03054	0.928131	1.14426	NA	NA	NA	NA
CD25 on CD4 regulatory T cell || id:ebi-a-GCST90001936	Inflammatory bowel disease	Inverse variance weighted	12	-0.0348563	0.0462822	0.451374	0.965744	0.881995	1.05745	24.9642	0.00922727	0.0138092	0.610836
CD25 on CD4 regulatory T cell || id:ebi-a-GCST90001936	Inflammatory bowel disease	MR Egger	12	-0.12599	0.179982	0.499879	0.881624	0.619555	1.25455	24.2939	0.00685737	NA	NA
CD25 on CD4 regulatory T cell || id:ebi-a-GCST90001936	Inflammatory bowel disease	Weighted median	12	-0.110375	0.0446076	0.013348	0.895499	0.820529	0.977317	NA	NA	NA	NA
CD25 on resting CD4 regulatory T cell || id:ebi-a-GCST90001937	Inflammatory bowel disease	Inverse variance weighted	14	0.00251489	0.0416827	0.95189	1.00252	0.923871	1.08786	23.2631	0.0386254	-0.0127843	0.597434
CD25 on resting CD4 regulatory T cell || id:ebi-a-GCST90001937	Inflammatory bowel disease	MR Egger	14	0.0853857	0.158668	0.60032	1.08914	0.798034	1.48643	22.7063	0.0303255	NA	NA
CD25 on resting CD4 regulatory T cell || id:ebi-a-GCST90001937	Inflammatory bowel disease	Weighted median	14	0.0153356	0.0464252	0.741152	1.01545	0.927133	1.11219	NA	NA	NA	NA
CD25 on CD39+ resting CD4 regulatory T cell || id:ebi-a-GCST90001938	Inflammatory bowel disease	Inverse variance weighted	9	0.00103374	0.0434367	0.981013	1.00103	0.919337	1.08999	10.0215	0.263518	-0.00637076	0.811735
CD25 on CD39+ resting CD4 regulatory T cell || id:ebi-a-GCST90001938	Inflammatory bowel disease	MR Egger	9	0.041505	0.170026	0.814146	1.04238	0.746958	1.45464	9.9347	0.192304	NA	NA
CD25 on CD39+ resting CD4 regulatory T cell || id:ebi-a-GCST90001938	Inflammatory bowel disease	Weighted median	9	0.0400654	0.0558607	0.473227	1.04088	0.932933	1.16131	NA	NA	NA	NA
CD25 on activated CD4 regulatory T cell || id:ebi-a-GCST90001939	Inflammatory bowel disease	Inverse variance weighted	10	-0.0472884	0.0387621	0.222479	0.953812	0.884032	1.0291	9.54477	0.388578	0.0200892	0.451322
CD25 on activated CD4 regulatory T cell || id:ebi-a-GCST90001939	Inflammatory bowel disease	MR Egger	10	-0.165767	0.154783	0.315431	0.847244	0.625539	1.14753	8.85115	0.355008	NA	NA
CD25 on activated CD4 regulatory T cell || id:ebi-a-GCST90001939	Inflammatory bowel disease	Weighted median	10	0.00639026	0.0496322	0.897554	1.00641	0.913119	1.10923	NA	NA	NA	NA
CD25 on CD39+ activated CD4 regulatory T cell || id:ebi-a-GCST90001940	Inflammatory bowel disease	Inverse variance weighted	8	-0.0497093	0.0743145	0.503557	0.951506	0.822534	1.1007	28.7667	0.000159564	-0.0468756	0.388053
CD25 on CD39+ activated CD4 regulatory T cell || id:ebi-a-GCST90001940	Inflammatory bowel disease	MR Egger	8	0.244986	0.325498	0.480137	1.2776	0.675035	2.41805	25.1395	0.000321727	NA	NA
CD25 on CD39+ activated CD4 regulatory T cell || id:ebi-a-GCST90001940	Inflammatory bowel disease	Weighted median	8	0.0195064	0.0574612	0.734256	1.0197	0.911086	1.14126	NA	NA	NA	NA
CD25 on secreting CD4 regulatory T cell || id:ebi-a-GCST90001941	Inflammatory bowel disease	Inverse variance weighted	5	-0.00925404	0.0637073	0.884507	0.990789	0.874485	1.12256	7.18753	0.126304	-0.087191	0.250194
CD25 on secreting CD4 regulatory T cell || id:ebi-a-GCST90001941	Inflammatory bowel disease	MR Egger	5	0.477264	0.346856	0.262557	1.61166	0.816626	3.1807	4.29383	0.231434	NA	NA
CD25 on secreting CD4 regulatory T cell || id:ebi-a-GCST90001941	Inflammatory bowel disease	Weighted median	5	-0.0131447	0.0621909	0.832606	0.986941	0.873682	1.11488	NA	NA	NA	NA
CD25 on CD39+ secreting CD4 regulatory T cell || id:ebi-a-GCST90001942	Inflammatory bowel disease	Inverse variance weighted	6	-0.0343934	0.0416075	0.408456	0.966191	0.890525	1.04829	1.9939	0.849989	0.0127929	0.592184
CD25 on CD39+ secreting CD4 regulatory T cell || id:ebi-a-GCST90001942	Inflammatory bowel disease	MR Egger	6	-0.114332	0.14366	0.470678	0.891962	0.67307	1.18204	1.65592	0.798708	NA	NA
CD25 on CD39+ secreting CD4 regulatory T cell || id:ebi-a-GCST90001942	Inflammatory bowel disease	Weighted median	6	0.00337833	0.0509714	0.947156	1.00338	0.907987	1.1088	NA	NA	NA	NA
CD25 on activated & secreting CD4 regulatory T cell || id:ebi-a-GCST90001943	Inflammatory bowel disease	Inverse variance weighted	8	-0.0182922	0.044397	0.680329	0.981874	0.900045	1.07114	8.93683	0.257223	0.0144828	0.573306
CD25 on activated & secreting CD4 regulatory T cell || id:ebi-a-GCST90001943	Inflammatory bowel disease	MR Egger	8	-0.100434	0.145609	0.516125	0.904444	0.679887	1.20317	8.4382	0.207724	NA	NA
CD25 on activated & secreting CD4 regulatory T cell || id:ebi-a-GCST90001943	Inflammatory bowel disease	Weighted median	8	-0.00911379	0.0568591	0.872655	0.990928	0.886426	1.10775	NA	NA	NA	NA
CD123 on plasmacytoid Dendritic Cell || id:ebi-a-GCST90001944	Inflammatory bowel disease	Inverse variance weighted	8	-0.0846124	0.0441257	0.0551703	0.918868	0.842738	1.00188	18.0886	0.0115767	0.00955185	0.747806
CD123 on plasmacytoid Dendritic Cell || id:ebi-a-GCST90001944	Inflammatory bowel disease	MR Egger	8	-0.12983	0.142354	0.396921	0.878245	0.664418	1.16089	17.7531	0.00687967	NA	NA
CD123 on plasmacytoid Dendritic Cell || id:ebi-a-GCST90001944	Inflammatory bowel disease	Weighted median	8	-0.0630194	0.0376862	0.0944819	0.938925	0.872071	1.0109	NA	NA	NA	NA
CD123 on CD62L+ plasmacytoid Dendritic Cell || id:ebi-a-GCST90001945	Inflammatory bowel disease	Inverse variance weighted	8	-0.0848595	0.0443273	0.0555712	0.918641	0.842197	1.00202	18.109	0.0114876	0.00991487	0.742147
CD123 on CD62L+ plasmacytoid Dendritic Cell || id:ebi-a-GCST90001945	Inflammatory bowel disease	MR Egger	8	-0.132064	0.144952	0.397377	0.876285	0.659568	1.16421	17.7576	0.00686746	NA	NA
CD123 on CD62L+ plasmacytoid Dendritic Cell || id:ebi-a-GCST90001945	Inflammatory bowel disease	Weighted median	8	-0.0636888	0.0380123	0.0938405	0.938297	0.870931	1.01087	NA	NA	NA	NA
CD33 on CD14+ monocyte || id:ebi-a-GCST90001946	Inflammatory bowel disease	Inverse variance weighted	17	0.0158709	0.0110063	0.149309	1.016	0.994315	1.03815	19.8788	0.225729	0.00288316	0.710435
CD33 on CD14+ monocyte || id:ebi-a-GCST90001946	Inflammatory bowel disease	MR Egger	17	0.0108548	0.0174274	0.542731	1.01091	0.976967	1.04604	19.6908	0.184116	NA	NA
CD33 on CD14+ monocyte || id:ebi-a-GCST90001946	Inflammatory bowel disease	Weighted median	17	0.0151832	0.0114511	0.184866	1.0153	0.992765	1.03834	NA	NA	NA	NA
CD33 on CD33+ HLA DR+ CD14dim || id:ebi-a-GCST90001947	Inflammatory bowel disease	Inverse variance weighted	14	0.0101781	0.0138096	0.461103	1.01023	0.983253	1.03795	25.8738	0.0176761	-0.00441481	0.671398
CD33 on CD33+ HLA DR+ CD14dim || id:ebi-a-GCST90001947	Inflammatory bowel disease	MR Egger	14	0.017052	0.0212905	0.438748	1.0172	0.975625	1.06054	25.4725	0.0127361	NA	NA
CD33 on CD33+ HLA DR+ CD14dim || id:ebi-a-GCST90001947	Inflammatory bowel disease	Weighted median	14	0.013858	0.0111818	0.21522	1.01395	0.991974	1.03642	NA	NA	NA	NA
CD33 on CD33dim HLA DR+ CD11b+ || id:ebi-a-GCST90001948	Inflammatory bowel disease	Inverse variance weighted	21	0.0243932	0.0188081	0.194648	1.02469	0.987607	1.06317	75.3287	2.40118e-08	0.00844478	0.519819
CD33 on CD33dim HLA DR+ CD11b+ || id:ebi-a-GCST90001948	Inflammatory bowel disease	MR Egger	21	0.00878231	0.0305087	0.776568	1.00882	0.950265	1.07099	73.6614	2.24155e-08	NA	NA
CD33 on CD33dim HLA DR+ CD11b+ || id:ebi-a-GCST90001948	Inflammatory bowel disease	Weighted median	21	0.0160103	0.0113938	0.159969	1.01614	0.993698	1.03909	NA	NA	NA	NA
CD33 on CD33dim HLA DR+ CD11b- || id:ebi-a-GCST90001949	Inflammatory bowel disease	Inverse variance weighted	16	0.0319595	0.0215669	0.138374	1.03248	0.989741	1.07706	68.8783	7.07104e-09	0.0197608	0.202612
CD33 on CD33dim HLA DR+ CD11b- || id:ebi-a-GCST90001949	Inflammatory bowel disease	MR Egger	16	-0.00328228	0.0337188	0.923834	0.996723	0.93298	1.06482	61.0817	7.57329e-08	NA	NA
CD33 on CD33dim HLA DR+ CD11b- || id:ebi-a-GCST90001949	Inflammatory bowel disease	Weighted median	16	0.0199451	0.0116025	0.085609	1.02015	0.997208	1.04361	NA	NA	NA	NA
CD33 on Granulocytic Myeloid-Derived Suppressor Cells || id:ebi-a-GCST90001950	Inflammatory bowel disease	Inverse variance weighted	12	0.00444051	0.0173904	0.798459	1.00445	0.97079	1.03928	22.8074	0.0188135	-0.00286775	0.833475
CD33 on Granulocytic Myeloid-Derived Suppressor Cells || id:ebi-a-GCST90001950	Inflammatory bowel disease	MR Egger	12	0.0110575	0.0356547	0.76283	1.01112	0.942871	1.08431	22.7017	0.011903	NA	NA
CD33 on Granulocytic Myeloid-Derived Suppressor Cells || id:ebi-a-GCST90001950	Inflammatory bowel disease	Weighted median	12	0.011964	0.0149935	0.424903	1.01204	0.982728	1.04222	NA	NA	NA	NA
CD33 on CD66b++ myeloid cell || id:ebi-a-GCST90001951	Inflammatory bowel disease	Inverse variance weighted	10	0.0147059	0.0140797	0.296264	1.01481	0.987192	1.04321	13.2928	0.149798	0.000998253	0.93685
CD33 on CD66b++ myeloid cell || id:ebi-a-GCST90001951	Inflammatory bowel disease	MR Egger	10	0.0128477	0.0271934	0.649222	1.01293	0.960356	1.06838	13.2817	0.102517	NA	NA
CD33 on CD66b++ myeloid cell || id:ebi-a-GCST90001951	Inflammatory bowel disease	Weighted median	10	0.0156451	0.0128887	0.224802	1.01577	0.990429	1.04176	NA	NA	NA	NA
CD33 on Monocytic Myeloid-Derived Suppressor Cells || id:ebi-a-GCST90001952	Inflammatory bowel disease	Inverse variance weighted	15	0.01048	0.0100879	0.298865	1.01054	0.990751	1.03071	14.4085	0.419744	-0.00739258	0.238275
CD33 on Monocytic Myeloid-Derived Suppressor Cells || id:ebi-a-GCST90001952	Inflammatory bowel disease	MR Egger	15	0.0242318	0.0149211	0.128365	1.02453	0.994999	1.05493	12.8804	0.45709	NA	NA
CD33 on Monocytic Myeloid-Derived Suppressor Cells || id:ebi-a-GCST90001952	Inflammatory bowel disease	Weighted median	15	0.0125224	0.0111671	0.262132	1.0126	0.990679	1.03501	NA	NA	NA	NA
CD33 on CD33dim HLA DR- || id:ebi-a-GCST90001953	Inflammatory bowel disease	Inverse variance weighted	15	0.00764862	0.00984616	0.437269	1.00768	0.988418	1.02731	13.9054	0.456785	-0.000661452	0.936641
CD33 on CD33dim HLA DR- || id:ebi-a-GCST90001953	Inflammatory bowel disease	MR Egger	15	0.00868077	0.0163047	0.603424	1.00872	0.976992	1.04148	13.8984	0.381041	NA	NA
CD33 on CD33dim HLA DR- || id:ebi-a-GCST90001953	Inflammatory bowel disease	Weighted median	15	0.0123285	0.0112417	0.272779	1.0124	0.990342	1.03496	NA	NA	NA	NA
CD33 on basophil || id:ebi-a-GCST90001954	Inflammatory bowel disease	Inverse variance weighted	16	0.00380265	0.00989015	0.700616	1.00381	0.984539	1.02346	13.0363	0.599493	-0.00391238	0.616871
CD33 on basophil || id:ebi-a-GCST90001954	Inflammatory bowel disease	MR Egger	16	0.00993619	0.015541	0.532915	1.00999	0.979685	1.04122	12.7745	0.544349	NA	NA
CD33 on basophil || id:ebi-a-GCST90001954	Inflammatory bowel disease	Weighted median	16	0.00972708	0.0109686	0.37518	1.00977	0.988298	1.03172	NA	NA	NA	NA
CD33 on Immature Myeloid-Derived Suppressor Cells || id:ebi-a-GCST90001955	Inflammatory bowel disease	Inverse variance weighted	17	0.00247856	0.010089	0.805938	1.00248	0.982853	1.0225	16.3721	0.42731	-0.0123729	0.114139
CD33 on Immature Myeloid-Derived Suppressor Cells || id:ebi-a-GCST90001955	Inflammatory bowel disease	MR Egger	17	0.0228717	0.0157242	0.1664	1.02314	0.992084	1.05516	13.5578	0.559295	NA	NA
CD33 on Immature Myeloid-Derived Suppressor Cells || id:ebi-a-GCST90001955	Inflammatory bowel disease	Weighted median	17	0.0098846	0.0119667	0.408798	1.00993	0.986522	1.0339	NA	NA	NA	NA
CD33 on CD33+ HLA DR+ || id:ebi-a-GCST90001956	Inflammatory bowel disease	Inverse variance weighted	14	0.0130872	0.0128263	0.307565	1.01317	0.98802	1.03897	22.5186	0.0478288	0.00132885	0.894615
CD33 on CD33+ HLA DR+ || id:ebi-a-GCST90001956	Inflammatory bowel disease	MR Egger	14	0.0110374	0.0201858	0.594544	1.0111	0.971876	1.0519	22.4843	0.0324368	NA	NA
CD33 on CD33+ HLA DR+ || id:ebi-a-GCST90001956	Inflammatory bowel disease	Weighted median	14	0.014276	0.0107655	0.18481	1.01438	0.993199	1.03601	NA	NA	NA	NA
CD33 on CD33+ HLA DR+ CD14- || id:ebi-a-GCST90001957	Inflammatory bowel disease	Inverse variance weighted	14	0.0131878	0.0128923	0.306345	1.01328	0.987992	1.03921	22.8729	0.0432266	0.000857799	0.933831
CD33 on CD33+ HLA DR+ CD14- || id:ebi-a-GCST90001957	Inflammatory bowel disease	MR Egger	14	0.0118875	0.0203757	0.570417	1.01196	0.972341	1.05319	22.8592	0.0289449	NA	NA
CD33 on CD33+ HLA DR+ CD14- || id:ebi-a-GCST90001957	Inflammatory bowel disease	Weighted median	14	0.0142188	0.0109136	0.192622	1.01432	0.992854	1.03625	NA	NA	NA	NA
CD4 on monocyte || id:ebi-a-GCST90001958	Inflammatory bowel disease	Inverse variance weighted	9	0.0238741	0.0825159	0.772331	1.02416	0.871223	1.20395	62.1091	1.79467e-10	0.0531742	0.253786
CD4 on monocyte || id:ebi-a-GCST90001958	Inflammatory bowel disease	MR Egger	9	-0.2788	0.256204	0.31255	0.756691	0.457966	1.25027	50.8748	9.72351e-09	NA	NA
CD4 on monocyte || id:ebi-a-GCST90001958	Inflammatory bowel disease	Weighted median	9	-0.0780281	0.0397966	0.049917	0.924938	0.855534	0.999973	NA	NA	NA	NA
CD4 on HLA DR+ CD4+ T cell || id:ebi-a-GCST90001959	Inflammatory bowel disease	Inverse variance weighted	9	0.0418822	0.0378523	0.268526	1.04277	0.968208	1.12308	2.68259	0.952673	0.015673	0.556575
CD4 on HLA DR+ CD4+ T cell || id:ebi-a-GCST90001959	Inflammatory bowel disease	MR Egger	9	-0.0571837	0.164886	0.738928	0.944421	0.683615	1.30473	2.30153	0.941287	NA	NA
CD4 on HLA DR+ CD4+ T cell || id:ebi-a-GCST90001959	Inflammatory bowel disease	Weighted median	9	0.0367558	0.0468534	0.432756	1.03744	0.946412	1.13722	NA	NA	NA	NA
CD25 on CD4+ T cell || id:ebi-a-GCST90001960	Inflammatory bowel disease	Inverse variance weighted	8	0.0943403	0.031907	0.00310924	1.09893	1.03231	1.16985	4.04817	0.774213	-0.0179564	0.39471
CD25 on CD4+ T cell || id:ebi-a-GCST90001960	Inflammatory bowel disease	MR Egger	8	0.168548	0.0870216	0.100882	1.18358	0.997987	1.4037	3.20805	0.782317	NA	NA
CD25 on CD4+ T cell || id:ebi-a-GCST90001960	Inflammatory bowel disease	Weighted median	8	0.0907185	0.043727	0.0380182	1.09496	1.00503	1.19294	NA	NA	NA	NA
CD25 on CD39+ CD4+ T cell || id:ebi-a-GCST90001961	Inflammatory bowel disease	Inverse variance weighted	11	0.0133491	0.0193168	0.489528	1.01344	0.975786	1.05254	16.4458	0.0875631	-0.0300583	0.00892345
CD25 on CD39+ CD4+ T cell || id:ebi-a-GCST90001961	Inflammatory bowel disease	MR Egger	11	0.0774029	0.0244716	0.0114951	1.08048	1.02988	1.13356	5.41549	0.79669	NA	NA
CD25 on CD39+ CD4+ T cell || id:ebi-a-GCST90001961	Inflammatory bowel disease	Weighted median	11	0.0335256	0.0168178	0.0462113	1.03409	1.00056	1.06875	NA	NA	NA	NA
CD25 on CD28+ CD4+ T cell || id:ebi-a-GCST90001962	Inflammatory bowel disease	Inverse variance weighted	2	0.0619027	0.0744541	0.405736	1.06386	0.919406	1.23101	0.726738	0.393942	NA	NA
FSC-A on myeloid Dendritic Cell || id:ebi-a-GCST90001963	Inflammatory bowel disease	Inverse variance weighted	15	0.0104862	0.0298016	0.724938	1.01054	0.953205	1.07133	26.9585	0.0194941	-0.0256443	0.11893
FSC-A on myeloid Dendritic Cell || id:ebi-a-GCST90001963	Inflammatory bowel disease	MR Egger	15	0.125935	0.0746339	0.115364	1.13421	0.979858	1.31287	22.1995	0.0523463	NA	NA
FSC-A on myeloid Dendritic Cell || id:ebi-a-GCST90001963	Inflammatory bowel disease	Weighted median	15	-0.026639	0.0387338	0.491613	0.973713	0.902526	1.05051	NA	NA	NA	NA
FSC-A on plasmacytoid Dendritic Cell || id:ebi-a-GCST90001964	Inflammatory bowel disease	Inverse variance weighted	11	-0.00206263	0.0314415	0.947695	0.997939	0.938298	1.06137	10.8276	0.37111	-0.0103432	0.657492
FSC-A on plasmacytoid Dendritic Cell || id:ebi-a-GCST90001964	Inflammatory bowel disease	MR Egger	11	0.0569142	0.132748	0.678191	1.05857	0.816057	1.37314	10.5805	0.305565	NA	NA
FSC-A on plasmacytoid Dendritic Cell || id:ebi-a-GCST90001964	Inflammatory bowel disease	Weighted median	11	0.000759443	0.0418412	0.985519	1.00076	0.921964	1.08629	NA	NA	NA	NA
FSC-A on monocyte || id:ebi-a-GCST90001965	Inflammatory bowel disease	Inverse variance weighted	15	0.0509198	0.0359067	0.156157	1.05224	0.980731	1.12896	26.1443	0.0248147	0.00232586	0.926814
FSC-A on monocyte || id:ebi-a-GCST90001965	Inflammatory bowel disease	MR Egger	15	0.038512	0.137625	0.784009	1.03926	0.793555	1.36105	26.1267	0.0163472	NA	NA
FSC-A on monocyte || id:ebi-a-GCST90001965	Inflammatory bowel disease	Weighted median	15	0.06912	0.0384028	0.0718809	1.07156	0.993869	1.15533	NA	NA	NA	NA
FSC-A on granulocyte || id:ebi-a-GCST90001966	Inflammatory bowel disease	Inverse variance weighted	10	-0.0642998	0.0346399	0.06342	0.937724	0.876171	1.0036	13.9209	0.125168	0.0263959	0.113793
FSC-A on granulocyte || id:ebi-a-GCST90001966	Inflammatory bowel disease	MR Egger	10	-0.186976	0.0757919	0.0388941	0.829464	0.714961	0.962305	9.9871	0.265932	NA	NA
FSC-A on granulocyte || id:ebi-a-GCST90001966	Inflammatory bowel disease	Weighted median	10	-0.0699275	0.0413394	0.0907327	0.932461	0.859888	1.01116	NA	NA	NA	NA
FSC-A on CD14+ monocyte || id:ebi-a-GCST90001967	Inflammatory bowel disease	Inverse variance weighted	10	-0.0210219	0.0343458	0.540493	0.979197	0.91545	1.04738	9.28766	0.411156	-0.0181663	0.453773
FSC-A on CD14+ monocyte || id:ebi-a-GCST90001967	Inflammatory bowel disease	MR Egger	10	0.0780836	0.130674	0.56667	1.08121	0.836911	1.39683	8.61973	0.375383	NA	NA
FSC-A on CD14+ monocyte || id:ebi-a-GCST90001967	Inflammatory bowel disease	Weighted median	10	0.00437423	0.0450261	0.922608	1.00438	0.919544	1.09705	NA	NA	NA	NA
FSC-A on B cell || id:ebi-a-GCST90001968	Inflammatory bowel disease	Inverse variance weighted	11	0.0051493	0.0324009	0.873728	1.00516	0.943314	1.07107	12.1914	0.272453	-0.000125254	0.994926
FSC-A on B cell || id:ebi-a-GCST90001968	Inflammatory bowel disease	MR Egger	11	0.00576783	0.100572	0.955519	1.00578	0.825841	1.22494	12.1913	0.202738	NA	NA
FSC-A on B cell || id:ebi-a-GCST90001968	Inflammatory bowel disease	Weighted median	11	0.0146966	0.0402153	0.714777	1.01481	0.937887	1.09803	NA	NA	NA	NA
FSC-A on Natural Killer || id:ebi-a-GCST90001969	Inflammatory bowel disease	Inverse variance weighted	14	-0.0706745	0.0492509	0.151291	0.931765	0.846025	1.02619	47.5865	7.68955e-06	0.0426979	0.108836
FSC-A on Natural Killer || id:ebi-a-GCST90001969	Inflammatory bowel disease	MR Egger	14	-0.290136	0.134736	0.0523277	0.748162	0.574521	0.974283	38.0678	0.000149688	NA	NA
FSC-A on Natural Killer || id:ebi-a-GCST90001969	Inflammatory bowel disease	Weighted median	14	-0.0115414	0.0444142	0.794974	0.988525	0.906111	1.07843	NA	NA	NA	NA
FSC-A on HLA DR+ Natural Killer || id:ebi-a-GCST90001970	Inflammatory bowel disease	Inverse variance weighted	7	-0.0452785	0.0599476	0.450069	0.955731	0.849782	1.07489	28.848	6.5e-05	-0.0145047	0.648646
FSC-A on HLA DR+ Natural Killer || id:ebi-a-GCST90001970	Inflammatory bowel disease	MR Egger	7	0.00669498	0.125046	0.959375	1.00672	0.787892	1.28632	27.5555	4.44539e-05	NA	NA
FSC-A on HLA DR+ Natural Killer || id:ebi-a-GCST90001970	Inflammatory bowel disease	Weighted median	7	-0.0117871	0.0337784	0.727124	0.988282	0.924971	1.05593	NA	NA	NA	NA
FSC-A on lymphocyte || id:ebi-a-GCST90001971	Inflammatory bowel disease	Inverse variance weighted	9	0.116922	0.132536	0.377673	1.12403	0.866885	1.45746	89.5335	5.78344e-16	-0.00777554	0.930204
FSC-A on lymphocyte || id:ebi-a-GCST90001971	Inflammatory bowel disease	MR Egger	9	0.170578	0.607725	0.787068	1.18599	0.360392	3.9029	89.4282	1.6213e-16	NA	NA
FSC-A on lymphocyte || id:ebi-a-GCST90001971	Inflammatory bowel disease	Weighted median	9	0.00367936	0.0544914	0.946166	1.00369	0.902015	1.11682	NA	NA	NA	NA
FSC-A on T cell || id:ebi-a-GCST90001972	Inflammatory bowel disease	Inverse variance weighted	10	0.0010349	0.0364588	0.977355	1.00104	0.931998	1.07519	9.35821	0.404887	0.0015562	0.958877
FSC-A on T cell || id:ebi-a-GCST90001972	Inflammatory bowel disease	MR Egger	10	-0.00983705	0.207983	0.963436	0.990211	0.658702	1.48856	9.3549	0.313247	NA	NA
FSC-A on T cell || id:ebi-a-GCST90001972	Inflammatory bowel disease	Weighted median	10	0.00835101	0.0456018	0.854697	1.00839	0.922167	1.10267	NA	NA	NA	NA
FSC-A on CD4+ T cell || id:ebi-a-GCST90001973	Inflammatory bowel disease	Inverse variance weighted	8	0.0189628	0.0638569	0.766498	1.01914	0.899248	1.15503	16.9634	0.0176337	-0.063546	0.098352
FSC-A on CD4+ T cell || id:ebi-a-GCST90001973	Inflammatory bowel disease	MR Egger	8	0.422695	0.213415	0.0949422	1.52607	1.00441	2.31866	10.3618	0.11022	NA	NA
FSC-A on CD4+ T cell || id:ebi-a-GCST90001973	Inflammatory bowel disease	Weighted median	8	-0.0141819	0.0539297	0.792574	0.985918	0.887023	1.09584	NA	NA	NA	NA
FSC-A on CD8+ T cell || id:ebi-a-GCST90001974	Inflammatory bowel disease	Inverse variance weighted	12	0.056217	0.0327127	0.0857042	1.05783	0.992131	1.12787	5.08456	0.927002	-0.00252017	0.896602
FSC-A on CD8+ T cell || id:ebi-a-GCST90001974	Inflammatory bowel disease	MR Egger	12	0.0726166	0.127303	0.580982	1.07532	0.837865	1.38007	5.06679	0.886672	NA	NA
FSC-A on CD8+ T cell || id:ebi-a-GCST90001974	Inflammatory bowel disease	Weighted median	12	0.0451413	0.0415166	0.2769	1.04618	0.964417	1.13487	NA	NA	NA	NA
FSC-A on HLA DR+ T cell || id:ebi-a-GCST90001975	Inflammatory bowel disease	Inverse variance weighted	9	-0.101176	0.0343916	0.00326236	0.903774	0.844861	0.966796	4.04619	0.852932	0.0260944	0.646261
FSC-A on HLA DR+ T cell || id:ebi-a-GCST90001975	Inflammatory bowel disease	MR Egger	9	-0.280414	0.375449	0.479468	0.755471	0.361934	1.57691	3.81635	0.800671	NA	NA
FSC-A on HLA DR+ T cell || id:ebi-a-GCST90001975	Inflammatory bowel disease	Weighted median	9	-0.0690749	0.0461855	0.134759	0.933257	0.852486	1.02168	NA	NA	NA	NA
FSC-A on Natural Killer T || id:ebi-a-GCST90001976	Inflammatory bowel disease	Inverse variance weighted	13	-0.0585917	0.0556778	0.292646	0.943092	0.84559	1.05184	36.1851	0.000302521	0.00939893	0.797809
FSC-A on Natural Killer T || id:ebi-a-GCST90001976	Inflammatory bowel disease	MR Egger	13	-0.104084	0.182759	0.580453	0.90115	0.629838	1.28933	35.9599	0.000171852	NA	NA
FSC-A on Natural Killer T || id:ebi-a-GCST90001976	Inflammatory bowel disease	Weighted median	13	-0.00896836	0.0495787	0.856453	0.991072	0.899296	1.09221	NA	NA	NA	NA
FSC-A on HLA DR+ CD4+ T cell || id:ebi-a-GCST90001977	Inflammatory bowel disease	Inverse variance weighted	10	0.0295499	0.0320587	0.356662	1.02999	0.967263	1.09679	8.19861	0.514262	-0.0191794	0.247644
FSC-A on HLA DR+ CD4+ T cell || id:ebi-a-GCST90001977	Inflammatory bowel disease	MR Egger	10	0.134227	0.0898527	0.173566	1.14365	0.958981	1.36389	6.64343	0.575546	NA	NA
FSC-A on HLA DR+ CD4+ T cell || id:ebi-a-GCST90001977	Inflammatory bowel disease	Weighted median	10	0.0372824	0.0436389	0.392917	1.03799	0.952896	1.13067	NA	NA	NA	NA
FSC-A on HLA DR+ CD8+ T cell || id:ebi-a-GCST90001978	Inflammatory bowel disease	Inverse variance weighted	5	-0.0058069	0.0833571	0.944462	0.99421	0.844351	1.17067	11.2904	0.0234873	0.0269874	0.625021
FSC-A on HLA DR+ CD8+ T cell || id:ebi-a-GCST90001978	Inflammatory bowel disease	MR Egger	5	-0.194372	0.359354	0.62616	0.823351	0.407096	1.66523	10.2808	0.0163238	NA	NA
FSC-A on HLA DR+ CD8+ T cell || id:ebi-a-GCST90001978	Inflammatory bowel disease	Weighted median	5	-0.00521529	0.0661286	0.937139	0.994798	0.873867	1.13247	NA	NA	NA	NA
CD16 on CD14- CD16+ monocyte || id:ebi-a-GCST90001979	Inflammatory bowel disease	Inverse variance weighted	9	0.0274577	0.0169353	0.104948	1.02784	0.994281	1.06253	7.63888	0.469515	0.016878	0.178109
CD16 on CD14- CD16+ monocyte || id:ebi-a-GCST90001979	Inflammatory bowel disease	MR Egger	9	-0.00319529	0.0265743	0.907672	0.99681	0.946219	1.05011	5.39848	0.611455	NA	NA
CD16 on CD14- CD16+ monocyte || id:ebi-a-GCST90001979	Inflammatory bowel disease	Weighted median	9	0.0162706	0.0189178	0.38975	1.0164	0.979407	1.0548	NA	NA	NA	NA
CD40 on CD14+ CD16- monocyte || id:ebi-a-GCST90001980	Inflammatory bowel disease	Inverse variance weighted	14	-0.0775134	0.0306781	0.011515	0.925415	0.87141	0.982766	51.7088	1.51369e-06	0.012406	0.511936
CD40 on CD14+ CD16- monocyte || id:ebi-a-GCST90001980	Inflammatory bowel disease	MR Egger	14	-0.109572	0.0568516	0.0779409	0.896217	0.801716	1.00186	49.8126	1.50709e-06	NA	NA
CD40 on CD14+ CD16- monocyte || id:ebi-a-GCST90001980	Inflammatory bowel disease	Weighted median	14	-0.0533083	0.0231497	0.0212923	0.948088	0.906031	0.992097	NA	NA	NA	NA
CD40 on CD14+ CD16+ monocyte || id:ebi-a-GCST90001981	Inflammatory bowel disease	Inverse variance weighted	10	-0.0752147	0.0327815	0.0217662	0.927544	0.869822	0.989097	44.5916	1.09779e-06	0.0186696	0.513041
CD40 on CD14+ CD16+ monocyte || id:ebi-a-GCST90001981	Inflammatory bowel disease	MR Egger	10	-0.116603	0.0692734	0.13083	0.889939	0.776951	1.01936	42.125	1.28302e-06	NA	NA
CD40 on CD14+ CD16+ monocyte || id:ebi-a-GCST90001981	Inflammatory bowel disease	Weighted median	10	-0.0490328	0.022398	0.0285855	0.95215	0.911255	0.994881	NA	NA	NA	NA
CCR2 on CD14- CD16+ monocyte || id:ebi-a-GCST90001982	Inflammatory bowel disease	Inverse variance weighted	13	-0.066026	0.031663	0.0370445	0.936107	0.879778	0.996041	10.6939	0.555319	0.0176665	0.464535
CCR2 on CD14- CD16+ monocyte || id:ebi-a-GCST90001982	Inflammatory bowel disease	MR Egger	13	-0.162438	0.131118	0.241178	0.850069	0.657423	1.09917	10.1197	0.519651	NA	NA
CCR2 on CD14- CD16+ monocyte || id:ebi-a-GCST90001982	Inflammatory bowel disease	Weighted median	13	-0.0520935	0.0423027	0.218156	0.94924	0.87371	1.0313	NA	NA	NA	NA
CD14 on CD14+ CD16+ monocyte || id:ebi-a-GCST90001983	Inflammatory bowel disease	Inverse variance weighted	13	-0.118981	0.0585695	0.0422101	0.887825	0.791538	0.995824	54.599	2.13541e-07	1.56794e-05	0.999731
CD14 on CD14+ CD16+ monocyte || id:ebi-a-GCST90001983	Inflammatory bowel disease	MR Egger	13	-0.119074	0.277871	0.676542	0.887742	0.514941	1.53044	54.599	9.17553e-08	NA	NA
CD14 on CD14+ CD16+ monocyte || id:ebi-a-GCST90001983	Inflammatory bowel disease	Weighted median	13	-0.100793	0.0456763	0.0273362	0.90412	0.826696	0.988796	NA	NA	NA	NA
HLA DR on CD14- CD16+ monocyte || id:ebi-a-GCST90001984	Inflammatory bowel disease	Inverse variance weighted	10	-0.17963	0.0390036	4.11505e-06	0.835579	0.774082	0.901962	28.3364	0.000837907	0.04061	0.0528602
HLA DR on CD14- CD16+ monocyte || id:ebi-a-GCST90001984	Inflammatory bowel disease	MR Egger	10	-0.337804	0.0767758	0.00228715	0.713335	0.613679	0.829176	17.2329	0.0277736	NA	NA
HLA DR on CD14- CD16+ monocyte || id:ebi-a-GCST90001984	Inflammatory bowel disease	Weighted median	10	-0.163146	0.0343044	1.97625e-06	0.849467	0.79423	0.908546	NA	NA	NA	NA
CD40 on monocytes || id:ebi-a-GCST90001985	Inflammatory bowel disease	Inverse variance weighted	14	-0.0677519	0.0283248	0.0167586	0.934492	0.884026	0.987839	51.8744	1.41701e-06	0.026248	0.124786
CD40 on monocytes || id:ebi-a-GCST90001985	Inflammatory bowel disease	MR Egger	14	-0.128108	0.0452318	0.0151122	0.879758	0.805121	0.961314	42.2787	2.98938e-05	NA	NA
CD40 on monocytes || id:ebi-a-GCST90001985	Inflammatory bowel disease	Weighted median	14	-0.0481804	0.0224475	0.0318443	0.952962	0.911943	0.995825	NA	NA	NA	NA
CD14 on CD14+ CD16- monocyte || id:ebi-a-GCST90001986	Inflammatory bowel disease	Inverse variance weighted	12	0.0049425	0.0330197	0.881014	1.00495	0.941975	1.07214	14.2173	0.2212	0.0107514	0.53845
CD14 on CD14+ CD16- monocyte || id:ebi-a-GCST90001986	Inflammatory bowel disease	MR Egger	12	-0.0517084	0.0951971	0.598909	0.949606	0.78797	1.1444	13.663	0.188926	NA	NA
CD14 on CD14+ CD16- monocyte || id:ebi-a-GCST90001986	Inflammatory bowel disease	Weighted median	12	0.011607	0.0391405	0.766812	1.01167	0.936966	1.09234	NA	NA	NA	NA
CD64 on CD14+ CD16- monocyte || id:ebi-a-GCST90001987	Inflammatory bowel disease	Inverse variance weighted	14	-0.0720083	0.0353253	0.0415063	0.930523	0.868276	0.997233	51.6858	1.5276e-06	0.0142327	0.390284
CD64 on CD14+ CD16- monocyte || id:ebi-a-GCST90001987	Inflammatory bowel disease	MR Egger	14	-0.115604	0.0605001	0.0802098	0.890828	0.791216	1.00298	48.4765	2.58175e-06	NA	NA
CD64 on CD14+ CD16- monocyte || id:ebi-a-GCST90001987	Inflammatory bowel disease	Weighted median	14	-0.0125771	0.0329157	0.702387	0.987502	0.925805	1.05331	NA	NA	NA	NA
HLA DR on CD14+ CD16- monocyte || id:ebi-a-GCST90001988	Inflammatory bowel disease	Inverse variance weighted	13	0.0161337	0.0611418	0.791878	1.01626	0.901492	1.14565	39.4005	9.03802e-05	-0.00801643	0.817177
HLA DR on CD14+ CD16- monocyte || id:ebi-a-GCST90001988	Inflammatory bowel disease	MR Egger	13	0.0566969	0.182769	0.762199	1.05833	0.739685	1.51426	39.2007	4.89708e-05	NA	NA
HLA DR on CD14+ CD16- monocyte || id:ebi-a-GCST90001988	Inflammatory bowel disease	Weighted median	13	-0.0430518	0.0522423	0.409894	0.957862	0.864636	1.06114	NA	NA	NA	NA
CD40 on CD14- CD16+ monocyte || id:ebi-a-GCST90001989	Inflammatory bowel disease	Inverse variance weighted	15	-0.0765441	0.0240244	0.00144209	0.926312	0.883705	0.970973	43.2147	7.91537e-05	0.0141016	0.413514
CD40 on CD14- CD16+ monocyte || id:ebi-a-GCST90001989	Inflammatory bowel disease	MR Egger	15	-0.107976	0.0444258	0.0303031	0.897649	0.822793	0.979315	40.9658	9.65091e-05	NA	NA
CD40 on CD14- CD16+ monocyte || id:ebi-a-GCST90001989	Inflammatory bowel disease	Weighted median	15	-0.0424249	0.0224013	0.058244	0.958462	0.91729	1.00148	NA	NA	NA	NA
CD64 on CD14- CD16+ monocyte || id:ebi-a-GCST90001990	Inflammatory bowel disease	Inverse variance weighted	16	0.0444002	0.0414026	0.283541	1.0454	0.963918	1.13377	44.264	9.9972e-05	0.00855264	0.735568
CD64 on CD14- CD16+ monocyte || id:ebi-a-GCST90001990	Inflammatory bowel disease	MR Egger	16	-0.00342875	0.145235	0.981498	0.996577	0.749695	1.32476	43.8919	6.16204e-05	NA	NA
CD64 on CD14- CD16+ monocyte || id:ebi-a-GCST90001990	Inflammatory bowel disease	Weighted median	16	0.0138467	0.0325311	0.670366	1.01394	0.951311	1.0807	NA	NA	NA	NA
HLA DR on CD14+ monocyte || id:ebi-a-GCST90001991	Inflammatory bowel disease	Inverse variance weighted	13	0.0163624	0.0610894	0.788819	1.0165	0.901791	1.14579	39.611	8.34175e-05	-0.00593093	0.863289
HLA DR on CD14+ monocyte || id:ebi-a-GCST90001991	Inflammatory bowel disease	MR Egger	13	0.0464011	0.181939	0.8034	1.04749	0.7333	1.49631	39.4994	4.35567e-05	NA	NA
HLA DR on CD14+ monocyte || id:ebi-a-GCST90001991	Inflammatory bowel disease	Weighted median	13	-0.0403401	0.0504817	0.424231	0.960463	0.869981	1.06036	NA	NA	NA	NA
CCR2 on CD14+ CD16+ monocyte || id:ebi-a-GCST90001992	Inflammatory bowel disease	Inverse variance weighted	14	0.00550173	0.0296178	0.852635	1.00552	0.948808	1.06562	11.9499	0.531756	0.00573989	0.685826
CCR2 on CD14+ CD16+ monocyte || id:ebi-a-GCST90001992	Inflammatory bowel disease	MR Egger	14	-0.0280952	0.0862969	0.750361	0.972296	0.820996	1.15148	11.7781	0.463662	NA	NA
CCR2 on CD14+ CD16+ monocyte || id:ebi-a-GCST90001992	Inflammatory bowel disease	Weighted median	14	-0.0057056	0.040394	0.887673	0.994311	0.918625	1.07623	NA	NA	NA	NA
PDL-1 on CD14+ CD16- monocyte || id:ebi-a-GCST90001993	Inflammatory bowel disease	Inverse variance weighted	8	-0.032071	0.042757	0.45321	0.968438	0.890587	1.05309	4.78638	0.686013	0.00911023	0.750415
PDL-1 on CD14+ CD16- monocyte || id:ebi-a-GCST90001993	Inflammatory bowel disease	MR Egger	8	-0.0896399	0.178056	0.632601	0.91426	0.64492	1.29609	4.67545	0.58606	NA	NA
PDL-1 on CD14+ CD16- monocyte || id:ebi-a-GCST90001993	Inflammatory bowel disease	Weighted median	8	-0.0441311	0.0563652	0.433657	0.956829	0.856752	1.06859	NA	NA	NA	NA
CX3CR1 on CD14- CD16- || id:ebi-a-GCST90001994	Inflammatory bowel disease	Inverse variance weighted	5	0.113559	0.0979346	0.246235	1.12026	0.924601	1.35732	17.1209	0.00183118	-0.0370723	0.653025
CX3CR1 on CD14- CD16- || id:ebi-a-GCST90001994	Inflammatory bowel disease	MR Egger	5	0.356519	0.500326	0.527532	1.42835	0.535733	3.8082	15.8161	0.00123681	NA	NA
CX3CR1 on CD14- CD16- || id:ebi-a-GCST90001994	Inflammatory bowel disease	Weighted median	5	-0.031302	0.0710973	0.659742	0.969183	0.843114	1.1141	NA	NA	NA	NA
CX3CR1 on monocyte || id:ebi-a-GCST90001995	Inflammatory bowel disease	Inverse variance weighted	16	0.0861073	0.0365666	0.0185325	1.08992	1.01454	1.17091	49.2502	1.59545e-05	-0.0347046	0.0699255
CX3CR1 on monocyte || id:ebi-a-GCST90001995	Inflammatory bowel disease	MR Egger	16	0.223084	0.0774372	0.0120911	1.24993	1.07391	1.45479	38.6267	0.000416423	NA	NA
CX3CR1 on monocyte || id:ebi-a-GCST90001995	Inflammatory bowel disease	Weighted median	16	0.0661466	0.0459135	0.149676	1.06838	0.976438	1.16899	NA	NA	NA	NA
CX3CR1 on CD14+ CD16+ monocyte || id:ebi-a-GCST90001996	Inflammatory bowel disease	Inverse variance weighted	19	0.0756588	0.0366379	0.0389191	1.07859	1.00386	1.1589	72.7523	1.53802e-08	-0.0498165	0.00591726
CX3CR1 on CD14+ CD16+ monocyte || id:ebi-a-GCST90001996	Inflammatory bowel disease	MR Egger	19	0.269253	0.0684837	0.0010753	1.30899	1.14457	1.49703	46.0021	0.00017244	NA	NA
CX3CR1 on CD14+ CD16+ monocyte || id:ebi-a-GCST90001996	Inflammatory bowel disease	Weighted median	19	0.041297	0.0398712	0.300315	1.04216	0.96382	1.12687	NA	NA	NA	NA
CX3CR1 on CD14+ CD16- monocyte || id:ebi-a-GCST90001997	Inflammatory bowel disease	Inverse variance weighted	16	0.0816373	0.0349329	0.0194407	1.08506	1.01326	1.16196	50.7815	8.96766e-06	-0.0363055	0.0393044
CX3CR1 on CD14+ CD16- monocyte || id:ebi-a-GCST90001997	Inflammatory bowel disease	MR Egger	16	0.220137	0.0683196	0.00614369	1.24625	1.09006	1.42482	37.0923	0.000714381	NA	NA
CX3CR1 on CD14+ CD16- monocyte || id:ebi-a-GCST90001997	Inflammatory bowel disease	Weighted median	16	0.0840416	0.0418356	0.0445528	1.08767	1.00205	1.18062	NA	NA	NA	NA
PDL-1 on CD14+ CD16+ monocyte || id:ebi-a-GCST90001998	Inflammatory bowel disease	Inverse variance weighted	19	-0.0208138	0.05416	0.700754	0.979401	0.880762	1.08909	85.9714	7.57533e-11	-0.059007	0.151942
PDL-1 on CD14+ CD16+ monocyte || id:ebi-a-GCST90001998	Inflammatory bowel disease	MR Egger	19	0.317043	0.231238	0.188184	1.37306	0.872683	2.16035	75.9221	2.01333e-09	NA	NA
PDL-1 on CD14+ CD16+ monocyte || id:ebi-a-GCST90001998	Inflammatory bowel disease	Weighted median	19	-0.0367492	0.040484	0.364012	0.963918	0.890388	1.04352	NA	NA	NA	NA
PDL-1 on CD14- CD16+ monocyte || id:ebi-a-GCST90001999	Inflammatory bowel disease	Inverse variance weighted	12	-0.0153499	0.0248928	0.537472	0.984767	0.937874	1.03401	11.7299	0.384281	-0.00167957	0.903883
PDL-1 on CD14- CD16+ monocyte || id:ebi-a-GCST90001999	Inflammatory bowel disease	MR Egger	12	-0.00896417	0.0577818	0.879799	0.991076	0.884957	1.10992	11.712	0.304795	NA	NA
PDL-1 on CD14- CD16+ monocyte || id:ebi-a-GCST90001999	Inflammatory bowel disease	Weighted median	12	-0.0071782	0.0324765	0.825071	0.992848	0.931618	1.0581	NA	NA	NA	NA
PDL-1 on CD14- CD16- || id:ebi-a-GCST90002000	Inflammatory bowel disease	Inverse variance weighted	14	-0.0104365	0.0432282	0.809223	0.989618	0.909224	1.07712	26.0411	0.0167861	0.0428799	0.0493823
PDL-1 on CD14- CD16- || id:ebi-a-GCST90002000	Inflammatory bowel disease	MR Egger	14	-0.277821	0.128112	0.0509244	0.757432	0.58924	0.973633	18.6257	0.0979701	NA	NA
PDL-1 on CD14- CD16- || id:ebi-a-GCST90002000	Inflammatory bowel disease	Weighted median	14	-0.00424639	0.0490421	0.931	0.995763	0.904504	1.09623	NA	NA	NA	NA
CD64 on CD14- CD16- || id:ebi-a-GCST90002001	Inflammatory bowel disease	Inverse variance weighted	11	0.030375	0.0497158	0.541218	1.03084	0.935132	1.13635	24.4503	0.00649081	0.0256421	0.39488
CD64 on CD14- CD16- || id:ebi-a-GCST90002001	Inflammatory bowel disease	MR Egger	11	-0.116418	0.171805	0.515054	0.890103	0.635619	1.24647	22.4584	0.00753444	NA	NA
CD64 on CD14- CD16- || id:ebi-a-GCST90002001	Inflammatory bowel disease	Weighted median	11	0.0175368	0.0474295	0.711572	1.01769	0.927349	1.11683	NA	NA	NA	NA
PDL-1 on monocyte || id:ebi-a-GCST90002002	Inflammatory bowel disease	Inverse variance weighted	8	-0.00224424	0.0539597	0.966825	0.997758	0.897623	1.10906	14.9665	0.0364307	-0.0121116	0.693486
PDL-1 on monocyte || id:ebi-a-GCST90002002	Inflammatory bowel disease	MR Egger	8	0.0559764	0.152019	0.725351	1.05757	0.785071	1.42466	14.5515	0.024047	NA	NA
PDL-1 on monocyte || id:ebi-a-GCST90002002	Inflammatory bowel disease	Weighted median	8	-0.0015883	0.0537576	0.976429	0.998413	0.898568	1.10935	NA	NA	NA	NA
CCR2 on CD14- CD16- || id:ebi-a-GCST90002003	Inflammatory bowel disease	Inverse variance weighted	9	0.0179995	0.0791904	0.820195	1.01816	0.871784	1.18912	37.4195	9.63398e-06	0.0167614	0.738538
CCR2 on CD14- CD16- || id:ebi-a-GCST90002003	Inflammatory bowel disease	MR Egger	9	-0.0828601	0.302257	0.791893	0.92048	0.509011	1.66457	36.7855	5.15058e-06	NA	NA
CCR2 on CD14- CD16- || id:ebi-a-GCST90002003	Inflammatory bowel disease	Weighted median	9	0.0797433	0.0637799	0.211194	1.08301	0.955744	1.22722	NA	NA	NA	NA
CCR2 on CD14+ CD16- monocyte || id:ebi-a-GCST90002004	Inflammatory bowel disease	Inverse variance weighted	15	0.0622515	0.0317535	0.0499419	1.06423	1.00001	1.13257	24.4778	0.040087	-0.0158829	0.329137
CCR2 on CD14+ CD16- monocyte || id:ebi-a-GCST90002004	Inflammatory bowel disease	MR Egger	15	0.148852	0.0911144	0.126299	1.1605	0.970705	1.38741	22.684	0.045628	NA	NA
CCR2 on CD14+ CD16- monocyte || id:ebi-a-GCST90002004	Inflammatory bowel disease	Weighted median	15	0.0917117	0.0345162	0.00788241	1.09605	1.02435	1.17276	NA	NA	NA	NA
CD16 on CD14+ CD16+ monocyte || id:ebi-a-GCST90002005	Inflammatory bowel disease	Inverse variance weighted	14	-0.0365729	0.0231828	0.11466	0.964088	0.921262	1.0089	19.6455	0.10441	-0.0150541	0.122651
CD16 on CD14+ CD16+ monocyte || id:ebi-a-GCST90002005	Inflammatory bowel disease	MR Egger	14	0.00648602	0.0338477	0.851241	1.00651	0.941901	1.07554	15.974	0.192428	NA	NA
CD16 on CD14+ CD16+ monocyte || id:ebi-a-GCST90002005	Inflammatory bowel disease	Weighted median	14	-0.0104847	0.0228534	0.646392	0.98957	0.946223	1.0349	NA	NA	NA	NA
CD64 on monocyte || id:ebi-a-GCST90002006	Inflammatory bowel disease	Inverse variance weighted	13	-0.0431587	0.0576892	0.454385	0.957759	0.855363	1.07241	112.123	2.2736e-18	0.0558773	0.0692931
CD64 on monocyte || id:ebi-a-GCST90002006	Inflammatory bowel disease	MR Egger	13	-0.213182	0.0989464	0.0542192	0.808009	0.665567	0.980937	81.9477	6.1921e-13	NA	NA
CD64 on monocyte || id:ebi-a-GCST90002006	Inflammatory bowel disease	Weighted median	13	-0.0327352	0.0344116	0.341461	0.967795	0.904673	1.03532	NA	NA	NA	NA
HLA DR on CD14+ CD16+ monocyte || id:ebi-a-GCST90002007	Inflammatory bowel disease	Inverse variance weighted	7	0.0792949	0.0491452	0.10664	1.08252	0.983114	1.19198	8.06749	0.2332	-0.0148781	0.559349
HLA DR on CD14+ CD16+ monocyte || id:ebi-a-GCST90002007	Inflammatory bowel disease	MR Egger	7	0.153953	0.13021	0.290227	1.16644	0.903699	1.50556	7.4828	0.187138	NA	NA
HLA DR on CD14+ CD16+ monocyte || id:ebi-a-GCST90002007	Inflammatory bowel disease	Weighted median	7	0.116084	0.0577314	0.0443512	1.12309	1.00293	1.25764	NA	NA	NA	NA
CCR2 on monocyte || id:ebi-a-GCST90002008	Inflammatory bowel disease	Inverse variance weighted	10	0.0432237	0.0471695	0.359485	1.04417	0.951963	1.14531	19.7464	0.0195434	-0.0477739	0.07509
CCR2 on monocyte || id:ebi-a-GCST90002008	Inflammatory bowel disease	MR Egger	10	0.289648	0.127139	0.0522183	1.33596	1.04128	1.71402	12.9676	0.112968	NA	NA
CCR2 on monocyte || id:ebi-a-GCST90002008	Inflammatory bowel disease	Weighted median	10	0.0900838	0.0493741	0.0680745	1.09427	0.993333	1.20545	NA	NA	NA	NA
HLA DR on CD14- CD16- || id:ebi-a-GCST90002009	Inflammatory bowel disease	Inverse variance weighted	9	0.116739	0.0265302	1.08136e-05	1.12383	1.06688	1.18381	6.14084	0.631459	-0.0160545	0.273087
HLA DR on CD14- CD16- || id:ebi-a-GCST90002009	Inflammatory bowel disease	MR Egger	9	0.187322	0.0650075	0.0235993	1.20602	1.06174	1.3699	4.72636	0.693315	NA	NA
HLA DR on CD14- CD16- || id:ebi-a-GCST90002009	Inflammatory bowel disease	Weighted median	9	0.129188	0.0351503	0.000237562	1.1379	1.06215	1.21906	NA	NA	NA	NA
HLA DR on monocyte || id:ebi-a-GCST90002010	Inflammatory bowel disease	Inverse variance weighted	6	0.0237415	0.108161	0.82626	1.02403	0.828404	1.26584	26.6162	6.77446e-05	-0.037014	0.599178
HLA DR on monocyte || id:ebi-a-GCST90002010	Inflammatory bowel disease	MR Egger	6	0.216249	0.357206	0.577588	1.24141	0.61639	2.50021	24.6169	6.0068e-05	NA	NA
HLA DR on monocyte || id:ebi-a-GCST90002010	Inflammatory bowel disease	Weighted median	6	-0.0575728	0.0800007	0.471738	0.944053	0.807046	1.10432	NA	NA	NA	NA
CD64 on CD14+ CD16+ monocyte || id:ebi-a-GCST90002011	Inflammatory bowel disease	Inverse variance weighted	5	0.155635	0.103043	0.130946	1.1684	0.954727	1.42989	22.8746	0.000134142	0.0123722	0.873219
CD64 on CD14+ CD16+ monocyte || id:ebi-a-GCST90002011	Inflammatory bowel disease	MR Egger	5	0.0775923	0.464832	0.878046	1.08068	0.434535	2.68764	22.6471	4.78345e-05	NA	NA
CD64 on CD14+ CD16+ monocyte || id:ebi-a-GCST90002011	Inflammatory bowel disease	Weighted median	5	0.026602	0.0638726	0.677055	1.02696	0.906116	1.16392	NA	NA	NA	NA
CX3CR1 on CD14- CD16+ monocyte || id:ebi-a-GCST90002012	Inflammatory bowel disease	Inverse variance weighted	13	0.11799	0.0615563	0.055265	1.12523	0.997344	1.26952	49.9957	1.39952e-06	-0.0702478	0.0466842
CX3CR1 on CD14- CD16+ monocyte || id:ebi-a-GCST90002012	Inflammatory bowel disease	MR Egger	13	0.512296	0.1839	0.0177212	1.66912	1.16399	2.39346	34.3323	0.000319095	NA	NA
CX3CR1 on CD14- CD16+ monocyte || id:ebi-a-GCST90002012	Inflammatory bowel disease	Weighted median	13	0.0544109	0.0535903	0.309957	1.05592	0.950634	1.17286	NA	NA	NA	NA
CCR2 on myeloid Dendritic Cell || id:ebi-a-GCST90002013	Inflammatory bowel disease	Inverse variance weighted	8	0.0380654	0.0427711	0.373477	1.0388	0.955266	1.12964	17.0156	0.0172959	-0.00528603	0.827006
CCR2 on myeloid Dendritic Cell || id:ebi-a-GCST90002013	Inflammatory bowel disease	MR Egger	8	0.0581459	0.0992635	0.579379	1.05987	0.872484	1.2875	16.8691	0.00977665	NA	NA
CCR2 on myeloid Dendritic Cell || id:ebi-a-GCST90002013	Inflammatory bowel disease	Weighted median	8	0.0347101	0.0415255	0.403226	1.03532	0.954393	1.12311	NA	NA	NA	NA
CCR2 on CD62L+ myeloid Dendritic Cell || id:ebi-a-GCST90002014	Inflammatory bowel disease	Inverse variance weighted	9	0.0242476	0.0346514	0.484079	1.02454	0.957271	1.09655	12.2785	0.139203	-0.0246795	0.133738
CCR2 on CD62L+ myeloid Dendritic Cell || id:ebi-a-GCST90002014	Inflammatory bowel disease	MR Egger	9	0.134939	0.072341	0.104393	1.14447	0.993174	1.31881	8.70302	0.274687	NA	NA
CCR2 on CD62L+ myeloid Dendritic Cell || id:ebi-a-GCST90002014	Inflammatory bowel disease	Weighted median	9	0.0462078	0.0407286	0.256573	1.04729	0.966939	1.13432	NA	NA	NA	NA
CCR2 on plasmacytoid Dendritic Cell || id:ebi-a-GCST90002015	Inflammatory bowel disease	Inverse variance weighted	14	0.0439455	0.0253221	0.0826599	1.04493	0.99433	1.09809	19.4608	0.109496	-0.0321787	0.00395486
CCR2 on plasmacytoid Dendritic Cell || id:ebi-a-GCST90002015	Inflammatory bowel disease	MR Egger	14	0.188261	0.0455592	0.00138995	1.20715	1.10403	1.3199	6.81765	0.869425	NA	NA
CCR2 on plasmacytoid Dendritic Cell || id:ebi-a-GCST90002015	Inflammatory bowel disease	Weighted median	14	0.0697071	0.0296545	0.0187411	1.07219	1.01165	1.13636	NA	NA	NA	NA
CCR2 on CD62L+ plasmacytoid Dendritic Cell || id:ebi-a-GCST90002016	Inflammatory bowel disease	Inverse variance weighted	13	0.0460746	0.026754	0.0850412	1.04715	0.993657	1.10353	19.2152	0.0834666	-0.0336218	0.00442834
CCR2 on CD62L+ plasmacytoid Dendritic Cell || id:ebi-a-GCST90002016	Inflammatory bowel disease	MR Egger	13	0.193041	0.0463231	0.00156992	1.21293	1.10766	1.32821	6.50094	0.83794	NA	NA
CCR2 on CD62L+ plasmacytoid Dendritic Cell || id:ebi-a-GCST90002016	Inflammatory bowel disease	Weighted median	13	0.0895658	0.0316019	0.00459423	1.0937	1.02801	1.16358	NA	NA	NA	NA
CCR2 on monocyte || id:ebi-a-GCST90002017	Inflammatory bowel disease	Inverse variance weighted	10	-0.00622632	0.0712438	0.930358	0.993793	0.864275	1.14272	82.3405	5.53293e-14	0.0027782	0.963371
CCR2 on monocyte || id:ebi-a-GCST90002017	Inflammatory bowel disease	MR Egger	10	-0.0178034	0.255755	0.946212	0.982354	0.595066	1.6217	82.3174	1.66823e-14	NA	NA
CCR2 on monocyte || id:ebi-a-GCST90002017	Inflammatory bowel disease	Weighted median	10	0.109336	0.0369845	0.00311389	1.11554	1.03753	1.19941	NA	NA	NA	NA
CCR2 on granulocyte || id:ebi-a-GCST90002018	Inflammatory bowel disease	Inverse variance weighted	10	-0.0353944	0.0517392	0.493916	0.965225	0.872142	1.06824	22.8219	0.00660883	0.0662382	0.0276989
CCR2 on granulocyte || id:ebi-a-GCST90002018	Inflammatory bowel disease	MR Egger	10	-0.384679	0.136027	0.0222196	0.680669	0.521372	0.888637	12.0031	0.151065	NA	NA
CCR2 on granulocyte || id:ebi-a-GCST90002018	Inflammatory bowel disease	Weighted median	10	-0.0355921	0.0554427	0.520898	0.965034	0.865663	1.07581	NA	NA	NA	NA
CD14 on Monocytic Myeloid-Derived Suppressor Cells || id:ebi-a-GCST90002019	Inflammatory bowel disease	Inverse variance weighted	18	0.00548635	0.0165765	0.740666	1.0055	0.973358	1.03871	12.1332	0.792005	0.00106466	0.941974
CD14 on Monocytic Myeloid-Derived Suppressor Cells || id:ebi-a-GCST90002019	Inflammatory bowel disease	MR Egger	18	0.00162335	0.054811	0.976739	1.00162	0.899599	1.11522	12.1277	0.735141	NA	NA
CD14 on Monocytic Myeloid-Derived Suppressor Cells || id:ebi-a-GCST90002019	Inflammatory bowel disease	Weighted median	18	0.0041049	0.0214218	0.848038	1.00411	0.962827	1.04717	NA	NA	NA	NA
CD14 on CD33+ HLA DR+ CD14dim || id:ebi-a-GCST90002020	Inflammatory bowel disease	Inverse variance weighted	11	-0.027226	0.0566662	0.630899	0.973141	0.870845	1.08745	65.3024	3.54769e-10	-0.0325588	0.527332
CD14 on CD33+ HLA DR+ CD14dim || id:ebi-a-GCST90002020	Inflammatory bowel disease	MR Egger	11	0.103203	0.206781	0.629686	1.10872	0.739272	1.66279	62.3097	4.79998e-10	NA	NA
CD14 on CD33+ HLA DR+ CD14dim || id:ebi-a-GCST90002020	Inflammatory bowel disease	Weighted median	11	0.00877294	0.0331057	0.791011	1.00881	0.945431	1.07644	NA	NA	NA	NA
CD14 on CD33dim HLA DR+ CD11b+ || id:ebi-a-GCST90002021	Inflammatory bowel disease	Inverse variance weighted	10	0.0964055	0.0427854	0.0242446	1.10121	1.01263	1.19753	40.0976	7.2954e-06	-0.0455567	0.336075
CD14 on CD33dim HLA DR+ CD11b+ || id:ebi-a-GCST90002021	Inflammatory bowel disease	MR Egger	10	0.265352	0.170513	0.158273	1.30389	0.933463	1.82131	35.4559	2.20798e-05	NA	NA
CD14 on CD33dim HLA DR+ CD11b+ || id:ebi-a-GCST90002021	Inflammatory bowel disease	Weighted median	10	0.0133395	0.0333672	0.689319	1.01343	0.949272	1.08192	NA	NA	NA	NA
CD4 on CD4+ T cell || id:ebi-a-GCST90002022	Inflammatory bowel disease	Inverse variance weighted	15	0.00436698	0.021751	0.840878	1.00438	0.962458	1.04812	13.9179	0.455849	0.00213881	0.869518
CD4 on CD4+ T cell || id:ebi-a-GCST90002022	Inflammatory bowel disease	MR Egger	15	-0.00605073	0.0661172	0.928478	0.993968	0.873156	1.13149	13.8879	0.381788	NA	NA
CD4 on CD4+ T cell || id:ebi-a-GCST90002022	Inflammatory bowel disease	Weighted median	15	0.0341783	0.0314176	0.276652	1.03477	0.972972	1.10049	NA	NA	NA	NA
CD4 on Central Memory CD4+ T cell || id:ebi-a-GCST90002023	Inflammatory bowel disease	Inverse variance weighted	11	0.0057454	0.025758	0.823494	1.00576	0.956246	1.05784	12.1299	0.276456	0.0106999	0.550226
CD4 on Central Memory CD4+ T cell || id:ebi-a-GCST90002023	Inflammatory bowel disease	MR Egger	11	-0.0451685	0.0862353	0.613082	0.955836	0.807195	1.13185	11.6321	0.234855	NA	NA
CD4 on Central Memory CD4+ T cell || id:ebi-a-GCST90002023	Inflammatory bowel disease	Weighted median	11	0.0300185	0.0342625	0.380958	1.03047	0.963545	1.10205	NA	NA	NA	NA
CD4 on naive CD4+ T cell || id:ebi-a-GCST90002024	Inflammatory bowel disease	Inverse variance weighted	9	0.0130541	0.0720137	0.856153	1.01314	0.879772	1.16673	58.2155	1.04235e-09	0.0337688	0.568249
CD4 on naive CD4+ T cell || id:ebi-a-GCST90002024	Inflammatory bowel disease	MR Egger	9	-0.166231	0.308741	0.606977	0.84685	0.462382	1.551	55.38	1.25355e-09	NA	NA
CD4 on naive CD4+ T cell || id:ebi-a-GCST90002024	Inflammatory bowel disease	Weighted median	9	0.0118245	0.0436369	0.786411	1.01189	0.928947	1.10225	NA	NA	NA	NA
CD4 on Effector Memory CD4+ T cell || id:ebi-a-GCST90002025	Inflammatory bowel disease	Inverse variance weighted	12	0.0581596	0.0478532	0.224222	1.05988	0.964995	1.1641	44.2171	6.65799e-06	0.0329806	0.197447
CD4 on Effector Memory CD4+ T cell || id:ebi-a-GCST90002025	Inflammatory bowel disease	MR Egger	12	-0.114455	0.133213	0.410357	0.891852	0.68691	1.15794	37.1375	5.35766e-05	NA	NA
CD4 on Effector Memory CD4+ T cell || id:ebi-a-GCST90002025	Inflammatory bowel disease	Weighted median	12	0.0419175	0.0351401	0.232922	1.04281	0.973403	1.11716	NA	NA	NA	NA
CD4 on Terminally Differentiated CD4+ T cell || id:ebi-a-GCST90002026	Inflammatory bowel disease	Inverse variance weighted	16	0.0138007	0.0242113	0.56867	1.0139	0.966906	1.06317	15.2961	0.430308	0.0167433	0.23623
CD4 on Terminally Differentiated CD4+ T cell || id:ebi-a-GCST90002026	Inflammatory bowel disease	MR Egger	16	-0.0800105	0.079504	0.331315	0.923107	0.789908	1.07877	13.7645	0.4674	NA	NA
CD4 on Terminally Differentiated CD4+ T cell || id:ebi-a-GCST90002026	Inflammatory bowel disease	Weighted median	16	0.0364269	0.0328196	0.267035	1.0371	0.972486	1.106	NA	NA	NA	NA
CD4 on CD45RA+ CD4+ T cell || id:ebi-a-GCST90002027	Inflammatory bowel disease	Inverse variance weighted	13	-0.0164336	0.0249519	0.510146	0.983701	0.936749	1.03301	15.2496	0.22807	0.00466558	0.763029
CD4 on CD45RA+ CD4+ T cell || id:ebi-a-GCST90002027	Inflammatory bowel disease	MR Egger	13	-0.0376828	0.073482	0.61822	0.963018	0.833845	1.1122	15.1183	0.177145	NA	NA
CD4 on CD45RA+ CD4+ T cell || id:ebi-a-GCST90002027	Inflammatory bowel disease	Weighted median	13	0.0263505	0.0328578	0.422578	1.0267	0.962664	1.095	NA	NA	NA	NA
CD19 on B cell || id:ebi-a-GCST90002028	Inflammatory bowel disease	Inverse variance weighted	12	-0.12165	0.106821	0.254779	0.885458	0.718191	1.09168	131.643	8.09268e-23	-0.0255147	0.685663
CD19 on B cell || id:ebi-a-GCST90002028	Inflammatory bowel disease	MR Egger	12	0.0423515	0.408897	0.919554	1.04326	0.468093	2.32516	129.396	6.2039e-23	NA	NA
CD19 on B cell || id:ebi-a-GCST90002028	Inflammatory bowel disease	Weighted median	12	0.075525	0.0525149	0.150388	1.07845	0.972968	1.19537	NA	NA	NA	NA
CD39 on CD39+ CD8+ T cell || id:ebi-a-GCST90002029	Inflammatory bowel disease	Inverse variance weighted	15	-0.030637	0.0306299	0.317197	0.969828	0.913318	1.02983	17.712	0.220215	0.0190516	0.38457
CD39 on CD39+ CD8+ T cell || id:ebi-a-GCST90002029	Inflammatory bowel disease	MR Egger	15	-0.136317	0.121424	0.281893	0.872566	0.687765	1.10702	16.6735	0.214665	NA	NA
CD39 on CD39+ CD8+ T cell || id:ebi-a-GCST90002029	Inflammatory bowel disease	Weighted median	15	-0.0150827	0.0399698	0.705913	0.985031	0.910808	1.0653	NA	NA	NA	NA
CD39 on CD39+ activated CD4 regulatory T cell || id:ebi-a-GCST90002030	Inflammatory bowel disease	Inverse variance weighted	9	0.0466513	0.0868522	0.591175	1.04776	0.883752	1.2422	117.357	1.16397e-21	0.0870921	0.0685739
CD39 on CD39+ activated CD4 regulatory T cell || id:ebi-a-GCST90002030	Inflammatory bowel disease	MR Egger	9	-0.25553	0.157919	0.149672	0.774506	0.568331	1.05548	70.6715	1.08085e-12	NA	NA
CD39 on CD39+ activated CD4 regulatory T cell || id:ebi-a-GCST90002030	Inflammatory bowel disease	Weighted median	9	-0.0206806	0.0299164	0.489391	0.979532	0.923747	1.03869	NA	NA	NA	NA
CD39 on CD39+ secreting CD4 regulatory T cell || id:ebi-a-GCST90002031	Inflammatory bowel disease	Inverse variance weighted	15	0.00241995	0.0208804	0.907735	1.00242	0.962226	1.0443	16.8746	0.26292	0.0162134	0.195383
CD39 on CD39+ secreting CD4 regulatory T cell || id:ebi-a-GCST90002031	Inflammatory bowel disease	MR Egger	15	-0.0637909	0.052566	0.246512	0.938201	0.846352	1.04002	14.759	0.322638	NA	NA
CD39 on CD39+ secreting CD4 regulatory T cell || id:ebi-a-GCST90002031	Inflammatory bowel disease	Weighted median	15	0.0192534	0.026676	0.470448	1.01944	0.967508	1.07416	NA	NA	NA	NA
CD39 on CD39+ CD4+ T cell || id:ebi-a-GCST90002032	Inflammatory bowel disease	Inverse variance weighted	14	0.00323812	0.0281624	0.908461	1.00324	0.949367	1.06018	28.1364	0.00866151	0.00303382	0.864384
CD39 on CD39+ CD4+ T cell || id:ebi-a-GCST90002032	Inflammatory bowel disease	MR Egger	14	-0.00944388	0.0783518	0.906057	0.990601	0.84958	1.15503	28.0652	0.00541184	NA	NA
CD39 on CD39+ CD4+ T cell || id:ebi-a-GCST90002032	Inflammatory bowel disease	Weighted median	14	0.0149296	0.0279378	0.593073	1.01504	0.960954	1.07217	NA	NA	NA	NA
CD39 on granulocyte || id:ebi-a-GCST90002033	Inflammatory bowel disease	Inverse variance weighted	16	-0.0169921	0.0257512	0.509347	0.983151	0.934761	1.03405	18.1975	0.252423	0.0237643	0.234856
CD39 on granulocyte || id:ebi-a-GCST90002033	Inflammatory bowel disease	MR Egger	16	-0.138993	0.101481	0.192367	0.870234	0.713269	1.06174	16.393	0.289965	NA	NA
CD39 on granulocyte || id:ebi-a-GCST90002033	Inflammatory bowel disease	Weighted median	16	-0.00673595	0.0327861	0.837219	0.993287	0.931465	1.05921	NA	NA	NA	NA
CD39 on monocyte || id:ebi-a-GCST90002034	Inflammatory bowel disease	Inverse variance weighted	10	0.0133066	0.029624	0.6533	1.0134	0.95623	1.07398	8.14539	0.519563	-0.00490958	0.828726
CD39 on monocyte || id:ebi-a-GCST90002034	Inflammatory bowel disease	MR Egger	10	0.0400754	0.123407	0.753706	1.04089	0.817257	1.32572	8.09483	0.424262	NA	NA
CD39 on monocyte || id:ebi-a-GCST90002034	Inflammatory bowel disease	Weighted median	10	0.0280684	0.0429169	0.5131	1.02847	0.945493	1.11872	NA	NA	NA	NA
CD80 on myeloid Dendritic Cell || id:ebi-a-GCST90002035	Inflammatory bowel disease	Inverse variance weighted	19	-0.0778758	0.0374139	0.0373913	0.925079	0.85967	0.995466	54.2202	1.69561e-05	-0.0304077	0.10625
CD80 on myeloid Dendritic Cell || id:ebi-a-GCST90002035	Inflammatory bowel disease	MR Egger	19	0.078614	0.0983965	0.43534	1.08179	0.892041	1.31189	46.2962	0.000155738	NA	NA
CD80 on myeloid Dendritic Cell || id:ebi-a-GCST90002035	Inflammatory bowel disease	Weighted median	19	-0.0659702	0.0330006	0.0456018	0.936159	0.877524	0.998712	NA	NA	NA	NA
CD80 on CD62L+ myeloid Dendritic Cell || id:ebi-a-GCST90002036	Inflammatory bowel disease	Inverse variance weighted	14	-0.058765	0.0493599	0.233834	0.942928	0.855978	1.03871	47.5099	7.92245e-06	-0.0200007	0.389786
CD80 on CD62L+ myeloid Dendritic Cell || id:ebi-a-GCST90002036	Inflammatory bowel disease	MR Egger	14	0.0450185	0.126507	0.728124	1.04605	0.816332	1.3404	44.5539	1.22849e-05	NA	NA
CD80 on CD62L+ myeloid Dendritic Cell || id:ebi-a-GCST90002036	Inflammatory bowel disease	Weighted median	14	-0.0298953	0.0401359	0.45636	0.970547	0.897124	1.04998	NA	NA	NA	NA
CD80 on plasmacytoid Dendritic Cell || id:ebi-a-GCST90002037	Inflammatory bowel disease	Inverse variance weighted	12	-0.08225	0.0360676	0.0225815	0.921042	0.858179	0.988509	23.5633	0.0147051	-0.0052961	0.828421
CD80 on plasmacytoid Dendritic Cell || id:ebi-a-GCST90002037	Inflammatory bowel disease	MR Egger	12	-0.0561529	0.123223	0.658339	0.945395	0.742547	1.20366	23.4473	0.00921069	NA	NA
CD80 on plasmacytoid Dendritic Cell || id:ebi-a-GCST90002037	Inflammatory bowel disease	Weighted median	12	-0.0711137	0.0340973	0.0370139	0.931356	0.871147	0.995726	NA	NA	NA	NA
CD80 on CD62L+ plasmacytoid Dendritic Cell || id:ebi-a-GCST90002038	Inflammatory bowel disease	Inverse variance weighted	12	-0.082567	0.0362135	0.0226072	0.92075	0.857662	0.988478	23.5662	0.0146913	-0.0052333	0.832709
CD80 on CD62L+ plasmacytoid Dendritic Cell || id:ebi-a-GCST90002038	Inflammatory bowel disease	MR Egger	12	-0.0566406	0.125437	0.66123	0.944934	0.738971	1.2083	23.456	0.00918311	NA	NA
CD80 on CD62L+ plasmacytoid Dendritic Cell || id:ebi-a-GCST90002038	Inflammatory bowel disease	Weighted median	12	-0.0719326	0.0362331	0.0471142	0.930594	0.866798	0.999085	NA	NA	NA	NA
CD80 on monocyte || id:ebi-a-GCST90002039	Inflammatory bowel disease	Inverse variance weighted	13	0.0566392	0.0301647	0.0604268	1.05827	0.99752	1.12273	20.1727	0.0638879	-0.00975542	0.442417
CD80 on monocyte || id:ebi-a-GCST90002039	Inflammatory bowel disease	MR Egger	13	0.0911156	0.0530147	0.11365	1.0954	0.987288	1.21534	19.0719	0.0598146	NA	NA
CD80 on monocyte || id:ebi-a-GCST90002039	Inflammatory bowel disease	Weighted median	13	0.00884601	0.0332605	0.790269	1.00889	0.945213	1.07685	NA	NA	NA	NA
CD80 on granulocyte || id:ebi-a-GCST90002040	Inflammatory bowel disease	Inverse variance weighted	19	-0.0137362	0.0229079	0.548755	0.986358	0.94305	1.03165	19.6536	0.352655	-0.000455006	0.979478
CD80 on granulocyte || id:ebi-a-GCST90002040	Inflammatory bowel disease	MR Egger	19	-0.0111812	0.100675	0.912868	0.988881	0.811798	1.20459	19.6528	0.292371	NA	NA
CD80 on granulocyte || id:ebi-a-GCST90002040	Inflammatory bowel disease	Weighted median	19	-0.00135199	0.0311916	0.965427	0.998649	0.939425	1.06161	NA	NA	NA	NA
CD45 on lymphocyte || id:ebi-a-GCST90002041	Inflammatory bowel disease	Inverse variance weighted	10	-0.0506077	0.0262726	0.0540726	0.950652	0.902937	1.00089	8.40558	0.493846	-0.0021855	0.91295
CD45 on lymphocyte || id:ebi-a-GCST90002041	Inflammatory bowel disease	MR Egger	10	-0.0405864	0.0928092	0.673452	0.960226	0.800521	1.15179	8.39222	0.396124	NA	NA
CD45 on lymphocyte || id:ebi-a-GCST90002041	Inflammatory bowel disease	Weighted median	10	-0.0536803	0.0356161	0.131761	0.947735	0.883832	1.01626	NA	NA	NA	NA
CD45 on CD33+ HLA DR+ CD14- || id:ebi-a-GCST90002042	Inflammatory bowel disease	Inverse variance weighted	14	0.0472482	0.018858	0.0122285	1.04838	1.01034	1.08786	7.70555	0.86224	0.00410416	0.813411
CD45 on CD33+ HLA DR+ CD14- || id:ebi-a-GCST90002042	Inflammatory bowel disease	MR Egger	14	0.0296477	0.0753447	0.700857	1.03009	0.888671	1.19402	7.64733	0.812048	NA	NA
CD45 on CD33+ HLA DR+ CD14- || id:ebi-a-GCST90002042	Inflammatory bowel disease	Weighted median	14	0.0336423	0.0268932	0.210948	1.03421	0.981112	1.09019	NA	NA	NA	NA
CD45 on CD33+ HLA DR+ CD14dim || id:ebi-a-GCST90002043	Inflammatory bowel disease	Inverse variance weighted	10	0.00295521	0.0255011	0.907743	1.00296	0.954062	1.05436	10.9806	0.277042	0.0340738	0.301809
CD45 on CD33+ HLA DR+ CD14dim || id:ebi-a-GCST90002043	Inflammatory bowel disease	MR Egger	10	-0.17001	0.158726	0.315374	0.843656	0.618096	1.15153	9.52952	0.299611	NA	NA
CD45 on CD33+ HLA DR+ CD14dim || id:ebi-a-GCST90002043	Inflammatory bowel disease	Weighted median	10	-0.00219882	0.0331733	0.947153	0.997804	0.934991	1.06484	NA	NA	NA	NA
CD45 on CD33dim HLA DR+ CD11b- || id:ebi-a-GCST90002044	Inflammatory bowel disease	Inverse variance weighted	7	0.0969564	0.0585053	0.0974743	1.10181	0.982442	1.23569	25.3456	0.000294626	0.0739479	0.452242
CD45 on CD33dim HLA DR+ CD11b- || id:ebi-a-GCST90002044	Inflammatory bowel disease	MR Egger	7	-0.292447	0.481699	0.570286	0.746435	0.290376	1.91877	22.3748	0.000444296	NA	NA
CD45 on CD33dim HLA DR+ CD11b- || id:ebi-a-GCST90002044	Inflammatory bowel disease	Weighted median	7	0.0435238	0.0408128	0.286231	1.04448	0.964188	1.13147	NA	NA	NA	NA
CD45 on CD33- HLA DR- || id:ebi-a-GCST90002045	Inflammatory bowel disease	Inverse variance weighted	9	0.0402399	0.0473553	0.395468	1.04106	0.948782	1.14231	28.0707	0.000460987	0.0512285	0.258845
CD45 on CD33- HLA DR- || id:ebi-a-GCST90002045	Inflammatory bowel disease	MR Egger	9	-0.157878	0.167638	0.377661	0.853954	0.614806	1.18612	23.0899	0.0016442	NA	NA
CD45 on CD33- HLA DR- || id:ebi-a-GCST90002045	Inflammatory bowel disease	Weighted median	9	0.0217793	0.0430659	0.613053	1.02202	0.939291	1.11203	NA	NA	NA	NA
CD45 on CD33- HLA DR+ || id:ebi-a-GCST90002046	Inflammatory bowel disease	Inverse variance weighted	11	-0.011735	0.0460581	0.798887	0.988334	0.903022	1.08171	38.1419	3.58522e-05	0.0337783	0.579692
CD45 on CD33- HLA DR+ || id:ebi-a-GCST90002046	Inflammatory bowel disease	MR Egger	11	-0.171815	0.282684	0.558344	0.842135	0.4839	1.46557	36.7926	2.86584e-05	NA	NA
CD45 on CD33- HLA DR+ || id:ebi-a-GCST90002046	Inflammatory bowel disease	Weighted median	11	0.0314792	0.0398201	0.429215	1.03198	0.9545	1.11575	NA	NA	NA	NA
CD45 on Granulocytic Myeloid-Derived Suppressor Cells || id:ebi-a-GCST90002047	Inflammatory bowel disease	Inverse variance weighted	15	-0.0224259	0.0187558	0.231823	0.977824	0.94253	1.01444	10.158	0.75054	0.00371793	0.835279
CD45 on Granulocytic Myeloid-Derived Suppressor Cells || id:ebi-a-GCST90002047	Inflammatory bowel disease	MR Egger	15	-0.0362118	0.0676336	0.601406	0.964436	0.8447	1.10114	10.113	0.684666	NA	NA
CD45 on Granulocytic Myeloid-Derived Suppressor Cells || id:ebi-a-GCST90002047	Inflammatory bowel disease	Weighted median	15	-0.0235035	0.0252609	0.352147	0.976771	0.929587	1.02635	NA	NA	NA	NA
CD45 on CD66b++ myelod cell || id:ebi-a-GCST90002048	Inflammatory bowel disease	Inverse variance weighted	10	-0.0433963	0.0316268	0.17002	0.957532	0.899978	1.01877	10.1953	0.334906	0.0302413	0.284575
CD45 on CD66b++ myelod cell || id:ebi-a-GCST90002048	Inflammatory bowel disease	MR Egger	10	-0.176878	0.120467	0.18022	0.837882	0.661666	1.06103	8.75574	0.363319	NA	NA
CD45 on CD66b++ myelod cell || id:ebi-a-GCST90002048	Inflammatory bowel disease	Weighted median	10	0.011784	0.0418825	0.778435	1.01185	0.932109	1.09842	NA	NA	NA	NA
CD45 on Monocytic Myeloid-Derived Suppressor Cells || id:ebi-a-GCST90002049	Inflammatory bowel disease	Inverse variance weighted	6	0.0691465	0.0286784	0.0159044	1.07159	1.01302	1.13355	1.35528	0.929141	0.0278541	0.406297
CD45 on Monocytic Myeloid-Derived Suppressor Cells || id:ebi-a-GCST90002049	Inflammatory bowel disease	MR Egger	6	-0.0420467	0.123303	0.750261	0.958825	0.752977	1.22095	0.495559	0.973932	NA	NA
CD45 on Monocytic Myeloid-Derived Suppressor Cells || id:ebi-a-GCST90002049	Inflammatory bowel disease	Weighted median	6	0.067391	0.0367069	0.066369	1.06971	0.995456	1.14951	NA	NA	NA	NA
CD45 on CD33dim HLA DR- || id:ebi-a-GCST90002050	Inflammatory bowel disease	Inverse variance weighted	8	-0.0478154	0.0260471	0.0663978	0.95331	0.905863	1.00324	1.57426	0.979627	-0.0122019	0.670044
CD45 on CD33dim HLA DR- || id:ebi-a-GCST90002050	Inflammatory bowel disease	MR Egger	8	0.00210526	0.114493	0.985926	1.00211	0.800674	1.25422	1.37378	0.967434	NA	NA
CD45 on CD33dim HLA DR- || id:ebi-a-GCST90002050	Inflammatory bowel disease	Weighted median	8	-0.0438769	0.0328016	0.181012	0.957072	0.897477	1.02062	NA	NA	NA	NA
CD45 on basophil || id:ebi-a-GCST90002051	Inflammatory bowel disease	Inverse variance weighted	11	-0.0292442	0.0207954	0.15964	0.971179	0.932391	1.01158	8.86478	0.544983	-0.0268171	0.120671
CD45 on basophil || id:ebi-a-GCST90002051	Inflammatory bowel disease	MR Egger	11	0.0704614	0.061776	0.28348	1.073	0.95064	1.21112	5.92691	0.747211	NA	NA
CD45 on basophil || id:ebi-a-GCST90002051	Inflammatory bowel disease	Weighted median	11	-0.0363421	0.0295136	0.218185	0.96431	0.910111	1.02174	NA	NA	NA	NA
CD45 on Immature Myeloid-Derived Suppressor Cells || id:ebi-a-GCST90002052	Inflammatory bowel disease	Inverse variance weighted	6	0.0143115	0.0196473	0.466356	1.01441	0.976093	1.05424	5.26274	0.384663	-0.00119743	0.947723
CD45 on Immature Myeloid-Derived Suppressor Cells || id:ebi-a-GCST90002052	Inflammatory bowel disease	MR Egger	6	0.0173453	0.0487094	0.739755	1.0175	0.924849	1.11943	5.25635	0.261991	NA	NA
CD45 on Immature Myeloid-Derived Suppressor Cells || id:ebi-a-GCST90002052	Inflammatory bowel disease	Weighted median	6	0.0118447	0.021785	0.586643	1.01192	0.969617	1.05606	NA	NA	NA	NA
CD45 on CD33+ HLA DR+ || id:ebi-a-GCST90002053	Inflammatory bowel disease	Inverse variance weighted	10	0.00379731	0.0260504	0.884105	1.0038	0.953838	1.05639	11.3406	0.25308	-0.00539271	0.826953
CD45 on CD33+ HLA DR+ || id:ebi-a-GCST90002053	Inflammatory bowel disease	MR Egger	10	0.0254978	0.0999377	0.805054	1.02583	0.843344	1.24779	11.2688	0.18693	NA	NA
CD45 on CD33+ HLA DR+ || id:ebi-a-GCST90002053	Inflammatory bowel disease	Weighted median	10	0.0226981	0.032289	0.482077	1.02296	0.960224	1.08979	NA	NA	NA	NA
CD8 on Central Memory CD8+ T cell || id:ebi-a-GCST90002054	Inflammatory bowel disease	Inverse variance weighted	8	0.0310402	0.0450175	0.4905	1.03153	0.944411	1.12668	23.1624	0.00159708	-0.0116184	0.691617
CD8 on Central Memory CD8+ T cell || id:ebi-a-GCST90002054	Inflammatory bowel disease	MR Egger	8	0.0780611	0.122682	0.548076	1.08119	0.850106	1.37509	22.5119	0.00097758	NA	NA
CD8 on Central Memory CD8+ T cell || id:ebi-a-GCST90002054	Inflammatory bowel disease	Weighted median	8	0.0484852	0.0338062	0.151512	1.04968	0.982382	1.12159	NA	NA	NA	NA
CD8 on naive CD8+ T cell || id:ebi-a-GCST90002055	Inflammatory bowel disease	Inverse variance weighted	9	-0.0160651	0.0471814	0.733482	0.984063	0.897142	1.07941	14.27	0.0749941	-0.00268034	0.935941
CD8 on naive CD8+ T cell || id:ebi-a-GCST90002055	Inflammatory bowel disease	MR Egger	9	-0.000124212	0.197886	0.999517	0.999876	0.678425	1.47364	14.2559	0.0468134	NA	NA
CD8 on naive CD8+ T cell || id:ebi-a-GCST90002055	Inflammatory bowel disease	Weighted median	9	0.00441597	0.0465667	0.924449	1.00443	0.91681	1.10041	NA	NA	NA	NA
CD8 on Effector Memory CD8+ T cell || id:ebi-a-GCST90002056	Inflammatory bowel disease	Inverse variance weighted	17	0.00814495	0.0208921	0.696642	1.00818	0.967729	1.05032	12.1021	0.73692	-0.00910396	0.417615
CD8 on Effector Memory CD8+ T cell || id:ebi-a-GCST90002056	Inflammatory bowel disease	MR Egger	17	0.0508227	0.0552988	0.37261	1.05214	0.944062	1.17258	11.4073	0.723221	NA	NA
CD8 on Effector Memory CD8+ T cell || id:ebi-a-GCST90002056	Inflammatory bowel disease	Weighted median	17	0.0121042	0.0292706	0.67922	1.01218	0.955743	1.07194	NA	NA	NA	NA
CD8 on Terminally Differentiated CD8+ T cell || id:ebi-a-GCST90002057	Inflammatory bowel disease	Inverse variance weighted	10	-0.0267226	0.0343094	0.436056	0.973631	0.910311	1.04136	15.9774	0.0673561	-0.026928	0.123839
CD8 on Terminally Differentiated CD8+ T cell || id:ebi-a-GCST90002057	Inflammatory bowel disease	MR Egger	10	0.101809	0.080959	0.244026	1.10717	0.944716	1.29756	11.6658	0.166748	NA	NA
CD8 on Terminally Differentiated CD8+ T cell || id:ebi-a-GCST90002057	Inflammatory bowel disease	Weighted median	10	-0.0112772	0.0340395	0.740419	0.988786	0.924969	1.05701	NA	NA	NA	NA
CD8 on CD8+ T cell || id:ebi-a-GCST90002058	Inflammatory bowel disease	Inverse variance weighted	13	0.0211699	0.0325544	0.515503	1.0214	0.958259	1.08869	28.222	0.00513288	0.00340903	0.829551
CD8 on CD8+ T cell || id:ebi-a-GCST90002058	Inflammatory bowel disease	MR Egger	13	0.00777732	0.0695803	0.913016	1.00781	0.879326	1.15506	28.0978	0.0031275	NA	NA
CD8 on CD8+ T cell || id:ebi-a-GCST90002058	Inflammatory bowel disease	Weighted median	13	0.0447458	0.0308957	0.147536	1.04576	0.984315	1.11105	NA	NA	NA	NA
CD8 on Natural Killer T || id:ebi-a-GCST90002059	Inflammatory bowel disease	Inverse variance weighted	10	0.003346	0.0780002	0.965783	1.00335	0.861109	1.16909	51.8161	4.8971e-08	0.0453829	0.48349
[truncated: 179 more rows]
