# Supplementary material for: The immune factors have complex causal regulation effects on inflammatory bowel disease
Source: Front Immunol. 2024 Jan 9;14:1322673. doi: 10.3389/fimmu.2023.1322673 (PMC10803565; doi:10.3389/fimmu.2023.1322673)
Supplement: Supplementary file 3 [file Table_3.xlsx]

## Sheet: Sheet1
Supplement Table S3: MR analysis of immune cell phenotypes on CD in IEU dataset
Exposure	Outcome	Method	NSNP	β	SE	Pval	OR	LCI	UCI	Cochran’s Q	Cochran’s Q test P	Egger_intercept	P_intercept
IgD+ B cell %B cell || id:ebi-a-GCST90001391	Crohn's disease	Inverse variance weighted	6	0.187019	0.220583	0.396527	1.20565	0.782451	1.85774	64.5716	1.37517e-12	0.0168181	0.923343
IgD+ B cell %B cell || id:ebi-a-GCST90001391	Crohn's disease	MR Egger	6	0.0794084	1.07904	0.944868	1.08265	0.130614	8.97393	64.4026	3.43794e-13	NA	NA
IgD+ B cell %B cell || id:ebi-a-GCST90001391	Crohn's disease	Weighted median	6	-0.124713	0.0966454	0.196907	0.882751	0.730419	1.06685	NA	NA	NA	NA
IgD+ CD38+ B cell Absolute Count || id:ebi-a-GCST90001392	Crohn's disease	Inverse variance weighted	15	-0.0123752	0.0418477	0.767444	0.987701	0.909922	1.07213	17.2083	0.245249	0.0197644	0.389884
IgD+ CD38+ B cell Absolute Count || id:ebi-a-GCST90001392	Crohn's disease	MR Egger	15	-0.133589	0.142642	0.36607	0.87495	0.661552	1.15718	16.221	0.237403	NA	NA
IgD+ CD38+ B cell Absolute Count || id:ebi-a-GCST90001392	Crohn's disease	Weighted median	15	-0.0120752	0.0568683	0.831845	0.987997	0.883789	1.10449	NA	NA	NA	NA
IgD+ CD38dim B cell %B cell || id:ebi-a-GCST90001393	Crohn's disease	Inverse variance weighted	12	0.0138469	0.0417216	0.739973	1.01394	0.934328	1.10034	9.39493	0.585489	-0.0377568	0.121812
IgD+ CD38dim B cell %B cell || id:ebi-a-GCST90001393	Crohn's disease	MR Egger	12	0.277577	0.161489	0.116387	1.31993	0.961806	1.81139	6.53713	0.7683	NA	NA
IgD+ CD38dim B cell %B cell || id:ebi-a-GCST90001393	Crohn's disease	Weighted median	12	-0.00608794	0.0568543	0.914726	0.993931	0.889121	1.1111	NA	NA	NA	NA
IgD+ CD38dim B cell Absolute Count || id:ebi-a-GCST90001394	Crohn's disease	Inverse variance weighted	12	-0.0619475	0.0464441	0.182267	0.939932	0.858149	1.02951	13.0973	0.287012	-0.019909	0.475949
IgD+ CD38dim B cell Absolute Count || id:ebi-a-GCST90001394	Crohn's disease	MR Egger	12	0.0673186	0.180865	0.717508	1.06964	0.750379	1.52472	12.4163	0.258163	NA	NA
IgD+ CD38dim B cell Absolute Count || id:ebi-a-GCST90001394	Crohn's disease	Weighted median	12	-0.0905375	0.0599137	0.130755	0.91344	0.812233	1.02726	NA	NA	NA	NA
IgD+ CD38- B cell %B cell || id:ebi-a-GCST90001395	Crohn's disease	Inverse variance weighted	7	0.0162541	0.122037	0.894044	1.01639	0.800164	1.29104	27.4785	0.000117771	-0.0682422	0.510713
IgD+ CD38- B cell %B cell || id:ebi-a-GCST90001395	Crohn's disease	MR Egger	7	0.428499	0.596249	0.504524	1.53495	0.477043	4.93892	24.9763	0.000140812	NA	NA
IgD+ CD38- B cell %B cell || id:ebi-a-GCST90001395	Crohn's disease	Weighted median	7	-0.127762	0.0759889	0.092699	0.880063	0.758282	1.0214	NA	NA	NA	NA
IgD+ CD38- B cell Absolute Count || id:ebi-a-GCST90001396	Crohn's disease	Inverse variance weighted	11	-0.0277723	0.0545521	0.610684	0.97261	0.873983	1.08237	18.8448	0.0422793	-0.00925787	0.771364
IgD+ CD38- B cell Absolute Count || id:ebi-a-GCST90001396	Crohn's disease	MR Egger	11	0.0272621	0.19246	0.890476	1.02764	0.704716	1.49853	18.6588	0.0282554	NA	NA
IgD+ CD38- B cell Absolute Count || id:ebi-a-GCST90001396	Crohn's disease	Weighted median	11	-0.0869621	0.0589208	0.139967	0.916712	0.81673	1.02893	NA	NA	NA	NA
Unswitched memory B cell %B cell || id:ebi-a-GCST90001397	Crohn's disease	Inverse variance weighted	18	0.0217115	0.0675176	0.74778	1.02195	0.895276	1.16654	65.3959	1.31729e-07	0.0428912	0.241629
Unswitched memory B cell %B cell || id:ebi-a-GCST90001397	Crohn's disease	MR Egger	18	-0.245982	0.229996	0.300712	0.781937	0.49819	1.22729	59.8637	5.51788e-07	NA	NA
Unswitched memory B cell %B cell || id:ebi-a-GCST90001397	Crohn's disease	Weighted median	18	-0.0552646	0.0601666	0.358343	0.946235	0.840977	1.06467	NA	NA	NA	NA
Unswitched memory B cell Absolute Count || id:ebi-a-GCST90001398	Crohn's disease	Inverse variance weighted	11	0.0715156	0.0828538	0.388053	1.07413	0.913129	1.26353	34.2943	0.000164647	0.0368655	0.38471
Unswitched memory B cell Absolute Count || id:ebi-a-GCST90001398	Crohn's disease	MR Egger	11	-0.151848	0.258349	0.571142	0.859119	0.517777	1.42549	31.3833	0.00025438	NA	NA
Unswitched memory B cell Absolute Count || id:ebi-a-GCST90001398	Crohn's disease	Weighted median	11	-0.00206396	0.0640414	0.97429	0.997938	0.880218	1.1314	NA	NA	NA	NA
IgD- CD27- B cell %B cell || id:ebi-a-GCST90001399	Crohn's disease	Inverse variance weighted	10	-0.102427	0.0929322	0.270388	0.902644	0.752335	1.08298	69.013	2.37685e-11	0.0758164	0.0646651
IgD- CD27- B cell %B cell || id:ebi-a-GCST90001399	Crohn's disease	MR Egger	10	-0.434344	0.173805	0.0369978	0.64769	0.460703	0.910568	43.8723	6.01445e-07	NA	NA
IgD- CD27- B cell %B cell || id:ebi-a-GCST90001399	Crohn's disease	Weighted median	10	-0.226382	0.046647	1.21555e-06	0.797413	0.727741	0.873756	NA	NA	NA	NA
IgD+ B cell Absolute Count || id:ebi-a-GCST90001400	Crohn's disease	Inverse variance weighted	7	-0.0155881	0.0496652	0.753625	0.984533	0.893211	1.08519	4.11339	0.661334	0.0304092	0.266018
IgD+ B cell Absolute Count || id:ebi-a-GCST90001400	Crohn's disease	MR Egger	7	-0.18407	0.143464	0.255731	0.831878	0.627972	1.10199	2.54643	0.769487	NA	NA
IgD+ B cell Absolute Count || id:ebi-a-GCST90001400	Crohn's disease	Weighted median	7	-0.0513021	0.0660217	0.43713	0.949992	0.834682	1.08123	NA	NA	NA	NA
IgD- CD27- B cell Absolute Count || id:ebi-a-GCST90001401	Crohn's disease	Inverse variance weighted	16	-0.140032	0.0595183	0.0186348	0.86933	0.773609	0.976895	42.4134	0.000194075	-0.00445005	0.891994
IgD- CD27- B cell Absolute Count || id:ebi-a-GCST90001401	Crohn's disease	MR Egger	16	-0.116904	0.178232	0.522515	0.88967	0.627357	1.26166	42.3556	0.000108548	NA	NA
IgD- CD27- B cell Absolute Count || id:ebi-a-GCST90001401	Crohn's disease	Weighted median	16	-0.138518	0.0630523	0.0280299	0.870648	0.769434	0.985176	NA	NA	NA	NA
Switched memory B cell %B cell || id:ebi-a-GCST90001402	Crohn's disease	Inverse variance weighted	4	-0.0545307	0.0977307	0.576865	0.946929	0.781857	1.14685	5.0836	0.165777	-0.051192	0.572195
Switched memory B cell %B cell || id:ebi-a-GCST90001402	Crohn's disease	MR Egger	4	0.300304	0.541044	0.634655	1.35027	0.4676	3.89912	4.15321	0.125355	NA	NA
Switched memory B cell %B cell || id:ebi-a-GCST90001402	Crohn's disease	Weighted median	4	-0.0174486	0.0976012	0.858115	0.982703	0.811601	1.18988	NA	NA	NA	NA
Switched memory B cell Absolute Count || id:ebi-a-GCST90001403	Crohn's disease	Inverse variance weighted	13	0.0738505	0.0476048	0.120824	1.07665	0.980733	1.18194	15.3215	0.224325	-0.0329843	0.310247
Switched memory B cell Absolute Count || id:ebi-a-GCST90001403	Crohn's disease	MR Egger	13	0.300482	0.218251	0.195958	1.35051	0.880477	2.07146	13.8924	0.239002	NA	NA
Switched memory B cell Absolute Count || id:ebi-a-GCST90001403	Crohn's disease	Weighted median	13	0.0305127	0.0597726	0.609716	1.03098	0.917006	1.15913	NA	NA	NA	NA
Plasma Blast-Plasma Cell %B cell || id:ebi-a-GCST90001404	Crohn's disease	Inverse variance weighted	14	0.0120705	0.0479649	0.801309	1.01214	0.921327	1.11191	19.6714	0.103712	-0.015785	0.632438
Plasma Blast-Plasma Cell %B cell || id:ebi-a-GCST90001404	Crohn's disease	MR Egger	14	0.104009	0.193746	0.601194	1.10961	0.759016	1.62215	19.2843	0.0818938	NA	NA
Plasma Blast-Plasma Cell %B cell || id:ebi-a-GCST90001404	Crohn's disease	Weighted median	14	-0.0316766	0.0530311	0.550293	0.96882	0.873177	1.07494	NA	NA	NA	NA
Plasma Blast-Plasma Cell Absolute Count || id:ebi-a-GCST90001405	Crohn's disease	Inverse variance weighted	11	0.0135328	0.0527572	0.797557	1.01362	0.914049	1.12405	12.2739	0.267143	-0.0124478	0.657562
Plasma Blast-Plasma Cell Absolute Count || id:ebi-a-GCST90001405	Crohn's disease	MR Egger	11	0.100837	0.198245	0.623235	1.1061	0.749968	1.63133	11.9939	0.213651	NA	NA
Plasma Blast-Plasma Cell Absolute Count || id:ebi-a-GCST90001405	Crohn's disease	Weighted median	11	0.0269973	0.0648521	0.677197	1.02737	0.904735	1.16662	NA	NA	NA	NA
Memory B cell %B cell || id:ebi-a-GCST90001406	Crohn's disease	Inverse variance weighted	15	-0.0946493	0.0492712	0.0547334	0.909692	0.82595	1.00192	27.7656	0.0152817	-0.0548734	0.0538061
Memory B cell %B cell || id:ebi-a-GCST90001406	Crohn's disease	MR Egger	15	0.239953	0.16386	0.16685	1.27119	0.921999	1.75263	20.6318	0.0805382	NA	NA
Memory B cell %B cell || id:ebi-a-GCST90001406	Crohn's disease	Weighted median	15	-0.120401	0.0497095	0.0154317	0.886565	0.804261	0.977292	NA	NA	NA	NA
Memory B cell Absolute Count || id:ebi-a-GCST90001407	Crohn's disease	Inverse variance weighted	9	0.0479184	0.0532904	0.368549	1.04909	0.945037	1.16459	10.1508	0.254599	-0.00540194	0.855124
Memory B cell Absolute Count || id:ebi-a-GCST90001407	Crohn's disease	MR Egger	9	0.0834254	0.195856	0.682933	1.087	0.740484	1.59568	10.0991	0.183029	NA	NA
Memory B cell Absolute Count || id:ebi-a-GCST90001407	Crohn's disease	Weighted median	9	0.044218	0.066364	0.505222	1.04521	0.917727	1.1904	NA	NA	NA	NA
Naive-mature B cell %B cell || id:ebi-a-GCST90001408	Crohn's disease	Inverse variance weighted	16	0.0466789	0.0457216	0.307283	1.04779	0.957973	1.14602	26.9821	0.0288822	0.0413318	0.106932
Naive-mature B cell %B cell || id:ebi-a-GCST90001408	Crohn's disease	MR Egger	16	-0.206415	0.15307	0.198908	0.813495	0.602642	1.09812	22.2625	0.0733798	NA	NA
Naive-mature B cell %B cell || id:ebi-a-GCST90001408	Crohn's disease	Weighted median	16	-0.00218052	0.0492331	0.964673	0.997822	0.906035	1.09891	NA	NA	NA	NA
Naive-mature B cell Absolute Count || id:ebi-a-GCST90001409	Crohn's disease	Inverse variance weighted	13	-0.0657817	0.0527038	0.21198	0.936335	0.84444	1.03823	20.7202	0.0546304	-0.0517587	0.0847141
Naive-mature B cell Absolute Count || id:ebi-a-GCST90001409	Crohn's disease	MR Egger	13	0.235794	0.166194	0.183669	1.26591	0.91398	1.75336	15.6222	0.155747	NA	NA
Naive-mature B cell Absolute Count || id:ebi-a-GCST90001409	Crohn's disease	Weighted median	13	-0.0740974	0.0581751	0.202771	0.928581	0.828515	1.04073	NA	NA	NA	NA
IgD- CD38+ B cell %B cell || id:ebi-a-GCST90001410	Crohn's disease	Inverse variance weighted	6	0.0634262	0.055446	0.252654	1.06548	0.95576	1.1878	1.85715	0.868536	0.0166706	0.769248
IgD- CD38+ B cell %B cell || id:ebi-a-GCST90001410	Crohn's disease	MR Egger	6	-0.0642847	0.410543	0.883158	0.937738	0.419392	2.09673	1.75859	0.78005	NA	NA
IgD- CD38+ B cell %B cell || id:ebi-a-GCST90001410	Crohn's disease	Weighted median	6	0.052916	0.0699118	0.449112	1.05434	0.919329	1.20918	NA	NA	NA	NA
IgD+ CD24+ B cell %B cell || id:ebi-a-GCST90001411	Crohn's disease	Inverse variance weighted	9	-0.016222	0.0550818	0.768371	0.983909	0.883219	1.09608	8.93925	0.347446	-0.0239955	0.605757
IgD+ CD24+ B cell %B cell || id:ebi-a-GCST90001411	Crohn's disease	MR Egger	9	0.154686	0.32155	0.645143	1.16729	0.621542	2.19224	8.5814	0.284122	NA	NA
IgD+ CD24+ B cell %B cell || id:ebi-a-GCST90001411	Crohn's disease	Weighted median	9	-0.01792	0.0704393	0.799184	0.98224	0.855575	1.12766	NA	NA	NA	NA
IgD+ CD24+ B cell Absolute Count || id:ebi-a-GCST90001412	Crohn's disease	Inverse variance weighted	17	-0.0579735	0.0435403	0.183028	0.943675	0.866483	1.02774	22.7538	0.120475	0.0323484	0.202199
IgD+ CD24+ B cell Absolute Count || id:ebi-a-GCST90001412	Crohn's disease	MR Egger	17	-0.259409	0.156905	0.119043	0.771507	0.567257	1.0493	20.3416	0.159216	NA	NA
IgD+ CD24+ B cell Absolute Count || id:ebi-a-GCST90001412	Crohn's disease	Weighted median	17	-0.102126	0.0545917	0.0613829	0.902916	0.811293	1.00489	NA	NA	NA	NA
IgD- CD24- B cell %B cell || id:ebi-a-GCST90001413	Crohn's disease	Inverse variance weighted	6	0.0206924	0.0537988	0.700515	1.02091	0.918739	1.13444	6.48888	0.26151	-0.0328324	0.482289
IgD- CD24- B cell %B cell || id:ebi-a-GCST90001413	Crohn's disease	MR Egger	6	0.173662	0.205515	0.445687	1.18965	0.795211	1.77975	5.6442	0.227342	NA	NA
IgD- CD24- B cell %B cell || id:ebi-a-GCST90001413	Crohn's disease	Weighted median	6	0.0110752	0.0653008	0.865323	1.01114	0.889661	1.1492	NA	NA	NA	NA
IgD- CD24- B cell Absolute Count || id:ebi-a-GCST90001414	Crohn's disease	Inverse variance weighted	11	-0.0272616	0.0679796	0.688401	0.973107	0.851716	1.1118	18.7758	0.0432049	-0.0189795	0.702412
IgD- CD24- B cell Absolute Count || id:ebi-a-GCST90001414	Crohn's disease	MR Egger	11	0.0908434	0.307708	0.774519	1.0951	0.599137	2.00161	18.4567	0.0302304	NA	NA
IgD- CD24- B cell Absolute Count || id:ebi-a-GCST90001414	Crohn's disease	Weighted median	11	0.0298613	0.0687379	0.663981	1.03031	0.900446	1.17891	NA	NA	NA	NA
IgD+ CD24- B cell %B cell || id:ebi-a-GCST90001415	Crohn's disease	Inverse variance weighted	11	0.0382193	0.0606314	0.528462	1.03896	0.922546	1.17006	18.4656	0.0475994	0.0271461	0.426655
IgD+ CD24- B cell %B cell || id:ebi-a-GCST90001415	Crohn's disease	MR Egger	11	-0.112518	0.191249	0.570775	0.893581	0.614242	1.29995	17.1453	0.0464893	NA	NA
IgD+ CD24- B cell %B cell || id:ebi-a-GCST90001415	Crohn's disease	Weighted median	11	0.00217924	0.0652834	0.973371	1.00218	0.881812	1.13898	NA	NA	NA	NA
IgD+ CD24- B cell Absolute Count || id:ebi-a-GCST90001416	Crohn's disease	Inverse variance weighted	8	-0.0842464	0.0463675	0.0692283	0.919205	0.839351	1.00666	4.789	0.685695	-0.0180847	0.489024
IgD+ CD24- B cell Absolute Count || id:ebi-a-GCST90001416	Crohn's disease	MR Egger	8	0.00781639	0.133271	0.955135	1.00785	0.776162	1.30869	4.24608	0.643414	NA	NA
IgD+ CD24- B cell Absolute Count || id:ebi-a-GCST90001416	Crohn's disease	Weighted median	8	-0.080645	0.064589	0.211816	0.922521	0.812825	1.04702	NA	NA	NA	NA
CD24+ CD27+ B cell %B cell || id:ebi-a-GCST90001417	Crohn's disease	Inverse variance weighted	14	-0.0320751	0.0482219	0.505951	0.968434	0.881095	1.06443	19.6282	0.104876	-0.0218827	0.436171
CD24+ CD27+ B cell %B cell || id:ebi-a-GCST90001417	Crohn's disease	MR Egger	14	0.0959244	0.166246	0.574603	1.10068	0.794599	1.52465	18.6213	0.0980878	NA	NA
CD24+ CD27+ B cell %B cell || id:ebi-a-GCST90001417	Crohn's disease	Weighted median	14	-0.000442736	0.0582783	0.993939	0.999557	0.891662	1.12051	NA	NA	NA	NA
CD24+ CD27+ B cell Absolute Count || id:ebi-a-GCST90001418	Crohn's disease	Inverse variance weighted	14	0.0690529	0.0412611	0.0942172	1.07149	0.988251	1.16175	12.7742	0.465397	0.0305909	0.194205
CD24+ CD27+ B cell Absolute Count || id:ebi-a-GCST90001418	Crohn's disease	MR Egger	14	-0.130013	0.150522	0.404659	0.878084	0.653746	1.1794	10.8831	0.538962	NA	NA
CD24+ CD27+ B cell Absolute Count || id:ebi-a-GCST90001418	Crohn's disease	Weighted median	14	0.087062	0.0572828	0.128546	1.09096	0.975103	1.22059	NA	NA	NA	NA
CD20- B cell %B cell || id:ebi-a-GCST90001419	Crohn's disease	Inverse variance weighted	10	0.0462057	0.0633429	0.465724	1.04729	0.925014	1.18573	16.2374	0.0620874	0.0556825	0.158689
CD20- B cell %B cell || id:ebi-a-GCST90001419	Crohn's disease	MR Egger	10	-0.255064	0.202559	0.243454	0.774867	0.520961	1.15252	12.4708	0.131402	NA	NA
CD20- B cell %B cell || id:ebi-a-GCST90001419	Crohn's disease	Weighted median	10	0.0206915	0.0650951	0.750587	1.02091	0.89862	1.15984	NA	NA	NA	NA
IgD- CD38+ B cell Absolute Count || id:ebi-a-GCST90001420	Crohn's disease	Inverse variance weighted	9	0.121418	0.0499237	0.0150131	1.1291	1.02385	1.24516	3.70781	0.882477	0.00744045	0.801832
IgD- CD38+ B cell Absolute Count || id:ebi-a-GCST90001420	Crohn's disease	MR Egger	9	0.0738713	0.189094	0.707666	1.07667	0.743228	1.5597	3.63985	0.820199	NA	NA
IgD- CD38+ B cell Absolute Count || id:ebi-a-GCST90001420	Crohn's disease	Weighted median	9	0.0878297	0.0663306	0.185463	1.0918	0.958699	1.24339	NA	NA	NA	NA
CD20- B cell Absolute Count || id:ebi-a-GCST90001421	Crohn's disease	Inverse variance weighted	12	0.0816654	0.0606831	0.178377	1.08509	0.963413	1.22214	19.5622	0.0517188	-0.0427091	0.17919
CD20- B cell Absolute Count || id:ebi-a-GCST90001421	Crohn's disease	MR Egger	12	0.373417	0.210106	0.105894	1.45269	0.962337	2.1929	16.185	0.0944568	NA	NA
CD20- B cell Absolute Count || id:ebi-a-GCST90001421	Crohn's disease	Weighted median	12	0.0325415	0.0630953	0.606027	1.03308	0.912903	1.16907	NA	NA	NA	NA
CD20- CD38- B cell %B cell || id:ebi-a-GCST90001422	Crohn's disease	Inverse variance weighted	15	0.0399236	0.0432633	0.356109	1.04073	0.956119	1.13283	16.6173	0.277146	0.0357145	0.149753
CD20- CD38- B cell %B cell || id:ebi-a-GCST90001422	Crohn's disease	MR Egger	15	-0.185326	0.152827	0.246838	0.830833	0.615779	1.12099	14.079	0.368302	NA	NA
CD20- CD38- B cell %B cell || id:ebi-a-GCST90001422	Crohn's disease	Weighted median	15	0.0133598	0.0565588	0.813269	1.01345	0.907107	1.13226	NA	NA	NA	NA
CD20- CD38- B cell Absolute Count || id:ebi-a-GCST90001423	Crohn's disease	Inverse variance weighted	10	0.0190681	0.0500695	0.703328	1.01925	0.923977	1.12435	7.55693	0.579338	0.00335079	0.913089
CD20- CD38- B cell Absolute Count || id:ebi-a-GCST90001423	Crohn's disease	MR Egger	10	-0.0024529	0.197506	0.990395	0.99755	0.677352	1.46911	7.54424	0.479206	NA	NA
CD20- CD38- B cell Absolute Count || id:ebi-a-GCST90001423	Crohn's disease	Weighted median	10	-0.0118257	0.0716149	0.868842	0.988244	0.858824	1.13717	NA	NA	NA	NA
IgD+ B cell %Lymphocyte || id:ebi-a-GCST90001424	Crohn's disease	Inverse variance weighted	9	0.0719953	0.0901978	0.424758	1.07465	0.900511	1.28246	30.2655	0.000189704	0.0416007	0.391951
IgD+ B cell %Lymphocyte || id:ebi-a-GCST90001424	Crohn's disease	MR Egger	9	-0.167821	0.27823	0.565416	0.845505	0.490097	1.45865	27.0495	0.000326516	NA	NA
IgD+ B cell %Lymphocyte || id:ebi-a-GCST90001424	Crohn's disease	Weighted median	9	0.000273559	0.0687484	0.996825	1.00027	0.874176	1.14456	NA	NA	NA	NA
IgD- CD38+ B cell %lymphocyte || id:ebi-a-GCST90001425	Crohn's disease	Inverse variance weighted	11	-0.00130289	0.0517566	0.979917	0.998698	0.902356	1.10533	11.5778	0.314303	0.0269646	0.37693
IgD- CD38+ B cell %lymphocyte || id:ebi-a-GCST90001425	Crohn's disease	MR Egger	11	-0.197543	0.21748	0.387382	0.820745	0.535903	1.25699	10.5639	0.306787	NA	NA
IgD- CD38+ B cell %lymphocyte || id:ebi-a-GCST90001425	Crohn's disease	Weighted median	11	0.0299002	0.0657942	0.649505	1.03035	0.905692	1.17217	NA	NA	NA	NA
IgD- CD38dim B cell %lymphocyte || id:ebi-a-GCST90001426	Crohn's disease	Inverse variance weighted	11	-0.00727926	0.0503466	0.88504	0.992747	0.899462	1.09571	14.8662	0.137015	0.00973519	0.779341
IgD- CD38dim B cell %lymphocyte || id:ebi-a-GCST90001426	Crohn's disease	MR Egger	11	-0.0725144	0.232045	0.761779	0.930052	0.590183	1.46564	14.7298	0.0986295	NA	NA
IgD- CD38dim B cell %lymphocyte || id:ebi-a-GCST90001426	Crohn's disease	Weighted median	11	0.0511944	0.0575615	0.373795	1.05253	0.940234	1.17823	NA	NA	NA	NA
IgD- CD38- B cell %lymphocyte || id:ebi-a-GCST90001427	Crohn's disease	Inverse variance weighted	19	0.0542269	0.0355532	0.127201	1.05572	0.984661	1.13192	15.2625	0.643872	-0.0227503	0.345483
IgD- CD38- B cell %lymphocyte || id:ebi-a-GCST90001427	Crohn's disease	MR Egger	19	0.218493	0.172981	0.223602	1.2442	0.886433	1.74637	14.3209	0.644268	NA	NA
IgD- CD38- B cell %lymphocyte || id:ebi-a-GCST90001427	Crohn's disease	Weighted median	19	0.0980229	0.0509019	0.0541389	1.10299	0.998257	1.21871	NA	NA	NA	NA
IgD- CD38dim B cell %B cell || id:ebi-a-GCST90001428	Crohn's disease	Inverse variance weighted	12	0.0798612	0.0827423	0.334455	1.08314	0.920983	1.27384	39.234	4.83348e-05	0.0132955	0.738385
IgD- CD38dim B cell %B cell || id:ebi-a-GCST90001428	Crohn's disease	MR Egger	12	-0.00268003	0.255358	0.991833	0.997324	0.604603	1.64514	38.7767	2.77789e-05	NA	NA
IgD- CD38dim B cell %B cell || id:ebi-a-GCST90001428	Crohn's disease	Weighted median	12	0.00507065	0.0638437	0.936696	1.00508	0.886864	1.13906	NA	NA	NA	NA
IgD+ CD38+ B cell %lymphocyte || id:ebi-a-GCST90001429	Crohn's disease	Inverse variance weighted	14	-0.089425	0.070971	0.207661	0.914457	0.795704	1.05093	43.0838	4.34863e-05	0.0251029	0.574581
IgD+ CD38+ B cell %lymphocyte || id:ebi-a-GCST90001429	Crohn's disease	MR Egger	14	-0.250531	0.288548	0.402289	0.778387	0.442159	1.37029	41.9206	3.43449e-05	NA	NA
IgD+ CD38+ B cell %lymphocyte || id:ebi-a-GCST90001429	Crohn's disease	Weighted median	14	-0.00529331	0.0592334	0.928793	0.994721	0.885688	1.11718	NA	NA	NA	NA
IgD+ CD38dim B cell %lymphocyte || id:ebi-a-GCST90001430	Crohn's disease	Inverse variance weighted	17	0.0152617	0.0581127	0.792842	1.01538	0.90607	1.13788	40.1617	0.000737372	0.0261615	0.487402
IgD+ CD38dim B cell %lymphocyte || id:ebi-a-GCST90001430	Crohn's disease	MR Egger	17	-0.167293	0.26311	0.534469	0.845952	0.505106	1.4168	38.8488	0.000675046	NA	NA
IgD+ CD38dim B cell %lymphocyte || id:ebi-a-GCST90001430	Crohn's disease	Weighted median	17	0.00229286	0.0536905	0.965937	1.0023	0.902181	1.11352	NA	NA	NA	NA
IgD+ CD38- B cell %lymphocyte || id:ebi-a-GCST90001431	Crohn's disease	Inverse variance weighted	9	0.0619071	0.0523189	0.236705	1.06386	0.960177	1.17875	4.1341	0.844826	0.0458921	0.360427
IgD+ CD38- B cell %lymphocyte || id:ebi-a-GCST90001431	Crohn's disease	MR Egger	9	-0.232352	0.305243	0.471395	0.792667	0.435775	1.44185	3.17664	0.868195	NA	NA
IgD+ CD38- B cell %lymphocyte || id:ebi-a-GCST90001431	Crohn's disease	Weighted median	9	0.0796026	0.0668264	0.233581	1.08286	0.94992	1.2344	NA	NA	NA	NA
Unswitched memory B cell %lymphocyte || id:ebi-a-GCST90001432	Crohn's disease	Inverse variance weighted	12	0.0949886	0.0764442	0.21402	1.09965	0.946635	1.27739	34.1831	0.000337583	0.00893744	0.861014
Unswitched memory B cell %lymphocyte || id:ebi-a-GCST90001432	Crohn's disease	MR Egger	12	0.0358296	0.338887	0.91789	1.03648	0.53345	2.01385	34.0731	0.000179507	NA	NA
Unswitched memory B cell %lymphocyte || id:ebi-a-GCST90001432	Crohn's disease	Weighted median	12	0.00403771	0.0641159	0.949786	1.00405	0.885476	1.13849	NA	NA	NA	NA
IgD- CD27- B cell %lymphocyte || id:ebi-a-GCST90001433	Crohn's disease	Inverse variance weighted	11	-0.155462	0.0481381	0.0012401	0.85602	0.778947	0.940719	19.2008	0.0377853	0.0259863	0.289304
IgD- CD27- B cell %lymphocyte || id:ebi-a-GCST90001433	Crohn's disease	MR Egger	11	-0.282296	0.122251	0.0463018	0.754051	0.593387	0.958215	16.83	0.0514462	NA	NA
IgD- CD27- B cell %lymphocyte || id:ebi-a-GCST90001433	Crohn's disease	Weighted median	11	-0.133952	0.0589026	0.0229584	0.874632	0.779267	0.981667	NA	NA	NA	NA
Switched memory B cell %lymphocyte || id:ebi-a-GCST90001434	Crohn's disease	Inverse variance weighted	9	0.0751063	0.0446908	0.0928457	1.078	0.98759	1.17668	8.91549	0.349476	-0.0229906	0.484298
Switched memory B cell %lymphocyte || id:ebi-a-GCST90001434	Crohn's disease	MR Egger	9	0.214339	0.194099	0.30598	1.23904	0.846966	1.81262	8.27127	0.309283	NA	NA
Switched memory B cell %lymphocyte || id:ebi-a-GCST90001434	Crohn's disease	Weighted median	9	0.0474481	0.0547362	0.386024	1.04859	0.94192	1.16734	NA	NA	NA	NA
Plasma Blast-Plasma Cell %lymphocyte || id:ebi-a-GCST90001435	Crohn's disease	Inverse variance weighted	13	0.136149	0.060913	0.0254079	1.14585	1.0169	1.29116	25.2722	0.0135845	-0.0367459	0.383394
Plasma Blast-Plasma Cell %lymphocyte || id:ebi-a-GCST90001435	Crohn's disease	MR Egger	13	0.381176	0.276773	0.195824	1.464	0.851038	2.51847	23.5104	0.0149627	NA	NA
Plasma Blast-Plasma Cell %lymphocyte || id:ebi-a-GCST90001435	Crohn's disease	Weighted median	13	0.0889486	0.0603068	0.14023	1.09302	0.971171	1.23017	NA	NA	NA	NA
Memory B cell %lymphocyte || id:ebi-a-GCST90001436	Crohn's disease	Inverse variance weighted	14	0.0454467	0.0569666	0.424999	1.0465	0.935936	1.17011	28.0087	0.00902455	-0.0224692	0.446638
Memory B cell %lymphocyte || id:ebi-a-GCST90001436	Crohn's disease	MR Egger	14	0.195089	0.198777	0.345746	1.21542	0.823234	1.79444	26.6346	0.00871906	NA	NA
Memory B cell %lymphocyte || id:ebi-a-GCST90001436	Crohn's disease	Weighted median	14	0.112219	0.058537	0.0552299	1.11876	0.99749	1.25477	NA	NA	NA	NA
Naive-mature B cell %lymphocyte || id:ebi-a-GCST90001437	Crohn's disease	Inverse variance weighted	15	0.00405948	0.0400763	0.919317	1.00407	0.928217	1.08612	14.3869	0.421302	0.0174631	0.389829
Naive-mature B cell %lymphocyte || id:ebi-a-GCST90001437	Crohn's disease	MR Egger	15	-0.0944766	0.117891	0.437309	0.909849	0.722136	1.14636	13.5613	0.405449	NA	NA
Naive-mature B cell %lymphocyte || id:ebi-a-GCST90001437	Crohn's disease	Weighted median	15	0.019599	0.0542762	0.718026	1.01979	0.916877	1.13426	NA	NA	NA	NA
IgD- CD38dim B cell Absolute Count || id:ebi-a-GCST90001438	Crohn's disease	Inverse variance weighted	8	0.0749405	0.0811532	0.355776	1.07782	0.919321	1.26365	15.2968	0.0323779	-0.0901783	0.2461
IgD- CD38dim B cell Absolute Count || id:ebi-a-GCST90001438	Crohn's disease	MR Egger	8	0.738823	0.522359	0.20698	2.09347	0.752014	5.82785	11.9947	0.0620862	NA	NA
IgD- CD38dim B cell Absolute Count || id:ebi-a-GCST90001438	Crohn's disease	Weighted median	8	0.0756853	0.0795539	0.341416	1.07862	0.922895	1.26063	NA	NA	NA	NA
IgD+ CD24+ B cell %lymphocyte || id:ebi-a-GCST90001439	Crohn's disease	Inverse variance weighted	11	0.0363674	0.0518988	0.483467	1.03704	0.936736	1.14808	14.7656	0.140846	0.0211556	0.453623
IgD+ CD24+ B cell %lymphocyte || id:ebi-a-GCST90001439	Crohn's disease	MR Egger	11	-0.0914319	0.171545	0.606949	0.912623	0.652032	1.27736	13.8234	0.128747	NA	NA
IgD+ CD24+ B cell %lymphocyte || id:ebi-a-GCST90001439	Crohn's disease	Weighted median	11	0.0832413	0.0622902	0.181436	1.0868	0.961897	1.22793	NA	NA	NA	NA
IgD- CD24- B cell %lymphocyte || id:ebi-a-GCST90001440	Crohn's disease	Inverse variance weighted	17	-0.0750033	0.0477784	0.116458	0.92774	0.844805	1.01882	25.4198	0.0627584	0.00740037	0.76848
IgD- CD24- B cell %lymphocyte || id:ebi-a-GCST90001440	Crohn's disease	MR Egger	17	-0.122294	0.165258	0.470715	0.884889	0.640056	1.22337	25.2684	0.0464524	NA	NA
IgD- CD24- B cell %lymphocyte || id:ebi-a-GCST90001440	Crohn's disease	Weighted median	17	-0.0220202	0.0571099	0.69981	0.97822	0.874629	1.09408	NA	NA	NA	NA
IgD+ CD24- B cell %lymphocyte || id:ebi-a-GCST90001441	Crohn's disease	Inverse variance weighted	11	0.089468	0.0928084	0.335042	1.09359	0.911707	1.31176	36.0745	8.17311e-05	0.0521373	0.394635
IgD+ CD24- B cell %lymphocyte || id:ebi-a-GCST90001441	Crohn's disease	MR Egger	11	-0.23551	0.375432	0.546044	0.790168	0.378569	1.64928	33.1326	0.000126634	NA	NA
IgD+ CD24- B cell %lymphocyte || id:ebi-a-GCST90001441	Crohn's disease	Weighted median	11	0.0274432	0.0817679	0.737155	1.02782	0.875621	1.20648	NA	NA	NA	NA
CD24+ CD27+ B cell %lymphocyte || id:ebi-a-GCST90001442	Crohn's disease	Inverse variance weighted	12	0.055873	0.0479758	0.244178	1.05746	0.962559	1.16172	13.1655	0.282644	0.0163401	0.609995
CD24+ CD27+ B cell %lymphocyte || id:ebi-a-GCST90001442	Crohn's disease	MR Egger	12	-0.0605765	0.226663	0.794704	0.941222	0.603605	1.46768	12.8104	0.234468	NA	NA
CD24+ CD27+ B cell %lymphocyte || id:ebi-a-GCST90001442	Crohn's disease	Weighted median	12	0.0640253	0.0617461	0.299776	1.06612	0.944597	1.20328	NA	NA	NA	NA
CD20- B cell %lymphocyte || id:ebi-a-GCST90001443	Crohn's disease	Inverse variance weighted	7	-0.00396877	0.0523609	0.939581	0.996039	0.898889	1.10369	5.48941	0.482738	0.0177854	0.606405
CD20- B cell %lymphocyte || id:ebi-a-GCST90001443	Crohn's disease	MR Egger	7	-0.103165	0.188269	0.607282	0.901978	0.623646	1.30453	5.17695	0.394669	NA	NA
CD20- B cell %lymphocyte || id:ebi-a-GCST90001443	Crohn's disease	Weighted median	7	0.0361401	0.0723884	0.617602	1.0368	0.899657	1.19485	NA	NA	NA	NA
CD20- CD38- B cell %lymphocyte || id:ebi-a-GCST90001444	Crohn's disease	Inverse variance weighted	15	0.0481824	0.0473545	0.308924	1.04936	0.956349	1.15142	18.2126	0.19727	-0.000844767	0.976743
CD20- CD38- B cell %lymphocyte || id:ebi-a-GCST90001444	Crohn's disease	MR Egger	15	0.0537512	0.193724	0.785788	1.05522	0.721843	1.54257	18.2113	0.149659	NA	NA
CD20- CD38- B cell %lymphocyte || id:ebi-a-GCST90001444	Crohn's disease	Weighted median	15	-0.00234986	0.0617531	0.969646	0.997653	0.883922	1.12602	NA	NA	NA	NA
IgD- CD38- B cell %B cell || id:ebi-a-GCST90001445	Crohn's disease	Inverse variance weighted	5	-0.000343973	0.0622667	0.995592	0.999656	0.884806	1.12941	3.95348	0.412338	0.0301	0.632547
IgD- CD38- B cell %B cell || id:ebi-a-GCST90001445	Crohn's disease	MR Egger	5	-0.167754	0.322907	0.639301	0.845562	0.449037	1.59224	3.61445	0.306219	NA	NA
IgD- CD38- B cell %B cell || id:ebi-a-GCST90001445	Crohn's disease	Weighted median	5	-0.0496484	0.0819901	0.544819	0.951564	0.810301	1.11745	NA	NA	NA	NA
IgD- CD38- B cell Absolute Count || id:ebi-a-GCST90001446	Crohn's disease	Inverse variance weighted	7	0.0552696	0.0670584	0.409826	1.05683	0.926663	1.20527	6.05238	0.417348	-0.000919752	0.984762
IgD- CD38- B cell Absolute Count || id:ebi-a-GCST90001446	Crohn's disease	MR Egger	7	0.0602688	0.259667	0.825661	1.06212	0.638471	1.76688	6.05189	0.301202	NA	NA
IgD- CD38- B cell Absolute Count || id:ebi-a-GCST90001446	Crohn's disease	Weighted median	7	0.03633	0.0864525	0.674317	1.037	0.875363	1.22848	NA	NA	NA	NA
IgD+ CD38+ B cell %B cell || id:ebi-a-GCST90001447	Crohn's disease	Inverse variance weighted	9	-0.0260315	0.0529005	0.62266	0.974304	0.878344	1.08075	1.61155	0.990697	-0.0250478	0.421735
IgD+ CD38+ B cell %B cell || id:ebi-a-GCST90001447	Crohn's disease	MR Egger	9	0.113098	0.171419	0.530497	1.11974	0.800209	1.56687	0.883453	0.996496	NA	NA
IgD+ CD38+ B cell %B cell || id:ebi-a-GCST90001447	Crohn's disease	Weighted median	9	-0.0506124	0.0665353	0.446845	0.950647	0.834417	1.08307	NA	NA	NA	NA
CD11c+ monocyte Absolute Count || id:ebi-a-GCST90001448	Crohn's disease	Inverse variance weighted	10	0.120683	0.0502001	0.0162151	1.12827	1.02254	1.24492	6.98218	0.638975	0.0173522	0.554745
CD11c+ monocyte Absolute Count || id:ebi-a-GCST90001448	Crohn's disease	MR Egger	10	0.0293352	0.156462	0.855943	1.02977	0.757805	1.39934	6.6022	0.580095	NA	NA
CD11c+ monocyte Absolute Count || id:ebi-a-GCST90001448	Crohn's disease	Weighted median	10	0.119398	0.0666968	0.0734289	1.12682	0.988736	1.28418	NA	NA	NA	NA
CD11c+ monocyte %monocyte || id:ebi-a-GCST90001449	Crohn's disease	Inverse variance weighted	10	-0.0386765	0.0494373	0.434019	0.962062	0.873215	1.05995	11.4103	0.248632	-0.0247469	0.544259
CD11c+ monocyte %monocyte || id:ebi-a-GCST90001449	Crohn's disease	MR Egger	10	0.115118	0.248206	0.655149	1.12201	0.689791	1.82504	10.8656	0.209429	NA	NA
CD11c+ monocyte %monocyte || id:ebi-a-GCST90001449	Crohn's disease	Weighted median	10	-0.0878421	0.0606972	0.147836	0.915906	0.813175	1.03161	NA	NA	NA	NA
CD62L- monocyte Absolute Count || id:ebi-a-GCST90001450	Crohn's disease	Inverse variance weighted	15	-0.0440862	0.042344	0.297809	0.956871	0.880663	1.03967	24.0912	0.0446739	-0.0186461	0.467831
CD62L- monocyte Absolute Count || id:ebi-a-GCST90001450	Crohn's disease	MR Egger	15	0.0523143	0.135886	0.706471	1.05371	0.807331	1.37527	23.0973	0.0405229	NA	NA
CD62L- monocyte Absolute Count || id:ebi-a-GCST90001450	Crohn's disease	Weighted median	15	-0.084049	0.0521084	0.106752	0.919386	0.830123	1.01825	NA	NA	NA	NA
CD62L- monocyte %monocyte || id:ebi-a-GCST90001451	Crohn's disease	Inverse variance weighted	16	0.0179538	0.0341024	0.598563	1.01812	0.952289	1.08849	23.128	0.0814604	-0.00363465	0.871807
CD62L- monocyte %monocyte || id:ebi-a-GCST90001451	Crohn's disease	MR Egger	16	0.0346609	0.1076	0.752117	1.03527	0.83842	1.27833	23.0834	0.0589256	NA	NA
CD62L- monocyte %monocyte || id:ebi-a-GCST90001451	Crohn's disease	Weighted median	16	-0.0384834	0.0415861	0.354762	0.962248	0.886927	1.04396	NA	NA	NA	NA
CD11c+ CD62L- monocyte Absolute Count || id:ebi-a-GCST90001452	Crohn's disease	Inverse variance weighted	13	0.0390246	0.047284	0.409188	1.0398	0.947762	1.14077	14.863	0.249016	-0.0444077	0.160316
CD11c+ CD62L- monocyte Absolute Count || id:ebi-a-GCST90001452	Crohn's disease	MR Egger	13	0.291525	0.173624	0.121289	1.33847	0.952391	1.88105	12.3232	0.339845	NA	NA
CD11c+ CD62L- monocyte Absolute Count || id:ebi-a-GCST90001452	Crohn's disease	Weighted median	13	0.0809028	0.0589742	0.170116	1.08427	0.965908	1.21713	NA	NA	NA	NA
CD11c+ CD62L- monocyte %monocyte || id:ebi-a-GCST90001453	Crohn's disease	Inverse variance weighted	13	0.0587462	0.0471685	0.212965	1.06051	0.966858	1.16323	16.5811	0.166047	-0.0255838	0.467755
CD11c+ CD62L- monocyte %monocyte || id:ebi-a-GCST90001453	Crohn's disease	MR Egger	13	0.199963	0.193803	0.324325	1.22136	0.835362	1.78571	15.77	0.149885	NA	NA
CD11c+ CD62L- monocyte %monocyte || id:ebi-a-GCST90001453	Crohn's disease	Weighted median	13	0.0466601	0.0600228	0.436939	1.04777	0.931476	1.17857	NA	NA	NA	NA
CD62L- HLA DR++ monocyte Absolute Count || id:ebi-a-GCST90001454	Crohn's disease	Inverse variance weighted	12	0.0530832	0.0563998	0.346606	1.05452	0.944159	1.17777	21.3948	0.0295041	-0.0295735	0.406028
CD62L- HLA DR++ monocyte Absolute Count || id:ebi-a-GCST90001454	Crohn's disease	MR Egger	12	0.253732	0.238238	0.3119	1.28883	0.807982	2.05583	19.8976	0.0302367	NA	NA
CD62L- HLA DR++ monocyte Absolute Count || id:ebi-a-GCST90001454	Crohn's disease	Weighted median	12	0.110601	0.059525	0.0631594	1.11695	0.993951	1.25517	NA	NA	NA	NA
CD62L- HLA DR++ monocyte %monocyte || id:ebi-a-GCST90001455	Crohn's disease	Inverse variance weighted	8	0.0753095	0.0445575	0.0909966	1.07822	0.988049	1.17662	5.66517	0.579343	0.00631788	0.805506
CD62L- HLA DR++ monocyte %monocyte || id:ebi-a-GCST90001455	Crohn's disease	MR Egger	8	0.042067	0.136641	0.768592	1.04296	0.797919	1.36327	5.59894	0.46958	NA	NA
CD62L- HLA DR++ monocyte %monocyte || id:ebi-a-GCST90001455	Crohn's disease	Weighted median	8	0.0327026	0.0621907	0.598997	1.03324	0.914671	1.16719	NA	NA	NA	NA
CD11c+ HLA DR++ monocyte Absolute Count || id:ebi-a-GCST90001456	Crohn's disease	Inverse variance weighted	11	0.0188082	0.0542764	0.728947	1.01899	0.916151	1.13336	15.3019	0.121436	-0.0483578	0.223799
CD11c+ HLA DR++ monocyte Absolute Count || id:ebi-a-GCST90001456	Crohn's disease	MR Egger	11	0.323887	0.239337	0.20898	1.38249	0.864838	2.20999	12.8626	0.168923	NA	NA
CD11c+ HLA DR++ monocyte Absolute Count || id:ebi-a-GCST90001456	Crohn's disease	Weighted median	11	-0.0174482	0.0640873	0.785424	0.982703	0.866703	1.11423	NA	NA	NA	NA
CD11c+ HLA DR++ monocyte %monocyte || id:ebi-a-GCST90001457	Crohn's disease	Inverse variance weighted	8	-0.0157231	0.0669069	0.814209	0.9844	0.863414	1.12234	13.1635	0.0682235	0.0466334	0.271976
CD11c+ HLA DR++ monocyte %monocyte || id:ebi-a-GCST90001457	Crohn's disease	MR Egger	8	-0.289025	0.235078	0.264913	0.748994	0.472472	1.18736	10.5833	0.10214	NA	NA
CD11c+ HLA DR++ monocyte %monocyte || id:ebi-a-GCST90001457	Crohn's disease	Weighted median	8	-0.0735827	0.075674	0.33087	0.929059	0.800992	1.0776	NA	NA	NA	NA
Myeloid Dendritic Cell Absolute Count || id:ebi-a-GCST90001458	Crohn's disease	Inverse variance weighted	11	-0.0355892	0.0321799	0.26875	0.965037	0.906049	1.02786	12.013	0.284188	0.0115224	0.351733
Myeloid Dendritic Cell Absolute Count || id:ebi-a-GCST90001458	Crohn's disease	MR Egger	11	-0.0797646	0.0553414	0.183368	0.923334	0.828421	1.02912	10.8503	0.286112	NA	NA
Myeloid Dendritic Cell Absolute Count || id:ebi-a-GCST90001458	Crohn's disease	Weighted median	11	-0.0392519	0.03658	0.283251	0.961508	0.894985	1.03298	NA	NA	NA	NA
Myeloid Dendritic Cell %Dendritic Cell || id:ebi-a-GCST90001459	Crohn's disease	Inverse variance weighted	16	0.0208259	0.0457071	0.648651	1.02104	0.933551	1.11674	42.5757	0.000183184	0.0291543	0.0961227
Myeloid Dendritic Cell %Dendritic Cell || id:ebi-a-GCST90001459	Crohn's disease	MR Egger	16	-0.102987	0.0814923	0.226952	0.902138	0.768963	1.05838	34.6904	0.00163324	NA	NA
Myeloid Dendritic Cell %Dendritic Cell || id:ebi-a-GCST90001459	Crohn's disease	Weighted median	16	-0.0450259	0.0399046	0.259177	0.955973	0.884052	1.03374	NA	NA	NA	NA
Plasmacytoid Dendritic Cell Absolute Count || id:ebi-a-GCST90001460	Crohn's disease	Inverse variance weighted	14	0.00541983	0.0354057	0.878337	1.00543	0.938028	1.07768	13.1231	0.438348	-0.0169054	0.386093
Plasmacytoid Dendritic Cell Absolute Count || id:ebi-a-GCST90001460	Crohn's disease	MR Egger	14	0.100472	0.111532	0.3854	1.10569	0.88858	1.37585	12.2942	0.42235	NA	NA
Plasmacytoid Dendritic Cell Absolute Count || id:ebi-a-GCST90001460	Crohn's disease	Weighted median	14	0.0594899	0.0526755	0.258744	1.0613	0.957189	1.17672	NA	NA	NA	NA
Dendritic Cell Absolute Count || id:ebi-a-GCST90001461	Crohn's disease	Inverse variance weighted	13	-0.00431869	0.0380576	0.909652	0.995691	0.924122	1.0728	18.9385	0.0900235	0.0131966	0.374994
Dendritic Cell Absolute Count || id:ebi-a-GCST90001461	Crohn's disease	MR Egger	13	-0.0577809	0.0693485	0.422457	0.943857	0.823902	1.08128	17.5727	0.0920399	NA	NA
Dendritic Cell Absolute Count || id:ebi-a-GCST90001461	Crohn's disease	Weighted median	13	-0.0598167	0.0407361	0.141997	0.941937	0.869654	1.02023	NA	NA	NA	NA
CD62L- Dendritic Cell Absolute Count || id:ebi-a-GCST90001462	Crohn's disease	Inverse variance weighted	11	-0.0443726	0.0292205	0.128877	0.956597	0.90335	1.01298	10.848	0.369483	0.00551609	0.683842
CD62L- Dendritic Cell Absolute Count || id:ebi-a-GCST90001462	Crohn's disease	MR Egger	11	-0.0597185	0.0475499	0.24077	0.94203	0.858202	1.03405	10.6388	0.301284	NA	NA
CD62L- Dendritic Cell Absolute Count || id:ebi-a-GCST90001462	Crohn's disease	Weighted median	11	-0.0414577	0.0334905	0.215755	0.95939	0.898437	1.02448	NA	NA	NA	NA
CD62L- Dendritic Cell %Dendritic Cell || id:ebi-a-GCST90001463	Crohn's disease	Inverse variance weighted	12	-0.0354468	0.03187	0.266039	0.965174	0.906729	1.02739	14.5056	0.206268	-0.0051729	0.701703
CD62L- Dendritic Cell %Dendritic Cell || id:ebi-a-GCST90001463	Crohn's disease	MR Egger	12	-0.0196012	0.0521141	0.714683	0.98059	0.885374	1.08604	14.2836	0.160444	NA	NA
CD62L- Dendritic Cell %Dendritic Cell || id:ebi-a-GCST90001463	Crohn's disease	Weighted median	12	-0.0399292	0.0339891	0.240089	0.960857	0.898932	1.02705	NA	NA	NA	NA
CD86+ myeloid Dendritic Cell Absolute Count || id:ebi-a-GCST90001464	Crohn's disease	Inverse variance weighted	10	-0.0406022	0.0282524	0.150683	0.960211	0.908485	1.01488	10.0924	0.343058	0.00635594	0.642454
CD86+ myeloid Dendritic Cell Absolute Count || id:ebi-a-GCST90001464	Crohn's disease	MR Egger	10	-0.0573834	0.0456376	0.244082	0.944232	0.863438	1.03259	9.80713	0.278825	NA	NA
CD86+ myeloid Dendritic Cell Absolute Count || id:ebi-a-GCST90001464	Crohn's disease	Weighted median	10	-0.0371086	0.0305049	0.223802	0.963571	0.907648	1.02294	NA	NA	NA	NA
CD86+ myeloid Dendritic Cell %Dendritic Cell || id:ebi-a-GCST90001465	Crohn's disease	Inverse variance weighted	9	-0.0218758	0.0278737	0.43256	0.978362	0.926345	1.0333	7.64493	0.4689	0.00804871	0.529184
CD86+ myeloid Dendritic Cell %Dendritic Cell || id:ebi-a-GCST90001465	Crohn's disease	MR Egger	9	-0.0418018	0.0412876	0.34503	0.95906	0.884506	1.0399	7.19457	0.408907	NA	NA
CD86+ myeloid Dendritic Cell %Dendritic Cell || id:ebi-a-GCST90001465	Crohn's disease	Weighted median	9	-0.0347158	0.0318459	0.275662	0.96588	0.907435	1.02809	NA	NA	NA	NA
CD86+ plasmacytoid Dendritic Cell Absolute Count || id:ebi-a-GCST90001466	Crohn's disease	Inverse variance weighted	12	-0.0102735	0.0571177	0.857258	0.989779	0.88495	1.10703	14.7415	0.19464	-0.0218972	0.483071
CD86+ plasmacytoid Dendritic Cell Absolute Count || id:ebi-a-GCST90001466	Crohn's disease	MR Egger	12	0.137265	0.210793	0.529608	1.14713	0.758897	1.73398	13.9987	0.173049	NA	NA
CD86+ plasmacytoid Dendritic Cell Absolute Count || id:ebi-a-GCST90001466	Crohn's disease	Weighted median	12	0.00240013	0.0667204	0.971304	1.0024	0.879526	1.14245	NA	NA	NA	NA
CD86+ plasmacytoid Dendritic Cell %Dendritic Cell || id:ebi-a-GCST90001467	Crohn's disease	Inverse variance weighted	15	-0.10648	0.0472751	0.0243002	0.898993	0.819436	0.986274	23.7466	0.0491555	-0.0175371	0.512998
CD86+ plasmacytoid Dendritic Cell %Dendritic Cell || id:ebi-a-GCST90001467	Crohn's disease	MR Egger	15	0.00159343	0.167768	0.992566	1.00159	0.720916	1.39155	22.948	0.042304	NA	NA
CD86+ plasmacytoid Dendritic Cell %Dendritic Cell || id:ebi-a-GCST90001467	Crohn's disease	Weighted median	15	-0.102181	0.056729	0.0716689	0.902866	0.807857	1.00905	NA	NA	NA	NA
CD62L- myeloid Dendritic Cell Absolute Count || id:ebi-a-GCST90001468	Crohn's disease	Inverse variance weighted	12	-0.03351	0.0256055	0.190635	0.967045	0.91971	1.01682	10.0555	0.525402	0.00766469	0.520673
CD62L- myeloid Dendritic Cell Absolute Count || id:ebi-a-GCST90001468	Crohn's disease	MR Egger	12	-0.0540004	0.0400389	0.207183	0.947432	0.875923	1.02478	9.61236	0.475134	NA	NA
CD62L- myeloid Dendritic Cell Absolute Count || id:ebi-a-GCST90001468	Crohn's disease	Weighted median	12	-0.0335497	0.0304341	0.2703	0.967007	0.911011	1.02644	NA	NA	NA	NA
CD62L- myeloid Dendritic Cell %Dendritic Cell || id:ebi-a-GCST90001469	Crohn's disease	Inverse variance weighted	12	-0.0496977	0.0251492	0.0481419	0.951517	0.905752	0.999595	7.0986	0.791043	-0.00108169	0.918792
CD62L- myeloid Dendritic Cell %Dendritic Cell || id:ebi-a-GCST90001469	Crohn's disease	MR Egger	12	-0.0465465	0.039253	0.263109	0.95452	0.883837	1.03086	7.08767	0.717143	NA	NA
CD62L- myeloid Dendritic Cell %Dendritic Cell || id:ebi-a-GCST90001469	Crohn's disease	Weighted median	12	-0.0347326	0.0295377	0.239646	0.965864	0.911534	1.02343	NA	NA	NA	NA
CD62L- plasmacytoid Dendritic Cell Absolute Count || id:ebi-a-GCST90001470	Crohn's disease	Inverse variance weighted	15	0.00725827	0.037169	0.845176	1.00728	0.936512	1.08341	20.1433	0.125687	0.00896919	0.653578
CD62L- plasmacytoid Dendritic Cell Absolute Count || id:ebi-a-GCST90001470	Crohn's disease	MR Egger	15	-0.0360844	0.101822	0.72873	0.964559	0.790053	1.17761	19.8216	0.0997481	NA	NA
CD62L- plasmacytoid Dendritic Cell Absolute Count || id:ebi-a-GCST90001470	Crohn's disease	Weighted median	15	0.0357254	0.0469822	0.447013	1.03637	0.945199	1.13634	NA	NA	NA	NA
CD62L- plasmacytoid Dendritic Cell %Dendritic Cell || id:ebi-a-GCST90001471	Crohn's disease	Inverse variance weighted	14	0.00653993	0.0458129	0.886485	1.00656	0.920118	1.10113	27.3914	0.0109917	-0.0125307	0.60319
CD62L- plasmacytoid Dendritic Cell %Dendritic Cell || id:ebi-a-GCST90001471	Crohn's disease	MR Egger	14	0.0656039	0.120255	0.595379	1.0678	0.843583	1.35162	26.7559	0.00837698	NA	NA
CD62L- plasmacytoid Dendritic Cell %Dendritic Cell || id:ebi-a-GCST90001471	Crohn's disease	Weighted median	14	0.0489395	0.0517752	0.344541	1.05016	0.948816	1.16232	NA	NA	NA	NA
CD62L- CD86+ myeloid Dendritic Cell Absolute Count || id:ebi-a-GCST90001472	Crohn's disease	Inverse variance weighted	10	-0.011963	0.0261429	0.64724	0.988108	0.938753	1.04006	11.2031	0.262046	0.00853644	0.553626
CD62L- CD86+ myeloid Dendritic Cell Absolute Count || id:ebi-a-GCST90001472	Crohn's disease	MR Egger	10	-0.0317093	0.0418815	0.470687	0.968788	0.892439	1.05167	10.6923	0.219753	NA	NA
CD62L- CD86+ myeloid Dendritic Cell Absolute Count || id:ebi-a-GCST90001472	Crohn's disease	Weighted median	10	-0.025634	0.0262875	0.329492	0.974692	0.925744	1.02623	NA	NA	NA	NA
CD62L- CD86+ myeloid Dendritic Cell %Dendritic Cell || id:ebi-a-GCST90001473	Crohn's disease	Inverse variance weighted	12	-0.0171261	0.031772	0.589865	0.98302	0.923671	1.04618	20.1241	0.0436675	0.00409125	0.778497
CD62L- CD86+ myeloid Dendritic Cell %Dendritic Cell || id:ebi-a-GCST90001473	Crohn's disease	MR Egger	12	-0.0276125	0.0491728	0.586793	0.972765	0.883388	1.07119	19.9574	0.0296579	NA	NA
CD62L- CD86+ myeloid Dendritic Cell %Dendritic Cell || id:ebi-a-GCST90001473	Crohn's disease	Weighted median	12	-0.0259293	0.0277856	0.350721	0.974404	0.922757	1.02894	NA	NA	NA	NA
Plasmacytoid Dendritic Cell %Dendritic Cell || id:ebi-a-GCST90001474	Crohn's disease	Inverse variance weighted	16	-0.0238882	0.0392087	0.542353	0.976395	0.90417	1.05439	34.0317	0.00337063	-0.0149185	0.393628
Plasmacytoid Dendritic Cell %Dendritic Cell || id:ebi-a-GCST90001474	Crohn's disease	MR Egger	16	0.040243	0.0828839	0.634808	1.04106	0.884963	1.2247	32.2473	0.00369404	NA	NA
Plasmacytoid Dendritic Cell %Dendritic Cell || id:ebi-a-GCST90001474	Crohn's disease	Weighted median	16	0.0539307	0.0378798	0.154524	1.05541	0.979891	1.13675	NA	NA	NA	NA
HLA DR++ monocyte %monocyte || id:ebi-a-GCST90001475	Crohn's disease	Inverse variance weighted	9	-0.00907272	0.0562179	0.87179	0.990968	0.887577	1.1064	12.4589	0.131875	-0.039397	0.496341
HLA DR++ monocyte %monocyte || id:ebi-a-GCST90001475	Crohn's disease	MR Egger	9	0.218852	0.322945	0.519739	1.24465	0.660922	2.34392	11.6055	0.114302	NA	NA
HLA DR++ monocyte %monocyte || id:ebi-a-GCST90001475	Crohn's disease	Weighted median	9	-0.0341873	0.0618642	0.580525	0.966391	0.856038	1.09097	NA	NA	NA	NA
HLA DR++ monocyte %leukocyte || id:ebi-a-GCST90001476	Crohn's disease	Inverse variance weighted	4	-0.0699292	0.0952131	0.462675	0.93246	0.773719	1.12377	11.246	0.0104673	0.0492409	0.671979
HLA DR++ monocyte %leukocyte || id:ebi-a-GCST90001476	Crohn's disease	MR Egger	4	-0.294392	0.470184	0.595168	0.744984	0.296427	1.8723	10.036	0.00661782	NA	NA
HLA DR++ monocyte %leukocyte || id:ebi-a-GCST90001476	Crohn's disease	Weighted median	4	-0.133095	0.055415	0.0163157	0.875382	0.785285	0.975816	NA	NA	NA	NA
HLA DR++ monocyte Absolute Count || id:ebi-a-GCST90001477	Crohn's disease	Inverse variance weighted	9	0.0146915	0.0636081	0.81734	1.0148	0.895852	1.14954	14.3407	0.0733057	-0.0368877	0.389995
HLA DR++ monocyte Absolute Count || id:ebi-a-GCST90001477	Crohn's disease	MR Egger	9	0.231073	0.244738	0.376525	1.25995	0.779881	2.03554	12.8049	0.0770065	NA	NA
HLA DR++ monocyte Absolute Count || id:ebi-a-GCST90001477	Crohn's disease	Weighted median	9	-0.00827987	0.0653064	0.899111	0.991754	0.872598	1.12718	NA	NA	NA	NA
CD4 regulatory T cell %CD4+ T cell || id:ebi-a-GCST90001478	Crohn's disease	Inverse variance weighted	10	0.0821461	0.0605598	0.174957	1.08561	0.964109	1.22243	18.1039	0.0339868	-0.024134	0.56941
CD4 regulatory T cell %CD4+ T cell || id:ebi-a-GCST90001478	Crohn's disease	MR Egger	10	0.203275	0.213641	0.369219	1.22541	0.806169	1.86267	17.3411	0.0267472	NA	NA
CD4 regulatory T cell %CD4+ T cell || id:ebi-a-GCST90001478	Crohn's disease	Weighted median	10	0.0461714	0.0634952	0.467125	1.04725	0.924706	1.18604	NA	NA	NA	NA
CD4 regulatory T cell %T cell || id:ebi-a-GCST90001479	Crohn's disease	Inverse variance weighted	10	0.00996032	0.0391699	0.799275	1.01001	0.93537	1.09061	8.95699	0.441254	-0.018263	0.366583
CD4 regulatory T cell %T cell || id:ebi-a-GCST90001479	Crohn's disease	MR Egger	10	0.107807	0.10952	0.35377	1.11383	0.898658	1.38053	8.03689	0.429875	NA	NA
CD4 regulatory T cell %T cell || id:ebi-a-GCST90001479	Crohn's disease	Weighted median	10	0.011264	0.0557415	0.839858	1.01133	0.906659	1.12808	NA	NA	NA	NA
Resting CD4 regulatory T cell Absolute Count || id:ebi-a-GCST90001480	Crohn's disease	Inverse variance weighted	11	0.0378822	0.0768844	0.622213	1.03861	0.893319	1.20753	33.8254	0.000197708	0.0940763	0.246292
Resting CD4 regulatory T cell Absolute Count || id:ebi-a-GCST90001480	Crohn's disease	MR Egger	11	-0.40039	0.361263	0.296468	0.670059	0.330065	1.36027	28.889	0.000676581	NA	NA
Resting CD4 regulatory T cell Absolute Count || id:ebi-a-GCST90001480	Crohn's disease	Weighted median	11	0.0183295	0.0619505	0.767327	1.0185	0.902043	1.14999	NA	NA	NA	NA
Resting CD4 regulatory T cell %CD4 regulatory T cell || id:ebi-a-GCST90001481	Crohn's disease	Inverse variance weighted	10	-0.0459661	0.080467	0.567836	0.955074	0.815722	1.11823	44.9798	9.3062e-07	-0.0402859	0.541338
Resting CD4 regulatory T cell %CD4 regulatory T cell || id:ebi-a-GCST90001481	Crohn's disease	MR Egger	10	0.119184	0.27194	0.672781	1.12658	0.661122	1.91973	42.8024	9.56967e-07	NA	NA
Resting CD4 regulatory T cell %CD4 regulatory T cell || id:ebi-a-GCST90001481	Crohn's disease	Weighted median	10	-0.0180358	0.0516689	0.727041	0.982126	0.887535	1.0868	NA	NA	NA	NA
Resting CD4 regulatory T cell %CD4+ T cell || id:ebi-a-GCST90001482	Crohn's disease	Inverse variance weighted	12	-0.0425646	0.0436087	0.329035	0.958329	0.87982	1.04384	16.3027	0.13026	-0.0420398	0.338562
Resting CD4 regulatory T cell %CD4+ T cell || id:ebi-a-GCST90001482	Crohn's disease	MR Egger	12	0.138082	0.184945	0.472485	1.14807	0.798988	1.64967	14.8069	0.139261	NA	NA
Resting CD4 regulatory T cell %CD4+ T cell || id:ebi-a-GCST90001482	Crohn's disease	Weighted median	12	0.00919012	0.0540618	0.865016	1.00923	0.907764	1.12204	NA	NA	NA	NA
CD39+ resting CD4 regulatory T cell Absolute Count || id:ebi-a-GCST90001483	Crohn's disease	Inverse variance weighted	14	-0.0533095	0.0221201	0.0159524	0.948087	0.90786	0.990095	20.9396	0.074131	0.0216881	0.0690442
CD39+ resting CD4 regulatory T cell Absolute Count || id:ebi-a-GCST90001483	Crohn's disease	MR Egger	14	-0.106545	0.0332968	0.00763444	0.898934	0.842142	0.959557	15.7174	0.204526	NA	NA
CD39+ resting CD4 regulatory T cell Absolute Count || id:ebi-a-GCST90001483	Crohn's disease	Weighted median	14	-0.0677999	0.0205439	0.000966014	0.934447	0.897568	0.972842	NA	NA	NA	NA
CD39+ resting CD4 regulatory T cell %resting CD4 regulatory T cell || id:ebi-a-GCST90001484	Crohn's disease	Inverse variance weighted	14	-0.00246674	0.0301781	0.934854	0.997536	0.940244	1.05832	14.4139	0.345357	0.00600991	0.68437
CD39+ resting CD4 regulatory T cell %resting CD4 regulatory T cell || id:ebi-a-GCST90001484	Crohn's disease	MR Egger	14	-0.027817	0.0683844	0.691335	0.972566	0.850568	1.11206	14.2084	0.287597	NA	NA
CD39+ resting CD4 regulatory T cell %resting CD4 regulatory T cell || id:ebi-a-GCST90001484	Crohn's disease	Weighted median	14	-0.0158817	0.0370169	0.667895	0.984244	0.915363	1.05831	NA	NA	NA	NA
CD39+ resting CD4 regulatory T cell %CD4 regulatory T cell || id:ebi-a-GCST90001485	Crohn's disease	Inverse variance weighted	16	-0.0587029	0.0170209	0.000562916	0.942987	0.912047	0.974976	15.8129	0.394593	0.0111766	0.184511
CD39+ resting CD4 regulatory T cell %CD4 regulatory T cell || id:ebi-a-GCST90001485	Crohn's disease	MR Egger	16	-0.0868089	0.0260818	0.00497391	0.916852	0.87116	0.964941	13.8646	0.459847	NA	NA
CD39+ resting CD4 regulatory T cell %CD4 regulatory T cell || id:ebi-a-GCST90001485	Crohn's disease	Weighted median	16	-0.0712616	0.0204734	0.00050011	0.931218	0.89459	0.969346	NA	NA	NA	NA
Activated CD4 regulatory T cell Absolute Count || id:ebi-a-GCST90001486	Crohn's disease	Inverse variance weighted	6	0.0161315	0.0983717	0.869743	1.01626	0.83805	1.23237	12.4835	0.0287314	-0.0789849	0.283544
Activated CD4 regulatory T cell Absolute Count || id:ebi-a-GCST90001486	Crohn's disease	MR Egger	6	0.551725	0.442756	0.28072	1.73625	0.729004	4.13516	9.02689	0.0604307	NA	NA
Activated CD4 regulatory T cell Absolute Count || id:ebi-a-GCST90001486	Crohn's disease	Weighted median	6	-0.0567941	0.0838856	0.498379	0.944789	0.801549	1.11363	NA	NA	NA	NA
Activated CD4 regulatory T cell %CD4 regulatory T cell || id:ebi-a-GCST90001487	Crohn's disease	Inverse variance weighted	14	-0.115641	0.0717314	0.106932	0.890795	0.773961	1.02527	46.0289	1.40783e-05	-0.0446247	0.285475
Activated CD4 regulatory T cell %CD4 regulatory T cell || id:ebi-a-GCST90001487	Crohn's disease	MR Egger	14	0.17342	0.268151	0.529985	1.18937	0.703171	2.01173	41.6872	3.75914e-05	NA	NA
Activated CD4 regulatory T cell %CD4 regulatory T cell || id:ebi-a-GCST90001487	Crohn's disease	Weighted median	14	0.00399668	0.0604327	0.947271	1.004	0.891855	1.13026	NA	NA	NA	NA
Activated CD4 regulatory T cell %CD4+ T cell || id:ebi-a-GCST90001488	Crohn's disease	Inverse variance weighted	6	-0.123461	0.0589339	0.0361799	0.883856	0.787438	0.992081	2.54127	0.770267	-0.0122834	0.785213
Activated CD4 regulatory T cell %CD4+ T cell || id:ebi-a-GCST90001488	Crohn's disease	MR Egger	6	-0.0419602	0.285803	0.89038	0.958908	0.547642	1.67903	2.45635	0.652469	NA	NA
Activated CD4 regulatory T cell %CD4+ T cell || id:ebi-a-GCST90001488	Crohn's disease	Weighted median	6	-0.0898919	0.0712363	0.206991	0.91403	0.794919	1.05099	NA	NA	NA	NA
CD39+ activated CD4 regulatory T cell Absolute Count || id:ebi-a-GCST90001489	Crohn's disease	Inverse variance weighted	21	0.00871345	0.0297089	0.769297	1.00875	0.95169	1.06923	30.7021	0.0592479	0.027519	0.0913462
CD39+ activated CD4 regulatory T cell Absolute Count || id:ebi-a-GCST90001489	Crohn's disease	MR Egger	21	-0.114961	0.075051	0.142062	0.891401	0.769464	1.03266	26.3208	0.121495	NA	NA
CD39+ activated CD4 regulatory T cell Absolute Count || id:ebi-a-GCST90001489	Crohn's disease	Weighted median	21	-0.0176313	0.0333229	0.596733	0.982523	0.920403	1.04884	NA	NA	NA	NA
CD39+ activated CD4 regulatory T cell %activated CD4 regulatory T cell || id:ebi-a-GCST90001490	Crohn's disease	Inverse variance weighted	3	0.0350857	0.0787152	0.655792	1.03571	0.887634	1.20849	0.924233	0.629949	0.0294007	0.661993
CD39+ activated CD4 regulatory T cell %activated CD4 regulatory T cell || id:ebi-a-GCST90001490	Crohn's disease	MR Egger	3	-0.13274	0.296456	0.731993	0.875693	0.489782	1.56567	0.57945	0.446528	NA	NA
CD39+ activated CD4 regulatory T cell %activated CD4 regulatory T cell || id:ebi-a-GCST90001490	Crohn's disease	Weighted median	3	0.0653688	0.0907368	0.471265	1.06755	0.893619	1.27534	NA	NA	NA	NA
CD39+ activated CD4 regulatory T cell %CD4 regulatory T cell || id:ebi-a-GCST90001491	Crohn's disease	Inverse variance weighted	12	-0.015326	0.0288987	0.59588	0.984791	0.930561	1.04218	10.5705	0.479917	0.00686683	0.711994
CD39+ activated CD4 regulatory T cell %CD4 regulatory T cell || id:ebi-a-GCST90001491	Crohn's disease	MR Egger	12	-0.0436675	0.0802312	0.59818	0.957272	0.817977	1.12029	10.4201	0.40444	NA	NA
CD39+ activated CD4 regulatory T cell %CD4 regulatory T cell || id:ebi-a-GCST90001491	Crohn's disease	Weighted median	12	-0.0318977	0.0380719	0.402127	0.968606	0.898958	1.04365	NA	NA	NA	NA
Secreting CD4 regulatory T cell Absolute Count || id:ebi-a-GCST90001492	Crohn's disease	Inverse variance weighted	7	0.23251	0.10834	0.0318645	1.26176	1.02037	1.56027	37.1196	1.6688e-06	-0.00133837	0.981858
Secreting CD4 regulatory T cell Absolute Count || id:ebi-a-GCST90001492	Crohn's disease	MR Egger	7	0.239093	0.299939	0.461529	1.2701	0.705544	2.28639	37.1154	5.67874e-07	NA	NA
Secreting CD4 regulatory T cell Absolute Count || id:ebi-a-GCST90001492	Crohn's disease	Weighted median	7	0.0151985	0.084636	0.857486	1.01531	0.860116	1.19852	NA	NA	NA	NA
Secreting CD4 regulatory T cell %CD4 regulatory T cell || id:ebi-a-GCST90001493	Crohn's disease	Inverse variance weighted	15	0.019448	0.0427078	0.648841	1.01964	0.937762	1.10866	25.9098	0.0265789	0.00651127	0.777628
Secreting CD4 regulatory T cell %CD4 regulatory T cell || id:ebi-a-GCST90001493	Crohn's disease	MR Egger	15	-0.0147206	0.126466	0.909115	0.985387	0.769054	1.26258	25.7451	0.0183907	NA	NA
Secreting CD4 regulatory T cell %CD4 regulatory T cell || id:ebi-a-GCST90001493	Crohn's disease	Weighted median	15	0.00944292	0.0467075	0.839783	1.00949	0.921176	1.10627	NA	NA	NA	NA
Secreting CD4 regulatory T cell %CD4+ T cell || id:ebi-a-GCST90001494	Crohn's disease	Inverse variance weighted	15	0.00511876	0.0452366	0.909907	1.00513	0.91985	1.09832	27.2276	0.0179827	-0.0242868	0.375719
Secreting CD4 regulatory T cell %CD4+ T cell || id:ebi-a-GCST90001494	Crohn's disease	MR Egger	15	0.146187	0.160385	0.378634	1.15741	0.845213	1.58493	25.5726	0.0193909	NA	NA
Secreting CD4 regulatory T cell %CD4+ T cell || id:ebi-a-GCST90001494	Crohn's disease	Weighted median	15	0.0108606	0.0513068	0.832357	1.01092	0.914205	1.11787	NA	NA	NA	NA
CD39+ secreting CD4 regulatory T cell Absolute Count || id:ebi-a-GCST90001495	Crohn's disease	Inverse variance weighted	17	-0.0205469	0.0249772	0.410722	0.979663	0.932858	1.02882	15.9903	0.453639	0.00387311	0.825125
CD39+ secreting CD4 regulatory T cell Absolute Count || id:ebi-a-GCST90001495	Crohn's disease	MR Egger	17	-0.0355627	0.0715704	0.626469	0.965062	0.838752	1.11039	15.9366	0.38628	NA	NA
CD39+ secreting CD4 regulatory T cell Absolute Count || id:ebi-a-GCST90001495	Crohn's disease	Weighted median	17	-0.0357925	0.032737	0.274246	0.96484	0.904876	1.02878	NA	NA	NA	NA
CD39+ secreting CD4 regulatory T cell %secreting CD4 regulatory T cell || id:ebi-a-GCST90001496	Crohn's disease	Inverse variance weighted	13	-0.0291343	0.0273296	0.286408	0.971286	0.920627	1.02473	4.22246	0.979079	-0.00520944	0.697839
CD39+ secreting CD4 regulatory T cell %secreting CD4 regulatory T cell || id:ebi-a-GCST90001496	Crohn's disease	MR Egger	13	-0.00892218	0.0576072	0.879722	0.991118	0.885297	1.10959	4.0636	0.968019	NA	NA
CD39+ secreting CD4 regulatory T cell %secreting CD4 regulatory T cell || id:ebi-a-GCST90001496	Crohn's disease	Weighted median	13	-0.0316242	0.0360711	0.38064	0.968871	0.902738	1.03985	NA	NA	NA	NA
CD39+ secreting CD4 regulatory T cell %CD4 regulatory T cell || id:ebi-a-GCST90001497	Crohn's disease	Inverse variance weighted	11	-0.0342937	0.0303706	0.258824	0.966288	0.910447	1.02555	10.5184	0.396247	-0.0151334	0.400369
CD39+ secreting CD4 regulatory T cell %CD4 regulatory T cell || id:ebi-a-GCST90001497	Crohn's disease	MR Egger	11	0.0199395	0.0686893	0.778176	1.02014	0.891641	1.16716	9.68037	0.376975	NA	NA
CD39+ secreting CD4 regulatory T cell %CD4 regulatory T cell || id:ebi-a-GCST90001497	Crohn's disease	Weighted median	11	-0.0329432	0.0379317	0.385128	0.967593	0.898266	1.04227	NA	NA	NA	NA
Activated & resting CD4 regulatory T cell Absolute Count || id:ebi-a-GCST90001498	Crohn's disease	Inverse variance weighted	11	0.0596966	0.0912438	0.512948	1.06151	0.887682	1.26939	46.1667	1.33784e-06	-0.00647724	0.917178
Activated & resting CD4 regulatory T cell Absolute Count || id:ebi-a-GCST90001498	Crohn's disease	MR Egger	11	0.101796	0.405216	0.807291	1.10716	0.50036	2.44983	46.1081	5.75001e-07	NA	NA
Activated & resting CD4 regulatory T cell Absolute Count || id:ebi-a-GCST90001498	Crohn's disease	Weighted median	11	-0.0498994	0.0681391	0.463975	0.951325	0.832392	1.08725	NA	NA	NA	NA
Activated & resting CD4 regulatory T cell %CD4 regulatory T cell || id:ebi-a-GCST90001499	Crohn's disease	Inverse variance weighted	13	-0.0265034	0.0431003	0.538605	0.973845	0.894957	1.05969	21.1361	0.0484232	-0.00369923	0.877839
Activated & resting CD4 regulatory T cell %CD4 regulatory T cell || id:ebi-a-GCST90001499	Crohn's disease	MR Egger	13	-0.00759	0.128353	0.953906	0.992439	0.771698	1.27632	21.0886	0.0324646	NA	NA
Activated & resting CD4 regulatory T cell %CD4 regulatory T cell || id:ebi-a-GCST90001499	Crohn's disease	Weighted median	13	-0.000938862	0.0490987	0.984744	0.999062	0.9074	1.09998	NA	NA	NA	NA
Activated & resting CD4 regulatory T cell %CD4+ T cell || id:ebi-a-GCST90001500	Crohn's disease	Inverse variance weighted	13	-0.0229793	0.0434273	0.596705	0.977283	0.897541	1.06411	16.066	0.188233	0.0164004	0.569204
Activated & resting CD4 regulatory T cell %CD4+ T cell || id:ebi-a-GCST90001500	Crohn's disease	MR Egger	13	-0.125508	0.180351	0.500926	0.882049	0.619405	1.25606	15.5784	0.157519	NA	NA
Activated & resting CD4 regulatory T cell %CD4+ T cell || id:ebi-a-GCST90001500	Crohn's disease	Weighted median	13	-0.0126696	0.0548203	0.817229	0.98741	0.886816	1.09942	NA	NA	NA	NA
Activated & secreting CD4 regulatory T cell Absolute Count || id:ebi-a-GCST90001501	Crohn's disease	Inverse variance weighted	6	0.172345	0.114627	0.132701	1.18809	0.949022	1.48738	28.3548	3.10233e-05	-0.0563304	0.406546
Activated & secreting CD4 regulatory T cell Absolute Count || id:ebi-a-GCST90001501	Crohn's disease	MR Egger	6	0.425304	0.29671	0.225036	1.53006	0.855348	2.73698	23.3434	0.000108114	NA	NA
Activated & secreting CD4 regulatory T cell Absolute Count || id:ebi-a-GCST90001501	Crohn's disease	Weighted median	6	-0.0270318	0.0814914	0.740106	0.97333	0.829647	1.1419	NA	NA	NA	NA
Activated & secreting CD4 regulatory T cell %CD4 regulatory T cell || id:ebi-a-GCST90001502	Crohn's disease	Inverse variance weighted	12	0.0648851	0.0690708	0.347526	1.06704	0.931934	1.22173	47.3742	1.84524e-06	0.0554089	0.208105
Activated & secreting CD4 regulatory T cell %CD4 regulatory T cell || id:ebi-a-GCST90001502	Crohn's disease	MR Egger	12	-0.186669	0.198457	0.369074	0.829718	0.562342	1.22422	40.1103	1.62035e-05	NA	NA
Activated & secreting CD4 regulatory T cell %CD4 regulatory T cell || id:ebi-a-GCST90001502	Crohn's disease	Weighted median	12	0.0344894	0.0486076	0.477985	1.03509	0.941029	1.13856	NA	NA	NA	NA
Activated & secreting CD4 regulatory T cell %CD4+ T cell || id:ebi-a-GCST90001503	Crohn's disease	Inverse variance weighted	13	0.0591278	0.0645455	0.359634	1.06091	0.934839	1.20399	44.3119	1.35117e-05	-0.0683025	0.0125309
Activated & secreting CD4 regulatory T cell %CD4+ T cell || id:ebi-a-GCST90001503	Crohn's disease	MR Egger	13	0.430267	0.134281	0.00839137	1.53767	1.18184	2.00062	24.5219	0.0107036	NA	NA
Activated & secreting CD4 regulatory T cell %CD4+ T cell || id:ebi-a-GCST90001503	Crohn's disease	Weighted median	13	0.0199066	0.0597028	0.73881	1.02011	0.907456	1.14674	NA	NA	NA	NA
CD25++ CD4+ T cell Absolute Count || id:ebi-a-GCST90001504	Crohn's disease	Inverse variance weighted	8	0.123644	0.0751884	0.100081	1.13161	0.976554	1.31129	24.9344	0.000779385	-0.0824627	0.0114989
CD25++ CD4+ T cell Absolute Count || id:ebi-a-GCST90001504	Crohn's disease	MR Egger	8	0.448008	0.101275	0.00445334	1.56519	1.28339	1.90886	7.91958	0.244054	NA	NA
CD25++ CD4+ T cell Absolute Count || id:ebi-a-GCST90001504	Crohn's disease	Weighted median	8	0.0162163	0.0771183	0.833451	1.01635	0.873772	1.18219	NA	NA	NA	NA
CD25++ CD4+ T cell %CD4+ T cell || id:ebi-a-GCST90001505	Crohn's disease	Inverse variance weighted	13	0.0513894	0.06788	0.449013	1.05273	0.921589	1.20254	57.8562	5.53431e-08	-0.0664861	0.00544337
CD25++ CD4+ T cell %CD4+ T cell || id:ebi-a-GCST90001505	Crohn's disease	MR Egger	13	0.327747	0.0940104	0.00509177	1.38784	1.15429	1.66864	27.8015	0.00347173	NA	NA
CD25++ CD4+ T cell %CD4+ T cell || id:ebi-a-GCST90001505	Crohn's disease	Weighted median	13	0.155321	0.0613946	0.01141	1.16803	1.03561	1.31739	NA	NA	NA	NA
CD25++ CD4+ T cell %T cell || id:ebi-a-GCST90001506	Crohn's disease	Inverse variance weighted	7	0.129383	0.072393	0.0739	1.13813	0.987571	1.31163	22.7777	0.000874449	-0.0660078	0.00762025
CD25++ CD4+ T cell %T cell || id:ebi-a-GCST90001506	Crohn's disease	MR Egger	7	0.387136	0.0703691	0.00271183	1.47276	1.28301	1.69056	4.17492	0.524516	NA	NA
CD25++ CD4+ T cell %T cell || id:ebi-a-GCST90001506	Crohn's disease	Weighted median	7	0.0779406	0.0761236	0.305897	1.08106	0.931218	1.25501	NA	NA	NA	NA
CD25++ CD45RA+ CD4 not regulatory T cell Absolute Count || id:ebi-a-GCST90001507	Crohn's disease	Inverse variance weighted	12	-0.0391979	0.0408888	0.337737	0.96156	0.887506	1.04179	14.6942	0.196931	0.0145713	0.686049
CD25++ CD45RA+ CD4 not regulatory T cell Absolute Count || id:ebi-a-GCST90001507	Crohn's disease	MR Egger	12	-0.104728	0.163086	0.535208	0.900569	0.654178	1.23976	14.4439	0.153688	NA	NA
CD25++ CD45RA+ CD4 not regulatory T cell Absolute Count || id:ebi-a-GCST90001507	Crohn's disease	Weighted median	12	-0.0790628	0.0469777	0.0923781	0.923982	0.842704	1.0131	NA	NA	NA	NA
CD25++ CD45RA+ CD4 not regulatory T cell %CD4+ T cell || id:ebi-a-GCST90001508	Crohn's disease	Inverse variance weighted	11	0.00165557	0.0437653	0.969825	1.00166	0.919317	1.09137	14.2348	0.162548	-0.0186685	0.544684
CD25++ CD45RA+ CD4 not regulatory T cell %CD4+ T cell || id:ebi-a-GCST90001508	Crohn's disease	MR Egger	11	0.102595	0.166591	0.553245	1.10804	0.799377	1.53589	13.6345	0.135933	NA	NA
CD25++ CD45RA+ CD4 not regulatory T cell %CD4+ T cell || id:ebi-a-GCST90001508	Crohn's disease	Weighted median	11	-0.0212655	0.0505688	0.674102	0.978959	0.886583	1.08096	NA	NA	NA	NA
CD25++ CD45RA+ CD4 not regulatory T cell %T cell || id:ebi-a-GCST90001509	Crohn's disease	Inverse variance weighted	6	-0.0128214	0.0479611	0.789215	0.98726	0.898683	1.08457	2.31538	0.804005	-0.021397	0.632698
CD25++ CD45RA+ CD4 not regulatory T cell %T cell || id:ebi-a-GCST90001509	Crohn's disease	MR Egger	6	0.0840247	0.193514	0.686535	1.08766	0.744336	1.58933	2.04853	0.726833	NA	NA
CD25++ CD45RA+ CD4 not regulatory T cell %T cell || id:ebi-a-GCST90001509	Crohn's disease	Weighted median	6	-0.0313415	0.0603459	0.603507	0.969145	0.861036	1.09083	NA	NA	NA	NA
CD25++ CD45RA- CD4 not regulatory T cell Absolute Count || id:ebi-a-GCST90001510	Crohn's disease	Inverse variance weighted	4	0.18824	0.0790955	0.0173171	1.20712	1.03377	1.40955	11.1342	0.0110218	-0.0730221	0.0845429
CD25++ CD45RA- CD4 not regulatory T cell Absolute Count || id:ebi-a-GCST90001510	Crohn's disease	MR Egger	4	0.392606	0.0756359	0.0351683	1.48083	1.2768	1.71747	0.78384	0.675758	NA	NA
CD25++ CD45RA- CD4 not regulatory T cell Absolute Count || id:ebi-a-GCST90001510	Crohn's disease	Weighted median	4	0.160903	0.0519434	0.00195049	1.17457	1.06088	1.30045	NA	NA	NA	NA
CD25++ CD45RA- CD4 not regulatory T cell %CD4+ T cell || id:ebi-a-GCST90001511	Crohn's disease	Inverse variance weighted	15	0.099251	0.0529789	0.0610124	1.10434	0.995423	1.22518	45.8798	2.93336e-05	-0.05794	0.00576707
CD25++ CD45RA- CD4 not regulatory T cell %CD4+ T cell || id:ebi-a-GCST90001511	Crohn's disease	MR Egger	15	0.310919	0.075922	0.00126436	1.36468	1.17599	1.58364	24.9781	0.0232375	NA	NA
CD25++ CD45RA- CD4 not regulatory T cell %CD4+ T cell || id:ebi-a-GCST90001511	Crohn's disease	Weighted median	15	0.15948	0.0492629	0.00120656	1.1729	1.06495	1.2918	NA	NA	NA	NA
CD25++ CD45RA- CD4 not regulatory T cell %T cell || id:ebi-a-GCST90001512	Crohn's disease	Inverse variance weighted	13	0.139544	0.0419959	0.0008912	1.14975	1.0589	1.24839	21.7734	0.0401392	-0.0443544	0.00711328
CD25++ CD45RA- CD4 not regulatory T cell %T cell || id:ebi-a-GCST90001512	Crohn's disease	MR Egger	13	0.304832	0.0590339	0.00031155	1.3564	1.20819	1.52278	10.9019	0.451518	NA	NA
CD25++ CD45RA- CD4 not regulatory T cell %T cell || id:ebi-a-GCST90001512	Crohn's disease	Weighted median	13	0.139081	0.0540353	0.0100561	1.14922	1.03373	1.27761	NA	NA	NA	NA
CD4 regulatory T cell Absolute Count || id:ebi-a-GCST90001513	Crohn's disease	Inverse variance weighted	11	0.201382	0.088149	0.0223386	1.22309	1.02902	1.45376	46.6261	1.1042e-06	0.0319129	0.58514
CD4 regulatory T cell Absolute Count || id:ebi-a-GCST90001513	Crohn's disease	MR Egger	11	0.0376598	0.303264	0.903901	1.03838	0.573075	1.88148	45.0228	9.13751e-07	NA	NA
CD4 regulatory T cell Absolute Count || id:ebi-a-GCST90001513	Crohn's disease	Weighted median	11	0.097511	0.0665074	0.142603	1.10242	0.96769	1.25592	NA	NA	NA	NA
Hematopoietic Stem Cell Absolute Count || id:ebi-a-GCST90001514	Crohn's disease	Inverse variance weighted	12	-0.0626064	0.0327796	0.0561432	0.939313	0.880862	1.00164	6.9587	0.802418	0.014383	0.50872
Hematopoietic Stem Cell Absolute Count || id:ebi-a-GCST90001514	Crohn's disease	MR Egger	12	-0.13173	0.106057	0.242551	0.876578	0.712054	1.07912	6.48904	0.77264	NA	NA
Hematopoietic Stem Cell Absolute Count || id:ebi-a-GCST90001514	Crohn's disease	Weighted median	12	-0.0332517	0.0440417	0.450246	0.967295	0.887299	1.0545	NA	NA	NA	NA
Immature Myeloid-Derived Suppressor Cells Absolute Count || id:ebi-a-GCST90001515	Crohn's disease	Inverse variance weighted	13	0.0259289	0.0300512	0.388235	1.02627	0.967566	1.08853	17.6855	0.12558	0.0441418	0.0173298
Immature Myeloid-Derived Suppressor Cells Absolute Count || id:ebi-a-GCST90001515	Crohn's disease	MR Egger	13	-0.152023	0.0682426	0.0477189	0.858968	0.751429	0.981898	9.85542	0.543437	NA	NA
Immature Myeloid-Derived Suppressor Cells Absolute Count || id:ebi-a-GCST90001515	Crohn's disease	Weighted median	13	-0.0332965	0.0349448	0.340676	0.967252	0.903221	1.03582	NA	NA	NA	NA
Immature Myeloid-Derived Suppressor Cells %CD33dim HLA DR- CD66b- || id:ebi-a-GCST90001516	Crohn's disease	Inverse variance weighted	9	-0.0813617	0.0311636	0.00903337	0.92186	0.867237	0.979923	4.53503	0.805918	-0.00929462	0.639626
Immature Myeloid-Derived Suppressor Cells %CD33dim HLA DR- CD66b- || id:ebi-a-GCST90001516	Crohn's disease	MR Egger	9	-0.0436322	0.0831768	0.616078	0.957306	0.813297	1.12681	4.29567	0.745161	NA	NA
Immature Myeloid-Derived Suppressor Cells %CD33dim HLA DR- CD66b- || id:ebi-a-GCST90001516	Crohn's disease	Weighted median	9	-0.0667471	0.0388112	0.0854705	0.935432	0.866913	1.00937	NA	NA	NA	NA
CD33+ HLA DR+ Absolute Count || id:ebi-a-GCST90001517	Crohn's disease	Inverse variance weighted	15	0.0220061	0.0254928	0.388013	1.02225	0.972427	1.07463	13.7164	0.471044	-0.0163484	0.38459
CD33+ HLA DR+ Absolute Count || id:ebi-a-GCST90001517	Crohn's disease	MR Egger	15	0.0973996	0.0875812	0.286236	1.1023	0.928431	1.30873	12.9068	0.455037	NA	NA
CD33+ HLA DR+ Absolute Count || id:ebi-a-GCST90001517	Crohn's disease	Weighted median	15	0.0436447	0.0361144	0.22685	1.04461	0.973226	1.12123	NA	NA	NA	NA
CD33+ HLA DR+ CD14- Absolute Count || id:ebi-a-GCST90001518	Crohn's disease	Inverse variance weighted	11	0.0326681	0.0328414	0.319871	1.03321	0.968796	1.1019	13.2113	0.212098	-0.0330184	0.100315
CD33+ HLA DR+ CD14- Absolute Count || id:ebi-a-GCST90001518	Crohn's disease	MR Egger	11	0.176169	0.0837529	0.0647556	1.19264	1.01209	1.4054	9.62526	0.381665	NA	NA
CD33+ HLA DR+ CD14- Absolute Count || id:ebi-a-GCST90001518	Crohn's disease	Weighted median	11	0.0403571	0.0411656	0.326908	1.04118	0.960475	1.12867	NA	NA	NA	NA
CD33+ HLA DR+ CD14- %CD33+ HLA DR+ || id:ebi-a-GCST90001519	Crohn's disease	Inverse variance weighted	11	0.0205532	0.0408534	0.614896	1.02077	0.942217	1.10586	19.7608	0.0315976	0.0470353	0.248665
CD33+ HLA DR+ CD14- %CD33+ HLA DR+ || id:ebi-a-GCST90001519	Crohn's disease	MR Egger	11	-0.173545	0.16233	0.312863	0.840679	0.611579	1.1556	16.9036	0.0502473	NA	NA
CD33+ HLA DR+ CD14- %CD33+ HLA DR+ || id:ebi-a-GCST90001519	Crohn's disease	Weighted median	11	0.0139574	0.043916	0.750621	1.01406	0.930421	1.10521	NA	NA	NA	NA
CD33+ HLA DR+ CD14dim Absolute Count || id:ebi-a-GCST90001520	Crohn's disease	Inverse variance weighted	12	-0.00829082	0.0331809	0.80269	0.991743	0.929298	1.05838	13.6049	0.25563	-0.000303015	0.990799
CD33+ HLA DR+ CD14dim Absolute Count || id:ebi-a-GCST90001520	Crohn's disease	MR Egger	12	-0.0069662	0.117314	0.953819	0.993058	0.789069	1.24978	13.6047	0.191796	NA	NA
CD33+ HLA DR+ CD14dim Absolute Count || id:ebi-a-GCST90001520	Crohn's disease	Weighted median	12	0.0434523	0.0409245	0.288341	1.04441	0.963908	1.13164	NA	NA	NA	NA
CD33+ HLA DR+ CD14dim %CD33+ HLA DR+ || id:ebi-a-GCST90001521	Crohn's disease	Inverse variance weighted	14	0.0390895	0.0624383	0.531283	1.03986	0.920085	1.17524	61.19	3.21528e-08	-0.00455611	0.92902
CD33+ HLA DR+ CD14dim %CD33+ HLA DR+ || id:ebi-a-GCST90001521	Crohn's disease	MR Egger	14	0.0638472	0.279809	0.823347	1.06593	0.615957	1.84462	61.1478	1.39317e-08	NA	NA
CD33+ HLA DR+ CD14dim %CD33+ HLA DR+ || id:ebi-a-GCST90001521	Crohn's disease	Weighted median	14	0.0793064	0.0443183	0.0735383	1.08254	0.992471	1.18077	NA	NA	NA	NA
CD33- HLA DR- Absolute Count || id:ebi-a-GCST90001522	Crohn's disease	Inverse variance weighted	10	0.000625429	0.0554234	0.990996	1.00063	0.897624	1.11545	30.8076	0.000319385	-0.0375527	0.480492
CD33- HLA DR- Absolute Count || id:ebi-a-GCST90001522	Crohn's disease	MR Egger	10	0.147507	0.206494	0.495329	1.15894	0.773198	1.73713	28.8343	0.000339042	NA	NA
CD33- HLA DR- Absolute Count || id:ebi-a-GCST90001522	Crohn's disease	Weighted median	10	0.0776556	0.0487725	0.111339	1.08075	0.982221	1.18916	NA	NA	NA	NA
CD33- HLA DR+ Absolute Count || id:ebi-a-GCST90001523	Crohn's disease	Inverse variance weighted	10	-0.0758641	0.053842	0.158831	0.926942	0.834106	1.03011	25.6681	0.00231458	-0.0170241	0.739929
CD33- HLA DR+ Absolute Count || id:ebi-a-GCST90001523	Crohn's disease	MR Egger	10	0.00531212	0.242891	0.983087	1.00533	0.624531	1.6183	25.2946	0.00138554	NA	NA
CD33- HLA DR+ Absolute Count || id:ebi-a-GCST90001523	Crohn's disease	Weighted median	10	-0.0149482	0.0547031	0.784653	0.985163	0.885001	1.09666	NA	NA	NA	NA
Granulocytic Myeloid-Derived Suppressor Cells Absolute Count || id:ebi-a-GCST90001524	Crohn's disease	Inverse variance weighted	13	0.000296388	0.027529	0.99141	1.0003	0.947754	1.05575	5.62527	0.933782	-0.0225273	0.236093
Granulocytic Myeloid-Derived Suppressor Cells Absolute Count || id:ebi-a-GCST90001524	Crohn's disease	MR Egger	13	0.0994808	0.0837919	0.26014	1.1046	0.9373	1.30175	4.05459	0.968293	NA	NA
Granulocytic Myeloid-Derived Suppressor Cells Absolute Count || id:ebi-a-GCST90001524	Crohn's disease	Weighted median	13	0.00674649	0.0353866	0.848799	1.00677	0.939309	1.07908	NA	NA	NA	NA
CD33dim HLA DR+ CD11b+ Absolute Count || id:ebi-a-GCST90001525	Crohn's disease	Inverse variance weighted	15	0.00621388	0.031169	0.841981	1.00623	0.946601	1.06962	20.5773	0.112966	0.0269655	0.309453
CD33dim HLA DR+ CD11b+ Absolute Count || id:ebi-a-GCST90001525	Crohn's disease	MR Egger	15	-0.11976	0.12308	0.348298	0.887133	0.696981	1.12916	18.9468	0.124762	NA	NA
CD33dim HLA DR+ CD11b+ Absolute Count || id:ebi-a-GCST90001525	Crohn's disease	Weighted median	15	0.0202219	0.0387593	0.601857	1.02043	0.945779	1.10097	NA	NA	NA	NA
CD33dim HLA DR+ CD11b+ %CD33dim HLA DR+ || id:ebi-a-GCST90001526	Crohn's disease	Inverse variance weighted	11	-0.0642649	0.0267723	0.0163759	0.937757	0.889818	0.988278	17.5441	0.0631579	0.0107745	0.62117
CD33dim HLA DR+ CD11b+ %CD33dim HLA DR+ || id:ebi-a-GCST90001526	Crohn's disease	MR Egger	11	-0.0935199	0.0635796	0.175393	0.91072	0.804016	1.03158	17.0481	0.0479676	NA	NA
CD33dim HLA DR+ CD11b+ %CD33dim HLA DR+ || id:ebi-a-GCST90001526	Crohn's disease	Weighted median	11	-0.0665863	0.0262681	0.0112488	0.935582	0.888632	0.985013	NA	NA	NA	NA
CD33dim HLA DR+ CD11b- Absolute Count || id:ebi-a-GCST90001527	Crohn's disease	Inverse variance weighted	13	0.000655098	0.0468439	0.988842	1.00066	0.912873	1.09688	37.1505	0.000211188	0.0313668	0.295744
CD33dim HLA DR+ CD11b- Absolute Count || id:ebi-a-GCST90001527	Crohn's disease	MR Egger	13	-0.145183	0.140733	0.324399	0.864864	0.656378	1.13957	33.4823	0.00043934	NA	NA
CD33dim HLA DR+ CD11b- Absolute Count || id:ebi-a-GCST90001527	Crohn's disease	Weighted median	13	0.0424646	0.0449057	0.344332	1.04338	0.955471	1.13937	NA	NA	NA	NA
CD33dim HLA DR+ CD11b- %CD33dim HLA DR+ || id:ebi-a-GCST90001528	Crohn's disease	Inverse variance weighted	11	0.0870676	0.0202326	1.68248e-05	1.09097	1.04855	1.1351	8.87945	0.543581	0.0131172	0.376803
CD33dim HLA DR+ CD11b- %CD33dim HLA DR+ || id:ebi-a-GCST90001528	Crohn's disease	MR Egger	11	0.0501956	0.044524	0.288739	1.05148	0.963607	1.14736	8.01516	0.532619	NA	NA
CD33dim HLA DR+ CD11b- %CD33dim HLA DR+ || id:ebi-a-GCST90001528	Crohn's disease	Weighted median	11	0.0712536	0.0264915	0.00715218	1.07385	1.01952	1.13108	NA	NA	NA	NA
CD66b++ myeloid cell Absolute Count || id:ebi-a-GCST90001529	Crohn's disease	Inverse variance weighted	10	0.0534955	0.0328221	0.103131	1.05495	0.989223	1.12505	8.59734	0.475241	0.0467536	0.109474
CD66b++ myeloid cell Absolute Count || id:ebi-a-GCST90001529	Crohn's disease	MR Egger	10	-0.160949	0.123544	0.228902	0.851335	0.668248	1.08459	5.35563	0.718977	NA	NA
CD66b++ myeloid cell Absolute Count || id:ebi-a-GCST90001529	Crohn's disease	Weighted median	10	0.0504701	0.0435092	0.246054	1.05177	0.965791	1.14539	NA	NA	NA	NA
Monocytic Myeloid-Derived Suppressor Cells Absolute Count || id:ebi-a-GCST90001530	Crohn's disease	Inverse variance weighted	10	-0.00427582	0.0716665	0.952424	0.995733	0.865245	1.1459	85.4351	1.33558e-14	-0.0154344	0.78807
Monocytic Myeloid-Derived Suppressor Cells Absolute Count || id:ebi-a-GCST90001530	Crohn's disease	MR Egger	10	0.0447532	0.19191	0.821462	1.04577	0.717926	1.52333	84.6177	5.72505e-15	NA	NA
Monocytic Myeloid-Derived Suppressor Cells Absolute Count || id:ebi-a-GCST90001530	Crohn's disease	Weighted median	10	0.0572255	0.0326607	0.0797535	1.05889	0.993233	1.1289	NA	NA	NA	NA
CD33dim HLA DR- Absolute Count || id:ebi-a-GCST90001531	Crohn's disease	Inverse variance weighted	9	-0.00262904	0.0532992	0.960659	0.997374	0.89844	1.1072	19.1724	0.0139644	0.0244197	0.449585
CD33dim HLA DR- Absolute Count || id:ebi-a-GCST90001531	Crohn's disease	MR Egger	9	-0.113714	0.149058	0.470453	0.892513	0.666398	1.19535	17.5635	0.0141026	NA	NA
CD33dim HLA DR- Absolute Count || id:ebi-a-GCST90001531	Crohn's disease	Weighted median	9	-0.0475154	0.0486533	0.328762	0.953596	0.866862	1.04901	NA	NA	NA	NA
Basophil Absolute Count || id:ebi-a-GCST90001532	Crohn's disease	Inverse variance weighted	12	0.0234756	0.041031	0.567225	1.02375	0.944646	1.10949	33.498	0.000436762	0.0213064	0.358534
Basophil Absolute Count || id:ebi-a-GCST90001532	Crohn's disease	MR Egger	12	-0.0527749	0.0892861	0.567588	0.948593	0.796303	1.13001	30.6583	0.000668008	NA	NA
Basophil Absolute Count || id:ebi-a-GCST90001532	Crohn's disease	Weighted median	12	0.0278787	0.0320557	0.384468	1.02827	0.965653	1.09495	NA	NA	NA	NA
Basophil %CD33dim HLA DR- CD66b- || id:ebi-a-GCST90001533	Crohn's disease	Inverse variance weighted	16	0.0202217	0.0247344	0.413612	1.02043	0.972138	1.07112	20.0291	0.170818	-0.00144022	0.921513
Basophil %CD33dim HLA DR- CD66b- || id:ebi-a-GCST90001533	Crohn's disease	MR Egger	16	0.0255613	0.0590592	0.671747	1.02589	0.913753	1.15179	20.0148	0.129677	NA	NA
Basophil %CD33dim HLA DR- CD66b- || id:ebi-a-GCST90001533	Crohn's disease	Weighted median	16	0.0238899	0.0291026	0.411711	1.02418	0.967392	1.0843	NA	NA	NA	NA
CD45RA- CD4+ T cell Absolute Count || id:ebi-a-GCST90001534	Crohn's disease	Inverse variance weighted	9	0.127333	0.0754714	0.0915707	1.1358	0.97962	1.31687	26.9544	0.000719916	-0.00668312	0.890687
CD45RA- CD4+ T cell Absolute Count || id:ebi-a-GCST90001534	Crohn's disease	MR Egger	9	0.164344	0.271903	0.564633	1.17862	0.691712	2.00827	26.8764	0.000350785	NA	NA
CD45RA- CD4+ T cell Absolute Count || id:ebi-a-GCST90001534	Crohn's disease	Weighted median	9	0.0155657	0.0642619	0.808608	1.01569	0.895487	1.15202	NA	NA	NA	NA
CD45RA- CD4+ T cell %CD4+ T cell || id:ebi-a-GCST90001535	Crohn's disease	Inverse variance weighted	15	0.0265032	0.0470793	0.57347	1.02686	0.936344	1.12612	23.1657	0.0576261	0.0173254	0.524691
CD45RA- CD4+ T cell %CD4+ T cell || id:ebi-a-GCST90001535	Crohn's disease	MR Egger	15	-0.0875472	0.180967	0.636594	0.916176	0.642593	1.30623	22.4284	0.0490687	NA	NA
CD45RA- CD4+ T cell %CD4+ T cell || id:ebi-a-GCST90001535	Crohn's disease	Weighted median	15	0.0484941	0.0541321	0.370334	1.04969	0.944023	1.16718	NA	NA	NA	NA
CD45RA- CD4+ T cell %T cell || id:ebi-a-GCST90001536	Crohn's disease	Inverse variance weighted	11	0.0877972	0.051023	0.0852981	1.09177	0.987866	1.20659	14.4644	0.152844	-0.00643387	0.889084
CD45RA- CD4+ T cell %T cell || id:ebi-a-GCST90001536	Crohn's disease	MR Egger	11	0.130943	0.305503	0.678279	1.1399	0.626352	2.07452	14.4314	0.107787	NA	NA
CD45RA- CD4+ T cell %T cell || id:ebi-a-GCST90001536	Crohn's disease	Weighted median	11	0.0617359	0.0589848	0.295265	1.06368	0.947551	1.19404	NA	NA	NA	NA
Central Memory CD4+ T cell Absolute Count || id:ebi-a-GCST90001537	Crohn's disease	Inverse variance weighted	15	0.0747808	0.0759049	0.324531	1.07765	0.928678	1.25051	45.3216	3.61692e-05	-0.0595642	0.225417
Central Memory CD4+ T cell Absolute Count || id:ebi-a-GCST90001537	Crohn's disease	MR Egger	15	0.435419	0.292939	0.161024	1.54561	0.870453	2.74445	40.3003	0.000123659	NA	NA
Central Memory CD4+ T cell Absolute Count || id:ebi-a-GCST90001537	Crohn's disease	Weighted median	15	-0.0109025	0.0707502	0.877532	0.989157	0.861076	1.13629	NA	NA	NA	NA
Central Memory CD4+ T cell %CD4+ T cell || id:ebi-a-GCST90001538	Crohn's disease	Inverse variance weighted	15	-0.0118364	0.031454	0.706687	0.988233	0.929149	1.05107	7.5017	0.91364	0.0125817	0.526045
Central Memory CD4+ T cell %CD4+ T cell || id:ebi-a-GCST90001538	Crohn's disease	MR Egger	15	-0.0778037	0.106021	0.476065	0.925146	0.75156	1.13882	7.07719	0.89813	NA	NA
Central Memory CD4+ T cell %CD4+ T cell || id:ebi-a-GCST90001538	Crohn's disease	Weighted median	15	-0.00787433	0.0415961	0.849854	0.992157	0.914477	1.07643	NA	NA	NA	NA
Central Memory CD4+ T cell %T cell || id:ebi-a-GCST90001539	Crohn's disease	Inverse variance weighted	15	-0.00840929	0.0359887	0.815245	0.991626	0.924089	1.0641	14.1288	0.440157	0.00556451	0.823038
Central Memory CD4+ T cell %T cell || id:ebi-a-GCST90001539	Crohn's disease	MR Egger	15	-0.0446582	0.163158	0.788608	0.956324	0.694579	1.3167	14.0725	0.36876	NA	NA
Central Memory CD4+ T cell %T cell || id:ebi-a-GCST90001539	Crohn's disease	Weighted median	15	-0.028438	0.048639	0.558766	0.971963	0.883583	1.06918	NA	NA	NA	NA
Naive CD4+ T cell Absolute Count || id:ebi-a-GCST90001540	Crohn's disease	Inverse variance weighted	13	0.0818137	0.0680222	0.229073	1.08525	0.949794	1.24003	35.1446	0.000444101	0.0208503	0.548763
Naive CD4+ T cell Absolute Count || id:ebi-a-GCST90001540	Crohn's disease	MR Egger	13	-0.039145	0.20763	0.853892	0.961611	0.64012	1.44457	33.9631	0.000366754	NA	NA
Naive CD4+ T cell Absolute Count || id:ebi-a-GCST90001540	Crohn's disease	Weighted median	13	0.00222113	0.0589645	0.969952	1.00222	0.892839	1.12501	NA	NA	NA	NA
Naive CD4+ T cell %CD4+ T cell || id:ebi-a-GCST90001541	Crohn's disease	Inverse variance weighted	17	-0.0649167	0.0371675	0.080707	0.937146	0.871303	1.00796	17.2486	0.369691	-0.0249504	0.150185
Naive CD4+ T cell %CD4+ T cell || id:ebi-a-GCST90001541	Crohn's disease	MR Egger	17	0.0954286	0.11163	0.406072	1.10013	0.88394	1.36919	14.9488	0.45511	NA	NA
Naive CD4+ T cell %CD4+ T cell || id:ebi-a-GCST90001541	Crohn's disease	Weighted median	17	-0.0510507	0.0503477	0.310601	0.95023	0.860938	1.04878	NA	NA	NA	NA
Effector Memory CD4+ T cell Absolute Count || id:ebi-a-GCST90001542	Crohn's disease	Inverse variance weighted	8	0.0201711	0.0648643	0.75582	1.02038	0.898559	1.15871	11.2876	0.126559	-0.055855	0.179785
Effector Memory CD4+ T cell Absolute Count || id:ebi-a-GCST90001542	Crohn's disease	MR Egger	8	0.273696	0.1773	0.173612	1.31481	0.928846	1.86117	8.15509	0.22696	NA	NA
Effector Memory CD4+ T cell Absolute Count || id:ebi-a-GCST90001542	Crohn's disease	Weighted median	8	-0.00764358	0.0770401	0.920967	0.992386	0.853302	1.15414	NA	NA	NA	NA
Effector Memory CD4+ T cell %CD4+ T cell || id:ebi-a-GCST90001543	Crohn's disease	Inverse variance weighted	16	0.0239262	0.0412816	0.562195	1.02421	0.944607	1.11053	17.0015	0.318772	0.00160761	0.941503
Effector Memory CD4+ T cell %CD4+ T cell || id:ebi-a-GCST90001543	Crohn's disease	MR Egger	16	0.0138938	0.140916	0.922857	1.01399	0.769278	1.33655	16.9948	0.256457	NA	NA
Effector Memory CD4+ T cell %CD4+ T cell || id:ebi-a-GCST90001543	Crohn's disease	Weighted median	16	0.019459	0.0546073	0.721583	1.01965	0.916154	1.13484	NA	NA	NA	NA
Effector Memory CD4+ T cell %T cell || id:ebi-a-GCST90001544	Crohn's disease	Inverse variance weighted	8	0.060897	0.0497176	0.220629	1.06279	0.96411	1.17157	3.18943	0.866943	0.0187577	0.53247
Effector Memory CD4+ T cell %T cell || id:ebi-a-GCST90001544	Crohn's disease	MR Egger	8	-0.0468199	0.170106	0.792365	0.954259	0.683706	1.33188	2.75099	0.839388	NA	NA
Effector Memory CD4+ T cell %T cell || id:ebi-a-GCST90001544	Crohn's disease	Weighted median	8	0.0478867	0.0646489	0.458864	1.04905	0.924201	1.19077	NA	NA	NA	NA
Terminally Differentiated CD4+ T cell Absolute Count || id:ebi-a-GCST90001545	Crohn's disease	Inverse variance weighted	6	0.039263	0.0598919	0.512104	1.04004	0.924849	1.16959	7.03459	0.218081	-0.0394362	0.379255
Terminally Differentiated CD4+ T cell Absolute Count || id:ebi-a-GCST90001545	Crohn's disease	MR Egger	6	0.242733	0.214594	0.321223	1.27473	0.83705	1.94126	5.65554	0.226392	NA	NA
Terminally Differentiated CD4+ T cell Absolute Count || id:ebi-a-GCST90001545	Crohn's disease	Weighted median	6	0.00840779	0.0676672	0.901116	1.00844	0.883186	1.15147	NA	NA	NA	NA
Terminally Differentiated CD4+ T cell %CD4+ T cell || id:ebi-a-GCST90001546	Crohn's disease	Inverse variance weighted	12	0.0678932	0.0518353	0.190268	1.07025	0.966858	1.1847	14.9766	0.18357	-0.0366237	0.205357
Terminally Differentiated CD4+ T cell %CD4+ T cell || id:ebi-a-GCST90001546	Crohn's disease	MR Egger	12	0.327698	0.198198	0.129257	1.38777	0.94104	2.04657	12.6546	0.243632	NA	NA
Terminally Differentiated CD4+ T cell %CD4+ T cell || id:ebi-a-GCST90001546	Crohn's disease	Weighted median	12	0.0911976	0.0603177	0.130545	1.09549	0.973337	1.23296	NA	NA	NA	NA
Terminally Differentiated CD4+ T cell %T cell || id:ebi-a-GCST90001547	Crohn's disease	Inverse variance weighted	14	0.0343425	0.0461044	0.456342	1.03494	0.945518	1.13282	14.3204	0.351672	-0.0219092	0.389068
Terminally Differentiated CD4+ T cell %T cell || id:ebi-a-GCST90001547	Crohn's disease	MR Egger	14	0.192226	0.182676	0.313401	1.21194	0.847199	1.73372	13.4268	0.338797	NA	NA
Terminally Differentiated CD4+ T cell %T cell || id:ebi-a-GCST90001547	Crohn's disease	Weighted median	14	0.0918082	0.0623474	0.140879	1.09615	0.970064	1.23863	NA	NA	NA	NA
Central Memory CD8+ T cell Absolute Count || id:ebi-a-GCST90001548	Crohn's disease	Inverse variance weighted	17	0.0475761	0.0407594	0.243112	1.04873	0.968204	1.13594	13.2152	0.656964	0.00205265	0.925116
Central Memory CD8+ T cell Absolute Count || id:ebi-a-GCST90001548	Crohn's disease	MR Egger	17	0.0361536	0.126262	0.778535	1.03682	0.809516	1.32794	13.2061	0.586386	NA	NA
Central Memory CD8+ T cell Absolute Count || id:ebi-a-GCST90001548	Crohn's disease	Weighted median	17	0.0481095	0.0550014	0.38174	1.04929	0.942053	1.16872	NA	NA	NA	NA
Central Memory CD8+ T cell %CD8+ T cell || id:ebi-a-GCST90001549	Crohn's disease	Inverse variance weighted	19	-0.112765	0.0364261	0.00196329	0.89336	0.831802	0.959474	20.8468	0.287214	-0.00819669	0.647107
Central Memory CD8+ T cell %CD8+ T cell || id:ebi-a-GCST90001549	Crohn's disease	MR Egger	19	-0.0634735	0.112135	0.57876	0.938499	0.753325	1.16919	20.5838	0.245462	NA	NA
Central Memory CD8+ T cell %CD8+ T cell || id:ebi-a-GCST90001549	Crohn's disease	Weighted median	19	-0.10475	0.0492188	0.0333159	0.900549	0.817733	0.991753	NA	NA	NA	NA
Central Memory CD8+ T cell %T cell || id:ebi-a-GCST90001550	Crohn's disease	Inverse variance weighted	13	-0.0828083	0.0618994	0.180965	0.920528	0.815356	1.03927	25.8047	0.0114376	-0.0206972	0.561323
Central Memory CD8+ T cell %T cell || id:ebi-a-GCST90001550	Crohn's disease	MR Egger	13	0.0543027	0.237587	0.823405	1.0558	0.662743	1.68198	24.9897	0.00914842	NA	NA
Central Memory CD8+ T cell %T cell || id:ebi-a-GCST90001550	Crohn's disease	Weighted median	13	-0.100996	0.0644281	0.116982	0.903937	0.796702	1.02561	NA	NA	NA	NA
Naive CD8+ T cell Absolute Count || id:ebi-a-GCST90001551	Crohn's disease	Inverse variance weighted	14	0.176619	0.0907277	0.0515715	1.19318	0.998793	1.42539	40.1517	0.000130673	-0.0305251	0.47959
Naive CD8+ T cell Absolute Count || id:ebi-a-GCST90001551	Crohn's disease	MR Egger	14	0.419143	0.344979	0.247738	1.52066	0.773357	2.99008	38.4459	0.000129793	NA	NA
Naive CD8+ T cell Absolute Count || id:ebi-a-GCST90001551	Crohn's disease	Weighted median	14	0.0333614	0.0756887	0.659379	1.03392	0.891376	1.19927	NA	NA	NA	NA
Naive CD8+ T cell %CD8+ T cell || id:ebi-a-GCST90001552	Crohn's disease	Inverse variance weighted	13	0.00474745	0.0492453	0.9232	1.00476	0.912312	1.10657	6.82849	0.868736	0.0140189	0.508962
Naive CD8+ T cell %CD8+ T cell || id:ebi-a-GCST90001552	Crohn's disease	MR Egger	13	-0.115472	0.182869	0.540646	0.890945	0.622573	1.275	6.36251	0.848116	NA	NA
Naive CD8+ T cell %CD8+ T cell || id:ebi-a-GCST90001552	Crohn's disease	Weighted median	13	-0.00329223	0.0654464	0.95988	0.996713	0.87672	1.13313	NA	NA	NA	NA
Naive CD8+ T cell %T cell || id:ebi-a-GCST90001553	Crohn's disease	Inverse variance weighted	14	-0.0571831	0.0554076	0.302052	0.944421	0.847231	1.05276	13.8189	0.386721	0.0269189	0.390506
Naive CD8+ T cell %T cell || id:ebi-a-GCST90001553	Crohn's disease	MR Egger	14	-0.3063	0.285154	0.303877	0.736166	0.420967	1.28737	12.9616	0.371836	NA	NA
Naive CD8+ T cell %T cell || id:ebi-a-GCST90001553	Crohn's disease	Weighted median	14	-0.0389668	0.0761678	0.608937	0.961783	0.828403	1.11664	NA	NA	NA	NA
Effector Memory CD8+ T cell Absolute Count || id:ebi-a-GCST90001554	Crohn's disease	Inverse variance weighted	15	0.0600789	0.0344906	0.0815274	1.06192	0.992506	1.13619	14.3893	0.421132	-0.00641088	0.757021
Effector Memory CD8+ T cell Absolute Count || id:ebi-a-GCST90001554	Crohn's disease	MR Egger	15	0.0979015	0.124891	0.44715	1.10285	0.863393	1.40873	14.2796	0.354454	NA	NA
Effector Memory CD8+ T cell Absolute Count || id:ebi-a-GCST90001554	Crohn's disease	Weighted median	15	0.051429	0.0501926	0.305537	1.05277	0.954136	1.16161	NA	NA	NA	NA
Effector Memory CD8+ T cell %CD8+ T cell || id:ebi-a-GCST90001555	Crohn's disease	Inverse variance weighted	9	-0.0444706	0.0496405	0.370331	0.956504	0.867824	1.05424	7.53811	0.479836	0.0363981	0.315062
Effector Memory CD8+ T cell %CD8+ T cell || id:ebi-a-GCST90001555	Crohn's disease	MR Egger	9	-0.305857	0.246598	0.254822	0.736492	0.454213	1.1942	6.36713	0.497594	NA	NA
Effector Memory CD8+ T cell %CD8+ T cell || id:ebi-a-GCST90001555	Crohn's disease	Weighted median	9	-0.117346	0.0648652	0.07044	0.889278	0.78311	1.00984	NA	NA	NA	NA
Effector Memory CD8+ T cell %T cell || id:ebi-a-GCST90001556	Crohn's disease	Inverse variance weighted	7	-0.0388147	0.0630194	0.537949	0.961929	0.850158	1.08839	10.9015	0.0914682	-0.0399417	0.423804
Effector Memory CD8+ T cell %T cell || id:ebi-a-GCST90001556	Crohn's disease	MR Egger	7	0.194007	0.275062	0.512104	1.2141	0.708139	2.08158	9.46657	0.09184	NA	NA
Effector Memory CD8+ T cell %T cell || id:ebi-a-GCST90001556	Crohn's disease	Weighted median	7	-0.0241973	0.0658884	0.713434	0.976093	0.857839	1.11065	NA	NA	NA	NA
Terminally Differentiated CD8+ T cell Absolute Count || id:ebi-a-GCST90001557	Crohn's disease	Inverse variance weighted	12	0.0276856	0.0413487	0.503135	1.02807	0.948041	1.11486	10.3467	0.499497	0.00371062	0.903353
Terminally Differentiated CD8+ T cell Absolute Count || id:ebi-a-GCST90001557	Crohn's disease	MR Egger	12	0.00838306	0.160584	0.959395	1.00842	0.736121	1.38144	10.3307	0.411977	NA	NA
Terminally Differentiated CD8+ T cell Absolute Count || id:ebi-a-GCST90001557	Crohn's disease	Weighted median	12	0.0493965	0.0586972	0.400041	1.05064	0.936459	1.17874	NA	NA	NA	NA
Terminally Differentiated CD8+ T cell %CD8+ T cell || id:ebi-a-GCST90001558	Crohn's disease	Inverse variance weighted	14	-0.0387742	0.0361708	0.283731	0.961968	0.896131	1.03264	11.3556	0.581058	-0.0372839	0.192828
Terminally Differentiated CD8+ T cell %CD8+ T cell || id:ebi-a-GCST90001558	Crohn's disease	MR Egger	14	0.151277	0.142413	0.309034	1.16332	0.879984	1.53788	9.45182	0.663931	NA	NA
Terminally Differentiated CD8+ T cell %CD8+ T cell || id:ebi-a-GCST90001558	Crohn's disease	Weighted median	14	-0.00845832	0.0535446	0.874482	0.991577	0.892788	1.1013	NA	NA	NA	NA
Terminally Differentiated CD8+ T cell %T cell || id:ebi-a-GCST90001559	Crohn's disease	Inverse variance weighted	11	0.0158207	0.0496211	0.749855	1.01595	0.921791	1.11972	14.2048	0.163855	0.0178084	0.614086
Terminally Differentiated CD8+ T cell %T cell || id:ebi-a-GCST90001559	Crohn's disease	MR Egger	11	-0.0837507	0.197489	0.681466	0.91966	0.624484	1.35436	13.7869	0.13011	NA	NA
Terminally Differentiated CD8+ T cell %T cell || id:ebi-a-GCST90001559	Crohn's disease	Weighted median	11	0.057459	0.0568663	0.312293	1.05914	0.947433	1.18402	NA	NA	NA	NA
CD45RA+ CD8+ T cell Absolute Count || id:ebi-a-GCST90001560	Crohn's disease	Inverse variance weighted	12	0.00432838	0.0536118	0.935652	1.00434	0.904158	1.11562	14.2082	0.221684	0.043123	0.196209
CD45RA+ CD8+ T cell Absolute Count || id:ebi-a-GCST90001560	Crohn's disease	MR Egger	12	-0.288158	0.217391	0.21448	0.749643	0.489562	1.14789	11.9218	0.290323	NA	NA
CD45RA+ CD8+ T cell Absolute Count || id:ebi-a-GCST90001560	Crohn's disease	Weighted median	12	-0.0613405	0.069262	0.375817	0.940503	0.821113	1.07725	NA	NA	NA	NA
CD45RA+ CD8+ T cell %CD8+ T cell || id:ebi-a-GCST90001561	Crohn's disease	Inverse variance weighted	7	0.0568101	0.0579065	0.32656	1.05845	0.94489	1.18567	6.50073	0.369492	-0.0586056	0.177329
CD45RA+ CD8+ T cell %CD8+ T cell || id:ebi-a-GCST90001561	Crohn's disease	MR Egger	7	0.465413	0.26622	0.140844	1.59267	0.945182	2.68372	4.03745	0.544037	NA	NA
CD45RA+ CD8+ T cell %CD8+ T cell || id:ebi-a-GCST90001561	Crohn's disease	Weighted median	7	0.113071	0.068042	0.0965551	1.11971	0.979914	1.27945	NA	NA	NA	NA
CD45RA+ CD8+ T cell %T cell || id:ebi-a-GCST90001562	Crohn's disease	Inverse variance weighted	12	0.165503	0.0780803	0.0340357	1.17999	1.01254	1.37512	33.731	0.000400191	-0.0141417	0.755361
CD45RA+ CD8+ T cell %T cell || id:ebi-a-GCST90001562	Crohn's disease	MR Egger	12	0.256889	0.296749	0.406957	1.2929	0.722715	2.31294	33.3886	0.000234306	NA	NA
CD45RA+ CD8+ T cell %T cell || id:ebi-a-GCST90001562	Crohn's disease	Weighted median	12	0.158043	0.0648338	0.0147823	1.17122	1.03145	1.32992	NA	NA	NA	NA
Central Memory CD4-CD8- T cell %CD4-CD8- T cell || id:ebi-a-GCST90001564	Crohn's disease	Inverse variance weighted	9	-0.119561	0.104481	0.252483	0.88731	0.723002	1.08896	30.2067	0.000194312	-0.0385837	0.480609
Central Memory CD4-CD8- T cell %CD4-CD8- T cell || id:ebi-a-GCST90001564	Crohn's disease	MR Egger	9	0.140707	0.365585	0.711751	1.15109	0.562233	2.35668	27.9883	0.000220966	NA	NA
Central Memory CD4-CD8- T cell %CD4-CD8- T cell || id:ebi-a-GCST90001564	Crohn's disease	Weighted median	9	-0.00966088	0.0746106	0.896975	0.990386	0.855647	1.14634	NA	NA	NA	NA
Central Memory CD4-CD8- T cell %T cell || id:ebi-a-GCST90001565	Crohn's disease	Inverse variance weighted	7	0.03636	0.0632232	0.56522	1.03703	0.916166	1.17384	8.35367	0.213321	-0.0439461	0.19482
Central Memory CD4-CD8- T cell %T cell || id:ebi-a-GCST90001565	Crohn's disease	MR Egger	7	0.322403	0.19964	0.167249	1.38044	0.933427	2.04153	5.7699	0.329257	NA	NA
Central Memory CD4-CD8- T cell %T cell || id:ebi-a-GCST90001565	Crohn's disease	Weighted median	7	0.0349331	0.0758154	0.644968	1.03555	0.892557	1.20145	NA	NA	NA	NA
Naive CD4-CD8- T cell Absolute Count || id:ebi-a-GCST90001566	Crohn's disease	Inverse variance weighted	10	-0.0787598	0.0705944	0.264565	0.924262	0.80483	1.06142	15.9207	0.0685564	-0.0077236	0.835322
Naive CD4-CD8- T cell Absolute Count || id:ebi-a-GCST90001566	Crohn's disease	MR Egger	10	-0.0259048	0.257178	0.922246	0.974428	0.58862	1.61311	15.8294	0.0448877	NA	NA
Naive CD4-CD8- T cell Absolute Count || id:ebi-a-GCST90001566	Crohn's disease	Weighted median	10	-0.0411979	0.076675	0.591057	0.959639	0.825735	1.11526	NA	NA	NA	NA
Naive CD4-CD8- T cell %CD4-CD8- T cell || id:ebi-a-GCST90001567	Crohn's disease	Inverse variance weighted	12	-0.0742126	0.0971514	0.444935	0.928474	0.76749	1.12323	52.3593	2.34679e-07	0.141717	0.212234
Naive CD4-CD8- T cell %CD4-CD8- T cell || id:ebi-a-GCST90001567	Crohn's disease	MR Egger	12	-1.21098	0.858203	0.188572	0.297906	0.0554068	1.60176	44.4635	2.71695e-06	NA	NA
Naive CD4-CD8- T cell %CD4-CD8- T cell || id:ebi-a-GCST90001567	Crohn's disease	Weighted median	12	-0.0216652	0.0795884	0.785456	0.978568	0.837228	1.14377	NA	NA	NA	NA
Naive CD4-CD8- T cell %T cell || id:ebi-a-GCST90001568	Crohn's disease	Inverse variance weighted	14	-0.0465785	0.0564566	0.409353	0.95449	0.854504	1.06617	20.0476	0.09403	0.000275513	0.993025
Naive CD4-CD8- T cell %T cell || id:ebi-a-GCST90001568	Crohn's disease	MR Egger	14	-0.0484816	0.221166	0.830171	0.952675	0.617568	1.46962	20.0475	0.0661936	NA	NA
Naive CD4-CD8- T cell %T cell || id:ebi-a-GCST90001568	Crohn's disease	Weighted median	14	-0.0194662	0.0649841	0.764518	0.980722	0.863436	1.11394	NA	NA	NA	NA
Effector Memory CD4-CD8- T cell Absolute Count || id:ebi-a-GCST90001569	Crohn's disease	Inverse variance weighted	14	-0.0357511	0.0393838	0.364005	0.96488	0.893201	1.04231	13.0208	0.446208	0.00908629	0.717179
Effector Memory CD4-CD8- T cell Absolute Count || id:ebi-a-GCST90001569	Crohn's disease	MR Egger	14	-0.0942952	0.163022	0.573676	0.910014	0.661121	1.25261	12.8732	0.378324	NA	NA
Effector Memory CD4-CD8- T cell Absolute Count || id:ebi-a-GCST90001569	Crohn's disease	Weighted median	14	-0.0487317	0.0538298	0.36531	0.952437	0.857068	1.05842	NA	NA	NA	NA
Effector Memory CD4-CD8- T cell %CD4-CD8- T cell || id:ebi-a-GCST90001570	Crohn's disease	Inverse variance weighted	13	-0.00699762	0.0409452	0.864301	0.993027	0.916448	1.076	15.3683	0.221912	-0.0106759	0.721152
Effector Memory CD4-CD8- T cell %CD4-CD8- T cell || id:ebi-a-GCST90001570	Crohn's disease	MR Egger	13	0.0618621	0.192776	0.7543	1.06382	0.729074	1.55225	15.1832	0.174264	NA	NA
Effector Memory CD4-CD8- T cell %CD4-CD8- T cell || id:ebi-a-GCST90001570	Crohn's disease	Weighted median	13	-0.0126768	0.0531789	0.811586	0.987403	0.889667	1.09588	NA	NA	NA	NA
Effector Memory CD4-CD8- T cell %T cell || id:ebi-a-GCST90001571	Crohn's disease	Inverse variance weighted	17	0.0144558	0.0363498	0.690862	1.01456	0.944793	1.08948	7.22534	0.968669	-0.00499582	0.814879
Effector Memory CD4-CD8- T cell %T cell || id:ebi-a-GCST90001571	Crohn's disease	MR Egger	17	0.0413808	0.118694	0.73221	1.04225	0.825918	1.31524	7.16856	0.952802	NA	NA
Effector Memory CD4-CD8- T cell %T cell || id:ebi-a-GCST90001571	Crohn's disease	Weighted median	17	0.0222897	0.0492245	0.65068	1.02254	0.928495	1.12611	NA	NA	NA	NA
Terminally Differentiated CD4-CD8- T cell Absolute Count || id:ebi-a-GCST90001572	Crohn's disease	Inverse variance weighted	15	-0.0925769	0.0496988	0.062496	0.911579	0.82697	1.00484	26.2669	0.0239358	0.0685331	0.00930867
Terminally Differentiated CD4-CD8- T cell Absolute Count || id:ebi-a-GCST90001572	Crohn's disease	MR Egger	15	-0.538456	0.151423	0.00351599	0.583649	0.433768	0.785318	15.3129	0.288231	NA	NA
Terminally Differentiated CD4-CD8- T cell Absolute Count || id:ebi-a-GCST90001572	Crohn's disease	Weighted median	15	-0.0832897	0.0560999	0.137632	0.920085	0.82428	1.02702	NA	NA	NA	NA
Terminally Differentiated CD4-CD8- T cell %CD4-CD8- T cell || id:ebi-a-GCST90001573	Crohn's disease	Inverse variance weighted	16	0.00508093	0.0360772	0.888	1.00509	0.936477	1.07874	13.1081	0.593947	0.0116799	0.643677
Terminally Differentiated CD4-CD8- T cell %CD4-CD8- T cell || id:ebi-a-GCST90001573	Crohn's disease	MR Egger	16	-0.0720032	0.166998	0.672916	0.930528	0.670776	1.29087	12.8846	0.535628	NA	NA
Terminally Differentiated CD4-CD8- T cell %CD4-CD8- T cell || id:ebi-a-GCST90001573	Crohn's disease	Weighted median	16	0.0107843	0.049449	0.827359	1.01084	0.91747	1.11372	NA	NA	NA	NA
Terminally Differentiated CD4-CD8- T cell %T cell || id:ebi-a-GCST90001574	Crohn's disease	Inverse variance weighted	12	-0.110931	0.0544647	0.0416743	0.895	0.804381	0.995828	22.999	0.0176809	0.0369482	0.272926
Terminally Differentiated CD4-CD8- T cell %T cell || id:ebi-a-GCST90001574	Crohn's disease	MR Egger	12	-0.339418	0.204113	0.127311	0.712184	0.477363	1.06252	20.2706	0.0267951	NA	NA
Terminally Differentiated CD4-CD8- T cell %T cell || id:ebi-a-GCST90001574	Crohn's disease	Weighted median	12	-0.0742929	0.0528903	0.160122	0.9284	0.836978	1.02981	NA	NA	NA	NA
Naive CD4+ T cell %T cell || id:ebi-a-GCST90001575	Crohn's disease	Inverse variance weighted	22	-0.00992555	0.0318162	0.755066	0.990124	0.930266	1.05383	14.9942	0.823241	-0.0103058	0.509529
Naive CD4+ T cell %T cell || id:ebi-a-GCST90001575	Crohn's disease	MR Egger	22	0.0548179	0.101518	0.595171	1.05635	0.865752	1.2889	14.5432	0.801923	NA	NA
Naive CD4+ T cell %T cell || id:ebi-a-GCST90001575	Crohn's disease	Weighted median	22	0.000724124	0.0426982	0.986469	1.00072	0.920384	1.08808	NA	NA	NA	NA
Transitional B cell %B cell || id:ebi-a-GCST90001576	Crohn's disease	Inverse variance weighted	10	-0.0925402	0.0577135	0.108837	0.911613	0.814111	1.02079	14.4113	0.10843	0.0175947	0.619261
Transitional B cell %B cell || id:ebi-a-GCST90001576	Crohn's disease	MR Egger	10	-0.209978	0.235074	0.397801	0.810602	0.511339	1.28501	13.9456	0.0831935	NA	NA
Transitional B cell %B cell || id:ebi-a-GCST90001576	Crohn's disease	Weighted median	10	-0.0699233	0.0655107	0.285811	0.932465	0.820104	1.06022	NA	NA	NA	NA
Transitional B cell Absolute Count || id:ebi-a-GCST90001577	Crohn's disease	Inverse variance weighted	18	0.0115664	0.041443	0.780174	1.01163	0.932709	1.09724	22.1363	0.179534	0.0181257	0.34208
Transitional B cell Absolute Count || id:ebi-a-GCST90001577	Crohn's disease	MR Egger	18	-0.108808	0.129752	0.414053	0.896902	0.695502	1.15662	20.8849	0.182979	NA	NA
Transitional B cell Absolute Count || id:ebi-a-GCST90001577	Crohn's disease	Weighted median	18	-0.00537404	0.0513452	0.916642	0.99464	0.899415	1.09995	NA	NA	NA	NA
Transitional B cell %lymphocyte || id:ebi-a-GCST90001578	Crohn's disease	Inverse variance weighted	18	-0.0424439	0.0385085	0.270377	0.958444	0.888767	1.03358	18.1476	0.37959	0.0188746	0.379285
Transitional B cell %lymphocyte || id:ebi-a-GCST90001578	Crohn's disease	MR Egger	18	-0.178311	0.155164	0.267373	0.836682	0.61728	1.13407	17.2653	0.368636	NA	NA
Transitional B cell %lymphocyte || id:ebi-a-GCST90001578	Crohn's disease	Weighted median	18	-0.0675483	0.0509243	0.184692	0.934683	0.845895	1.03279	NA	NA	NA	NA
CD14- CD16+ monocyte Absolute Count || id:ebi-a-GCST90001579	Crohn's disease	Inverse variance weighted	12	0.0578798	0.0408345	0.15636	1.05959	0.978088	1.14788	13.4055	0.26765	-0.0278421	0.161527
CD14- CD16+ monocyte Absolute Count || id:ebi-a-GCST90001579	Crohn's disease	MR Egger	12	0.180839	0.0900454	0.0723784	1.19822	1.00436	1.4295	10.9116	0.364443	NA	NA
CD14- CD16+ monocyte Absolute Count || id:ebi-a-GCST90001579	Crohn's disease	Weighted median	12	0.0701247	0.0512955	0.171602	1.07264	0.970043	1.18609	NA	NA	NA	NA
CD14+ CD16+ monocyte Absolute Count || id:ebi-a-GCST90001580	Crohn's disease	Inverse variance weighted	11	0.040455	0.0600382	0.500424	1.04128	0.925686	1.17132	33.44	0.00022967	-0.00262446	0.917491
CD14+ CD16+ monocyte Absolute Count || id:ebi-a-GCST90001580	Crohn's disease	MR Egger	11	0.0486956	0.099913	0.63764	1.0499	0.863178	1.27701	33.3979	0.000113836	NA	NA
CD14+ CD16+ monocyte Absolute Count || id:ebi-a-GCST90001580	Crohn's disease	Weighted median	11	0.0459991	0.0377976	0.22361	1.04707	0.972307	1.12759	NA	NA	NA	NA
CD14- CD16- Absolute Count || id:ebi-a-GCST90001581	Crohn's disease	Inverse variance weighted	14	0.116337	0.0553872	0.0356908	1.12337	1.00781	1.25219	32.3029	0.00216591	-0.0578569	0.0590296
CD14- CD16- Absolute Count || id:ebi-a-GCST90001581	Crohn's disease	MR Egger	14	0.435545	0.160821	0.0190168	1.5458	1.12787	2.1186	23.7087	0.0222774	NA	NA
CD14- CD16- Absolute Count || id:ebi-a-GCST90001581	Crohn's disease	Weighted median	14	0.0957777	0.0534396	0.0730914	1.10051	0.991076	1.22204	NA	NA	NA	NA
CD14+ CD16- monocyte Absolute Count || id:ebi-a-GCST90001582	Crohn's disease	Inverse variance weighted	17	0.0144791	0.0756961	0.848307	1.01458	0.87469	1.17685	74.1996	1.81398e-09	-0.0266576	0.544666
CD14+ CD16- monocyte Absolute Count || id:ebi-a-GCST90001582	Crohn's disease	MR Egger	17	0.188608	0.291341	0.52717	1.20757	0.682209	2.1375	72.3466	1.70053e-09	NA	NA
CD14+ CD16- monocyte Absolute Count || id:ebi-a-GCST90001582	Crohn's disease	Weighted median	17	0.0404996	0.0577863	0.483395	1.04133	0.929823	1.16621	NA	NA	NA	NA
Monocyte Absolute Count || id:ebi-a-GCST90001583	Crohn's disease	Inverse variance weighted	14	-0.0633827	0.0933943	0.497355	0.938584	0.781582	1.12712	73.7343	1.63682e-10	-0.0834182	0.286027
Monocyte Absolute Count || id:ebi-a-GCST90001583	Crohn's disease	MR Egger	14	0.506728	0.518896	0.348068	1.65985	0.600311	4.58947	66.7945	1.26789e-09	NA	NA
Monocyte Absolute Count || id:ebi-a-GCST90001583	Crohn's disease	Weighted median	14	-0.0949193	0.0664934	0.153436	0.909446	0.798319	1.03604	NA	NA	NA	NA
CD14- CD16+ monocyte %monocyte || id:ebi-a-GCST90001584	Crohn's disease	Inverse variance weighted	13	0.12865	0.0412941	0.00183655	1.13729	1.04887	1.23317	15.1734	0.232093	0.015514	0.360041
CD14- CD16+ monocyte %monocyte || id:ebi-a-GCST90001584	Crohn's disease	MR Egger	13	0.0361079	0.105384	0.738333	1.03677	0.84329	1.27464	14.0114	0.232364	NA	NA
CD14- CD16+ monocyte %monocyte || id:ebi-a-GCST90001584	Crohn's disease	Weighted median	13	0.118246	0.0520575	0.0231199	1.12552	1.01635	1.24642	NA	NA	NA	NA
CD14+ CD16+ monocyte %monocyte || id:ebi-a-GCST90001585	Crohn's disease	Inverse variance weighted	14	0.0165586	0.0399351	0.678407	1.0167	0.940151	1.09947	25.7999	0.0180832	-0.0259289	0.22232
CD14+ CD16+ monocyte %monocyte || id:ebi-a-GCST90001585	Crohn's disease	MR Egger	14	0.0882916	0.0680002	0.218548	1.09231	0.956008	1.24804	22.6701	0.0306609	NA	NA
CD14+ CD16+ monocyte %monocyte || id:ebi-a-GCST90001585	Crohn's disease	Weighted median	14	0.0411639	0.0348906	0.238081	1.04202	0.973145	1.11578	NA	NA	NA	NA
CD14+ CD16- monocyte %monocyte || id:ebi-a-GCST90001586	Crohn's disease	Inverse variance weighted	14	-0.0961272	0.0492594	0.0510036	0.908348	0.824749	1.00042	25.1001	0.0223944	-0.00363111	0.852852
CD14+ CD16- monocyte %monocyte || id:ebi-a-GCST90001586	Crohn's disease	MR Egger	14	-0.0779917	0.108525	0.486113	0.924972	0.74774	1.14421	25.0252	0.0147039	NA	NA
CD14+ CD16- monocyte %monocyte || id:ebi-a-GCST90001586	Crohn's disease	Weighted median	14	-0.0854656	0.0494187	0.0837341	0.918085	0.833329	1.01146	NA	NA	NA	NA
CD16+ monocyte %monocyte || id:ebi-a-GCST90001587	Crohn's disease	Inverse variance weighted	15	0.0903119	0.0497319	0.0693742	1.09452	0.992863	1.20658	31.0365	0.00547865	0.00582914	0.766834
CD16+ monocyte %monocyte || id:ebi-a-GCST90001587	Crohn's disease	MR Egger	15	0.0588007	0.116081	0.620953	1.06056	0.844747	1.33152	30.8191	0.003583	NA	NA
CD16+ monocyte %monocyte || id:ebi-a-GCST90001587	Crohn's disease	Weighted median	15	0.0813706	0.0500189	0.103781	1.08477	0.983472	1.19651	NA	NA	NA	NA
T/B cell || id:ebi-a-GCST90001588	Crohn's disease	Inverse variance weighted	18	-0.0280099	0.0496595	0.572727	0.972379	0.882195	1.07178	41.967	0.000678076	0.0310713	0.304243
T/B cell || id:ebi-a-GCST90001588	Crohn's disease	MR Egger	18	-0.229647	0.1963	0.259182	0.794815	0.540969	1.16778	39.2062	0.0010155	NA	NA
T/B cell || id:ebi-a-GCST90001588	Crohn's disease	Weighted median	18	-0.0932929	0.0469514	0.0469212	0.910927	0.83084	0.998733	NA	NA	NA	NA
CD4+/CD8+ T cell || id:ebi-a-GCST90001589	Crohn's disease	Inverse variance weighted	11	0.00441769	0.0639369	0.944914	1.00443	0.886124	1.13853	22.0357	0.0149238	0.0347348	0.322544
CD4+/CD8+ T cell || id:ebi-a-GCST90001589	Crohn's disease	MR Egger	11	-0.206164	0.211015	0.354091	0.813699	0.538077	1.2305	19.6445	0.0202379	NA	NA
CD4+/CD8+ T cell || id:ebi-a-GCST90001589	Crohn's disease	Weighted median	11	0.0233381	0.0578777	0.686779	1.02361	0.913838	1.14657	NA	NA	NA	NA
CD4+ T cell Absolute Count || id:ebi-a-GCST90001590	Crohn's disease	Inverse variance weighted	14	0.162075	0.0596542	0.00658965	1.17595	1.04619	1.3218	33.9746	0.00121428	-0.0316481	0.428761
CD4+ T cell Absolute Count || id:ebi-a-GCST90001590	Crohn's disease	MR Egger	14	0.368425	0.259103	0.180516	1.44546	0.869864	2.40192	32.1762	0.00129974	NA	NA
CD4+ T cell Absolute Count || id:ebi-a-GCST90001590	Crohn's disease	Weighted median	14	0.17363	0.0602258	0.00393937	1.18961	1.05716	1.33866	NA	NA	NA	NA
CD4+ T cell %T cell || id:ebi-a-GCST90001591	Crohn's disease	Inverse variance weighted	12	0.00356864	0.0523776	0.94568	1.00358	0.90566	1.11208	14.7896	0.192333	0.0112054	0.733679
CD4+ T cell %T cell || id:ebi-a-GCST90001591	Crohn's disease	MR Egger	12	-0.0641421	0.201076	0.756294	0.937872	0.632389	1.39092	14.6107	0.146911	NA	NA
CD4+ T cell %T cell || id:ebi-a-GCST90001591	Crohn's disease	Weighted median	12	0.0542541	0.0629559	0.388808	1.05575	0.933197	1.1944	NA	NA	NA	NA
CD8+ T cell Absolute Count || id:ebi-a-GCST90001592	Crohn's disease	Inverse variance weighted	16	0.0283917	0.0438213	0.517052	1.0288	0.944124	1.12107	22.9164	0.0859303	-0.0132659	0.597004
CD8+ T cell Absolute Count || id:ebi-a-GCST90001592	Crohn's disease	MR Egger	16	0.11582	0.167721	0.501138	1.12279	0.808226	1.55979	22.4471	0.0698817	NA	NA
CD8+ T cell Absolute Count || id:ebi-a-GCST90001592	Crohn's disease	Weighted median	16	-0.0181798	0.0538968	0.735885	0.981984	0.883541	1.0914	NA	NA	NA	NA
CD8+ T cell %T cell || id:ebi-a-GCST90001593	Crohn's disease	Inverse variance weighted	15	-0.00965597	0.0529504	0.855301	0.990391	0.892759	1.0987	33.2005	0.00269523	-0.0431413	0.177575
CD8+ T cell %T cell || id:ebi-a-GCST90001593	Crohn's disease	MR Egger	15	0.227442	0.173997	0.213807	1.25538	0.892622	1.76558	28.7123	0.0071892	NA	NA
CD8+ T cell %T cell || id:ebi-a-GCST90001593	Crohn's disease	Weighted median	15	-0.0288993	0.0504062	0.566423	0.971514	0.880121	1.0724	NA	NA	NA	NA
CD4+CD8+ T cell Absolute Count || id:ebi-a-GCST90001594	Crohn's disease	Inverse variance weighted	11	-0.0155422	0.0401139	0.698422	0.984578	0.910132	1.06511	11.8264	0.296841	-0.0155625	0.465118
CD4+CD8+ T cell Absolute Count || id:ebi-a-GCST90001594	Crohn's disease	MR Egger	11	0.0688141	0.11794	0.573906	1.07124	0.850146	1.34983	11.1083	0.268358	NA	NA
CD4+CD8+ T cell Absolute Count || id:ebi-a-GCST90001594	Crohn's disease	Weighted median	11	0.0664496	0.04949	0.179373	1.06871	0.969911	1.17757	NA	NA	NA	NA
CD4+CD8+ T cell %T cell || id:ebi-a-GCST90001595	Crohn's disease	Inverse variance weighted	5	-0.112031	0.111836	0.316472	0.894017	0.71804	1.11312	8.166	0.0856833	-0.0293936	0.766975
CD4+CD8+ T cell %T cell || id:ebi-a-GCST90001595	Crohn's disease	MR Egger	5	0.071977	0.581343	0.909294	1.07463	0.343882	3.35821	7.88934	0.0483549	NA	NA
CD4+CD8+ T cell %T cell || id:ebi-a-GCST90001595	Crohn's disease	Weighted median	5	-0.112787	0.0932348	0.226391	0.893341	0.744139	1.07246	NA	NA	NA	NA
CD8dim T cell Absolute Count || id:ebi-a-GCST90001596	Crohn's disease	Inverse variance weighted	13	0.0534873	0.0423623	0.206727	1.05494	0.970889	1.14627	8.80855	0.71919	0.00585963	0.757471
CD8dim T cell Absolute Count || id:ebi-a-GCST90001596	Crohn's disease	MR Egger	13	0.0225515	0.106499	0.836172	1.02281	0.830119	1.26022	8.70831	0.648796	NA	NA
CD8dim T cell Absolute Count || id:ebi-a-GCST90001596	Crohn's disease	Weighted median	13	0.091438	0.0543853	0.0927047	1.09575	0.984957	1.219	NA	NA	NA	NA
CD8dim T cell %T cell || id:ebi-a-GCST90001597	Crohn's disease	Inverse variance weighted	11	0.0104444	0.046256	0.821361	1.0105	0.922916	1.10639	5.54419	0.851996	-0.0211175	0.269337
CD8dim T cell %T cell || id:ebi-a-GCST90001597	Crohn's disease	MR Egger	11	0.10358	0.0916501	0.287626	1.10913	0.926766	1.32739	4.15857	0.900669	NA	NA
CD8dim T cell %T cell || id:ebi-a-GCST90001597	Crohn's disease	Weighted median	11	0.0189668	0.0618191	0.758987	1.01915	0.90285	1.15043	NA	NA	NA	NA
CD4-CD8- T cell Absolute Count || id:ebi-a-GCST90001598	Crohn's disease	Inverse variance weighted	16	-0.0248599	0.0350904	0.478664	0.975447	0.910613	1.0449	9.13843	0.870169	-0.0118022	0.506675
CD4-CD8- T cell Absolute Count || id:ebi-a-GCST90001598	Crohn's disease	MR Egger	16	0.0516167	0.117577	0.667359	1.05297	0.836244	1.32587	8.67399	0.851351	NA	NA
CD4-CD8- T cell Absolute Count || id:ebi-a-GCST90001598	Crohn's disease	Weighted median	16	-0.0264401	0.0474314	0.577227	0.973906	0.887448	1.06879	NA	NA	NA	NA
CD4-CD8- T cell %T cell || id:ebi-a-GCST90001599	Crohn's disease	Inverse variance weighted	12	-0.000100067	0.03714	0.99785	0.9999	0.929699	1.0754	10.6059	0.476844	-0.0116453	0.477392
CD4-CD8- T cell %T cell || id:ebi-a-GCST90001599	Crohn's disease	MR Egger	12	0.0689833	0.10073	0.509011	1.07142	0.879459	1.30528	10.0579	0.435428	NA	NA
CD4-CD8- T cell %T cell || id:ebi-a-GCST90001599	Crohn's disease	Weighted median	12	0.00763398	0.0519073	0.883077	1.00766	0.910188	1.11558	NA	NA	NA	NA
Leukocyte Absolute Count || id:ebi-a-GCST90001600	Crohn's disease	Inverse variance weighted	4	-0.0422862	0.0728473	0.561593	0.958595	0.831049	1.10572	1.02713	0.794688	0.149224	0.432566
Leukocyte Absolute Count || id:ebi-a-GCST90001600	Crohn's disease	MR Egger	4	-0.551247	0.527302	0.405564	0.576231	0.204997	1.61974	0.0773544	0.962061	NA	NA
Leukocyte Absolute Count || id:ebi-a-GCST90001600	Crohn's disease	Weighted median	4	-0.0507808	0.0876055	0.562149	0.950487	0.800525	1.12854	NA	NA	NA	NA
Lymphocyte Absolute Count || id:ebi-a-GCST90001601	Crohn's disease	Inverse variance weighted	8	0.0510988	0.0649022	0.431095	1.05243	0.926715	1.19519	10.5222	0.160859	-0.0205261	0.69507
Lymphocyte Absolute Count || id:ebi-a-GCST90001601	Crohn's disease	MR Egger	8	0.188453	0.340951	0.600422	1.20738	0.618899	2.35542	10.2336	0.115154	NA	NA
Lymphocyte Absolute Count || id:ebi-a-GCST90001601	Crohn's disease	Weighted median	8	0.0700555	0.0728003	0.335901	1.07257	0.929942	1.23707	NA	NA	NA	NA
Lymphocyte %leukocyte || id:ebi-a-GCST90001602	Crohn's disease	Inverse variance weighted	12	-0.0433955	0.0499156	0.38464	0.957533	0.86829	1.05595	14.5144	0.205825	-0.0531359	0.101032
Lymphocyte %leukocyte || id:ebi-a-GCST90001602	Crohn's disease	MR Egger	12	0.296018	0.193339	0.15675	1.34449	0.920418	1.96396	10.9441	0.361887	NA	NA
Lymphocyte %leukocyte || id:ebi-a-GCST90001602	Crohn's disease	Weighted median	12	-0.0203932	0.0575387	0.723019	0.979813	0.875317	1.09678	NA	NA	NA	NA
T cell Absolute Count || id:ebi-a-GCST90001603	Crohn's disease	Inverse variance weighted	11	0.0896587	0.0807115	0.266631	1.0938	0.93376	1.28127	31.1065	0.000563436	-0.0188134	0.747866
T cell Absolute Count || id:ebi-a-GCST90001603	Crohn's disease	MR Egger	11	0.220309	0.403104	0.597987	1.24646	0.565653	2.74668	30.7313	0.000329147	NA	NA
T cell Absolute Count || id:ebi-a-GCST90001603	Crohn's disease	Weighted median	11	0.051834	0.0698278	0.457898	1.0532	0.918486	1.20767	NA	NA	NA	NA
T cell %lymphocyte || id:ebi-a-GCST90001604	Crohn's disease	Inverse variance weighted	13	0.105926	0.0580771	0.0681684	1.11174	0.992126	1.24577	31.4632	0.00167356	0.0294083	0.425928
T cell %lymphocyte || id:ebi-a-GCST90001604	Crohn's disease	MR Egger	13	-0.0558148	0.204288	0.789749	0.945714	0.633675	1.41141	29.6224	0.00181588	NA	NA
T cell %lymphocyte || id:ebi-a-GCST90001604	Crohn's disease	Weighted median	13	0.0595567	0.0562172	0.289416	1.06137	0.950631	1.185	NA	NA	NA	NA
T cell %leukocyte || id:ebi-a-GCST90001605	Crohn's disease	Inverse variance weighted	10	0.0278064	0.0644683	0.666236	1.0282	0.906149	1.16668	17.5437	0.0408521	0.029266	0.384369
T cell %leukocyte || id:ebi-a-GCST90001605	Crohn's disease	MR Egger	10	-0.143607	0.197299	0.487449	0.866228	0.588421	1.27519	15.8645	0.0443618	NA	NA
T cell %leukocyte || id:ebi-a-GCST90001605	Crohn's disease	Weighted median	10	0.0487115	0.0725689	0.502064	1.04992	0.910717	1.21039	NA	NA	NA	NA
CD4+ T cell %leukocyte || id:ebi-a-GCST90001606	Crohn's disease	Inverse variance weighted	8	-0.0217531	0.0632529	0.730917	0.978482	0.864392	1.10763	10.0801	0.18408	-0.0227705	0.560272
CD4+ T cell %leukocyte || id:ebi-a-GCST90001606	Crohn's disease	MR Egger	8	0.131581	0.257428	0.627513	1.14063	0.688681	1.88917	9.47978	0.148339	NA	NA
CD4+ T cell %leukocyte || id:ebi-a-GCST90001606	Crohn's disease	Weighted median	8	0.022019	0.0756459	0.77099	1.02226	0.881397	1.18564	NA	NA	NA	NA
CD8+ T cell %leukocyte || id:ebi-a-GCST90001607	Crohn's disease	Inverse variance weighted	12	0.0792308	0.0400169	0.0477107	1.08245	1.0008	1.17077	12.2975	0.341701	-0.0194715	0.460505
CD8+ T cell %leukocyte || id:ebi-a-GCST90001607	Crohn's disease	MR Egger	12	0.19967	0.162132	0.2463	1.221	0.8886	1.67774	11.6134	0.311765	NA	NA
CD8+ T cell %leukocyte || id:ebi-a-GCST90001607	Crohn's disease	Weighted median	12	0.0848005	0.053707	0.114348	1.0885	0.979743	1.20933	NA	NA	NA	NA
CD4+CD8+ T cell %leukocyte || id:ebi-a-GCST90001608	Crohn's disease	Inverse variance weighted	13	0.0384768	0.0357139	0.281318	1.03923	0.968969	1.11458	5.92851	0.919643	-0.00432914	0.804228
CD4+CD8+ T cell %leukocyte || id:ebi-a-GCST90001608	Crohn's disease	MR Egger	13	0.0605951	0.0941391	0.532976	1.06247	0.883453	1.27776	5.86402	0.882281	NA	NA
CD4+CD8+ T cell %leukocyte || id:ebi-a-GCST90001608	Crohn's disease	Weighted median	13	0.0656237	0.0463394	0.156731	1.06782	0.975113	1.16935	NA	NA	NA	NA
CD4+ CD8dim T cell Absolute Count || id:ebi-a-GCST90001609	Crohn's disease	Inverse variance weighted	12	0.0564077	0.0985508	0.56707	1.05803	0.872187	1.28347	53.3936	1.52237e-07	0.0234218	0.664661
CD4+ CD8dim T cell Absolute Count || id:ebi-a-GCST90001609	Crohn's disease	MR Egger	12	-0.100103	0.365069	0.789509	0.904744	0.442357	1.85046	52.3494	9.8315e-08	NA	NA
CD4+ CD8dim T cell Absolute Count || id:ebi-a-GCST90001609	Crohn's disease	Weighted median	12	-0.0747168	0.0661032	0.258348	0.928006	0.815235	1.05638	NA	NA	NA	NA
CD4+ CD8dim T cell %lymphocyte || id:ebi-a-GCST90001610	Crohn's disease	Inverse variance weighted	14	0.0363991	0.0816285	0.655661	1.03707	0.88374	1.217	52.8991	9.40951e-07	0.0221776	0.594896
CD4+ CD8dim T cell %lymphocyte || id:ebi-a-GCST90001610	Crohn's disease	MR Egger	14	-0.114346	0.288436	0.698745	0.89195	0.506779	1.56986	51.6156	7.25151e-07	NA	NA
CD4+ CD8dim T cell %lymphocyte || id:ebi-a-GCST90001610	Crohn's disease	Weighted median	14	-0.0694407	0.0571415	0.224274	0.932915	0.83407	1.04348	NA	NA	NA	NA
CD4+ CD8dim T cell %leukocyte || id:ebi-a-GCST90001611	Crohn's disease	Inverse variance weighted	13	0.0312148	0.0876664	0.721793	1.03171	0.868827	1.22512	53.6122	3.20469e-07	0.0347986	0.465297
CD4+ CD8dim T cell %leukocyte || id:ebi-a-GCST90001611	Crohn's disease	MR Egger	13	-0.200474	0.319046	0.542598	0.818343	0.437883	1.52937	50.9615	4.20096e-07	NA	NA
CD4+ CD8dim T cell %leukocyte || id:ebi-a-GCST90001611	Crohn's disease	Weighted median	13	-0.070273	0.0620404	0.257342	0.932139	0.825412	1.05267	NA	NA	NA	NA
CD8dim T cell %leukocyte || id:ebi-a-GCST90001612	Crohn's disease	Inverse variance weighted	11	0.0495376	0.0517246	0.338205	1.05079	0.949478	1.1629	13.9578	0.174927	-0.00628704	0.790513
CD8dim T cell %leukocyte || id:ebi-a-GCST90001612	Crohn's disease	MR Egger	11	0.0802129	0.124546	0.535615	1.08352	0.848829	1.38309	13.8426	0.128037	NA	NA
CD8dim T cell %leukocyte || id:ebi-a-GCST90001612	Crohn's disease	Weighted median	11	0.0235303	0.0617111	0.702982	1.02381	0.907172	1.15544	NA	NA	NA	NA
CD4-CD8- T cell %leukocyte || id:ebi-a-GCST90001613	Crohn's disease	Inverse variance weighted	16	0.0200958	0.0390782	0.607079	1.0203	0.945069	1.10152	19.1762	0.205859	-0.00572428	0.78219
CD4-CD8- T cell %leukocyte || id:ebi-a-GCST90001613	Crohn's disease	MR Egger	16	0.0519309	0.119941	0.671631	1.0533	0.832641	1.33244	19.068	0.162366	NA	NA
CD4-CD8- T cell %leukocyte || id:ebi-a-GCST90001613	Crohn's disease	Weighted median	16	-0.0156603	0.0486204	0.747382	0.984462	0.894978	1.08289	NA	NA	NA	NA
CD8+ and CD8dim T cell %leukocyte || id:ebi-a-GCST90001614	Crohn's disease	Inverse variance weighted	12	0.0215077	0.0751141	0.774623	1.02174	0.881865	1.1838	36.9263	0.000118553	-0.042973	0.35568
CD8+ and CD8dim T cell %leukocyte || id:ebi-a-GCST90001614	Crohn's disease	MR Egger	12	0.279492	0.276847	0.336511	1.32246	0.768644	2.2753	33.7603	0.000202784	NA	NA
CD8+ and CD8dim T cell %leukocyte || id:ebi-a-GCST90001614	Crohn's disease	Weighted median	12	-0.0236964	0.061099	0.698137	0.976582	0.866364	1.10082	NA	NA	NA	NA
TCRgd T cell Absolute Count || id:ebi-a-GCST90001615	Crohn's disease	Inverse variance weighted	14	0.0431759	0.0433506	0.319265	1.04412	0.95907	1.13672	13.4961	0.410264	0.0464491	0.04307
TCRgd T cell Absolute Count || id:ebi-a-GCST90001615	Crohn's disease	MR Egger	14	-0.240026	0.132242	0.0945726	0.786607	0.607004	1.01935	8.38028	0.754751	NA	NA
TCRgd T cell Absolute Count || id:ebi-a-GCST90001615	Crohn's disease	Weighted median	14	0.000167356	0.0575295	0.997679	1.00017	0.893516	1.11955	NA	NA	NA	NA
TCRgd T cell %T cell || id:ebi-a-GCST90001616	Crohn's disease	Inverse variance weighted	11	0.0117481	0.0517979	0.820574	1.01182	0.914136	1.11994	13.1877	0.213366	-0.00422851	0.883987
TCRgd T cell %T cell || id:ebi-a-GCST90001616	Crohn's disease	MR Egger	11	0.0390526	0.189893	0.841636	1.03983	0.716672	1.50869	13.1548	0.155727	NA	NA
TCRgd T cell %T cell || id:ebi-a-GCST90001616	Crohn's disease	Weighted median	11	0.0259602	0.0632235	0.681358	1.0263	0.906687	1.16169	NA	NA	NA	NA
TCRgd T cell %lymphocyte || id:ebi-a-GCST90001617	Crohn's disease	Inverse variance weighted	11	0.000665173	0.0715349	0.992581	1.00067	0.869755	1.15128	24.8577	0.00562184	0.0420581	0.372839
TCRgd T cell %lymphocyte || id:ebi-a-GCST90001617	Crohn's disease	MR Egger	11	-0.311682	0.340758	0.384214	0.732214	0.375473	1.4279	22.645	0.00704488	NA	NA
TCRgd T cell %lymphocyte || id:ebi-a-GCST90001617	Crohn's disease	Weighted median	11	-0.00857864	0.0725275	0.905845	0.991458	0.860078	1.14291	NA	NA	NA	NA
HLA DR+ T cell Absolute Count || id:ebi-a-GCST90001618	Crohn's disease	Inverse variance weighted	16	0.104671	0.0366704	0.00431218	1.11035	1.03334	1.19309	26.7854	0.0305344	-0.0356077	0.0211797
HLA DR+ T cell Absolute Count || id:ebi-a-GCST90001618	Crohn's disease	MR Egger	16	0.263266	0.0686131	0.00181356	1.30117	1.13745	1.48847	18.0857	0.202906	NA	NA
HLA DR+ T cell Absolute Count || id:ebi-a-GCST90001618	Crohn's disease	Weighted median	16	0.177047	0.0431275	4.03956e-05	1.19369	1.09693	1.29898	NA	NA	NA	NA
HLA DR+ T cell%T cell || id:ebi-a-GCST90001619	Crohn's disease	Inverse variance weighted	18	0.116292	0.0519608	0.025217	1.12332	1.01455	1.24375	61.8972	5.09328e-07	-0.0281755	0.148488
HLA DR+ T cell%T cell || id:ebi-a-GCST90001619	Crohn's disease	MR Egger	18	0.239479	0.0953507	0.0231295	1.27059	1.054	1.53168	54.1037	4.98707e-06	NA	NA
HLA DR+ T cell%T cell || id:ebi-a-GCST90001619	Crohn's disease	Weighted median	18	0.179663	0.0379977	2.26456e-06	1.19681	1.11092	1.28935	NA	NA	NA	NA
HLA DR+ T cell%lymphocyte || id:ebi-a-GCST90001620	Crohn's disease	Inverse variance weighted	14	0.0961278	0.0409688	0.0189575	1.1009	1.01595	1.19295	29.4713	0.00560874	-0.0293358	0.104811
HLA DR+ T cell%lymphocyte || id:ebi-a-GCST90001620	Crohn's disease	MR Egger	14	0.209901	0.075179	0.0162837	1.23356	1.06455	1.4294	23.4544	0.0241069	NA	NA
HLA DR+ T cell%lymphocyte || id:ebi-a-GCST90001620	Crohn's disease	Weighted median	14	0.168152	0.0393445	1.92133e-05	1.18312	1.09531	1.27796	NA	NA	NA	NA
Natural Killer T Absolute Count || id:ebi-a-GCST90001621	Crohn's disease	Inverse variance weighted	23	0.0119497	0.0290067	0.680367	1.01202	0.95609	1.07122	17.989	0.706642	0.00866979	0.503988
Natural Killer T Absolute Count || id:ebi-a-GCST90001621	Crohn's disease	MR Egger	23	-0.0391112	0.0805067	0.63213	0.961644	0.821269	1.12601	17.5267	0.678727	NA	NA
Natural Killer T Absolute Count || id:ebi-a-GCST90001621	Crohn's disease	Weighted median	23	0.0274719	0.0429968	0.522869	1.02785	0.944781	1.11823	NA	NA	NA	NA
Natural Killer T %T cell || id:ebi-a-GCST90001622	Crohn's disease	Inverse variance weighted	20	0.0296196	0.0297976	0.320211	1.03006	0.971627	1.09201	19.4594	0.427745	0.0204405	0.155154
Natural Killer T %T cell || id:ebi-a-GCST90001622	Crohn's disease	MR Egger	20	-0.0865618	0.0836515	0.31447	0.917079	0.778397	1.08047	17.2576	0.505466	NA	NA
Natural Killer T %T cell || id:ebi-a-GCST90001622	Crohn's disease	Weighted median	20	0.0491633	0.0413691	0.234674	1.05039	0.968584	1.13911	NA	NA	NA	NA
Natural Killer T %lymphocyte || id:ebi-a-GCST90001623	Crohn's disease	Inverse variance weighted	23	0.0514738	0.0278269	0.0643441	1.05282	0.996938	1.11184	17.6584	0.726038	0.0127059	0.374044
Natural Killer T %lymphocyte || id:ebi-a-GCST90001623	Crohn's disease	MR Egger	23	-0.0242417	0.0878845	0.78537	0.97605	0.821605	1.15953	16.8335	0.721151	NA	NA
Natural Killer T %lymphocyte || id:ebi-a-GCST90001623	Crohn's disease	Weighted median	23	0.0478369	0.037566	0.202872	1.049	0.974537	1.12915	NA	NA	NA	NA
HLA DR+ CD4+ T cell Absolute Count || id:ebi-a-GCST90001624	Crohn's disease	Inverse variance weighted	11	0.134935	0.0600614	0.0246645	1.14446	1.01736	1.28744	28.2268	0.00166025	-0.0767695	0.0238923
HLA DR+ CD4+ T cell Absolute Count || id:ebi-a-GCST90001624	Crohn's disease	MR Egger	11	0.536592	0.155335	0.00722403	1.71017	1.26129	2.3188	15.5295	0.0773812	NA	NA
HLA DR+ CD4+ T cell Absolute Count || id:ebi-a-GCST90001624	Crohn's disease	Weighted median	11	0.171872	0.0618449	0.00545135	1.18753	1.05196	1.34056	NA	NA	NA	NA
HLA DR+ CD4+ T cell %T cell || id:ebi-a-GCST90001625	Crohn's disease	Inverse variance weighted	16	0.150083	0.0367353	4.39752e-05	1.16193	1.08121	1.24868	16.0052	0.381708	-0.0201555	0.163306
HLA DR+ CD4+ T cell %T cell || id:ebi-a-GCST90001625	Crohn's disease	MR Egger	16	0.280959	0.0957934	0.0109073	1.3244	1.09769	1.59794	13.8402	0.461683	NA	NA
HLA DR+ CD4+ T cell %T cell || id:ebi-a-GCST90001625	Crohn's disease	Weighted median	16	0.185509	0.0534282	0.000516349	1.20383	1.08414	1.33673	NA	NA	NA	NA
HLA DR+ CD4+ T cell %lymphocyte || id:ebi-a-GCST90001626	Crohn's disease	Inverse variance weighted	15	0.159819	0.0394284	5.04757e-05	1.1733	1.08604	1.26757	17.8589	0.213283	-0.0280593	0.0554671
HLA DR+ CD4+ T cell %lymphocyte || id:ebi-a-GCST90001626	Crohn's disease	MR Egger	15	0.330686	0.0885882	0.00250803	1.39192	1.17006	1.65586	13.3242	0.423093	NA	NA
HLA DR+ CD4+ T cell %lymphocyte || id:ebi-a-GCST90001626	Crohn's disease	Weighted median	15	0.189777	0.054942	0.000552054	1.20898	1.08555	1.34644	NA	NA	NA	NA
HLA DR+ CD8+ T cell Absolute Count || id:ebi-a-GCST90001627	Crohn's disease	Inverse variance weighted	23	0.104844	0.0312823	0.000803607	1.11054	1.04449	1.18076	36.2103	0.0288269	-0.0419481	0.00268986
HLA DR+ CD8+ T cell Absolute Count || id:ebi-a-GCST90001627	Crohn's disease	MR Egger	23	0.295413	0.0616456	9.80638e-05	1.34368	1.19075	1.51625	23.348	0.325709	NA	NA
HLA DR+ CD8+ T cell Absolute Count || id:ebi-a-GCST90001627	Crohn's disease	Weighted median	23	0.146683	0.0425721	0.000569968	1.15799	1.06528	1.25876	NA	NA	NA	NA
HLA DR+ CD8+ T cell %T cell || id:ebi-a-GCST90001628	Crohn's disease	Inverse variance weighted	16	0.0985124	0.0340223	0.00378531	1.10353	1.03234	1.17962	22.5753	0.0935837	-0.0375696	0.00491212
HLA DR+ CD8+ T cell %T cell || id:ebi-a-GCST90001628	Crohn's disease	MR Egger	16	0.263071	0.0566075	0.000377021	1.30092	1.1643	1.45357	11.4557	0.649928	NA	NA
HLA DR+ CD8+ T cell %T cell || id:ebi-a-GCST90001628	Crohn's disease	Weighted median	16	0.194773	0.0430217	5.97393e-06	1.21503	1.11678	1.32193	NA	NA	NA	NA
HLA DR+ CD8+ T cell %lymphocyte || id:ebi-a-GCST90001629	Crohn's disease	Inverse variance weighted	19	0.0684411	0.0374936	0.0679396	1.07084	0.994966	1.15249	36.4688	0.00614131	-0.0411202	0.00709733
HLA DR+ CD8+ T cell %lymphocyte || id:ebi-a-GCST90001629	Crohn's disease	MR Egger	19	0.246469	0.0659273	0.00163527	1.2795	1.1244	1.45599	23.5202	0.133069	NA	NA
HLA DR+ CD8+ T cell %lymphocyte || id:ebi-a-GCST90001629	Crohn's disease	Weighted median	19	0.179583	0.043401	3.50706e-05	1.19672	1.09913	1.30297	NA	NA	NA	NA
CD8+ Natural Killer T Absolute Count || id:ebi-a-GCST90001630	Crohn's disease	Inverse variance weighted	18	-0.00973164	0.0389624	0.802765	0.990316	0.917504	1.0689	22.3844	0.170385	-0.0150278	0.422579
CD8+ Natural Killer T Absolute Count || id:ebi-a-GCST90001630	Crohn's disease	MR Egger	18	0.0896071	0.126945	0.490418	1.09374	0.852822	1.40273	21.4752	0.16096	NA	NA
CD8+ Natural Killer T Absolute Count || id:ebi-a-GCST90001630	Crohn's disease	Weighted median	18	-0.0142369	0.0495653	0.773932	0.985864	0.894594	1.08645	NA	NA	NA	NA
CD8+ Natural Killer T %T cell || id:ebi-a-GCST90001631	Crohn's disease	Inverse variance weighted	17	-0.0186234	0.041757	0.655601	0.981549	0.904415	1.06526	20.8511	0.184307	-0.0073357	0.733373
CD8+ Natural Killer T %T cell || id:ebi-a-GCST90001631	Crohn's disease	MR Egger	17	0.0273458	0.139247	0.846946	1.02772	0.782252	1.35022	20.685	0.1472	NA	NA
CD8+ Natural Killer T %T cell || id:ebi-a-GCST90001631	Crohn's disease	Weighted median	17	-0.0106573	0.0531743	0.84115	0.989399	0.891474	1.09808	NA	NA	NA	NA
CD8+ Natural Killer T %lymphocyte || id:ebi-a-GCST90001632	Crohn's disease	Inverse variance weighted	18	0.000532457	0.0360973	0.988231	1.00053	0.93219	1.07389	16.5524	0.485069	0.003968	0.816127
CD8+ Natural Killer T %lymphocyte || id:ebi-a-GCST90001632	Crohn's disease	MR Egger	18	-0.0237683	0.109136	0.830349	0.976512	0.788459	1.20942	16.4948	0.418996	NA	NA
CD8+ Natural Killer T %lymphocyte || id:ebi-a-GCST90001632	Crohn's disease	Weighted median	18	-0.018334	0.0485635	0.705783	0.981833	0.892688	1.07988	NA	NA	NA	NA
CD8dim Natural Killer T Absolute Count || id:ebi-a-GCST90001633	Crohn's disease	Inverse variance weighted	17	0.0480405	0.0417272	0.249609	1.04921	0.966818	1.13863	25.19	0.0665453	-0.00102858	0.95649
CD8dim Natural Killer T Absolute Count || id:ebi-a-GCST90001633	Crohn's disease	MR Egger	17	0.053472	0.106966	0.624401	1.05493	0.855404	1.30099	25.1848	0.0475156	NA	NA
CD8dim Natural Killer T Absolute Count || id:ebi-a-GCST90001633	Crohn's disease	Weighted median	17	0.107595	0.0498633	0.0309429	1.1136	1.00991	1.22793	NA	NA	NA	NA
CD8dim Natural Killer T %T cell || id:ebi-a-GCST90001634	Crohn's disease	Inverse variance weighted	13	0.0609673	0.042477	0.151201	1.06286	0.977959	1.15514	15.4381	0.21835	0.00234874	0.891332
CD8dim Natural Killer T %T cell || id:ebi-a-GCST90001634	Crohn's disease	MR Egger	13	0.0500218	0.089963	0.589324	1.05129	0.881345	1.25401	15.4107	0.164457	NA	NA
CD8dim Natural Killer T %T cell || id:ebi-a-GCST90001634	Crohn's disease	Weighted median	13	0.100585	0.0527412	0.0565013	1.10582	0.997216	1.22625	NA	NA	NA	NA
CD8dim Natural Killer T %lymphocyte || id:ebi-a-GCST90001635	Crohn's disease	Inverse variance weighted	15	0.0537446	0.0411917	0.19198	1.05522	0.97337	1.14394	19.4797	0.147416	-0.00530064	0.772315
CD8dim Natural Killer T %lymphocyte || id:ebi-a-GCST90001635	Crohn's disease	MR Egger	15	0.079682	0.0975808	0.428882	1.08294	0.894423	1.3112	19.3498	0.112651	NA	NA
CD8dim Natural Killer T %lymphocyte || id:ebi-a-GCST90001635	Crohn's disease	Weighted median	15	0.101019	0.0494708	0.0411524	1.1063	1.00406	1.21894	NA	NA	NA	NA
CD4-CD8- Natural Killer T Absolute Count || id:ebi-a-GCST90001636	Crohn's disease	Inverse variance weighted	6	-0.0558036	0.0764465	0.465409	0.945725	0.814127	1.09859	8.57036	0.127478	0.0442015	0.436012
CD4-CD8- Natural Killer T Absolute Count || id:ebi-a-GCST90001636	Crohn's disease	MR Egger	6	-0.335487	0.332849	0.370512	0.71499	0.372368	1.37286	7.22081	0.124669	NA	NA
CD4-CD8- Natural Killer T Absolute Count || id:ebi-a-GCST90001636	Crohn's disease	Weighted median	6	-0.0534932	0.0833337	0.520928	0.947912	0.805069	1.1161	NA	NA	NA	NA
CD4-CD8- Natural Killer T %T cell || id:ebi-a-GCST90001637	Crohn's disease	Inverse variance weighted	17	0.000826153	0.0326833	0.979834	1.00083	0.938725	1.06704	14.3318	0.574008	-0.0190974	0.209202
CD4-CD8- Natural Killer T %T cell || id:ebi-a-GCST90001637	Crohn's disease	MR Egger	17	0.0903791	0.0756721	0.250886	1.09459	0.943708	1.26959	12.6101	0.632382	NA	NA
CD4-CD8- Natural Killer T %T cell || id:ebi-a-GCST90001637	Crohn's disease	Weighted median	17	0.0247967	0.0458104	0.588308	1.02511	0.937075	1.12141	NA	NA	NA	NA
CD4-CD8- Natural Killer T %lymphocyte || id:ebi-a-GCST90001638	Crohn's disease	Inverse variance weighted	18	0.0135882	0.0328531	0.679164	1.01368	0.950465	1.0811	15.5427	0.55645	-0.0137732	0.37287
CD4-CD8- Natural Killer T %lymphocyte || id:ebi-a-GCST90001638	Crohn's disease	MR Egger	18	0.0783826	0.0779386	0.32953	1.08154	0.928322	1.26004	14.7022	0.546545	NA	NA
CD4-CD8- Natural Killer T %lymphocyte || id:ebi-a-GCST90001638	Crohn's disease	Weighted median	18	0.0803188	0.0503645	0.110768	1.08363	0.981773	1.19606	NA	NA	NA	NA
CD3- lymphocyte Absolute Count || id:ebi-a-GCST90001639	Crohn's disease	Inverse variance weighted	10	-0.0283028	0.0802304	0.724262	0.972094	0.830644	1.13763	27.5944	0.0011146	-0.00795311	0.869985
CD3- lymphocyte Absolute Count || id:ebi-a-GCST90001639	Crohn's disease	MR Egger	10	0.0262793	0.333939	0.939208	1.02663	0.533529	1.97546	27.4963	0.000580147	NA	NA
CD3- lymphocyte Absolute Count || id:ebi-a-GCST90001639	Crohn's disease	Weighted median	10	-0.0123068	0.0704689	0.861362	0.987769	0.860341	1.13407	NA	NA	NA	NA
CD3- lymphocyte %lymphocyte || id:ebi-a-GCST90001640	Crohn's disease	Inverse variance weighted	5	-0.203612	0.102052	0.0460231	0.815778	0.667888	0.996416	10.791	0.0290155	-0.0546546	0.43231
CD3- lymphocyte %lymphocyte || id:ebi-a-GCST90001640	Crohn's disease	MR Egger	5	0.117699	0.370196	0.771378	1.12491	0.544502	2.32398	8.47798	0.0371003	NA	NA
CD3- lymphocyte %lymphocyte || id:ebi-a-GCST90001640	Crohn's disease	Weighted median	5	-0.134474	0.087078	0.122517	0.874175	0.737015	1.03686	NA	NA	NA	NA
CD3- lymphocyte %leukocyte || id:ebi-a-GCST90001641	Crohn's disease	Inverse variance weighted	10	0.031787	0.0451187	0.481109	1.0323	0.944929	1.12774	6.34556	0.704897	0.0133025	0.675967
CD3- lymphocyte %leukocyte || id:ebi-a-GCST90001641	Crohn's disease	MR Egger	10	-0.0553557	0.205934	0.794883	0.946149	0.631924	1.41662	6.15747	0.629598	NA	NA
CD3- lymphocyte %leukocyte || id:ebi-a-GCST90001641	Crohn's disease	Weighted median	10	0.0628382	0.0600485	0.29535	1.06485	0.946621	1.19786	NA	NA	NA	NA
B cell Absolute Count || id:ebi-a-GCST90001642	Crohn's disease	Inverse variance weighted	24	0.0343901	0.0428604	0.422336	1.03499	0.951594	1.12569	44.3862	0.00472225	-0.00204597	0.943301
B cell Absolute Count || id:ebi-a-GCST90001642	Crohn's disease	MR Egger	24	0.0489189	0.206659	0.81507	1.05014	0.700379	1.57455	44.3757	0.00318209	NA	NA
B cell Absolute Count || id:ebi-a-GCST90001642	Crohn's disease	Weighted median	24	0.0159957	0.0477782	0.737782	1.01612	0.925289	1.11588	NA	NA	NA	NA
B cell %CD3- lymphocyte || id:ebi-a-GCST90001643	Crohn's disease	Inverse variance weighted	13	0.127811	0.0513165	0.0127515	1.13634	1.0276	1.25658	20.4307	0.0593645	0.0218319	0.476409
B cell %CD3- lymphocyte || id:ebi-a-GCST90001643	Crohn's disease	MR Egger	13	0.00470333	0.17499	0.979039	1.00471	0.712998	1.41578	19.4687	0.0531811	NA	NA
B cell %CD3- lymphocyte || id:ebi-a-GCST90001643	Crohn's disease	Weighted median	13	0.132911	0.0617794	0.0314455	1.14215	1.01189	1.28917	NA	NA	NA	NA
B cell %lymphocyte || id:ebi-a-GCST90001644	Crohn's disease	Inverse variance weighted	20	0.0460963	0.0415718	0.267501	1.04718	0.965234	1.13607	36.1323	0.0101675	0.00657528	0.783263
B cell %lymphocyte || id:ebi-a-GCST90001644	Crohn's disease	MR Egger	20	0.00417354	0.156077	0.978961	1.00418	0.739532	1.36354	35.9765	0.00710512	NA	NA
B cell %lymphocyte || id:ebi-a-GCST90001644	Crohn's disease	Weighted median	20	0.0620846	0.0487963	0.203258	1.06405	0.967001	1.17084	NA	NA	NA	NA
Natural Killer Absolute Count || id:ebi-a-GCST90001645	Crohn's disease	Inverse variance weighted	13	-0.062812	0.0510963	0.218964	0.93912	0.849625	1.03804	21.8798	0.0388894	0.000450754	0.988722
Natural Killer Absolute Count || id:ebi-a-GCST90001645	Crohn's disease	MR Egger	13	-0.0656717	0.20484	0.754522	0.936438	0.626781	1.39908	21.8794	0.0253246	NA	NA
Natural Killer Absolute Count || id:ebi-a-GCST90001645	Crohn's disease	Weighted median	13	-0.0254743	0.0581456	0.661305	0.974847	0.869846	1.09252	NA	NA	NA	NA
Natural Killer %CD3- lymphocyte || id:ebi-a-GCST90001646	Crohn's disease	Inverse variance weighted	10	-0.169506	0.0527482	0.0013113	0.844082	0.761175	0.936019	12.4638	0.188407	-0.00357384	0.930164
Natural Killer %CD3- lymphocyte || id:ebi-a-GCST90001646	Crohn's disease	MR Egger	10	-0.14872	0.236548	0.547067	0.861811	0.542073	1.37014	12.4511	0.132184	NA	NA
Natural Killer %CD3- lymphocyte || id:ebi-a-GCST90001646	Crohn's disease	Weighted median	10	-0.20936	0.0653073	0.00134704	0.811103	0.71365	0.921864	NA	NA	NA	NA
Natural Killer %lymphocyte || id:ebi-a-GCST90001647	Crohn's disease	Inverse variance weighted	14	-0.0251295	0.0571053	0.659897	0.975184	0.871922	1.09068	33.6648	0.00135296	0.00391898	0.887726
Natural Killer %lymphocyte || id:ebi-a-GCST90001647	Crohn's disease	MR Egger	14	-0.0467164	0.161038	0.776695	0.954358	0.696038	1.30855	33.6065	0.00077791	NA	NA
Natural Killer %lymphocyte || id:ebi-a-GCST90001647	Crohn's disease	Weighted median	14	-0.0287187	0.0561528	0.609044	0.97169	0.870421	1.08474	NA	NA	NA	NA
HLA DR+ Natural Killer Absolute Count || id:ebi-a-GCST90001648	Crohn's disease	Inverse variance weighted	14	0.0272438	0.0281794	0.333644	1.02762	0.9724	1.08597	11.2274	0.59177	-0.0155922	0.180952
HLA DR+ Natural Killer Absolute Count || id:ebi-a-GCST90001648	Crohn's disease	MR Egger	14	0.0808858	0.0471203	0.111732	1.08425	0.988596	1.18915	9.20993	0.684902	NA	NA
HLA DR+ Natural Killer Absolute Count || id:ebi-a-GCST90001648	Crohn's disease	Weighted median	14	0.0462453	0.033898	0.17249	1.04733	0.980008	1.11928	NA	NA	NA	NA
HLA DR+ Natural Killer %Natural Killer || id:ebi-a-GCST90001649	Crohn's disease	Inverse variance weighted	13	0.0430518	0.0489398	0.379028	1.04399	0.948503	1.14909	42.4906	2.75324e-05	0.00139663	0.944063
HLA DR+ Natural Killer %Natural Killer || id:ebi-a-GCST90001649	Crohn's disease	MR Egger	13	0.037473	0.0930134	0.694758	1.03818	0.865167	1.2458	42.4707	1.34235e-05	NA	NA
HLA DR+ Natural Killer %Natural Killer || id:ebi-a-GCST90001649	Crohn's disease	Weighted median	13	0.0340317	0.0335423	0.310301	1.03462	0.968786	1.10492	NA	NA	NA	NA
HLA DR+ Natural Killer %CD3- lymphocyte || id:ebi-a-GCST90001650	Crohn's disease	Inverse variance weighted	14	0.0398943	0.0394004	0.311281	1.0407	0.963358	1.12425	27.6403	0.0101542	0.00128427	0.929597
HLA DR+ Natural Killer %CD3- lymphocyte || id:ebi-a-GCST90001650	Crohn's disease	MR Egger	14	0.0350853	0.0672429	0.611326	1.03571	0.907819	1.18161	27.6216	0.00628177	NA	NA
HLA DR+ Natural Killer %CD3- lymphocyte || id:ebi-a-GCST90001650	Crohn's disease	Weighted median	14	0.040521	0.0357253	0.256695	1.04135	0.97093	1.11688	NA	NA	NA	NA
Granulocyte Absolute Count || id:ebi-a-GCST90001651	Crohn's disease	Inverse variance weighted	15	-0.0318193	0.0496779	0.52184	0.968682	0.878809	1.06775	24.3129	0.0419885	-0.00580759	0.801867
Granulocyte Absolute Count || id:ebi-a-GCST90001651	Crohn's disease	MR Egger	15	0.00608025	0.156656	0.96963	1.0061	0.740103	1.3677	24.1908	0.0294195	NA	NA
Granulocyte Absolute Count || id:ebi-a-GCST90001651	Crohn's disease	Weighted median	15	0.0196301	0.0543152	0.717792	1.01982	0.916835	1.13438	NA	NA	NA	NA
Granulocyte %leukocyte || id:ebi-a-GCST90001652	Crohn's disease	Inverse variance weighted	15	0.0119036	0.0418246	0.775945	1.01197	0.932326	1.09843	17.2386	0.243685	0.00585075	0.825938
Granulocyte %leukocyte || id:ebi-a-GCST90001652	Crohn's disease	MR Egger	15	-0.0267415	0.177583	0.882614	0.973613	0.687423	1.37895	17.1721	0.191556	NA	NA
Granulocyte %leukocyte || id:ebi-a-GCST90001652	Crohn's disease	Weighted median	15	-0.00223464	0.0551021	0.967651	0.997768	0.895624	1.11156	NA	NA	NA	NA
CD28- CD4-CD8- T cell %CD4-CD8- T cell || id:ebi-a-GCST90001653	Crohn's disease	Inverse variance weighted	19	-0.0111562	0.042474	0.792813	0.988906	0.909914	1.07476	29.9842	0.0376005	-0.0187909	0.453332
CD28- CD4-CD8- T cell %CD4-CD8- T cell || id:ebi-a-GCST90001653	Crohn's disease	MR Egger	19	0.100133	0.15124	0.516796	1.10532	0.821767	1.48671	28.9801	0.03471	NA	NA
CD28- CD4-CD8- T cell %CD4-CD8- T cell || id:ebi-a-GCST90001653	Crohn's disease	Weighted median	19	-0.0211183	0.0448902	0.638039	0.979103	0.896638	1.06915	NA	NA	NA	NA
CD28- CD4-CD8- T cell Absolute Count || id:ebi-a-GCST90001654	Crohn's disease	Inverse variance weighted	21	0.0254812	0.035258	0.46986	1.02581	0.957313	1.0992	26.2043	0.159169	-0.00612125	0.777536
CD28- CD4-CD8- T cell Absolute Count || id:ebi-a-GCST90001654	Crohn's disease	MR Egger	21	0.0613494	0.130261	0.643022	1.06327	0.823689	1.37254	26.0915	0.127658	NA	NA
CD28- CD4-CD8- T cell Absolute Count || id:ebi-a-GCST90001654	Crohn's disease	Weighted median	21	-0.00395717	0.0445948	0.929292	0.996051	0.912686	1.08703	NA	NA	NA	NA
CD28+ CD4-CD8- T cell %T cell || id:ebi-a-GCST90001655	Crohn's disease	Inverse variance weighted	17	-0.104494	0.0505511	0.0387246	0.90078	0.815809	0.994601	32.4408	0.00875776	-0.0661517	0.0331335
CD28+ CD4-CD8- T cell %T cell || id:ebi-a-GCST90001655	Crohn's disease	MR Egger	17	0.272515	0.166791	0.123094	1.31326	0.947058	1.82107	23.7327	0.0697735	NA	NA
CD28+ CD4-CD8- T cell %T cell || id:ebi-a-GCST90001655	Crohn's disease	Weighted median	17	-0.0748117	0.0529699	0.157849	0.927918	0.836413	1.02943	NA	NA	NA	NA
CD28+ CD4-CD8- T cell %CD4-CD8- T cell || id:ebi-a-GCST90001656	Crohn's disease	Inverse variance weighted	19	0.0111562	0.042474	0.792813	1.01122	0.930444	1.09901	29.9842	0.0376005	0.0187909	0.453332
CD28+ CD4-CD8- T cell %CD4-CD8- T cell || id:ebi-a-GCST90001656	Crohn's disease	MR Egger	19	-0.100133	0.15124	0.516796	0.904717	0.672627	1.21689	28.9801	0.03471	NA	NA
CD28+ CD4-CD8- T cell %CD4-CD8- T cell || id:ebi-a-GCST90001656	Crohn's disease	Weighted median	19	0.0211183	0.0456913	0.643942	1.02134	0.933853	1.11703	NA	NA	NA	NA
CD28+ CD4-CD8- T cell Absolute Count || id:ebi-a-GCST90001657	Crohn's disease	Inverse variance weighted	7	0.00617294	0.0626725	0.921539	1.00619	0.889883	1.1377	5.94284	0.429624	0.0426255	0.284661
CD28+ CD4-CD8- T cell Absolute Count || id:ebi-a-GCST90001657	Crohn's disease	MR Egger	7	-0.289584	0.254739	0.307157	0.748575	0.454357	1.23331	4.50803	0.47881	NA	NA
CD28+ CD4-CD8- T cell Absolute Count || id:ebi-a-GCST90001657	Crohn's disease	Weighted median	7	0.0147016	0.0846714	0.862155	1.01481	0.859629	1.198	NA	NA	NA	NA
CD39+ CD4+ T cell %T cell || id:ebi-a-GCST90001658	Crohn's disease	Inverse variance weighted	19	-0.00819084	0.0251062	0.744237	0.991843	0.944217	1.04187	19.8983	0.338577	0.00335188	0.785161
CD39+ CD4+ T cell %T cell || id:ebi-a-GCST90001658	Crohn's disease	MR Egger	19	-0.0236568	0.0615064	0.705286	0.976621	0.865707	1.10175	19.8089	0.284121	NA	NA
CD39+ CD4+ T cell %T cell || id:ebi-a-GCST90001658	Crohn's disease	Weighted median	19	-0.028301	0.0333583	0.396218	0.972096	0.910571	1.03778	NA	NA	NA	NA
CD39+ CD4+ T cell %CD4+ T cell || id:ebi-a-GCST90001659	Crohn's disease	Inverse variance weighted	13	-0.000682212	0.0298873	0.981789	0.999318	0.94246	1.05961	15.4345	0.218531	0.010882	0.506677
CD39+ CD4+ T cell %CD4+ T cell || id:ebi-a-GCST90001659	Crohn's disease	MR Egger	13	-0.0448009	0.0711749	0.541908	0.956188	0.831683	1.09933	14.8006	0.19181	NA	NA
CD39+ CD4+ T cell %CD4+ T cell || id:ebi-a-GCST90001659	Crohn's disease	Weighted median	13	-0.0237795	0.0353861	0.501583	0.976501	0.911069	1.04663	NA	NA	NA	NA
CD39+ CD4+ T cell Absolute Count || id:ebi-a-GCST90001660	Crohn's disease	Inverse variance weighted	19	-0.0101993	0.0232393	0.660747	0.989853	0.945777	1.03598	10.2735	0.922614	0.0103394	0.42556
CD39+ CD4+ T cell Absolute Count || id:ebi-a-GCST90001660	Crohn's disease	MR Egger	19	-0.053494	0.0578993	0.368459	0.947912	0.846219	1.06182	9.60694	0.919279	NA	NA
CD39+ CD4+ T cell Absolute Count || id:ebi-a-GCST90001660	Crohn's disease	Weighted median	19	-0.0214222	0.0326703	0.512012	0.978806	0.918094	1.04353	NA	NA	NA	NA
CD28- CD8dim T cell %T cell || id:ebi-a-GCST90001661	Crohn's disease	Inverse variance weighted	13	0.0235999	0.048201	0.624407	1.02388	0.931579	1.12533	18.3707	0.104889	-0.0084324	0.749658
CD28- CD8dim T cell %T cell || id:ebi-a-GCST90001661	Crohn's disease	MR Egger	13	0.0725827	0.157864	0.654628	1.07528	0.789125	1.46521	18.1936	0.0771949	NA	NA
CD28- CD8dim T cell %T cell || id:ebi-a-GCST90001661	Crohn's disease	Weighted median	13	0.0289353	0.0535564	0.589005	1.02936	0.926784	1.14329	NA	NA	NA	NA
CD28- CD8dim T cell %CD8dim T cell || id:ebi-a-GCST90001662	Crohn's disease	Inverse variance weighted	10	0.00286202	0.0545829	0.958183	1.00287	0.901117	1.1161	11.594	0.237177	-0.00948146	0.795491
CD28- CD8dim T cell %CD8dim T cell || id:ebi-a-GCST90001662	Crohn's disease	MR Egger	10	0.0625469	0.230054	0.792599	1.06454	0.678169	1.67105	11.4908	0.175407	NA	NA
CD28- CD8dim T cell %CD8dim T cell || id:ebi-a-GCST90001662	Crohn's disease	Weighted median	10	0.0343025	0.0677909	0.612854	1.0349	0.906134	1.18196	NA	NA	NA	NA
CD28- CD8dim T cell Absolute Count || id:ebi-a-GCST90001663	Crohn's disease	Inverse variance weighted	15	0.0277681	0.034118	0.415711	1.02816	0.961651	1.09926	14.0461	0.446281	-0.00178505	0.93295
CD28- CD8dim T cell Absolute Count || id:ebi-a-GCST90001663	Crohn's disease	MR Egger	15	0.0383642	0.128501	0.770001	1.03911	0.807753	1.33673	14.0382	0.371162	NA	NA
CD28- CD8dim T cell Absolute Count || id:ebi-a-GCST90001663	Crohn's disease	Weighted median	15	0.0066434	0.0473496	0.888419	1.00667	0.917446	1.10456	NA	NA	NA	NA
CD28+ CD45RA+ CD8dim T cell %T cell || id:ebi-a-GCST90001664	Crohn's disease	Inverse variance weighted	17	0.0775312	0.055973	0.166005	1.08062	0.968336	1.20591	41.197	0.000519287	-0.0193334	0.580237
CD28+ CD45RA+ CD8dim T cell %T cell || id:ebi-a-GCST90001664	Crohn's disease	MR Egger	17	0.201214	0.22615	0.387656	1.22289	0.785024	1.90497	40.3377	0.000403195	NA	NA
CD28+ CD45RA+ CD8dim T cell %T cell || id:ebi-a-GCST90001664	Crohn's disease	Weighted median	17	0.0125815	0.0542864	0.816724	1.01266	0.910447	1.12635	NA	NA	NA	NA
CD28+ CD45RA+ CD8dim T cell %CD8dim T cell || id:ebi-a-GCST90001665	Crohn's disease	Inverse variance weighted	14	-0.0504683	0.0601297	0.401287	0.950784	0.845081	1.06971	33.6035	0.00138214	-0.00812784	0.871774
CD28+ CD45RA+ CD8dim T cell %CD8dim T cell || id:ebi-a-GCST90001665	Crohn's disease	MR Egger	14	0.00253226	0.327449	0.993957	1.00254	0.527679	1.90471	33.5275	0.000800445	NA	NA
CD28+ CD45RA+ CD8dim T cell %CD8dim T cell || id:ebi-a-GCST90001665	Crohn's disease	Weighted median	14	-0.0217453	0.0525045	0.678756	0.978489	0.882802	1.08455	NA	NA	NA	NA
CD28+ CD45RA+ CD8dim T cell Absolute Count || id:ebi-a-GCST90001666	Crohn's disease	Inverse variance weighted	13	0.0228055	0.0409154	0.577266	1.02307	0.944227	1.10849	10.8073	0.545501	-0.0151527	0.56691
CD28+ CD45RA+ CD8dim T cell Absolute Count || id:ebi-a-GCST90001666	Crohn's disease	MR Egger	13	0.131563	0.188725	0.5002	1.14061	0.787936	1.65114	10.4588	0.489647	NA	NA
CD28+ CD45RA+ CD8dim T cell Absolute Count || id:ebi-a-GCST90001666	Crohn's disease	Weighted median	13	0.0468034	0.0530319	0.377479	1.04792	0.944463	1.1627	NA	NA	NA	NA
CD28+ CD45RA- CD8dim T cell %T cell || id:ebi-a-GCST90001667	Crohn's disease	Inverse variance weighted	12	-0.029643	0.0467715	0.526222	0.970792	0.885755	1.06399	12.1095	0.355472	-0.0185369	0.408744
CD28+ CD45RA- CD8dim T cell %T cell || id:ebi-a-GCST90001667	Crohn's disease	MR Egger	12	0.0813766	0.137176	0.566204	1.08478	0.829039	1.41941	11.2714	0.336766	NA	NA
CD28+ CD45RA- CD8dim T cell %T cell || id:ebi-a-GCST90001667	Crohn's disease	Weighted median	12	-0.0318006	0.0638655	0.618533	0.9687	0.854724	1.09787	NA	NA	NA	NA
CD28+ CD45RA- CD8dim T cell %CD8dim T cell || id:ebi-a-GCST90001668	Crohn's disease	Inverse variance weighted	13	-0.0239467	0.0453064	0.597117	0.976338	0.893376	1.067	14.7237	0.256893	0.00271255	0.924118
CD28+ CD45RA- CD8dim T cell %CD8dim T cell || id:ebi-a-GCST90001668	Crohn's disease	MR Egger	13	-0.0419471	0.190665	0.829897	0.95892	0.659911	1.39341	14.711	0.196112	NA	NA
CD28+ CD45RA- CD8dim T cell %CD8dim T cell || id:ebi-a-GCST90001668	Crohn's disease	Weighted median	13	-0.0413818	0.0577804	0.473874	0.959463	0.856731	1.07451	NA	NA	NA	NA
CD28+ CD45RA- CD8dim T cell Absolute Count || id:ebi-a-GCST90001669	Crohn's disease	Inverse variance weighted	12	0.0811806	0.0435238	0.0621534	1.08457	0.995882	1.18115	8.43313	0.674059	0.0243221	0.222163
CD28+ CD45RA- CD8dim T cell Absolute Count || id:ebi-a-GCST90001669	Crohn's disease	MR Egger	12	-0.0580919	0.115497	0.625874	0.943563	0.752417	1.18327	6.73837	0.749892	NA	NA
CD28+ CD45RA- CD8dim T cell Absolute Count || id:ebi-a-GCST90001669	Crohn's disease	Weighted median	12	0.11964	0.0566159	0.0345846	1.12709	1.00871	1.25936	NA	NA	NA	NA
CD39+ CD8+ T cell %T cell || id:ebi-a-GCST90001670	Crohn's disease	Inverse variance weighted	15	0.00892297	0.0278194	0.748403	1.00896	0.955421	1.06551	10.6178	0.715764	-0.00126115	0.913165
CD39+ CD8+ T cell %T cell || id:ebi-a-GCST90001670	Crohn's disease	MR Egger	15	0.0131828	0.0473464	0.78506	1.01327	0.923471	1.1118	10.6055	0.643831	NA	NA
CD39+ CD8+ T cell %T cell || id:ebi-a-GCST90001670	Crohn's disease	Weighted median	15	0.01061	0.0378074	0.778992	1.01067	0.938481	1.0884	NA	NA	NA	NA
CD39+ CD8+ T cell %CD8+ T cell || id:ebi-a-GCST90001671	Crohn's disease	Inverse variance weighted	16	-0.0156274	0.0272666	0.566555	0.984494	0.933261	1.03854	14.1554	0.51378	-0.0221423	0.098992
CD39+ CD8+ T cell %CD8+ T cell || id:ebi-a-GCST90001671	Crohn's disease	MR Egger	16	0.0576949	0.04965	0.26465	1.05939	0.961155	1.16767	11.0327	0.683465	NA	NA
CD39+ CD8+ T cell %CD8+ T cell || id:ebi-a-GCST90001671	Crohn's disease	Weighted median	16	0.00350897	0.0367995	0.924034	1.00352	0.933683	1.07857	NA	NA	NA	NA
CD39+ CD8+ T cell Absolute Count || id:ebi-a-GCST90001672	Crohn's disease	Inverse variance weighted	17	0.00146842	0.0254679	0.954021	1.00147	0.952706	1.05273	10.017	0.865737	-0.00332785	0.776712
CD39+ CD8+ T cell Absolute Count || id:ebi-a-GCST90001672	Crohn's disease	MR Egger	17	0.012239	0.045164	0.790093	1.01231	0.926554	1.10601	9.93366	0.823892	NA	NA
CD39+ CD8+ T cell Absolute Count || id:ebi-a-GCST90001672	Crohn's disease	Weighted median	17	0.00827921	0.0351585	0.813834	1.00831	0.94117	1.08025	NA	NA	NA	NA
CD28- CD127- CD25++ CD8+ T cell %T cell || id:ebi-a-GCST90001673	Crohn's disease	Inverse variance weighted	7	0.0256342	0.0749586	0.732368	1.02597	0.885782	1.18833	12.109	0.0595801	0.0347867	0.406953
CD28- CD127- CD25++ CD8+ T cell %T cell || id:ebi-a-GCST90001673	Crohn's disease	MR Egger	7	-0.1988	0.259409	0.478065	0.819714	0.493003	1.36294	10.4047	0.0645484	NA	NA
CD28- CD127- CD25++ CD8+ T cell %T cell || id:ebi-a-GCST90001673	Crohn's disease	Weighted median	7	0.0386677	0.0753939	0.608038	1.03943	0.896637	1.20495	NA	NA	NA	NA
CD28- CD127- CD25++ CD8+ T cell %CD8+ T cell || id:ebi-a-GCST90001674	Crohn's disease	Inverse variance weighted	9	0.001123	0.0527912	0.983028	1.00112	0.902716	1.11026	11.1873	0.191312	0.0189708	0.632124
CD28- CD127- CD25++ CD8+ T cell %CD8+ T cell || id:ebi-a-GCST90001674	Crohn's disease	MR Egger	9	-0.108553	0.226072	0.645749	0.897132	0.575996	1.39731	10.8009	0.147544	NA	NA
CD28- CD127- CD25++ CD8+ T cell %CD8+ T cell || id:ebi-a-GCST90001674	Crohn's disease	Weighted median	9	-0.00565948	0.0649399	0.930553	0.994357	0.875516	1.12933	NA	NA	NA	NA
CD28- CD127- CD25++ CD8+ T cell Absolute Count || id:ebi-a-GCST90001675	Crohn's disease	Inverse variance weighted	14	-0.0416755	0.038558	0.279763	0.959181	0.889364	1.03448	11.3266	0.583477	0.00916524	0.689912
CD28- CD127- CD25++ CD8+ T cell Absolute Count || id:ebi-a-GCST90001675	Crohn's disease	MR Egger	14	-0.104048	0.157383	0.521031	0.901182	0.661982	1.22682	11.1595	0.515299	NA	NA
CD28- CD127- CD25++ CD8+ T cell Absolute Count || id:ebi-a-GCST90001675	Crohn's disease	Weighted median	14	-0.00215475	0.0558926	0.969248	0.997848	0.894309	1.11337	NA	NA	NA	NA
CD28- CD25++ CD8+ T cell %T cell || id:ebi-a-GCST90001676	Crohn's disease	Inverse variance weighted	3	-0.061771	0.12081	0.609135	0.940098	0.741887	1.19127	4.22434	0.120975	0.198454	0.555663
CD28- CD25++ CD8+ T cell %T cell || id:ebi-a-GCST90001676	Crohn's disease	MR Egger	3	-1.78742	2.06141	0.545244	0.167392	0.00294461	9.51571	2.47965	0.115328	NA	NA
CD28- CD25++ CD8+ T cell %T cell || id:ebi-a-GCST90001676	Crohn's disease	Weighted median	3	0.00892687	0.122559	0.941935	1.00897	0.793511	1.28292	NA	NA	NA	NA
CD28- CD25++ CD8+ T cell %CD8+ T cell || id:ebi-a-GCST90001677	Crohn's disease	Inverse variance weighted	12	0.0900726	0.094612	0.341087	1.09425	0.909039	1.31721	48.0006	1.4273e-06	0.0227766	0.710036
CD28- CD25++ CD8+ T cell %CD8+ T cell || id:ebi-a-GCST90001677	Crohn's disease	MR Egger	12	-0.0803508	0.45622	0.863713	0.922793	0.377365	2.25656	47.3082	8.29867e-07	NA	NA
CD28- CD25++ CD8+ T cell %CD8+ T cell || id:ebi-a-GCST90001677	Crohn's disease	Weighted median	12	0.0594204	0.0676398	0.379681	1.06122	0.929458	1.21166	NA	NA	NA	NA
CD28- CD25++ CD8+ T cell Absolute Count || id:ebi-a-GCST90001678	Crohn's disease	Inverse variance weighted	6	0.0413709	0.0618536	0.50359	1.04224	0.923244	1.17657	2.68871	0.747845	-0.0261005	0.624425
CD28- CD25++ CD8+ T cell Absolute Count || id:ebi-a-GCST90001678	Crohn's disease	MR Egger	6	0.222442	0.347458	0.556874	1.24912	0.632184	2.46813	2.40824	0.661138	NA	NA
CD28- CD25++ CD8+ T cell Absolute Count || id:ebi-a-GCST90001678	Crohn's disease	Weighted median	6	0.0879258	0.0778936	0.258985	1.09191	0.937306	1.27201	NA	NA	NA	NA
CD25++ CD8+ T cell %T cell || id:ebi-a-GCST90001679	Crohn's disease	Inverse variance weighted	7	0.0698374	0.123106	0.570514	1.07233	0.842442	1.36496	40.8881	3.04642e-07	-0.0870027	0.156464
CD25++ CD8+ T cell %T cell || id:ebi-a-GCST90001679	Crohn's disease	MR Egger	7	0.55889	0.312724	0.133953	1.74873	0.947386	3.22789	26.2855	7.85472e-05	NA	NA
CD25++ CD8+ T cell %T cell || id:ebi-a-GCST90001679	Crohn's disease	Weighted median	7	-0.073758	0.0785521	0.347747	0.928896	0.796347	1.08351	NA	NA	NA	NA
CD25++ CD8+ T cell %CD8+ T cell || id:ebi-a-GCST90001680	Crohn's disease	Inverse variance weighted	14	0.135343	0.063159	0.0321211	1.14493	1.01162	1.29581	40.8911	9.92401e-05	-0.0399269	0.172601
CD25++ CD8+ T cell %CD8+ T cell || id:ebi-a-GCST90001680	Crohn's disease	MR Egger	14	0.346863	0.157947	0.0484772	1.41462	1.03799	1.92792	34.7925	0.000505299	NA	NA
CD25++ CD8+ T cell %CD8+ T cell || id:ebi-a-GCST90001680	Crohn's disease	Weighted median	14	0.107557	0.0509048	0.0346083	1.11355	1.00781	1.23039	NA	NA	NA	NA
CD25++ CD8+ T cell Absolute Count || id:ebi-a-GCST90001681	Crohn's disease	Inverse variance weighted	15	0.0442307	0.0536845	0.409997	1.04522	0.940832	1.1612	29.8627	0.00797097	-0.00110292	0.973116
CD25++ CD8+ T cell Absolute Count || id:ebi-a-GCST90001681	Crohn's disease	MR Egger	15	0.0507949	0.199024	0.802546	1.05211	0.712274	1.55408	29.86	0.00493334	NA	NA
CD25++ CD8+ T cell Absolute Count || id:ebi-a-GCST90001681	Crohn's disease	Weighted median	15	0.075538	0.0572704	0.187179	1.07846	0.963954	1.20658	NA	NA	NA	NA
CD127- CD8+ T cell %T cell || id:ebi-a-GCST90001682	Crohn's disease	Inverse variance weighted	10	0.0343102	0.0736324	0.641239	1.03491	0.895826	1.19558	29.762	0.000481553	-0.036352	0.540194
CD127- CD8+ T cell %T cell || id:ebi-a-GCST90001682	Crohn's disease	MR Egger	10	0.245955	0.33946	0.489375	1.27884	0.65745	2.48754	28.3133	0.0004182	NA	NA
CD127- CD8+ T cell %T cell || id:ebi-a-GCST90001682	Crohn's disease	Weighted median	10	-0.0732974	0.0636686	0.249637	0.929324	0.820298	1.05284	NA	NA	NA	NA
CD127- CD8+ T cell %CD8+ T cell || id:ebi-a-GCST90001683	Crohn's disease	Inverse variance weighted	9	0.00766808	0.0608249	0.899678	1.0077	0.894448	1.13529	11.337	0.183326	-0.0847526	0.128856
CD127- CD8+ T cell %CD8+ T cell || id:ebi-a-GCST90001683	Crohn's disease	MR Egger	9	0.609397	0.353784	0.128645	1.83932	0.919414	3.67963	7.96522	0.33567	NA	NA
CD127- CD8+ T cell %CD8+ T cell || id:ebi-a-GCST90001683	Crohn's disease	Weighted median	9	0.0465991	0.0698454	0.50466	1.0477	0.913659	1.20141	NA	NA	NA	NA
CD127- CD8+ T cell Absolute Count || id:ebi-a-GCST90001684	Crohn's disease	Inverse variance weighted	12	0.0807994	0.0551114	0.142618	1.08415	0.973148	1.20782	21.5474	0.0281232	0.00287814	0.940778
CD127- CD8+ T cell Absolute Count || id:ebi-a-GCST90001684	Crohn's disease	MR Egger	12	0.0623865	0.248514	0.806867	1.06437	0.653966	1.73234	21.535	0.0176572	NA	NA
CD127- CD8+ T cell Absolute Count || id:ebi-a-GCST90001684	Crohn's disease	Weighted median	12	0.162981	0.0587297	0.00551841	1.17701	1.04904	1.32061	NA	NA	NA	NA
CD28- CD8+ T cell %T cell || id:ebi-a-GCST90001685	Crohn's disease	Inverse variance weighted	14	-0.00126021	0.036917	0.972768	0.998741	0.929027	1.07369	12.2342	0.508541	-0.00640618	0.783077
CD28- CD8+ T cell %T cell || id:ebi-a-GCST90001685	Crohn's disease	MR Egger	14	0.0347775	0.133276	0.798561	1.03539	0.797364	1.34447	12.1539	0.433401	NA	NA
CD28- CD8+ T cell %T cell || id:ebi-a-GCST90001685	Crohn's disease	Weighted median	14	0.0277334	0.0509132	0.585947	1.02812	0.930478	1.13601	NA	NA	NA	NA
CD28- CD8+ T cell %CD8+ T cell || id:ebi-a-GCST90001686	Crohn's disease	Inverse variance weighted	16	-0.0192955	0.0516529	0.70873	0.980889	0.886446	1.0854	26.0413	0.0375907	-0.0128523	0.658153
CD28- CD8+ T cell %CD8+ T cell || id:ebi-a-GCST90001686	Crohn's disease	MR Egger	16	0.0667892	0.197688	0.740488	1.06907	0.725655	1.575	25.6667	0.0285288	NA	NA
CD28- CD8+ T cell %CD8+ T cell || id:ebi-a-GCST90001686	Crohn's disease	Weighted median	16	0.00453559	0.0537266	0.932723	1.00455	0.904142	1.1161	NA	NA	NA	NA
CD28- CD8+ T cell Absolute Count || id:ebi-a-GCST90001687	Crohn's disease	Inverse variance weighted	14	0.0588812	0.0512014	0.250148	1.06065	0.959375	1.17261	24.8857	0.0238952	-0.0263576	0.460923
CD28- CD8+ T cell Absolute Count || id:ebi-a-GCST90001687	Crohn's disease	MR Egger	14	0.211646	0.207191	0.327169	1.23571	0.823289	1.85473	23.7378	0.0220765	NA	NA
CD28- CD8+ T cell Absolute Count || id:ebi-a-GCST90001687	Crohn's disease	Weighted median	14	0.0457183	0.0555907	0.410845	1.04678	0.938719	1.16728	NA	NA	NA	NA
CD28+ CD45RA+ CD8+ T cell %T cell || id:ebi-a-GCST90001688	Crohn's disease	Inverse variance weighted	11	-0.0519342	0.0607999	0.393004	0.949391	0.842736	1.06955	7.36705	0.690398	0.00236011	0.944321
CD28+ CD45RA+ CD8+ T cell %T cell || id:ebi-a-GCST90001688	Crohn's disease	MR Egger	11	-0.0730074	0.299676	0.812987	0.929594	0.516659	1.67256	7.36189	0.599496	NA	NA
CD28+ CD45RA+ CD8+ T cell %T cell || id:ebi-a-GCST90001688	Crohn's disease	Weighted median	11	-0.0242543	0.0784965	0.757333	0.976038	0.836853	1.13837	NA	NA	NA	NA
CD28+ CD45RA+ CD8+ T cell %CD8+ T cell || id:ebi-a-GCST90001689	Crohn's disease	Inverse variance weighted	12	-0.00248565	0.0774626	0.974402	0.997517	0.857004	1.16107	23.7892	0.0136519	0.024496	0.555921
CD28+ CD45RA+ CD8+ T cell %CD8+ T cell || id:ebi-a-GCST90001689	Crohn's disease	MR Egger	12	-0.217258	0.361411	0.561126	0.804722	0.396284	1.63412	22.9376	0.0109791	NA	NA
CD28+ CD45RA+ CD8+ T cell %CD8+ T cell || id:ebi-a-GCST90001689	Crohn's disease	Weighted median	12	-0.0754077	0.0697182	0.279427	0.927365	0.80892	1.06315	NA	NA	NA	NA
CD28+ CD45RA+ CD8+ T cell Absolute Count || id:ebi-a-GCST90001690	Crohn's disease	Inverse variance weighted	18	0.190212	0.0718888	0.00814682	1.20951	1.05055	1.39252	43.4794	0.000408529	-0.0237023	0.450021
CD28+ CD45RA+ CD8+ T cell Absolute Count || id:ebi-a-GCST90001690	Crohn's disease	MR Egger	18	0.375629	0.250258	0.15284	1.45591	0.891475	2.3777	41.9088	0.00040714	NA	NA
CD28+ CD45RA+ CD8+ T cell Absolute Count || id:ebi-a-GCST90001690	Crohn's disease	Weighted median	18	0.0781523	0.0660397	0.236645	1.08129	0.950007	1.23071	NA	NA	NA	NA
CD28+ CD45RA- CD8+ T cell %T cell || id:ebi-a-GCST90001691	Crohn's disease	Inverse variance weighted	13	0.0817279	0.0672823	0.22448	1.08516	0.951091	1.23813	41.9878	3.34634e-05	-0.00594055	0.843729
CD28+ CD45RA- CD8+ T cell %T cell || id:ebi-a-GCST90001691	Crohn's disease	MR Egger	13	0.115802	0.182814	0.539391	1.12277	0.784654	1.6066	41.8328	1.73124e-05	NA	NA
CD28+ CD45RA- CD8+ T cell %T cell || id:ebi-a-GCST90001691	Crohn's disease	Weighted median	13	0.0402145	0.057843	0.486908	1.04103	0.929454	1.16601	NA	NA	NA	NA
CD28+ CD45RA- CD8+ T cell %CD8+ T cell || id:ebi-a-GCST90001692	Crohn's disease	Inverse variance weighted	13	0.0365205	0.0397327	0.358015	1.0372	0.959488	1.1212	13.6318	0.324835	0.0263712	0.230468
CD28+ CD45RA- CD8+ T cell %CD8+ T cell || id:ebi-a-GCST90001692	Crohn's disease	MR Egger	13	-0.118361	0.128012	0.375006	0.888375	0.691243	1.14173	11.8898	0.37198	NA	NA
CD28+ CD45RA- CD8+ T cell %CD8+ T cell || id:ebi-a-GCST90001692	Crohn's disease	Weighted median	13	0.0309754	0.0544703	0.569584	1.03146	0.927014	1.14767	NA	NA	NA	NA
CD28+ CD45RA- CD8+ T cell Absolute Count || id:ebi-a-GCST90001693	Crohn's disease	Inverse variance weighted	13	0.0715151	0.0379872	0.0597536	1.07413	0.997064	1.15716	12.0116	0.444748	0.0295781	0.220202
CD28+ CD45RA- CD8+ T cell Absolute Count || id:ebi-a-GCST90001693	Crohn's disease	MR Egger	13	-0.114473	0.148027	0.455627	0.891836	0.667239	1.19203	10.3218	0.501697	NA	NA
CD28+ CD45RA- CD8+ T cell Absolute Count || id:ebi-a-GCST90001693	Crohn's disease	Weighted median	13	0.0730139	0.0513545	0.155095	1.07575	0.972738	1.18966	NA	NA	NA	NA
CD28- CD4-CD8- T cell %T cell || id:ebi-a-GCST90001694	Crohn's disease	Inverse variance weighted	18	0.0497089	0.0460316	0.280192	1.05097	0.960297	1.15019	37.2386	0.00312332	0.0193233	0.538317
CD28- CD4-CD8- T cell %T cell || id:ebi-a-GCST90001694	Crohn's disease	MR Egger	18	-0.0502291	0.165688	0.765678	0.951012	0.687305	1.3159	36.3404	0.00259441	NA	NA
CD28- CD4-CD8- T cell %T cell || id:ebi-a-GCST90001694	Crohn's disease	Weighted median	18	0.0168335	0.0455558	0.711746	1.01698	0.930107	1.11196	NA	NA	NA	NA
CD45RA- CD28- CD8+ T cell Absolute Count || id:ebi-a-GCST90001695	Crohn's disease	Inverse variance weighted	14	0.000292766	0.000513781	0.568796	1.00029	0.999286	1.0013	32.2451	0.00220924	0.0215601	0.511853
CD45RA- CD28- CD8+ T cell Absolute Count || id:ebi-a-GCST90001695	Crohn's disease	MR Egger	14	-0.000755965	0.00163773	0.652629	0.999244	0.996042	1.00246	31.0622	0.00192746	NA	NA
CD45RA- CD28- CD8+ T cell Absolute Count || id:ebi-a-GCST90001695	Crohn's disease	Weighted median	14	7.68698e-05	0.000452929	0.865232	1.00008	0.999189	1.00097	NA	NA	NA	NA
CD45RA- CD28- CD8+ T cell %CD8+ T cell || id:ebi-a-GCST90001696	Crohn's disease	Inverse variance weighted	9	0.000924507	0.00408432	0.820925	1.00092	0.992944	1.00897	16.49	0.0358801	-0.0220632	0.527299
CD45RA- CD28- CD8+ T cell %CD8+ T cell || id:ebi-a-GCST90001696	Crohn's disease	MR Egger	9	0.0100891	0.0144158	0.506596	1.01014	0.981998	1.03909	15.5099	0.0299908	NA	NA
CD45RA- CD28- CD8+ T cell %CD8+ T cell || id:ebi-a-GCST90001696	Crohn's disease	Weighted median	9	0.00310145	0.00382631	0.417619	1.00311	0.995612	1.01066	NA	NA	NA	NA
CD45RA- CD28- CD8+ T cell %T cell || id:ebi-a-GCST90001697	Crohn's disease	Inverse variance weighted	12	0.0139163	0.00929041	0.134155	1.01401	0.995716	1.03265	17.7384	0.0878527	-0.0211728	0.576004
CD45RA- CD28- CD8+ T cell %T cell || id:ebi-a-GCST90001697	Crohn's disease	MR Egger	12	0.0348692	0.0374925	0.374261	1.03548	0.96212	1.11444	17.1648	0.0707958	NA	NA
CD45RA- CD28- CD8+ T cell %T cell || id:ebi-a-GCST90001697	Crohn's disease	Weighted median	12	0.0082311	0.00939698	0.381068	1.00827	0.989865	1.02701	NA	NA	NA	NA
CD45RA+ CD28- CD8+ T cell Absolute Count || id:ebi-a-GCST90001698	Crohn's disease	Inverse variance weighted	18	0.000240453	0.00029026	0.407441	1.00024	0.999672	1.00081	17.6715	0.409845	0.116101	0.0705915
CD45RA+ CD28- CD8+ T cell Absolute Count || id:ebi-a-GCST90001698	Crohn's disease	MR Egger	18	-0.00257264	0.00147984	0.101333	0.997431	0.994542	1.00033	13.919	0.604747	NA	NA
CD45RA+ CD28- CD8+ T cell Absolute Count || id:ebi-a-GCST90001698	Crohn's disease	Weighted median	18	0.000140429	0.000405733	0.729258	1.00014	0.999345	1.00094	NA	NA	NA	NA
CD45RA+ CD28- CD8+ T cell %CD8+ T cell || id:ebi-a-GCST90001699	Crohn's disease	Inverse variance weighted	9	0.000574725	0.00313524	0.854554	1.00057	0.994445	1.00674	7.65919	0.467449	0.00301599	0.919188
CD45RA+ CD28- CD8+ T cell %CD8+ T cell || id:ebi-a-GCST90001699	Crohn's disease	MR Egger	9	-0.000714335	0.0126869	0.956672	0.999286	0.974744	1.02445	7.6471	0.364738	NA	NA
CD45RA+ CD28- CD8+ T cell %CD8+ T cell || id:ebi-a-GCST90001699	Crohn's disease	Weighted median	9	0.000195466	0.00443889	0.964877	1.0002	0.991531	1.00894	NA	NA	NA	NA
CD45RA+ CD28- CD8+ T cell %T cell || id:ebi-a-GCST90001700	Crohn's disease	Inverse variance weighted	6	0.00615003	0.00937635	0.511883	1.00617	0.987847	1.02483	1.39551	0.924804	-0.00548478	0.846163
CD45RA+ CD28- CD8+ T cell %T cell || id:ebi-a-GCST90001700	Crohn's disease	MR Egger	6	0.0113716	0.0269181	0.694414	1.01144	0.959457	1.06623	1.35268	0.852376	NA	NA
CD45RA+ CD28- CD8+ T cell %T cell || id:ebi-a-GCST90001700	Crohn's disease	Weighted median	6	0.00369733	0.0115618	0.749128	1.0037	0.981215	1.02671	NA	NA	NA	NA
BAFF-R on CD20- CD38- B cell || id:ebi-a-GCST90001701	Crohn's disease	Inverse variance weighted	5	0.036336	0.0464644	0.434204	1.037	0.946737	1.13588	3.85522	0.425955	-0.0195618	0.45382
BAFF-R on CD20- CD38- B cell || id:ebi-a-GCST90001701	Crohn's disease	MR Egger	5	0.0996271	0.087548	0.337789	1.10476	0.930562	1.31157	3.09513	0.377189	NA	NA
BAFF-R on CD20- CD38- B cell || id:ebi-a-GCST90001701	Crohn's disease	Weighted median	5	0.037465	0.053829	0.486429	1.03818	0.934223	1.1537	NA	NA	NA	NA
BAFF-R on CD24+ CD27+ B cell || id:ebi-a-GCST90001702	Crohn's disease	Inverse variance weighted	9	0.124339	0.0382895	0.0011649	1.1324	1.05053	1.22065	4.21496	0.837227	0.0285358	0.111343
BAFF-R on CD24+ CD27+ B cell || id:ebi-a-GCST90001702	Crohn's disease	MR Egger	9	0.0219616	0.0680111	0.756193	1.0222	0.894634	1.16797	0.897524	0.996317	NA	NA
BAFF-R on CD24+ CD27+ B cell || id:ebi-a-GCST90001702	Crohn's disease	Weighted median	9	0.0950299	0.0501496	0.0581022	1.09969	0.996742	1.21327	NA	NA	NA	NA
BAFF-R on IgD+ CD24+ B cell || id:ebi-a-GCST90001703	Crohn's disease	Inverse variance weighted	7	0.116451	0.0412765	0.00478368	1.1235	1.03619	1.21817	3.84457	0.697701	0.034366	0.123748
BAFF-R on IgD+ CD24+ B cell || id:ebi-a-GCST90001703	Crohn's disease	MR Egger	7	0.00736727	0.0720088	0.922486	1.00739	0.874791	1.1601	0.426712	0.994562	NA	NA
BAFF-R on IgD+ CD24+ B cell || id:ebi-a-GCST90001703	Crohn's disease	Weighted median	7	0.0920964	0.0509488	0.0706646	1.09647	0.992267	1.21162	NA	NA	NA	NA
BAFF-R on IgD+ CD24- B cell || id:ebi-a-GCST90001704	Crohn's disease	Inverse variance weighted	12	0.0394179	0.0343373	0.250985	1.04021	0.972502	1.11262	13.1568	0.283203	0.0134895	0.370217
BAFF-R on IgD+ CD24- B cell || id:ebi-a-GCST90001704	Crohn's disease	MR Egger	12	-0.0181164	0.0703715	0.80206	0.982047	0.855521	1.12728	12.0922	0.278931	NA	NA
BAFF-R on IgD+ CD24- B cell || id:ebi-a-GCST90001704	Crohn's disease	Weighted median	12	0.0279514	0.0420938	0.506673	1.02835	0.946909	1.11679	NA	NA	NA	NA
BAFF-R on IgD+ CD38- B cell || id:ebi-a-GCST90001705	Crohn's disease	Inverse variance weighted	13	0.0823825	0.0339893	0.0153601	1.08587	1.01589	1.16067	9.66365	0.645442	0.011357	0.381247
BAFF-R on IgD+ CD38- B cell || id:ebi-a-GCST90001705	Crohn's disease	MR Egger	13	0.0308438	0.0659379	0.64908	1.03132	0.906291	1.17361	8.83163	0.63743	NA	NA
BAFF-R on IgD+ CD38- B cell || id:ebi-a-GCST90001705	Crohn's disease	Weighted median	13	0.0867426	0.0447447	0.0525484	1.09062	0.999044	1.19058	NA	NA	NA	NA
BAFF-R on IgD+ CD38- naive B cell || id:ebi-a-GCST90001706	Crohn's disease	Inverse variance weighted	16	-0.0157923	0.0271743	0.561141	0.984332	0.933276	1.03818	21.1311	0.132694	-0.0222018	0.185394
BAFF-R on IgD+ CD38- naive B cell || id:ebi-a-GCST90001706	Crohn's disease	MR Egger	16	0.0609569	0.0610836	0.335252	1.06285	0.942926	1.19803	18.5593	0.182482	NA	NA
BAFF-R on IgD+ CD38- naive B cell || id:ebi-a-GCST90001706	Crohn's disease	Weighted median	16	0.00144334	0.0330965	0.965215	1.00144	0.938544	1.06856	NA	NA	NA	NA
BAFF-R on IgD+ CD38- unswitched memory B cell || id:ebi-a-GCST90001707	Crohn's disease	Inverse variance weighted	10	0.00209789	0.0215455	0.922432	1.0021	0.960663	1.04532	14.1417	0.117373	-0.0186761	0.234904
BAFF-R on IgD+ CD38- unswitched memory B cell || id:ebi-a-GCST90001707	Crohn's disease	MR Egger	10	0.0285443	0.0292716	0.358045	1.02896	0.971584	1.08972	11.7237	0.163964	NA	NA
BAFF-R on IgD+ CD38- unswitched memory B cell || id:ebi-a-GCST90001707	Crohn's disease	Weighted median	10	0.0108004	0.0191662	0.573088	1.01086	0.97359	1.04955	NA	NA	NA	NA
BAFF-R on IgD+ CD38+ B cell || id:ebi-a-GCST90001708	Crohn's disease	Inverse variance weighted	14	-0.0016048	0.0357213	0.964167	0.998396	0.930886	1.0708	16.8939	0.204201	-0.0101329	0.543792
BAFF-R on IgD+ CD38+ B cell || id:ebi-a-GCST90001708	Crohn's disease	MR Egger	14	0.0415002	0.0780912	0.604817	1.04237	0.894439	1.21478	16.3616	0.17523	NA	NA
BAFF-R on IgD+ CD38+ B cell || id:ebi-a-GCST90001708	Crohn's disease	Weighted median	14	0.00341487	0.0411403	0.933847	1.00342	0.925686	1.08768	NA	NA	NA	NA
BAFF-R on IgD+ CD38dim B cell || id:ebi-a-GCST90001709	Crohn's disease	Inverse variance weighted	13	0.0451239	0.0354237	0.202723	1.04616	0.975986	1.12137	16.1665	0.183727	0.0165303	0.323375
BAFF-R on IgD+ CD38dim B cell || id:ebi-a-GCST90001709	Crohn's disease	MR Egger	13	-0.0216749	0.0736333	0.773962	0.978558	0.84705	1.13048	14.7346	0.194971	NA	NA
BAFF-R on IgD+ CD38dim B cell || id:ebi-a-GCST90001709	Crohn's disease	Weighted median	13	0.0217782	0.0438418	0.619369	1.02202	0.937863	1.11372	NA	NA	NA	NA
BAFF-R on IgD- CD24- B cell || id:ebi-a-GCST90001710	Crohn's disease	Inverse variance weighted	10	0.102804	0.041507	0.0132568	1.10827	1.02168	1.20221	9.94755	0.354748	0.00750906	0.633678
BAFF-R on IgD- CD24- B cell || id:ebi-a-GCST90001710	Crohn's disease	MR Egger	10	0.0657023	0.0865497	0.46955	1.06791	0.901284	1.26534	9.65153	0.29034	NA	NA
BAFF-R on IgD- CD24- B cell || id:ebi-a-GCST90001710	Crohn's disease	Weighted median	10	0.0742113	0.0559539	0.184743	1.07703	0.965163	1.20187	NA	NA	NA	NA
BAFF-R on IgD- CD27- B cell || id:ebi-a-GCST90001711	Crohn's disease	Inverse variance weighted	10	0.0855296	0.0423769	0.0435593	1.08929	1.00247	1.18363	10.4902	0.312277	0.00812992	0.655265
BAFF-R on IgD- CD27- B cell || id:ebi-a-GCST90001711	Crohn's disease	MR Egger	10	0.0492528	0.0899425	0.598905	1.05049	0.880703	1.253	10.2157	0.250212	NA	NA
BAFF-R on IgD- CD27- B cell || id:ebi-a-GCST90001711	Crohn's disease	Weighted median	10	0.0707208	0.055979	0.206465	1.07328	0.961753	1.19774	NA	NA	NA	NA
BAFF-R on IgD- CD38- B cell || id:ebi-a-GCST90001712	Crohn's disease	Inverse variance weighted	8	0.0735287	0.0392494	0.061017	1.0763	0.996606	1.16237	6.15005	0.522342	0.0167343	0.396186
BAFF-R on IgD- CD38- B cell || id:ebi-a-GCST90001712	Crohn's disease	MR Egger	8	0.0210334	0.0695889	0.772664	1.02126	0.891045	1.1705	5.31551	0.504029	NA	NA
BAFF-R on IgD- CD38- B cell || id:ebi-a-GCST90001712	Crohn's disease	Weighted median	8	0.077974	0.0529449	0.140822	1.08109	0.974532	1.19931	NA	NA	NA	NA
BAFF-R on IgD- CD38+ B cell || id:ebi-a-GCST90001713	Crohn's disease	Inverse variance weighted	13	0.00934346	0.0342282	0.784872	1.00939	0.943892	1.07943	10.4651	0.575224	-0.00335244	0.812324
BAFF-R on IgD- CD38+ B cell || id:ebi-a-GCST90001713	Crohn's disease	MR Egger	13	0.0241014	0.0696696	0.735914	1.02439	0.893641	1.17428	10.406	0.494279	NA	NA
BAFF-R on IgD- CD38+ B cell || id:ebi-a-GCST90001713	Crohn's disease	Weighted median	13	0.0116865	0.0473645	0.805113	1.01176	0.922057	1.11018	NA	NA	NA	NA
BAFF-R on IgD- CD38dim B cell || id:ebi-a-GCST90001714	Crohn's disease	Inverse variance weighted	3	0.19536	0.0674324	0.00376597	1.21575	1.06523	1.38753	0.352	0.838618	-0.0323496	0.694386
BAFF-R on IgD- CD38dim B cell || id:ebi-a-GCST90001714	Crohn's disease	MR Egger	3	0.415282	0.427719	0.509392	1.5148	0.655047	3.50297	0.0808886	0.776097	NA	NA
BAFF-R on IgD- CD38dim B cell || id:ebi-a-GCST90001714	Crohn's disease	Weighted median	3	0.1995	0.0820181	0.0149993	1.22079	1.03951	1.4337	NA	NA	NA	NA
BAFF-R on memory B cell || id:ebi-a-GCST90001715	Crohn's disease	Inverse variance weighted	8	0.117415	0.0398892	0.00324506	1.12459	1.04001	1.21604	3.72567	0.810777	0.0285608	0.141538
BAFF-R on memory B cell || id:ebi-a-GCST90001715	Crohn's disease	MR Egger	8	0.0221912	0.0689735	0.758567	1.02244	0.893153	1.17044	0.861816	0.990313	NA	NA
BAFF-R on memory B cell || id:ebi-a-GCST90001715	Crohn's disease	Weighted median	8	0.092598	0.0520771	0.0753885	1.09702	0.990572	1.21491	NA	NA	NA	NA
BAFF-R on naive-mature B cell || id:ebi-a-GCST90001716	Crohn's disease	Inverse variance weighted	12	0.0449117	0.032592	0.168203	1.04594	0.98121	1.11493	12.1833	0.350027	0.0242297	0.146518
BAFF-R on naive-mature B cell || id:ebi-a-GCST90001716	Crohn's disease	MR Egger	12	-0.0503293	0.0679667	0.476024	0.950916	0.832315	1.08642	9.70515	0.466731	NA	NA
BAFF-R on naive-mature B cell || id:ebi-a-GCST90001716	Crohn's disease	Weighted median	12	0.0283567	0.0415707	0.495156	1.02876	0.948264	1.11609	NA	NA	NA	NA
BAFF-R on unswitched memory B cell || id:ebi-a-GCST90001717	Crohn's disease	Inverse variance weighted	11	0.108952	0.0360812	0.00253088	1.11511	1.03897	1.19682	7.57	0.670757	0.0188799	0.191552
BAFF-R on unswitched memory B cell || id:ebi-a-GCST90001717	Crohn's disease	MR Egger	11	0.0324321	0.0651019	0.630307	1.03296	0.90922	1.17355	5.576	0.781489	NA	NA
BAFF-R on unswitched memory B cell || id:ebi-a-GCST90001717	Crohn's disease	Weighted median	11	0.096441	0.0496844	0.0522496	1.10124	0.99906	1.21388	NA	NA	NA	NA
BAFF-R on switched memory B cell || id:ebi-a-GCST90001718	Crohn's disease	Inverse variance weighted	7	0.0812561	0.0443904	0.0671771	1.08465	0.994267	1.18325	7.40992	0.284594	0.00972952	0.605536
BAFF-R on switched memory B cell || id:ebi-a-GCST90001718	Crohn's disease	MR Egger	7	0.0436791	0.0829779	0.62112	1.04465	0.887846	1.22914	6.98618	0.22167	NA	NA
BAFF-R on switched memory B cell || id:ebi-a-GCST90001718	Crohn's disease	Weighted median	7	0.0779652	0.0555125	0.160182	1.08109	0.969631	1.20535	NA	NA	NA	NA
BAFF-R on IgD+ B cell || id:ebi-a-GCST90001719	Crohn's disease	Inverse variance weighted	13	0.0375272	0.0346095	0.278231	1.03824	0.970147	1.11111	14.6934	0.258633	0.0161066	0.276411
BAFF-R on IgD+ B cell || id:ebi-a-GCST90001719	Crohn's disease	MR Egger	13	-0.0315881	0.0693509	0.657622	0.968906	0.845763	1.10998	13.1281	0.285038	NA	NA
BAFF-R on IgD+ B cell || id:ebi-a-GCST90001719	Crohn's disease	Weighted median	13	0.0270689	0.0440813	0.53917	1.02744	0.942395	1.12016	NA	NA	NA	NA
BAFF-R on transitional B cell || id:ebi-a-GCST90001720	Crohn's disease	Inverse variance weighted	14	0.0301834	0.0205953	0.142771	1.03064	0.989868	1.0731	16.1451	0.241384	-0.00918934	0.349989
BAFF-R on transitional B cell || id:ebi-a-GCST90001720	Crohn's disease	MR Egger	14	0.0466121	0.0266704	0.106029	1.04772	0.994354	1.10394	14.9656	0.243325	NA	NA
BAFF-R on transitional B cell || id:ebi-a-GCST90001720	Crohn's disease	Weighted median	14	0.0291545	0.0208502	0.162027	1.02958	0.988356	1.07253	NA	NA	NA	NA
CD19 on CD20- B cell || id:ebi-a-GCST90001721	Crohn's disease	Inverse variance weighted	15	0.0298155	0.0643956	0.64336	1.03026	0.908101	1.16886	32.6861	0.00319675	-0.0511677	0.105764
CD19 on CD20- B cell || id:ebi-a-GCST90001721	Crohn's disease	MR Egger	15	0.380372	0.210455	0.0938897	1.46283	0.96839	2.20971	26.5213	0.014458	NA	NA
CD19 on CD20- B cell || id:ebi-a-GCST90001721	Crohn's disease	Weighted median	15	0.0453418	0.0583298	0.436962	1.04639	0.933341	1.17312	NA	NA	NA	NA
CD19 on CD20- CD38- B cell || id:ebi-a-GCST90001722	Crohn's disease	Inverse variance weighted	13	-0.0546848	0.0408991	0.1812	0.946783	0.87385	1.0258	12.0472	0.441896	0.00309418	0.893019
CD19 on CD20- CD38- B cell || id:ebi-a-GCST90001722	Crohn's disease	MR Egger	13	-0.0723074	0.134968	0.602804	0.930245	0.714019	1.21195	12.0265	0.361655	NA	NA
CD19 on CD20- CD38- B cell || id:ebi-a-GCST90001722	Crohn's disease	Weighted median	13	-0.0744459	0.0570226	0.191706	0.928258	0.830099	1.03802	NA	NA	NA	NA
CD19 on CD24+ CD27+ B cell || id:ebi-a-GCST90001723	Crohn's disease	Inverse variance weighted	16	0.0143328	0.0540946	0.791041	1.01444	0.912386	1.1279	38.7507	0.000698163	0.000223064	0.994485
CD19 on CD24+ CD27+ B cell || id:ebi-a-GCST90001723	Crohn's disease	MR Egger	16	0.0129881	0.199146	0.948922	1.01307	0.685684	1.49678	38.7505	0.000398535	NA	NA
CD19 on CD24+ CD27+ B cell || id:ebi-a-GCST90001723	Crohn's disease	Weighted median	16	0.0834599	0.052204	0.109882	1.08704	0.981317	1.20416	NA	NA	NA	NA
CD19 on IgD+ CD24+ B cell || id:ebi-a-GCST90001724	Crohn's disease	Inverse variance weighted	18	-0.0423118	0.0424235	0.318586	0.958571	0.882089	1.04168	27.0572	0.0572348	-0.0066629	0.798126
CD19 on IgD+ CD24+ B cell || id:ebi-a-GCST90001724	Crohn's disease	MR Egger	18	-0.00228333	0.15998	0.988789	0.997719	0.729173	1.36517	26.9433	0.0421181	NA	NA
CD19 on IgD+ CD24+ B cell || id:ebi-a-GCST90001724	Crohn's disease	Weighted median	18	0.0193621	0.0462849	0.675711	1.01955	0.93113	1.11637	NA	NA	NA	NA
CD19 on IgD+ CD24- B cell || id:ebi-a-GCST90001725	Crohn's disease	Inverse variance weighted	12	0.0214774	0.0509599	0.673422	1.02171	0.924591	1.12903	18.0481	0.0804713	-0.030935	0.322524
CD19 on IgD+ CD24- B cell || id:ebi-a-GCST90001725	Crohn's disease	MR Egger	12	0.200213	0.179093	0.289735	1.22166	0.860012	1.7354	16.2844	0.091775	NA	NA
CD19 on IgD+ CD24- B cell || id:ebi-a-GCST90001725	Crohn's disease	Weighted median	12	0.0723609	0.0564334	0.19976	1.07504	0.962474	1.20078	NA	NA	NA	NA
CD19 on IgD+ CD38- B cell || id:ebi-a-GCST90001726	Crohn's disease	Inverse variance weighted	18	0.013504	0.039791	0.734329	1.0136	0.937549	1.09581	22.5092	0.16592	-0.0251509	0.24575
CD19 on IgD+ CD38- B cell || id:ebi-a-GCST90001726	Crohn's disease	MR Egger	18	0.150719	0.120459	0.228848	1.16267	0.918162	1.47229	20.6366	0.192904	NA	NA
CD19 on IgD+ CD38- B cell || id:ebi-a-GCST90001726	Crohn's disease	Weighted median	18	0.00638808	0.0524162	0.903	1.00641	0.908148	1.1153	NA	NA	NA	NA
CD19 on IgD+ CD38- naive B cell || id:ebi-a-GCST90001727	Crohn's disease	Inverse variance weighted	12	0.077711	0.0483402	0.107926	1.08081	0.983109	1.18822	22.8684	0.0184459	-0.0461634	0.214375
CD19 on IgD+ CD38- naive B cell || id:ebi-a-GCST90001727	Crohn's disease	MR Egger	12	0.316423	0.186016	0.119766	1.37221	0.952974	1.97588	19.4494	0.0349124	NA	NA
CD19 on IgD+ CD38- naive B cell || id:ebi-a-GCST90001727	Crohn's disease	Weighted median	12	0.0649727	0.0472503	0.169109	1.06713	0.97274	1.17068	NA	NA	NA	NA
CD19 on IgD+ CD38- unswitched memory B cell || id:ebi-a-GCST90001728	Crohn's disease	Inverse variance weighted	6	0.0589973	0.0638595	0.355559	1.06077	0.935974	1.20221	8.71962	0.120784	-0.0560079	0.299786
CD19 on IgD+ CD38- unswitched memory B cell || id:ebi-a-GCST90001728	Crohn's disease	MR Egger	6	0.311613	0.220941	0.231242	1.36563	0.885652	2.10572	6.43928	0.168657	NA	NA
CD19 on IgD+ CD38- unswitched memory B cell || id:ebi-a-GCST90001728	Crohn's disease	Weighted median	6	0.0765206	0.0680445	0.260772	1.07952	0.944739	1.23354	NA	NA	NA	NA
CD19 on IgD+ CD38+ B cell || id:ebi-a-GCST90001729	Crohn's disease	Inverse variance weighted	11	0.000767245	0.0436227	0.985967	1.00077	0.918757	1.0901	10.9129	0.364344	-0.0335591	0.210832
CD19 on IgD+ CD38+ B cell || id:ebi-a-GCST90001729	Crohn's disease	MR Egger	11	0.196639	0.151315	0.22606	1.2173	0.904893	1.63757	9.08137	0.429797	NA	NA
CD19 on IgD+ CD38+ B cell || id:ebi-a-GCST90001729	Crohn's disease	Weighted median	11	-0.0155586	0.0570139	0.784937	0.984562	0.880464	1.10097	NA	NA	NA	NA
CD19 on IgD+ CD38dim B cell || id:ebi-a-GCST90001730	Crohn's disease	Inverse variance weighted	11	0.0312214	0.0546366	0.567703	1.03171	0.92694	1.14833	18.6821	0.0444918	0.0367455	0.335808
CD19 on IgD+ CD38dim B cell || id:ebi-a-GCST90001730	Crohn's disease	MR Egger	11	-0.190417	0.2247	0.418721	0.826614	0.53215	1.28402	16.7571	0.052658	NA	NA
CD19 on IgD+ CD38dim B cell || id:ebi-a-GCST90001730	Crohn's disease	Weighted median	11	0.0258251	0.0598591	0.666154	1.02616	0.912562	1.1539	NA	NA	NA	NA
CD19 on IgD- CD24- B cell || id:ebi-a-GCST90001731	Crohn's disease	Inverse variance weighted	14	-0.0801151	0.0584346	0.170368	0.92301	0.823125	1.03502	35.5031	0.000708332	-0.00734363	0.815721
CD19 on IgD- CD24- B cell || id:ebi-a-GCST90001731	Crohn's disease	MR Egger	14	-0.0342469	0.201871	0.868114	0.966333	0.650565	1.43537	35.336	0.000413946	NA	NA
CD19 on IgD- CD24- B cell || id:ebi-a-GCST90001731	Crohn's disease	Weighted median	14	-0.0593034	0.0551304	0.282065	0.942421	0.845896	1.04996	NA	NA	NA	NA
CD19 on IgD- CD27- B cell || id:ebi-a-GCST90001732	Crohn's disease	Inverse variance weighted	14	-0.0277803	0.0644136	0.666265	0.972602	0.857245	1.10348	34.3719	0.00105646	-0.0301964	0.404801
CD19 on IgD- CD27- B cell || id:ebi-a-GCST90001732	Crohn's disease	MR Egger	14	0.174744	0.243397	0.48654	1.19094	0.739105	1.919	32.3612	0.00121678	NA	NA
CD19 on IgD- CD27- B cell || id:ebi-a-GCST90001732	Crohn's disease	Weighted median	14	0.041273	0.0579428	0.476276	1.04214	0.930256	1.16747	NA	NA	NA	NA
CD19 on IgD- CD38- B cell || id:ebi-a-GCST90001733	Crohn's disease	Inverse variance weighted	15	-0.0806819	0.0620548	0.193542	0.922487	0.816842	1.0418	45.5159	3.36291e-05	0.00876715	0.775534
CD19 on IgD- CD38- B cell || id:ebi-a-GCST90001733	Crohn's disease	MR Egger	15	-0.1322	0.188232	0.494861	0.876166	0.605844	1.2671	45.221	1.9223e-05	NA	NA
CD19 on IgD- CD38- B cell || id:ebi-a-GCST90001733	Crohn's disease	Weighted median	15	-0.0389391	0.0500488	0.436555	0.961809	0.87194	1.06094	NA	NA	NA	NA
CD19 on IgD- CD38+ B cell || id:ebi-a-GCST90001734	Crohn's disease	Inverse variance weighted	9	-0.0358202	0.053438	0.502658	0.964814	0.868873	1.07135	4.46836	0.81259	0.0556678	0.201473
CD19 on IgD- CD38+ B cell || id:ebi-a-GCST90001734	Crohn's disease	MR Egger	9	-0.396802	0.261585	0.173073	0.672467	0.402722	1.12289	2.48108	0.928515	NA	NA
CD19 on IgD- CD38+ B cell || id:ebi-a-GCST90001734	Crohn's disease	Weighted median	9	-0.0754218	0.0673539	0.262806	0.927352	0.812666	1.05822	NA	NA	NA	NA
CD19 on IgD- CD38dim B cell || id:ebi-a-GCST90001735	Crohn's disease	Inverse variance weighted	15	-0.00450034	0.0560871	0.936048	0.99551	0.891873	1.11119	37.0694	0.000720099	-0.0190922	0.58631
CD19 on IgD- CD38dim B cell || id:ebi-a-GCST90001735	Crohn's disease	MR Egger	15	0.112678	0.217723	0.613481	1.11927	0.730476	1.715	36.2023	0.000551926	NA	NA
CD19 on IgD- CD38dim B cell || id:ebi-a-GCST90001735	Crohn's disease	Weighted median	15	0.0384754	0.050479	0.445937	1.03923	0.941328	1.1473	NA	NA	NA	NA
CD19 on memory B cell || id:ebi-a-GCST90001736	Crohn's disease	Inverse variance weighted	13	0.0241168	0.0712009	0.734824	1.02441	0.890977	1.17783	36.8794	0.00023369	-0.0346384	0.49003
CD19 on memory B cell || id:ebi-a-GCST90001736	Crohn's disease	MR Egger	13	0.24274	0.314658	0.456697	1.27474	0.687984	2.36191	35.2454	0.00022573	NA	NA
CD19 on memory B cell || id:ebi-a-GCST90001736	Crohn's disease	Weighted median	13	0.0931422	0.0615981	0.130509	1.09762	0.972787	1.23847	NA	NA	NA	NA
CD19 on naive-mature B cell || id:ebi-a-GCST90001737	Crohn's disease	Inverse variance weighted	16	0.0429092	0.036203	0.235923	1.04384	0.972341	1.1206	15.0478	0.447983	-0.00889341	0.704282
CD19 on naive-mature B cell || id:ebi-a-GCST90001737	Crohn's disease	MR Egger	16	0.0916268	0.131161	0.496255	1.09596	0.847513	1.41723	14.8882	0.385843	NA	NA
CD19 on naive-mature B cell || id:ebi-a-GCST90001737	Crohn's disease	Weighted median	16	0.0501143	0.0498068	0.314332	1.05139	0.953604	1.15921	NA	NA	NA	NA
CD19 on unswitched memory B cell || id:ebi-a-GCST90001738	Crohn's disease	Inverse variance weighted	12	-0.0482438	0.0824136	0.558288	0.952901	0.810767	1.11995	32.2787	0.00068799	0.0174676	0.746762
CD19 on unswitched memory B cell || id:ebi-a-GCST90001738	Crohn's disease	MR Egger	12	-0.172941	0.385334	0.663139	0.841187	0.395266	1.79018	31.9269	0.000411827	NA	NA
CD19 on unswitched memory B cell || id:ebi-a-GCST90001738	Crohn's disease	Weighted median	12	0.0348279	0.0718801	0.628011	1.03544	0.899373	1.1921	NA	NA	NA	NA
CD19 on Plasma Blast-Plasma Cell || id:ebi-a-GCST90001739	Crohn's disease	Inverse variance weighted	15	-0.00628983	0.0391122	0.872239	0.99373	0.920397	1.07291	13.7766	0.466481	-0.0105464	0.630699
CD19 on Plasma Blast-Plasma Cell || id:ebi-a-GCST90001739	Crohn's disease	MR Egger	15	0.0530464	0.126953	0.682882	1.05448	0.822191	1.35239	13.5245	0.408163	NA	NA
CD19 on Plasma Blast-Plasma Cell || id:ebi-a-GCST90001739	Crohn's disease	Weighted median	15	0.0304661	0.0545244	0.576325	1.03093	0.926444	1.14721	NA	NA	NA	NA
CD19 on switched memory B cell || id:ebi-a-GCST90001740	Crohn's disease	Inverse variance weighted	14	-0.06526	0.0742513	0.379452	0.936824	0.809942	1.08358	55.5308	3.26009e-07	-0.0159292	0.702139
CD19 on switched memory B cell || id:ebi-a-GCST90001740	Crohn's disease	MR Egger	14	0.024505	0.241686	0.920914	1.02481	0.638138	1.64577	54.8297	1.94167e-07	NA	NA
CD19 on switched memory B cell || id:ebi-a-GCST90001740	Crohn's disease	Weighted median	14	-0.0124516	0.0566404	0.825999	0.987626	0.883851	1.10358	NA	NA	NA	NA
CD19 on IgD+ B cell || id:ebi-a-GCST90001741	Crohn's disease	Inverse variance weighted	11	0.011176	0.0476534	0.814576	1.01124	0.921065	1.11024	12.9421	0.226929	-0.00786191	0.784821
CD19 on IgD+ B cell || id:ebi-a-GCST90001741	Crohn's disease	MR Egger	11	0.0571096	0.170763	0.745711	1.05877	0.757611	1.47965	12.8292	0.170486	NA	NA
CD19 on IgD+ B cell || id:ebi-a-GCST90001741	Crohn's disease	Weighted median	11	0.0332949	0.0596744	0.576883	1.03386	0.919738	1.16213	NA	NA	NA	NA
CD19 on transitional B cell || id:ebi-a-GCST90001742	Crohn's disease	Inverse variance weighted	15	-0.0459573	0.0404508	0.255902	0.955083	0.882284	1.03389	17.3092	0.240075	0.0181361	0.475439
CD19 on transitional B cell || id:ebi-a-GCST90001742	Crohn's disease	MR Egger	15	-0.154312	0.153068	0.33179	0.857004	0.634876	1.15685	16.6187	0.217324	NA	NA
CD19 on transitional B cell || id:ebi-a-GCST90001742	Crohn's disease	Weighted median	15	-0.0970422	0.0505066	0.0546841	0.907518	0.821983	1.00195	NA	NA	NA	NA
CD20 on B cell || id:ebi-a-GCST90001743	Crohn's disease	Inverse variance weighted	15	0.0191652	0.0665015	0.7732	1.01935	0.89478	1.16126	67.2852	5.9618e-09	-0.0072925	0.872942
CD20 on B cell || id:ebi-a-GCST90001743	Crohn's disease	MR Egger	15	0.0597443	0.258163	0.820591	1.06157	0.64002	1.76076	67.1478	2.67751e-09	NA	NA
CD20 on B cell || id:ebi-a-GCST90001743	Crohn's disease	Weighted median	15	0.043715	0.0541969	0.419899	1.04468	0.939403	1.16177	NA	NA	NA	NA
CD20 on CD20- CD38- B cell || id:ebi-a-GCST90001744	Crohn's disease	Inverse variance weighted	8	-0.136292	0.0679073	0.0447459	0.872588	0.763845	0.996811	9.88263	0.195323	0.0364517	0.268911
CD20 on CD20- CD38- B cell || id:ebi-a-GCST90001744	Crohn's disease	MR Egger	8	-0.359648	0.194772	0.114343	0.697922	0.476446	1.02235	7.92328	0.243778	NA	NA
CD20 on CD20- CD38- B cell || id:ebi-a-GCST90001744	Crohn's disease	Weighted median	8	-0.0684748	0.07874	0.384501	0.933817	0.800271	1.08965	NA	NA	NA	NA
CD20 on CD24+ CD27+ B cell || id:ebi-a-GCST90001745	Crohn's disease	Inverse variance weighted	21	0.0485952	0.0380321	0.20134	1.0498	0.974386	1.13104	32.4082	0.0391387	0.0135108	0.501707
CD20 on CD24+ CD27+ B cell || id:ebi-a-GCST90001745	Crohn's disease	MR Egger	21	-0.0194034	0.10651	0.857375	0.980784	0.795995	1.20847	31.6274	0.034409	NA	NA
CD20 on CD24+ CD27+ B cell || id:ebi-a-GCST90001745	Crohn's disease	Weighted median	21	0.0574024	0.0447027	0.19911	1.05908	0.970237	1.15606	NA	NA	NA	NA
CD20 on IgD+ CD24+ B cell || id:ebi-a-GCST90001746	Crohn's disease	Inverse variance weighted	12	0.0544504	0.0602218	0.365909	1.05596	0.938395	1.18825	21.3189	0.0302137	0.0423215	0.287552
CD20 on IgD+ CD24+ B cell || id:ebi-a-GCST90001746	Crohn's disease	MR Egger	12	-0.168593	0.207288	0.434968	0.844853	0.562774	1.26832	18.9303	0.0411575	NA	NA
CD20 on IgD+ CD24+ B cell || id:ebi-a-GCST90001746	Crohn's disease	Weighted median	12	0.069804	0.0647137	0.28074	1.0723	0.944561	1.21731	NA	NA	NA	NA
CD20 on IgD+ CD24- B cell || id:ebi-a-GCST90001747	Crohn's disease	Inverse variance weighted	17	-0.0105133	0.0526905	0.841849	0.989542	0.892448	1.0972	61.3143	3.13863e-07	-0.0287349	0.355343
CD20 on IgD+ CD24- B cell || id:ebi-a-GCST90001747	Crohn's disease	MR Egger	17	0.144154	0.170564	0.411299	1.15506	0.826834	1.61359	57.8088	5.97991e-07	NA	NA
CD20 on IgD+ CD24- B cell || id:ebi-a-GCST90001747	Crohn's disease	Weighted median	17	0.0160155	0.0486701	0.742109	1.01614	0.923691	1.11785	NA	NA	NA	NA
CD20 on IgD+ CD38- B cell || id:ebi-a-GCST90001748	Crohn's disease	Inverse variance weighted	16	0.102256	0.0477451	0.0322167	1.10767	1.00871	1.21633	31.7796	0.00689784	0.0495374	0.130534
CD20 on IgD+ CD38- B cell || id:ebi-a-GCST90001748	Crohn's disease	MR Egger	16	-0.159896	0.169409	0.361253	0.852232	0.61144	1.18785	26.8344	0.0202305	NA	NA
CD20 on IgD+ CD38- B cell || id:ebi-a-GCST90001748	Crohn's disease	Weighted median	16	0.0948538	0.0498635	0.0571361	1.0995	0.997125	1.21238	NA	NA	NA	NA
CD20 on IgD+ CD38- naive B cell || id:ebi-a-GCST90001749	Crohn's disease	Inverse variance weighted	11	0.0158692	0.0340719	0.641389	1.016	0.950363	1.08616	11.9964	0.285298	-0.0196392	0.500091
CD20 on IgD+ CD38- naive B cell || id:ebi-a-GCST90001749	Crohn's disease	MR Egger	11	0.103518	0.129562	0.444875	1.10907	0.860343	1.42969	11.3727	0.251028	NA	NA
CD20 on IgD+ CD38- naive B cell || id:ebi-a-GCST90001749	Crohn's disease	Weighted median	11	-0.0142752	0.0439485	0.74532	0.985826	0.904463	1.07451	NA	NA	NA	NA
CD20 on IgD+ CD38- unswitched memory B cell || id:ebi-a-GCST90001750	Crohn's disease	Inverse variance weighted	16	0.00486959	0.0304301	0.872861	1.00488	0.9467	1.06664	19.5418	0.190224	-0.0330605	0.264172
CD20 on IgD+ CD38- unswitched memory B cell || id:ebi-a-GCST90001750	Crohn's disease	MR Egger	16	0.159354	0.136167	0.261426	1.17275	0.898046	1.53149	17.8195	0.215127	NA	NA
CD20 on IgD+ CD38- unswitched memory B cell || id:ebi-a-GCST90001750	Crohn's disease	Weighted median	16	-0.0128031	0.0377698	0.734627	0.987279	0.916831	1.06314	NA	NA	NA	NA
CD20 on IgD+ CD38+ B cell || id:ebi-a-GCST90001751	Crohn's disease	Inverse variance weighted	17	0.0345295	0.0507886	0.496589	1.03513	0.937052	1.14348	45.1945	0.000129574	-0.0333866	0.229898
CD20 on IgD+ CD38+ B cell || id:ebi-a-GCST90001751	Crohn's disease	MR Egger	17	0.210731	0.149372	0.178711	1.23458	0.921237	1.6545	40.9213	0.000328753	NA	NA
CD20 on IgD+ CD38+ B cell || id:ebi-a-GCST90001751	Crohn's disease	Weighted median	17	0.0812231	0.0490639	0.0978317	1.08461	0.985169	1.19409	NA	NA	NA	NA
CD20 on IgD+ CD38dim B cell || id:ebi-a-GCST90001752	Crohn's disease	Inverse variance weighted	20	-0.0137687	0.0499138	0.782664	0.986326	0.894402	1.0877	70.9636	6.35611e-08	-0.0218151	0.512367
CD20 on IgD+ CD38dim B cell || id:ebi-a-GCST90001752	Crohn's disease	MR Egger	20	0.101126	0.179207	0.579516	1.10642	0.778708	1.57204	69.2451	6.06206e-08	NA	NA
CD20 on IgD+ CD38dim B cell || id:ebi-a-GCST90001752	Crohn's disease	Weighted median	20	0.0118185	0.0484509	0.807287	1.01189	0.920217	1.11269	NA	NA	NA	NA
CD20 on IgD- CD24- B cell || id:ebi-a-GCST90001753	Crohn's disease	Inverse variance weighted	18	-0.000213844	0.0527571	0.996766	0.999786	0.90157	1.1087	45.8165	0.00018387	0.0185274	0.537258
CD20 on IgD- CD24- B cell || id:ebi-a-GCST90001753	Crohn's disease	MR Egger	18	-0.111964	0.185197	0.553944	0.894077	0.621917	1.28534	44.7056	0.000153971	NA	NA
CD20 on IgD- CD24- B cell || id:ebi-a-GCST90001753	Crohn's disease	Weighted median	18	-0.0336437	0.0520731	0.518224	0.966916	0.873098	1.07081	NA	NA	NA	NA
CD20 on IgD- CD27- B cell || id:ebi-a-GCST90001754	Crohn's disease	Inverse variance weighted	12	0.0831594	0.0697672	0.233279	1.08672	0.947826	1.24596	39.3268	4.66084e-05	-0.0590331	0.271913
CD20 on IgD- CD27- B cell || id:ebi-a-GCST90001754	Crohn's disease	MR Egger	12	0.436969	0.311931	0.191518	1.54801	0.839947	2.85295	34.6429	0.000143651	NA	NA
CD20 on IgD- CD27- B cell || id:ebi-a-GCST90001754	Crohn's disease	Weighted median	12	0.0722081	0.0620743	0.244727	1.07488	0.951745	1.21394	NA	NA	NA	NA
CD20 on IgD- CD38- B cell || id:ebi-a-GCST90001755	Crohn's disease	Inverse variance weighted	20	0.0131597	0.0397321	0.740485	1.01325	0.937334	1.09531	31.9324	0.031807	0.0172797	0.424704
CD20 on IgD- CD38- B cell || id:ebi-a-GCST90001755	Crohn's disease	MR Egger	20	-0.0854607	0.127216	0.510256	0.918089	0.715479	1.17808	30.791	0.0304301	NA	NA
CD20 on IgD- CD38- B cell || id:ebi-a-GCST90001755	Crohn's disease	Weighted median	20	-0.0212963	0.044211	0.63002	0.978929	0.897673	1.06754	NA	NA	NA	NA
CD20 on IgD- CD38+ B cell || id:ebi-a-GCST90001756	Crohn's disease	Inverse variance weighted	8	-0.0714132	0.0489317	0.144443	0.931077	0.845929	1.0248	6.95892	0.43317	-0.0332204	0.195348
CD20 on IgD- CD38+ B cell || id:ebi-a-GCST90001756	Crohn's disease	MR Egger	8	0.118592	0.139277	0.427172	1.12591	0.856937	1.47931	4.83574	0.565046	NA	NA
CD20 on IgD- CD38+ B cell || id:ebi-a-GCST90001756	Crohn's disease	Weighted median	8	-0.0617348	0.0676854	0.361725	0.940132	0.82333	1.0735	NA	NA	NA	NA
CD20 on IgD- CD38dim B cell || id:ebi-a-GCST90001757	Crohn's disease	Inverse variance weighted	20	-0.0139508	0.0430148	0.745691	0.986146	0.906413	1.07289	41.9134	0.00182069	-0.0208007	0.349624
CD20 on IgD- CD38dim B cell || id:ebi-a-GCST90001757	Crohn's disease	MR Egger	20	0.0946404	0.121016	0.444353	1.09926	0.867143	1.39352	39.8708	0.00217348	NA	NA
CD20 on IgD- CD38dim B cell || id:ebi-a-GCST90001757	Crohn's disease	Weighted median	20	-0.0191453	0.0440717	0.663988	0.981037	0.899851	1.06955	NA	NA	NA	NA
CD20 on memory B cell || id:ebi-a-GCST90001758	Crohn's disease	Inverse variance weighted	22	0.0274228	0.0386546	0.478056	1.0278	0.95281	1.1087	33.6184	0.0397939	0.0343227	0.0465493
CD20 on memory B cell || id:ebi-a-GCST90001758	Crohn's disease	MR Egger	22	-0.181408	0.104731	0.0986437	0.834095	0.679308	1.02415	27.4419	0.123284	NA	NA
CD20 on memory B cell || id:ebi-a-GCST90001758	Crohn's disease	Weighted median	22	0.0631114	0.0462962	0.172817	1.06515	0.972749	1.16632	NA	NA	NA	NA
CD20 on naive-mature B cell || id:ebi-a-GCST90001759	Crohn's disease	Inverse variance weighted	15	0.0574267	0.0454721	0.206626	1.05911	0.968798	1.15784	31.246	0.00512021	0.0311701	0.255938
CD20 on naive-mature B cell || id:ebi-a-GCST90001759	Crohn's disease	MR Egger	15	-0.122203	0.157659	0.452142	0.884969	0.64972	1.2054	28.1842	0.00852932	NA	NA
CD20 on naive-mature B cell || id:ebi-a-GCST90001759	Crohn's disease	Weighted median	15	0.0510252	0.0498895	0.306419	1.05235	0.954318	1.16045	NA	NA	NA	NA
CD20 on unswitched memory B cell || id:ebi-a-GCST90001760	Crohn's disease	Inverse variance weighted	12	0.0410347	0.065984	0.534015	1.04189	0.915492	1.18574	34.3211	0.000320447	0.0624799	0.0667203
CD20 on unswitched memory B cell || id:ebi-a-GCST90001760	Crohn's disease	MR Egger	12	-0.312303	0.181304	0.115698	0.73176	0.512909	1.04399	24.1166	0.00729676	NA	NA
CD20 on unswitched memory B cell || id:ebi-a-GCST90001760	Crohn's disease	Weighted median	12	0.0677249	0.0590106	0.251103	1.07007	0.953195	1.20128	NA	NA	NA	NA
CD20 on switched memory B cell || id:ebi-a-GCST90001761	Crohn's disease	Inverse variance weighted	18	-0.0109887	0.0357983	0.758873	0.989071	0.922052	1.06096	25.9669	0.0750651	-0.0191953	0.370021
CD20 on switched memory B cell || id:ebi-a-GCST90001761	Crohn's disease	MR Egger	18	0.0816843	0.10671	0.45513	1.08511	0.880322	1.33754	24.6558	0.076127	NA	NA
CD20 on switched memory B cell || id:ebi-a-GCST90001761	Crohn's disease	Weighted median	18	-0.0327832	0.0424736	0.440204	0.967748	0.890447	1.05176	NA	NA	NA	NA
CD20 on IgD+ B cell || id:ebi-a-GCST90001762	Crohn's disease	Inverse variance weighted	14	0.0377074	0.0485728	0.437568	1.03843	0.944126	1.14215	35.8281	0.000630896	0.0229068	0.51454
CD20 on IgD+ B cell || id:ebi-a-GCST90001762	Crohn's disease	MR Egger	14	-0.082934	0.186355	0.664217	0.920412	0.638784	1.32621	34.5301	0.000556147	NA	NA
CD20 on IgD+ B cell || id:ebi-a-GCST90001762	Crohn's disease	Weighted median	14	0.0513333	0.0508816	0.313034	1.05267	0.952758	1.16307	NA	NA	NA	NA
CD20 on transitional B cell || id:ebi-a-GCST90001763	Crohn's disease	Inverse variance weighted	13	0.0502744	0.052342	0.336805	1.05156	0.949029	1.16517	27.7981	0.00592068	-0.0272685	0.390856
CD20 on transitional B cell || id:ebi-a-GCST90001763	Crohn's disease	MR Egger	13	0.196325	0.171818	0.277452	1.21692	0.868977	1.70419	25.9182	0.00667426	NA	NA
CD20 on transitional B cell || id:ebi-a-GCST90001763	Crohn's disease	Weighted median	13	0.0523759	0.05818	0.367993	1.05377	0.940205	1.18106	NA	NA	NA	NA
CD24 on CD24+ CD27+ B cell || id:ebi-a-GCST90001764	Crohn's disease	Inverse variance weighted	2	0.133994	0.145349	0.356591	1.14339	0.859943	1.52025	2.19178	0.138749	NA	NA
CD24 on IgD+ CD24+ B cell || id:ebi-a-GCST90001765	Crohn's disease	Inverse variance weighted	11	0.0336525	0.040515	0.406189	1.03423	0.955274	1.1197	17.9874	0.0551768	0.0200134	0.163902
CD24 on IgD+ CD24+ B cell || id:ebi-a-GCST90001765	Crohn's disease	MR Egger	11	-0.0464612	0.0651672	0.493943	0.954602	0.840138	1.08466	14.3296	0.111073	NA	NA
CD24 on IgD+ CD24+ B cell || id:ebi-a-GCST90001765	Crohn's disease	Weighted median	11	-0.0145424	0.0380887	0.702606	0.985563	0.914666	1.06195	NA	NA	NA	NA
CD24 on IgD+ CD38- B cell || id:ebi-a-GCST90001766	Crohn's disease	Inverse variance weighted	11	-0.0263746	0.0359009	0.462553	0.97397	0.907792	1.04497	10.1408	0.428227	0.0202291	0.332189
CD24 on IgD+ CD38- B cell || id:ebi-a-GCST90001766	Crohn's disease	MR Egger	11	-0.11452	0.0931655	0.25016	0.891794	0.742951	1.07046	9.08104	0.429827	NA	NA
CD24 on IgD+ CD38- B cell || id:ebi-a-GCST90001766	Crohn's disease	Weighted median	11	-0.0439068	0.0495747	0.375795	0.957043	0.868426	1.0547	NA	NA	NA	NA
CD24 on IgD+ CD38- unswitched memory B cell || id:ebi-a-GCST90001767	Crohn's disease	Inverse variance weighted	14	0.00729089	0.0495605	0.883045	1.00732	0.91407	1.11008	60.4351	4.39114e-08	0.0474744	0.17707
CD24 on IgD+ CD38- unswitched memory B cell || id:ebi-a-GCST90001767	Crohn's disease	MR Egger	14	-0.121272	0.101527	0.255363	0.885793	0.725957	1.08082	51.5923	7.32072e-07	NA	NA
CD24 on IgD+ CD38- unswitched memory B cell || id:ebi-a-GCST90001767	Crohn's disease	Weighted median	14	-0.0204835	0.0324102	0.527383	0.979725	0.919424	1.04398	NA	NA	NA	NA
CD24 on IgD+ CD38+ B cell || id:ebi-a-GCST90001768	Crohn's disease	Inverse variance weighted	13	-0.00491427	0.0381771	0.897577	0.995098	0.923355	1.07241	10.1601	0.601914	0.0180174	0.378041
CD24 on IgD+ CD38+ B cell || id:ebi-a-GCST90001768	Crohn's disease	MR Egger	13	-0.096387	0.106653	0.385495	0.908113	0.736809	1.11924	9.31644	0.592709	NA	NA
CD24 on IgD+ CD38+ B cell || id:ebi-a-GCST90001768	Crohn's disease	Weighted median	13	-0.00447901	0.0520884	0.931475	0.995531	0.89891	1.10254	NA	NA	NA	NA
CD24 on IgD- CD38- B cell || id:ebi-a-GCST90001769	Crohn's disease	Inverse variance weighted	18	0.00600715	0.0352861	0.86482	1.00603	0.938799	1.07807	24.7966	0.0993553	0.0106759	0.518157
CD24 on IgD- CD38- B cell || id:ebi-a-GCST90001769	Crohn's disease	MR Egger	18	-0.0454837	0.0857907	0.603275	0.955535	0.807644	1.13051	24.1379	0.0865352	NA	NA
CD24 on IgD- CD38- B cell || id:ebi-a-GCST90001769	Crohn's disease	Weighted median	18	-0.0324758	0.0417964	0.437159	0.968046	0.891904	1.05069	NA	NA	NA	NA
CD24 on IgD- CD38dim B cell || id:ebi-a-GCST90001770	Crohn's disease	Inverse variance weighted	4	-0.0114637	0.0700801	0.870062	0.988602	0.861724	1.13416	1.29284	0.730834	-0.0218747	0.663277
CD24 on IgD- CD38dim B cell || id:ebi-a-GCST90001770	Crohn's disease	MR Egger	4	0.138796	0.305267	0.693928	1.14889	0.631582	2.08991	1.03708	0.59539	NA	NA
CD24 on IgD- CD38dim B cell || id:ebi-a-GCST90001770	Crohn's disease	Weighted median	4	0.00948699	0.0880171	0.914166	1.00953	0.849569	1.19961	NA	NA	NA	NA
CD24 on memory B cell || id:ebi-a-GCST90001771	Crohn's disease	Inverse variance weighted	13	0.0382055	0.0313594	0.223105	1.03894	0.97701	1.10481	13.2118	0.353835	0.0157376	0.219924
CD24 on memory B cell || id:ebi-a-GCST90001771	Crohn's disease	MR Egger	13	-0.024256	0.0568821	0.678023	0.976036	0.873065	1.09115	11.4505	0.406329	NA	NA
CD24 on memory B cell || id:ebi-a-GCST90001771	Crohn's disease	Weighted median	13	0.0246162	0.0407802	0.546088	1.02492	0.946189	1.11021	NA	NA	NA	NA
CD24 on unswitched memory B cell || id:ebi-a-GCST90001772	Crohn's disease	Inverse variance weighted	13	-0.0223859	0.0362203	0.536543	0.977863	0.910849	1.04981	17.8328	0.120864	-0.00882166	0.59947
CD24 on unswitched memory B cell || id:ebi-a-GCST90001772	Crohn's disease	MR Egger	13	0.0109961	0.0721477	0.881622	1.01106	0.877733	1.16463	17.371	0.0973701	NA	NA
CD24 on unswitched memory B cell || id:ebi-a-GCST90001772	Crohn's disease	Weighted median	13	-0.0270143	0.0406325	0.506149	0.973347	0.898837	1.05403	NA	NA	NA	NA
CD24 on switched memory B cell || id:ebi-a-GCST90001773	Crohn's disease	Inverse variance weighted	20	0.0634205	0.0344467	0.0656041	1.06547	0.995913	1.13989	33.9969	0.0183934	0.0111172	0.399603
CD24 on switched memory B cell || id:ebi-a-GCST90001773	Crohn's disease	MR Egger	20	0.0104013	0.0705618	0.884449	1.01046	0.879942	1.16033	32.6467	0.01841	NA	NA
CD24 on switched memory B cell || id:ebi-a-GCST90001773	Crohn's disease	Weighted median	20	0.0249974	0.0397852	0.529801	1.02531	0.948397	1.10847	NA	NA	NA	NA
CD24 on transitional B cell || id:ebi-a-GCST90001774	Crohn's disease	Inverse variance weighted	11	-0.00124172	0.0464094	0.978654	0.998759	0.911919	1.09387	13.4321	0.200508	-0.00587502	0.85777
CD24 on transitional B cell || id:ebi-a-GCST90001774	Crohn's disease	MR Egger	11	0.0242657	0.146675	0.872255	1.02456	0.768575	1.36581	13.3815	0.14609	NA	NA
CD24 on transitional B cell || id:ebi-a-GCST90001774	Crohn's disease	Weighted median	11	-0.00342668	0.0551611	0.950466	0.996579	0.894453	1.11037	NA	NA	NA	NA
CD25 on B cell || id:ebi-a-GCST90001775	Crohn's disease	Inverse variance weighted	11	-0.0393545	0.0531342	0.458897	0.96141	0.866323	1.06693	19.5802	0.033483	0.0146226	0.523171
CD25 on B cell || id:ebi-a-GCST90001775	Crohn's disease	MR Egger	11	-0.107991	0.116905	0.379715	0.897636	0.71382	1.12879	18.6651	0.0281962	NA	NA
CD25 on B cell || id:ebi-a-GCST90001775	Crohn's disease	Weighted median	11	-0.0837265	0.0537885	0.119569	0.919683	0.827661	1.02194	NA	NA	NA	NA
CD25 on CD20- CD38- B cell || id:ebi-a-GCST90001776	Crohn's disease	Inverse variance weighted	11	0.0439323	0.0547376	0.422206	1.04491	0.938612	1.16325	16.2061	0.0938824	-0.0289619	0.251384
CD25 on CD20- CD38- B cell || id:ebi-a-GCST90001776	Crohn's disease	MR Egger	11	0.219861	0.153139	0.184918	1.2459	0.922847	1.68205	13.8876	0.126382	NA	NA
CD25 on CD20- CD38- B cell || id:ebi-a-GCST90001776	Crohn's disease	Weighted median	11	0.0126429	0.0659609	0.847999	1.01272	0.889905	1.15249	NA	NA	NA	NA
CD25 on CD24+ CD27+ B cell || id:ebi-a-GCST90001777	Crohn's disease	Inverse variance weighted	16	-0.0763615	0.0328579	0.0201257	0.926481	0.868695	0.988111	21.2955	0.12765	-0.0126421	0.417751
CD25 on CD24+ CD27+ B cell || id:ebi-a-GCST90001777	Crohn's disease	MR Egger	16	-0.016148	0.0793869	0.841742	0.983982	0.842193	1.14964	20.2853	0.121399	NA	NA
CD25 on CD24+ CD27+ B cell || id:ebi-a-GCST90001777	Crohn's disease	Weighted median	16	-0.02837	0.0399702	0.477842	0.972029	0.898785	1.05124	NA	NA	NA	NA
CD25 on IgD+ CD24+ B cell || id:ebi-a-GCST90001778	Crohn's disease	Inverse variance weighted	14	-0.0676802	0.0452248	0.134516	0.934559	0.855285	1.02118	27.9276	0.00926252	-0.0227063	0.345833
CD25 on IgD+ CD24+ B cell || id:ebi-a-GCST90001778	Crohn's disease	MR Egger	14	0.0384001	0.117209	0.748844	1.03915	0.82586	1.30752	25.8532	0.0112591	NA	NA
CD25 on IgD+ CD24+ B cell || id:ebi-a-GCST90001778	Crohn's disease	Weighted median	14	-0.0290519	0.0454521	0.522708	0.971366	0.888573	1.06187	NA	NA	NA	NA
CD25 on IgD+ CD24- B cell || id:ebi-a-GCST90001779	Crohn's disease	Inverse variance weighted	11	-0.0208924	0.0462649	0.65157	0.979324	0.894427	1.07228	18.1096	0.0531433	0.0266388	0.256127
CD25 on IgD+ CD24- B cell || id:ebi-a-GCST90001779	Crohn's disease	MR Egger	11	-0.116351	0.0907784	0.23198	0.890163	0.74507	1.06351	15.5661	0.0765138	NA	NA
CD25 on IgD+ CD24- B cell || id:ebi-a-GCST90001779	Crohn's disease	Weighted median	11	-0.0492415	0.0500922	0.325599	0.951951	0.862929	1.05016	NA	NA	NA	NA
CD25 on IgD+ CD38- B cell || id:ebi-a-GCST90001780	Crohn's disease	Inverse variance weighted	12	-0.0184005	0.0400512	0.645929	0.981768	0.907646	1.06194	13.7042	0.249793	0.035533	0.129916
CD25 on IgD+ CD38- B cell || id:ebi-a-GCST90001780	Crohn's disease	MR Egger	12	-0.179891	0.104707	0.116541	0.835362	0.680371	1.02566	10.7711	0.375627	NA	NA
CD25 on IgD+ CD38- B cell || id:ebi-a-GCST90001780	Crohn's disease	Weighted median	12	-0.0508277	0.0529533	0.337127	0.950442	0.856744	1.05439	NA	NA	NA	NA
CD25 on IgD+ CD38- naive B cell || id:ebi-a-GCST90001781	Crohn's disease	Inverse variance weighted	17	-0.000927303	0.0315074	0.976521	0.999073	0.939242	1.06272	23.5271	0.100354	0.0152944	0.497546
CD25 on IgD+ CD38- naive B cell || id:ebi-a-GCST90001781	Crohn's disease	MR Egger	17	-0.0621571	0.0937154	0.517232	0.939735	0.782048	1.12922	22.7927	0.088642	NA	NA
CD25 on IgD+ CD38- naive B cell || id:ebi-a-GCST90001781	Crohn's disease	Weighted median	17	-0.0210352	0.0401713	0.600531	0.979185	0.905045	1.0594	NA	NA	NA	NA
CD25 on IgD+ CD38- unswitched memory B cell || id:ebi-a-GCST90001782	Crohn's disease	Inverse variance weighted	11	-0.0268513	0.0299208	0.369498	0.973506	0.918057	1.0323	12.5105	0.252344	-0.00935176	0.677419
CD25 on IgD+ CD38- unswitched memory B cell || id:ebi-a-GCST90001782	Crohn's disease	MR Egger	11	0.00788161	0.0866258	0.929498	1.00791	0.850522	1.19443	12.2588	0.19911	NA	NA
CD25 on IgD+ CD38- unswitched memory B cell || id:ebi-a-GCST90001782	Crohn's disease	Weighted median	11	-0.0201861	0.0361987	0.577085	0.980016	0.912894	1.05207	NA	NA	NA	NA
CD25 on IgD+ CD38+ B cell || id:ebi-a-GCST90001783	Crohn's disease	Inverse variance weighted	9	0.0535723	0.0529669	0.311811	1.05503	0.950998	1.17045	12.1114	0.146303	0.0258709	0.425587
CD25 on IgD+ CD38+ B cell || id:ebi-a-GCST90001783	Crohn's disease	MR Egger	9	-0.0949276	0.183655	0.621165	0.909439	0.634517	1.30348	10.9882	0.139134	NA	NA
CD25 on IgD+ CD38+ B cell || id:ebi-a-GCST90001783	Crohn's disease	Weighted median	9	0.0701057	0.0617553	0.256284	1.07262	0.950341	1.21064	NA	NA	NA	NA
CD25 on IgD+ CD38dim B cell || id:ebi-a-GCST90001784	Crohn's disease	Inverse variance weighted	11	-0.017219	0.0506743	0.734009	0.982928	0.889994	1.08557	19.2965	0.0366547	0.0211983	0.337631
CD25 on IgD+ CD38dim B cell || id:ebi-a-GCST90001784	Crohn's disease	MR Egger	11	-0.106653	0.101783	0.32203	0.898837	0.736278	1.09729	17.3224	0.0439006	NA	NA
CD25 on IgD+ CD38dim B cell || id:ebi-a-GCST90001784	Crohn's disease	Weighted median	11	-0.075946	0.05029	0.131003	0.926866	0.839865	1.02288	NA	NA	NA	NA
CD25 on IgD- CD24- B cell || id:ebi-a-GCST90001785	Crohn's disease	Inverse variance weighted	21	-0.0354032	0.0548041	0.518282	0.965216	0.866911	1.07467	60.3566	6.27096e-06	0.00841647	0.753542
CD25 on IgD- CD24- B cell || id:ebi-a-GCST90001785	Crohn's disease	MR Egger	21	-0.0875648	0.173083	0.618738	0.916159	0.652589	1.28618	60.036	3.81944e-06	NA	NA
CD25 on IgD- CD24- B cell || id:ebi-a-GCST90001785	Crohn's disease	Weighted median	21	-0.0361455	0.0473394	0.445141	0.9645	0.879035	1.05827	NA	NA	NA	NA
CD25 on IgD- CD27- B cell || id:ebi-a-GCST90001786	Crohn's disease	Inverse variance weighted	13	-0.1188	0.0904154	0.188867	0.887985	0.743777	1.06015	70.8409	2.2289e-10	0.0484907	0.291969
CD25 on IgD- CD27- B cell || id:ebi-a-GCST90001786	Crohn's disease	MR Egger	13	-0.409687	0.277649	0.168104	0.663858	0.385244	1.14397	63.7415	1.85701e-09	NA	NA
CD25 on IgD- CD27- B cell || id:ebi-a-GCST90001786	Crohn's disease	Weighted median	13	-0.0784576	0.0655261	0.23117	0.924541	0.81311	1.05124	NA	NA	NA	NA
CD25 on IgD- CD38- B cell || id:ebi-a-GCST90001787	Crohn's disease	Inverse variance weighted	11	-0.11123	0.0484661	0.0217334	0.894733	0.813651	0.983895	20.4694	0.0251129	0.0338474	0.119242
CD25 on IgD- CD38- B cell || id:ebi-a-GCST90001787	Crohn's disease	MR Egger	11	-0.28573	0.11062	0.0295518	0.751466	0.604989	0.933407	15.3983	0.0805612	NA	NA
CD25 on IgD- CD38- B cell || id:ebi-a-GCST90001787	Crohn's disease	Weighted median	11	-0.111932	0.0548815	0.0413989	0.894105	0.802921	0.995646	NA	NA	NA	NA
CD25 on IgD- CD38+ B cell || id:ebi-a-GCST90001788	Crohn's disease	Inverse variance weighted	13	0.0252375	0.0485614	0.603271	1.02556	0.932447	1.12797	15.1195	0.234966	-0.0113264	0.736705
CD25 on IgD- CD38+ B cell || id:ebi-a-GCST90001788	Crohn's disease	MR Egger	13	0.105931	0.239368	0.666671	1.11175	0.695426	1.7773	14.9578	0.184438	NA	NA
CD25 on IgD- CD38+ B cell || id:ebi-a-GCST90001788	Crohn's disease	Weighted median	13	0.0129728	0.0664869	0.8453	1.01306	0.889281	1.15406	NA	NA	NA	NA
CD25 on IgD- CD38dim B cell || id:ebi-a-GCST90001789	Crohn's disease	Inverse variance weighted	13	-0.0225017	0.0477162	0.637232	0.97775	0.890453	1.0736	25.9992	0.0107366	0.0285576	0.203207
CD25 on IgD- CD38dim B cell || id:ebi-a-GCST90001789	Crohn's disease	MR Egger	13	-0.161581	0.112676	0.179372	0.850798	0.682205	1.06105	22.2898	0.0222222	NA	NA
CD25 on IgD- CD38dim B cell || id:ebi-a-GCST90001789	Crohn's disease	Weighted median	13	-0.0875226	0.0475223	0.0655167	0.916198	0.834714	1.00564	NA	NA	NA	NA
CD25 on memory B cell || id:ebi-a-GCST90001790	Crohn's disease	Inverse variance weighted	13	-0.0516245	0.0382408	0.17702	0.949685	0.881107	1.0236	19.094	0.086284	-0.00408449	0.812105
CD25 on memory B cell || id:ebi-a-GCST90001790	Crohn's disease	MR Egger	13	-0.0324996	0.0880678	0.719111	0.968023	0.814556	1.1504	18.9917	0.061243	NA	NA
CD25 on memory B cell || id:ebi-a-GCST90001790	Crohn's disease	Weighted median	13	-0.0234978	0.0415407	0.571627	0.976776	0.900399	1.05963	NA	NA	NA	NA
CD25 on naive-mature B cell || id:ebi-a-GCST90001791	Crohn's disease	Inverse variance weighted	13	-0.0268908	0.0445645	0.546234	0.973468	0.892046	1.06232	21.4082	0.0447138	0.00923065	0.612005
CD25 on naive-mature B cell || id:ebi-a-GCST90001791	Crohn's disease	MR Egger	13	-0.0686494	0.0922671	0.472453	0.933654	0.779196	1.11873	20.8906	0.0345221	NA	NA
CD25 on naive-mature B cell || id:ebi-a-GCST90001791	Crohn's disease	Weighted median	13	-0.0449877	0.0501407	0.369597	0.956009	0.866526	1.05473	NA	NA	NA	NA
CD25 on unswitched memory B cell || id:ebi-a-GCST90001792	Crohn's disease	Inverse variance weighted	11	-0.0595846	0.0423425	0.159367	0.942156	0.867122	1.02368	18.0445	0.0542184	-0.0173636	0.378937
CD25 on unswitched memory B cell || id:ebi-a-GCST90001792	Crohn's disease	MR Egger	11	0.020867	0.0968412	0.8342	1.02109	0.844558	1.23451	16.4769	0.0575666	NA	NA
CD25 on unswitched memory B cell || id:ebi-a-GCST90001792	Crohn's disease	Weighted median	11	-0.0267367	0.0434376	0.538211	0.973618	0.894157	1.06014	NA	NA	NA	NA
CD25 on switched memory B cell || id:ebi-a-GCST90001793	Crohn's disease	Inverse variance weighted	15	-0.0478445	0.0405444	0.23798	0.953282	0.880459	1.03213	23.6233	0.0508531	0.0206785	0.191539
CD25 on switched memory B cell || id:ebi-a-GCST90001793	Crohn's disease	MR Egger	15	-0.158896	0.089676	0.0998348	0.853085	0.71558	1.01701	20.6135	0.0809333	NA	NA
CD25 on switched memory B cell || id:ebi-a-GCST90001793	Crohn's disease	Weighted median	15	-0.0654145	0.0452486	0.14827	0.936679	0.857185	1.02355	NA	NA	NA	NA
CD25 on IgD+ B cell || id:ebi-a-GCST90001794	Crohn's disease	Inverse variance weighted	10	-0.00827519	0.0666227	0.901149	0.991759	0.870354	1.1301	23.6203	0.00494376	0.0392421	0.159113
CD25 on IgD+ B cell || id:ebi-a-GCST90001794	Crohn's disease	MR Egger	10	-0.18615	0.130238	0.190779	0.830149	0.643124	1.07156	18.1508	0.0201236	NA	NA
CD25 on IgD+ B cell || id:ebi-a-GCST90001794	Crohn's disease	Weighted median	10	-0.0252373	0.0618638	0.683311	0.975079	0.863734	1.10078	NA	NA	NA	NA
CD25 on transitional B cell || id:ebi-a-GCST90001795	Crohn's disease	Inverse variance weighted	14	0.0175435	0.036821	0.633751	1.0177	0.94684	1.09386	9.7614	0.713319	0.0211134	0.255726
CD25 on transitional B cell || id:ebi-a-GCST90001795	Crohn's disease	MR Egger	14	-0.102437	0.107057	0.357528	0.902635	0.731785	1.11337	8.3369	0.75828	NA	NA
CD25 on transitional B cell || id:ebi-a-GCST90001795	Crohn's disease	Weighted median	14	0.0249613	0.0495341	0.614316	1.02528	0.930414	1.12981	NA	NA	NA	NA
CD27 on CD20- B cell || id:ebi-a-GCST90001796	Crohn's disease	Inverse variance weighted	7	0.156961	0.0503091	0.00180886	1.16995	1.06009	1.29119	5.40523	0.492984	-0.0210816	0.676365
CD27 on CD20- B cell || id:ebi-a-GCST90001796	Crohn's disease	MR Egger	7	0.29321	0.311901	0.39034	1.34072	0.727519	2.47079	5.20121	0.391821	NA	NA
CD27 on CD20- B cell || id:ebi-a-GCST90001796	Crohn's disease	Weighted median	7	0.107761	0.0697646	0.122433	1.11378	0.971439	1.27698	NA	NA	NA	NA
CD27 on CD20- CD38- B cell || id:ebi-a-GCST90001797	Crohn's disease	Inverse variance weighted	12	0.108507	0.0765126	0.156145	1.11461	0.95939	1.29495	34.0349	0.000356968	0.0626107	0.271694
CD27 on CD20- CD38- B cell || id:ebi-a-GCST90001797	Crohn's disease	MR Egger	12	-0.344035	0.396221	0.405591	0.708904	0.326075	1.5412	29.9777	0.000863851	NA	NA
CD27 on CD20- CD38- B cell || id:ebi-a-GCST90001797	Crohn's disease	Weighted median	12	0.0453853	0.0661473	0.492634	1.04643	0.919189	1.19129	NA	NA	NA	NA
CD27 on CD24+ CD27+ B cell || id:ebi-a-GCST90001798	Crohn's disease	Inverse variance weighted	17	0.101385	0.0296227	0.000620371	1.1067	1.04428	1.17286	30.7014	0.0146873	-0.0129154	0.480634
CD27 on CD24+ CD27+ B cell || id:ebi-a-GCST90001798	Crohn's disease	MR Egger	17	0.13846	0.0594305	0.0341945	1.1485	1.02222	1.29039	29.6667	0.0131817	NA	NA
CD27 on CD24+ CD27+ B cell || id:ebi-a-GCST90001798	Crohn's disease	Weighted median	17	0.128323	0.0286406	7.44879e-06	1.13692	1.07486	1.20257	NA	NA	NA	NA
CD27 on T cell || id:ebi-a-GCST90001799	Crohn's disease	Inverse variance weighted	14	0.0617384	0.0319845	0.0535741	1.06368	0.999049	1.1325	15.4244	0.281615	0.0109046	0.666719
CD27 on T cell || id:ebi-a-GCST90001799	Crohn's disease	MR Egger	14	0.0212022	0.097578	0.831637	1.02143	0.843622	1.23671	15.1778	0.231854	NA	NA
CD27 on T cell || id:ebi-a-GCST90001799	Crohn's disease	Weighted median	14	0.105321	0.0402835	0.00893595	1.11107	1.02672	1.20235	NA	NA	NA	NA
CD27 on IgD+ CD24+ B cell || id:ebi-a-GCST90001800	Crohn's disease	Inverse variance weighted	21	0.100675	0.0346887	0.00370489	1.10592	1.03323	1.18372	48.1374	0.000406913	-0.00981343	0.513253
CD27 on IgD+ CD24+ B cell || id:ebi-a-GCST90001800	Crohn's disease	MR Egger	21	0.139102	0.067558	0.0534693	1.14924	1.00671	1.31195	47.0384	0.000352676	NA	NA
CD27 on IgD+ CD24+ B cell || id:ebi-a-GCST90001800	Crohn's disease	Weighted median	21	0.161864	0.0348609	3.43137e-06	1.1757	1.09805	1.25884	NA	NA	NA	NA
CD27 on IgD+ CD38- unswitched memory B cell || id:ebi-a-GCST90001801	Crohn's disease	Inverse variance weighted	13	0.0757848	0.028526	0.00789117	1.07873	1.02007	1.14076	23.4219	0.0243503	-0.0396591	0.035923
CD27 on IgD+ CD38- unswitched memory B cell || id:ebi-a-GCST90001801	Crohn's disease	MR Egger	13	0.177576	0.0489887	0.00399249	1.19432	1.08498	1.31468	15.4207	0.164035	NA	NA
CD27 on IgD+ CD38- unswitched memory B cell || id:ebi-a-GCST90001801	Crohn's disease	Weighted median	13	0.0692355	0.0366153	0.0586388	1.07169	0.997473	1.15143	NA	NA	NA	NA
CD27 on IgD- CD38- B cell || id:ebi-a-GCST90001802	Crohn's disease	Inverse variance weighted	19	0.104667	0.0379595	0.00582763	1.11034	1.03073	1.1961	49.5188	8.92189e-05	-0.0300811	0.0744917
CD27 on IgD- CD38- B cell || id:ebi-a-GCST90001802	Crohn's disease	MR Egger	19	0.228953	0.0744045	0.006831	1.25728	1.08667	1.45468	40.8431	0.000982819	NA	NA
CD27 on IgD- CD38- B cell || id:ebi-a-GCST90001802	Crohn's disease	Weighted median	19	0.187937	0.0350506	8.23587e-08	1.20676	1.12664	1.29258	NA	NA	NA	NA
CD27 on IgD- CD38+ B cell || id:ebi-a-GCST90001803	Crohn's disease	Inverse variance weighted	12	0.107488	0.0735053	0.143654	1.11348	0.964079	1.28603	35.9045	0.000175539	-0.00994085	0.866626
CD27 on IgD- CD38+ B cell || id:ebi-a-GCST90001803	Crohn's disease	MR Egger	12	0.170441	0.373355	0.657777	1.18583	0.570447	2.46506	35.7982	9.11696e-05	NA	NA
CD27 on IgD- CD38+ B cell || id:ebi-a-GCST90001803	Crohn's disease	Weighted median	12	0.0420443	0.0588792	0.47518	1.04294	0.929267	1.17052	NA	NA	NA	NA
CD27 on IgD- CD38dim B cell || id:ebi-a-GCST90001804	Crohn's disease	Inverse variance weighted	20	0.0734529	0.0324711	0.0236909	1.07622	1.00986	1.14694	52.723	5.15312e-05	-0.0274938	0.0458085
CD27 on IgD- CD38dim B cell || id:ebi-a-GCST90001804	Crohn's disease	MR Egger	20	0.166054	0.0524333	0.00533612	1.18064	1.06533	1.30842	41.9865	0.00111072	NA	NA
CD27 on IgD- CD38dim B cell || id:ebi-a-GCST90001804	Crohn's disease	Weighted median	20	0.126249	0.0269974	2.92053e-06	1.13456	1.07609	1.19622	NA	NA	NA	NA
CD27 on memory B cell || id:ebi-a-GCST90001805	Crohn's disease	Inverse variance weighted	15	0.0854646	0.0456454	0.0611567	1.08922	0.996008	1.19116	49.0642	8.75139e-06	-0.0368945	0.0878403
CD27 on memory B cell || id:ebi-a-GCST90001805	Crohn's disease	MR Egger	15	0.208405	0.0788359	0.0202595	1.23171	1.05537	1.43753	38.8774	0.000209152	NA	NA
CD27 on memory B cell || id:ebi-a-GCST90001805	Crohn's disease	Weighted median	15	0.184062	0.0357449	2.61439e-07	1.20209	1.12075	1.28933	NA	NA	NA	NA
CD27 on unswitched memory B cell || id:ebi-a-GCST90001806	Crohn's disease	Inverse variance weighted	20	0.0842937	0.0343012	0.0139924	1.08795	1.01721	1.16361	43.3751	0.00115158	-0.0171211	0.316448
CD27 on unswitched memory B cell || id:ebi-a-GCST90001806	Crohn's disease	MR Egger	20	0.14746	0.0702173	0.0500848	1.15889	1.00988	1.32988	40.959	0.00154235	NA	NA
CD27 on unswitched memory B cell || id:ebi-a-GCST90001806	Crohn's disease	Weighted median	20	0.075202	0.0387907	0.0525428	1.0781	0.999173	1.16327	NA	NA	NA	NA
CD27 on Plasma Blast-Plasma Cell || id:ebi-a-GCST90001807	Crohn's disease	Inverse variance weighted	12	0.0894411	0.0547379	0.102261	1.09356	0.982313	1.21741	15.2678	0.170563	-0.00371272	0.936299
CD27 on Plasma Blast-Plasma Cell || id:ebi-a-GCST90001807	Crohn's disease	MR Egger	12	0.113995	0.305053	0.716436	1.12075	0.616369	2.03786	15.2575	0.122951	NA	NA
CD27 on Plasma Blast-Plasma Cell || id:ebi-a-GCST90001807	Crohn's disease	Weighted median	12	0.0884603	0.0706966	0.210837	1.09249	0.95113	1.25486	NA	NA	NA	NA
CD27 on switched memory B cell || id:ebi-a-GCST90001808	Crohn's disease	Inverse variance weighted	20	0.0990197	0.0261335	0.00015126	1.10409	1.04896	1.16211	33.7332	0.0197545	-0.0143578	0.402008
CD27 on switched memory B cell || id:ebi-a-GCST90001808	Crohn's disease	MR Egger	20	0.141479	0.0560328	0.02118	1.15198	1.03216	1.2857	32.4069	0.019669	NA	NA
CD27 on switched memory B cell || id:ebi-a-GCST90001808	Crohn's disease	Weighted median	20	0.142603	0.0273045	1.76351e-07	1.15327	1.09317	1.21667	NA	NA	NA	NA
CD38 on CD20- B cell || id:ebi-a-GCST90001809	Crohn's disease	Inverse variance weighted	14	0.153413	0.0701988	0.0288587	1.16581	1.01595	1.33777	40.1841	0.000129112	-0.0247957	0.587886
CD38 on CD20- B cell || id:ebi-a-GCST90001809	Crohn's disease	MR Egger	14	0.319724	0.30727	0.318603	1.37675	0.753878	2.51425	39.172	9.85824e-05	NA	NA
CD38 on CD20- B cell || id:ebi-a-GCST90001809	Crohn's disease	Weighted median	14	0.131504	0.0587262	0.0251378	1.14054	1.01654	1.27968	NA	NA	NA	NA
CD38 on CD3- CD19- || id:ebi-a-GCST90001810	Crohn's disease	Inverse variance weighted	11	0.0117413	0.0310496	0.705321	1.01181	0.952071	1.0753	8.06867	0.622129	0.00217894	0.917335
CD38 on CD3- CD19- || id:ebi-a-GCST90001810	Crohn's disease	MR Egger	11	0.00274226	0.089843	0.976316	1.00275	0.840843	1.19582	8.05728	0.528384	NA	NA
CD38 on CD3- CD19- || id:ebi-a-GCST90001810	Crohn's disease	Weighted median	11	0.022074	0.0434301	0.611268	1.02232	0.938898	1.11315	NA	NA	NA	NA
CD38 on IgD+ CD24- B cell || id:ebi-a-GCST90001811	Crohn's disease	Inverse variance weighted	8	-0.0694992	0.0627317	0.267913	0.932861	0.824933	1.05491	12.2413	0.0928967	-0.0125624	0.73524
CD38 on IgD+ CD24- B cell || id:ebi-a-GCST90001811	Crohn's disease	MR Egger	8	0.0148419	0.247321	0.954096	1.01495	0.62506	1.64805	11.9905	0.0621814	NA	NA
CD38 on IgD+ CD24- B cell || id:ebi-a-GCST90001811	Crohn's disease	Weighted median	8	-0.0387491	0.0634175	0.541189	0.961992	0.849551	1.08932	NA	NA	NA	NA
CD38 on IgD+ CD38+ B cell || id:ebi-a-GCST90001812	Crohn's disease	Inverse variance weighted	7	0.128741	0.0801217	0.108094	1.1374	0.972099	1.3308	16.1809	0.0128151	-0.00670525	0.88284
CD38 on IgD+ CD38+ B cell || id:ebi-a-GCST90001812	Crohn's disease	MR Egger	7	0.158821	0.212833	0.489111	1.17213	0.772338	1.77886	16.1035	0.0065547	NA	NA
CD38 on IgD+ CD38+ B cell || id:ebi-a-GCST90001812	Crohn's disease	Weighted median	7	0.109752	0.0675503	0.104218	1.116	0.977608	1.27399	NA	NA	NA	NA
CD38 on IgD+ CD38dim B cell || id:ebi-a-GCST90001813	Crohn's disease	Inverse variance weighted	10	-0.0297449	0.041768	0.476374	0.970693	0.894393	1.0535	6.35809	0.703613	-0.00826283	0.693907
CD38 on IgD+ CD38dim B cell || id:ebi-a-GCST90001813	Crohn's disease	MR Egger	10	0.0127819	0.112267	0.91216	1.01286	0.812807	1.26216	6.19155	0.625785	NA	NA
CD38 on IgD+ CD38dim B cell || id:ebi-a-GCST90001813	Crohn's disease	Weighted median	10	-0.00996191	0.0558019	0.858312	0.990088	0.887512	1.10452	NA	NA	NA	NA
CD38 on IgD- CD38+ B cell || id:ebi-a-GCST90001814	Crohn's disease	Inverse variance weighted	7	-0.00578124	0.0616142	0.925244	0.994235	0.881134	1.12185	6.40421	0.379464	-0.026632	0.563083
CD38 on IgD- CD38+ B cell || id:ebi-a-GCST90001814	Crohn's disease	MR Egger	7	0.185041	0.315109	0.582565	1.20327	0.648838	2.23145	5.94851	0.311262	NA	NA
CD38 on IgD- CD38+ B cell || id:ebi-a-GCST90001814	Crohn's disease	Weighted median	7	0.0242388	0.0827037	0.769461	1.02453	0.87122	1.20483	NA	NA	NA	NA
CD38 on IgD- CD38dim B cell || id:ebi-a-GCST90001815	Crohn's disease	Inverse variance weighted	7	0.0903526	0.0844936	0.284915	1.09456	0.927507	1.2917	14.991	0.0203265	0.00875978	0.818926
CD38 on IgD- CD38dim B cell || id:ebi-a-GCST90001815	Crohn's disease	MR Egger	7	0.0440449	0.212852	0.84423	1.04503	0.688565	1.58603	14.8185	0.0111666	NA	NA
CD38 on IgD- CD38dim B cell || id:ebi-a-GCST90001815	Crohn's disease	Weighted median	7	0.0714179	0.0683449	0.29604	1.07403	0.939377	1.22798	NA	NA	NA	NA
CD38 on naive-mature B cell || id:ebi-a-GCST90001816	Crohn's disease	Inverse variance weighted	14	0.0161138	0.0339228	0.634777	1.01624	0.950873	1.08611	8.06978	0.839025	-0.00412437	0.81204
CD38 on naive-mature B cell || id:ebi-a-GCST90001816	Crohn's disease	MR Egger	14	0.0402043	0.104746	0.70782	1.04102	0.847811	1.27827	8.01069	0.784295	NA	NA
CD38 on naive-mature B cell || id:ebi-a-GCST90001816	Crohn's disease	Weighted median	14	-0.00872084	0.0460252	0.849717	0.991317	0.905806	1.0849	NA	NA	NA	NA
CD38 on Plasma Blast-Plasma Cell || id:ebi-a-GCST90001817	Crohn's disease	Inverse variance weighted	10	0.0118389	0.0719381	0.869282	1.01191	0.878834	1.16514	19.1315	0.0240976	0.0396298	0.386133
CD38 on Plasma Blast-Plasma Cell || id:ebi-a-GCST90001817	Crohn's disease	MR Egger	10	-0.271931	0.317974	0.417316	0.761907	0.408542	1.42091	17.3132	0.0270084	NA	NA
CD38 on Plasma Blast-Plasma Cell || id:ebi-a-GCST90001817	Crohn's disease	Weighted median	10	-0.0196433	0.0734957	0.789261	0.980548	0.849001	1.13248	NA	NA	NA	NA
CD38 on IgD+ B cell || id:ebi-a-GCST90001818	Crohn's disease	Inverse variance weighted	10	0.0256926	0.0643012	0.689476	1.02603	0.904532	1.16384	15.8477	0.0701303	-0.00919902	0.813169
CD38 on IgD+ B cell || id:ebi-a-GCST90001818	Crohn's disease	MR Egger	10	0.0900277	0.272	0.749159	1.0942	0.642048	1.86479	15.7304	0.0464055	NA	NA
CD38 on IgD+ B cell || id:ebi-a-GCST90001818	Crohn's disease	Weighted median	10	0.0156071	0.0748021	0.834726	1.01573	0.877213	1.17612	NA	NA	NA	NA
CD38 on transitional B cell || id:ebi-a-GCST90001819	Crohn's disease	Inverse variance weighted	12	-0.0383356	0.0454557	0.399027	0.96239	0.880356	1.05207	18.0126	0.0812886	-0.0151536	0.53875
CD38 on transitional B cell || id:ebi-a-GCST90001819	Crohn's disease	MR Egger	12	0.0324003	0.120561	0.793589	1.03293	0.815544	1.30826	17.3113	0.0677537	NA	NA
CD38 on transitional B cell || id:ebi-a-GCST90001819	Crohn's disease	Weighted median	12	-0.0314262	0.050726	0.535568	0.969062	0.87735	1.07036	NA	NA	NA	NA
IgD on IgD+ CD24+ B cell || id:ebi-a-GCST90001820	Crohn's disease	Inverse variance weighted	14	0.0308032	0.0903091	0.733038	1.03128	0.863983	1.23098	72.434	2.85191e-10	-0.00253705	0.96053
IgD on IgD+ CD24+ B cell || id:ebi-a-GCST90001820	Crohn's disease	MR Egger	14	0.0447695	0.29193	0.880665	1.04579	0.59013	1.85327	72.4186	1.12689e-10	NA	NA
IgD on IgD+ CD24+ B cell || id:ebi-a-GCST90001820	Crohn's disease	Weighted median	14	-0.0342524	0.0603721	0.570473	0.966328	0.858489	1.08771	NA	NA	NA	NA
IgD on IgD+ CD24- B cell || id:ebi-a-GCST90001821	Crohn's disease	Inverse variance weighted	20	-0.0293584	0.0449083	0.513278	0.971068	0.889248	1.06042	40.3093	0.00297967	-0.0242244	0.416849
IgD on IgD+ CD24- B cell || id:ebi-a-GCST90001821	Crohn's disease	MR Egger	20	0.127769	0.194423	0.519387	1.13629	0.776235	1.66336	38.8199	0.00301263	NA	NA
IgD on IgD+ CD24- B cell || id:ebi-a-GCST90001821	Crohn's disease	Weighted median	20	-0.0928734	0.0455084	0.0412712	0.911309	0.833543	0.99633	NA	NA	NA	NA
IgD on IgD+ CD38- B cell || id:ebi-a-GCST90001822	Crohn's disease	Inverse variance weighted	16	0.0297434	0.0379813	0.433565	1.03019	0.956284	1.10981	18.6222	0.231368	-0.00330154	0.884067
IgD on IgD+ CD38- B cell || id:ebi-a-GCST90001822	Crohn's disease	MR Egger	16	0.0501172	0.142712	0.730685	1.05139	0.794852	1.39074	18.5929	0.181096	NA	NA
IgD on IgD+ CD38- B cell || id:ebi-a-GCST90001822	Crohn's disease	Weighted median	16	0.0112255	0.0471121	0.811671	1.01129	0.922088	1.10912	NA	NA	NA	NA
IgD on IgD+ CD38- unswitched memory B cell || id:ebi-a-GCST90001823	Crohn's disease	Inverse variance weighted	11	0.101152	0.0736353	0.16954	1.10644	0.957745	1.27823	45.1104	2.07723e-06	-0.0247607	0.700921
IgD on IgD+ CD38- unswitched memory B cell || id:ebi-a-GCST90001823	Crohn's disease	MR Egger	11	0.215036	0.297302	0.487871	1.23991	0.692342	2.22053	44.3357	1.22397e-06	NA	NA
IgD on IgD+ CD38- unswitched memory B cell || id:ebi-a-GCST90001823	Crohn's disease	Weighted median	11	0.00455012	0.0566792	0.936016	1.00456	0.898938	1.12259	NA	NA	NA	NA
IgD on IgD+ CD38+ B cell || id:ebi-a-GCST90001824	Crohn's disease	Inverse variance weighted	16	0.0172718	0.0344703	0.616326	1.01742	0.950954	1.08854	14.0108	0.524707	0.0415376	0.0740794
IgD on IgD+ CD38+ B cell || id:ebi-a-GCST90001824	Crohn's disease	MR Egger	16	-0.234453	0.134885	0.104115	0.791003	0.607242	1.03037	10.2847	0.741084	NA	NA
IgD on IgD+ CD38+ B cell || id:ebi-a-GCST90001824	Crohn's disease	Weighted median	16	0.0332782	0.0458229	0.467695	1.03384	0.945034	1.13099	NA	NA	NA	NA
IgD on IgD+ CD38dim B cell || id:ebi-a-GCST90001825	Crohn's disease	Inverse variance weighted	10	-0.0114548	0.0560105	0.837954	0.988611	0.885825	1.10332	22.0293	0.00878647	0.0751092	0.146693
IgD on IgD+ CD38dim B cell || id:ebi-a-GCST90001825	Crohn's disease	MR Egger	10	-0.401101	0.247889	0.14431	0.669583	0.411905	1.08846	16.6528	0.0339341	NA	NA
IgD on IgD+ CD38dim B cell || id:ebi-a-GCST90001825	Crohn's disease	Weighted median	10	-0.0400424	0.0487315	0.411251	0.960749	0.87323	1.05704	NA	NA	NA	NA
IgD on unswitched memory B cell || id:ebi-a-GCST90001826	Crohn's disease	Inverse variance weighted	14	-0.0521335	0.0586548	0.3741	0.949202	0.846118	1.06485	31.5838	0.00276784	0.0225632	0.533893
IgD on unswitched memory B cell || id:ebi-a-GCST90001826	Crohn's disease	MR Egger	14	-0.174284	0.199939	0.400483	0.840058	0.567699	1.24308	30.5398	0.00231443	NA	NA
IgD on unswitched memory B cell || id:ebi-a-GCST90001826	Crohn's disease	Weighted median	14	-0.00673422	0.0542457	0.901202	0.993288	0.893101	1.10472	NA	NA	NA	NA
IgD on IgD+ B cell || id:ebi-a-GCST90001827	Crohn's disease	Inverse variance weighted	13	-0.00720269	0.0468779	0.877887	0.992823	0.905667	1.08837	20.9414	0.0512458	0.0347785	0.27225
IgD on IgD+ B cell || id:ebi-a-GCST90001827	Crohn's disease	MR Egger	13	-0.216382	0.186794	0.271234	0.805428	0.558501	1.16153	18.6736	0.0672106	NA	NA
IgD on IgD+ B cell || id:ebi-a-GCST90001827	Crohn's disease	Weighted median	13	-0.0446056	0.0503776	0.375927	0.956375	0.866454	1.05563	NA	NA	NA	NA
IgD on transitional B cell || id:ebi-a-GCST90001828	Crohn's disease	Inverse variance weighted	18	0.0526862	0.0433215	0.223921	1.0541	0.96829	1.14751	28.1664	0.0430306	0.0366463	0.139704
IgD on transitional B cell || id:ebi-a-GCST90001828	Crohn's disease	MR Egger	18	-0.188578	0.160722	0.257839	0.828136	0.604355	1.13478	24.4721	0.0796886	NA	NA
IgD on transitional B cell || id:ebi-a-GCST90001828	Crohn's disease	Weighted median	18	0.0674509	0.0512649	0.188264	1.06978	0.967511	1.18285	NA	NA	NA	NA
BAFF-R on B cell || id:ebi-a-GCST90001829	Crohn's disease	Inverse variance weighted	9	0.116352	0.0394783	0.00320617	1.12339	1.03974	1.21377	3.46547	0.901853	0.0159304	0.343026
BAFF-R on B cell || id:ebi-a-GCST90001829	Crohn's disease	MR Egger	9	0.0478172	0.0781041	0.559743	1.04898	0.900084	1.2225	2.43126	0.932184	NA	NA
BAFF-R on B cell || id:ebi-a-GCST90001829	Crohn's disease	Weighted median	9	0.100499	0.051715	0.0519764	1.10572	0.999138	1.22368	NA	NA	NA	NA
BAFF-R on CD20- B cell || id:ebi-a-GCST90001830	Crohn's disease	Inverse variance weighted	5	0.0463133	0.0497548	0.351941	1.0474	0.950083	1.15469	2.70241	0.608794	0.0135388	0.62148
BAFF-R on CD20- B cell || id:ebi-a-GCST90001830	Crohn's disease	MR Egger	5	-0.010741	0.115292	0.931647	0.989317	0.789218	1.24015	2.40146	0.493362	NA	NA
BAFF-R on CD20- B cell || id:ebi-a-GCST90001830	Crohn's disease	Weighted median	5	0.0366275	0.0582468	0.529459	1.03731	0.925393	1.16275	NA	NA	NA	NA
CD62L on CD62L+ myeloid Dendritic Cell || id:ebi-a-GCST90001831	Crohn's disease	Inverse variance weighted	9	-0.0421099	0.0355351	0.236009	0.958764	0.89426	1.02792	6.61908	0.578232	-0.00444186	0.830686
CD62L on CD62L+ myeloid Dendritic Cell || id:ebi-a-GCST90001831	Crohn's disease	MR Egger	9	-0.022523	0.095133	0.819627	0.977729	0.811409	1.17814	6.56981	0.475	NA	NA
CD62L on CD62L+ myeloid Dendritic Cell || id:ebi-a-GCST90001831	Crohn's disease	Weighted median	9	-0.0578298	0.0485005	0.233122	0.943811	0.858223	1.03793	NA	NA	NA	NA
CD62L on CD62L+ plasmacytoid Dendritic Cell || id:ebi-a-GCST90001832	Crohn's disease	Inverse variance weighted	9	-0.0926717	0.0489933	0.0585551	0.911493	0.828036	1.00336	14.8598	0.0619301	-0.00913002	0.742862
CD62L on CD62L+ plasmacytoid Dendritic Cell || id:ebi-a-GCST90001832	Crohn's disease	MR Egger	9	-0.0467978	0.144082	0.754824	0.95428	0.7195	1.26567	14.6165	0.0412421	NA	NA
CD62L on CD62L+ plasmacytoid Dendritic Cell || id:ebi-a-GCST90001832	Crohn's disease	Weighted median	9	-0.0598581	0.0479108	0.211531	0.941898	0.857475	1.03463	NA	NA	NA	NA
CD62L on CD62L+ Dendritic Cell || id:ebi-a-GCST90001833	Crohn's disease	Inverse variance weighted	18	-0.0958216	0.0344854	0.00545913	0.908626	0.84924	0.972165	23.9211	0.121595	-0.022122	0.237314
CD62L on CD62L+ Dendritic Cell || id:ebi-a-GCST90001833	Crohn's disease	MR Egger	18	0.0206057	0.100738	0.840505	1.02082	0.837913	1.24365	21.8616	0.147716	NA	NA
CD62L on CD62L+ Dendritic Cell || id:ebi-a-GCST90001833	Crohn's disease	Weighted median	18	-0.109569	0.0417085	0.00861359	0.89622	0.82587	0.972563	NA	NA	NA	NA
CD62L on monocyte || id:ebi-a-GCST90001834	Crohn's disease	Inverse variance weighted	11	0.0327119	0.0287226	0.254748	1.03325	0.976692	1.09309	5.19683	0.877647	-0.006649	0.646539
CD62L on monocyte || id:ebi-a-GCST90001834	Crohn's disease	MR Egger	11	0.0582765	0.0610688	0.36487	1.06001	0.94043	1.19479	4.97181	0.836759	NA	NA
CD62L on monocyte || id:ebi-a-GCST90001834	Crohn's disease	Weighted median	11	0.0447597	0.0354503	0.206731	1.04578	0.97558	1.12102	NA	NA	NA	NA
CD62L on granulocyte || id:ebi-a-GCST90001835	Crohn's disease	Inverse variance weighted	10	-0.00739219	0.0929118	0.936586	0.992635	0.827373	1.19091	42.0837	3.17279e-06	0.00685474	0.906296
CD62L on granulocyte || id:ebi-a-GCST90001835	Crohn's disease	MR Egger	10	-0.0444523	0.320533	0.893129	0.956521	0.51033	1.79282	42.0062	1.35064e-06	NA	NA
CD62L on granulocyte || id:ebi-a-GCST90001835	Crohn's disease	Weighted median	10	-0.00142704	0.0643563	0.982309	0.998574	0.880236	1.13282	NA	NA	NA	NA
CD66b on CD66b++ myeloid cell || id:ebi-a-GCST90001836	Crohn's disease	Inverse variance weighted	15	-0.0203186	0.027104	0.453464	0.979886	0.92919	1.03335	11.9351	0.611516	-0.00129842	0.951154
CD66b on CD66b++ myeloid cell || id:ebi-a-GCST90001836	Crohn's disease	MR Egger	15	-0.0157	0.0787654	0.845091	0.984423	0.843597	1.14876	11.9312	0.533295	NA	NA
CD66b on CD66b++ myeloid cell || id:ebi-a-GCST90001836	Crohn's disease	Weighted median	15	-0.0234946	0.0375149	0.531135	0.976779	0.907534	1.05131	NA	NA	NA	NA
CD66b on Granulocytic Myeloid-Derived Suppressor Cells || id:ebi-a-GCST90001837	Crohn's disease	Inverse variance weighted	14	-0.0126649	0.0216035	0.557713	0.987415	0.946478	1.03012	5.49806	0.962533	-0.0090523	0.587829
CD66b on Granulocytic Myeloid-Derived Suppressor Cells || id:ebi-a-GCST90001837	Crohn's disease	MR Egger	14	0.0219968	0.0658827	0.744233	1.02224	0.898406	1.16314	5.18792	0.951406	NA	NA
CD66b on Granulocytic Myeloid-Derived Suppressor Cells || id:ebi-a-GCST90001837	Crohn's disease	Weighted median	14	-0.0222783	0.0280955	0.427807	0.977968	0.92557	1.03333	NA	NA	NA	NA
CD3 on naive CD8+ T cell || id:ebi-a-GCST90001838	Crohn's disease	Inverse variance weighted	17	0.0146808	0.0210012	0.484523	1.01479	0.973866	1.05743	18.3197	0.305511	-0.0176395	0.0740688
CD3 on naive CD8+ T cell || id:ebi-a-GCST90001838	Crohn's disease	MR Egger	17	0.0696546	0.0347121	0.0631634	1.07214	1.00162	1.14762	14.633	0.478164	NA	NA
CD3 on naive CD8+ T cell || id:ebi-a-GCST90001838	Crohn's disease	Weighted median	17	0.0473182	0.02528	0.0612395	1.04846	0.997772	1.10171	NA	NA	NA	NA
CD3 on Effector Memory CD8+ T cell || id:ebi-a-GCST90001839	Crohn's disease	Inverse variance weighted	12	0.053571	0.0486932	0.271257	1.05503	0.958997	1.16068	26.8483	0.00484392	-0.0199257	0.414282
CD3 on Effector Memory CD8+ T cell || id:ebi-a-GCST90001839	Crohn's disease	MR Egger	12	0.148511	0.121885	0.251017	1.16011	0.913581	1.47315	25.0322	0.00528474	NA	NA
CD3 on Effector Memory CD8+ T cell || id:ebi-a-GCST90001839	Crohn's disease	Weighted median	12	0.101351	0.0417333	0.0151595	1.10667	1.01975	1.20099	NA	NA	NA	NA
CD3 on Terminally Differentiated CD8+ T cell || id:ebi-a-GCST90001840	Crohn's disease	Inverse variance weighted	14	0.0469039	0.0483774	0.332275	1.04802	0.953214	1.15226	23.5279	0.0357606	-0.0257409	0.444231
CD3 on Terminally Differentiated CD8+ T cell || id:ebi-a-GCST90001840	Crohn's disease	MR Egger	14	0.177897	0.172703	0.323291	1.1947	0.851632	1.67597	22.3616	0.0336611	NA	NA
CD3 on Terminally Differentiated CD8+ T cell || id:ebi-a-GCST90001840	Crohn's disease	Weighted median	14	0.0793967	0.0514752	0.12297	1.08263	0.978735	1.19756	NA	NA	NA	NA
CD3 on Central Memory CD4+ T cell || id:ebi-a-GCST90001841	Crohn's disease	Inverse variance weighted	14	0.0265175	0.0257713	0.303501	1.02687	0.976291	1.08007	18.2531	0.148144	-0.0149149	0.274815
CD3 on Central Memory CD4+ T cell || id:ebi-a-GCST90001841	Crohn's disease	MR Egger	14	0.0716205	0.0469289	0.152889	1.07425	0.979846	1.17774	16.4573	0.171176	NA	NA
CD3 on Central Memory CD4+ T cell || id:ebi-a-GCST90001841	Crohn's disease	Weighted median	14	0.0299903	0.0274704	0.274952	1.03044	0.97643	1.08745	NA	NA	NA	NA
CD3 on Naive CD4+ T cell || id:ebi-a-GCST90001842	Crohn's disease	Inverse variance weighted	18	0.0222254	0.0193895	0.251688	1.02247	0.984346	1.06208	19.3942	0.30638	-0.0152984	0.0723005
CD3 on Naive CD4+ T cell || id:ebi-a-GCST90001842	Crohn's disease	MR Egger	18	0.0665504	0.0293286	0.0374461	1.06881	1.00911	1.13205	15.6916	0.474685	NA	NA
CD3 on Naive CD4+ T cell || id:ebi-a-GCST90001842	Crohn's disease	Weighted median	18	0.0309686	0.0232444	0.182761	1.03145	0.985515	1.07953	NA	NA	NA	NA
CD3 on Effector Memory CD4+ T cell || id:ebi-a-GCST90001843	Crohn's disease	Inverse variance weighted	11	0.0503164	0.0283234	0.0756515	1.0516	0.994816	1.11163	11.6933	0.306111	-0.00101076	0.951239
CD3 on Effector Memory CD4+ T cell || id:ebi-a-GCST90001843	Crohn's disease	MR Egger	11	0.0537477	0.0622021	0.409981	1.05522	0.934103	1.19204	11.6881	0.231468	NA	NA
CD3 on Effector Memory CD4+ T cell || id:ebi-a-GCST90001843	Crohn's disease	Weighted median	11	0.0500984	0.0311692	0.107988	1.05137	0.989067	1.11761	NA	NA	NA	NA
CD3 on Terminally Differentiated CD4+ T cell || id:ebi-a-GCST90001844	Crohn's disease	Inverse variance weighted	17	0.0555405	0.0339439	0.101789	1.05711	0.989071	1.12983	24.2034	0.0851545	-0.0294983	0.0981991
CD3 on Terminally Differentiated CD4+ T cell || id:ebi-a-GCST90001844	Crohn's disease	MR Egger	17	0.21182	0.0941961	0.0399864	1.23593	1.02757	1.48653	20.0478	0.170108	NA	NA
CD3 on Terminally Differentiated CD4+ T cell || id:ebi-a-GCST90001844	Crohn's disease	Weighted median	17	0.0922239	0.0409636	0.0243626	1.09661	1.01201	1.18829	NA	NA	NA	NA
CD3 on CD45RA- CD4+ T cell || id:ebi-a-GCST90001845	Crohn's disease	Inverse variance weighted	18	0.0238974	0.0219873	0.277093	1.02419	0.980985	1.06929	17.0591	0.450371	-0.0187716	0.092013
CD3 on CD45RA- CD4+ T cell || id:ebi-a-GCST90001845	Crohn's disease	MR Egger	18	0.0919267	0.0438459	0.0522802	1.09628	1.00601	1.19466	13.8467	0.61013	NA	NA
CD3 on CD45RA- CD4+ T cell || id:ebi-a-GCST90001845	Crohn's disease	Weighted median	18	0.0212252	0.0297945	0.476225	1.02145	0.96351	1.08288	NA	NA	NA	NA
CD3 on Central Memory CD8+ T cell || id:ebi-a-GCST90001846	Crohn's disease	Inverse variance weighted	11	0.0734808	0.0285963	0.0101819	1.07625	1.01758	1.13829	6.4003	0.780586	0.00524776	0.715151
CD3 on Central Memory CD8+ T cell || id:ebi-a-GCST90001846	Crohn's disease	MR Egger	11	0.0535998	0.0600307	0.395172	1.05506	0.937948	1.1868	6.25842	0.713802	NA	NA
CD3 on Central Memory CD8+ T cell || id:ebi-a-GCST90001846	Crohn's disease	Weighted median	11	0.0762688	0.035943	0.033843	1.07925	1.00584	1.15803	NA	NA	NA	NA
CD3 on HLA DR+ T cell || id:ebi-a-GCST90001847	Crohn's disease	Inverse variance weighted	16	0.102011	0.0337547	0.00251012	1.1074	1.0365	1.18314	25.0911	0.048733	-0.00800655	0.647734
CD3 on HLA DR+ T cell || id:ebi-a-GCST90001847	Crohn's disease	MR Egger	16	0.138617	0.0857223	0.12817	1.14868	0.971029	1.35884	24.7064	0.0375793	NA	NA
CD3 on HLA DR+ T cell || id:ebi-a-GCST90001847	Crohn's disease	Weighted median	16	0.0888537	0.0383091	0.020374	1.09292	1.01386	1.17814	NA	NA	NA	NA
CD3 on Natural Killer T || id:ebi-a-GCST90001848	Crohn's disease	Inverse variance weighted	10	-0.061712	0.074623	0.408246	0.940154	0.812229	1.08823	25.4156	0.00254422	-0.0543455	0.100607
CD3 on Natural Killer T || id:ebi-a-GCST90001848	Crohn's disease	MR Egger	10	0.23039	0.170761	0.214215	1.25909	0.900953	1.75959	17.7681	0.023034	NA	NA
CD3 on Natural Killer T || id:ebi-a-GCST90001848	Crohn's disease	Weighted median	10	-0.0255763	0.0698896	0.7144	0.974748	0.849965	1.11785	NA	NA	NA	NA
CD3 on HLA DR+ CD4+ T cell || id:ebi-a-GCST90001849	Crohn's disease	Inverse variance weighted	18	0.0644568	0.0335607	0.0547815	1.06658	0.998679	1.1391	37.4944	0.00288258	0.0129513	0.467093
CD3 on HLA DR+ CD4+ T cell || id:ebi-a-GCST90001849	Crohn's disease	MR Egger	18	0.0119987	0.0781989	0.879971	1.01207	0.868254	1.17971	36.2375	0.00268161	NA	NA
CD3 on HLA DR+ CD4+ T cell || id:ebi-a-GCST90001849	Crohn's disease	Weighted median	18	0.0732607	0.0326297	0.0247544	1.07601	1.00935	1.14707	NA	NA	NA	NA
CD3 on HLA DR+ CD8+ T cell || id:ebi-a-GCST90001850	Crohn's disease	Inverse variance weighted	13	0.0771667	0.0478746	0.106994	1.08022	0.983471	1.18649	27.9683	0.00559148	-0.00620298	0.862215
CD3 on HLA DR+ CD8+ T cell || id:ebi-a-GCST90001850	Crohn's disease	MR Egger	13	0.10643	0.172113	0.548919	1.1123	0.79381	1.55857	27.8882	0.00336739	NA	NA
CD3 on HLA DR+ CD8+ T cell || id:ebi-a-GCST90001850	Crohn's disease	Weighted median	13	0.0781207	0.0468153	0.095177	1.08125	0.986455	1.18516	NA	NA	NA	NA
CD3 on T cell || id:ebi-a-GCST90001851	Crohn's disease	Inverse variance weighted	18	0.0199819	0.0256871	0.436631	1.02018	0.970092	1.07286	18.1013	0.382478	-0.0142782	0.230986
CD3 on T cell || id:ebi-a-GCST90001851	Crohn's disease	MR Egger	18	0.0816607	0.0556117	0.161378	1.08509	0.973032	1.21005	16.5021	0.4185	NA	NA
CD3 on T cell || id:ebi-a-GCST90001851	Crohn's disease	Weighted median	18	0.0438425	0.034896	0.20898	1.04482	0.975745	1.11878	NA	NA	NA	NA
CD3 on CD39+ resting CD4 regulatory T cell || id:ebi-a-GCST90001852	Crohn's disease	Inverse variance weighted	9	0.0335712	0.0417093	0.420886	1.03414	0.952963	1.12223	12.5124	0.129766	-0.00927337	0.729874
CD3 on CD39+ resting CD4 regulatory T cell || id:ebi-a-GCST90001852	Crohn's disease	MR Egger	9	0.0709761	0.113059	0.550071	1.07356	0.860175	1.33987	12.2856	0.0915487	NA	NA
CD3 on CD39+ resting CD4 regulatory T cell || id:ebi-a-GCST90001852	Crohn's disease	Weighted median	9	0.108008	0.0471758	0.0220516	1.11406	1.01566	1.22198	NA	NA	NA	NA
CD3 on activated CD4 regulatory T cell || id:ebi-a-GCST90001853	Crohn's disease	Inverse variance weighted	13	0.0370749	0.0209922	0.0773745	1.03777	0.995938	1.08136	5.87971	0.922024	-0.0120082	0.302119
CD3 on activated CD4 regulatory T cell || id:ebi-a-GCST90001853	Crohn's disease	MR Egger	13	0.0684975	0.0358193	0.0822189	1.0709	0.998293	1.14878	4.70755	0.944499	NA	NA
CD3 on activated CD4 regulatory T cell || id:ebi-a-GCST90001853	Crohn's disease	Weighted median	13	0.0504024	0.0243856	0.0387441	1.05169	1.00261	1.10318	NA	NA	NA	NA
CD3 on CD39+ activated CD4 regulatory T cell || id:ebi-a-GCST90001854	Crohn's disease	Inverse variance weighted	15	0.0440693	0.0271277	0.104266	1.04505	0.99094	1.10212	22.9606	0.0609138	-0.00423306	0.781325
CD3 on CD39+ activated CD4 regulatory T cell || id:ebi-a-GCST90001854	Crohn's disease	MR Egger	15	0.0566737	0.0525888	0.300769	1.05831	0.95466	1.17321	22.8196	0.0438927	NA	NA
CD3 on CD39+ activated CD4 regulatory T cell || id:ebi-a-GCST90001854	Crohn's disease	Weighted median	15	0.0541789	0.026466	0.0406472	1.05567	1.00231	1.11188	NA	NA	NA	NA
CD3 on secreting CD4 regulatory T cell || id:ebi-a-GCST90001855	Crohn's disease	Inverse variance weighted	8	0.0362322	0.0230313	0.115679	1.0369	0.99113	1.08478	5.01098	0.658623	-0.0117856	0.354255
CD3 on secreting CD4 regulatory T cell || id:ebi-a-GCST90001855	Crohn's disease	MR Egger	8	0.0665741	0.0380031	0.130364	1.06884	0.992119	1.15149	4.0035	0.676202	NA	NA
CD3 on secreting CD4 regulatory T cell || id:ebi-a-GCST90001855	Crohn's disease	Weighted median	8	0.03815	0.0249006	0.125501	1.03889	0.989401	1.09085	NA	NA	NA	NA
CD3 on CD39+ secreting CD4 regulatory T cell || id:ebi-a-GCST90001856	Crohn's disease	Inverse variance weighted	18	0.0458242	0.0257937	0.0756391	1.04689	0.99528	1.10118	22.8248	0.155041	-0.00211823	0.872523
CD3 on CD39+ secreting CD4 regulatory T cell || id:ebi-a-GCST90001856	Crohn's disease	MR Egger	18	0.0527889	0.0503028	0.309577	1.05421	0.955229	1.16344	22.787	0.11955	NA	NA
CD3 on CD39+ secreting CD4 regulatory T cell || id:ebi-a-GCST90001856	Crohn's disease	Weighted median	18	0.0557858	0.0288727	0.0533437	1.05737	0.999196	1.11893	NA	NA	NA	NA
CD3 on activated & secreting CD4 regulatory T cell || id:ebi-a-GCST90001857	Crohn's disease	Inverse variance weighted	11	0.0369115	0.0213059	0.0831925	1.0376	0.995164	1.08185	5.09925	0.88445	-0.0149448	0.186479
CD3 on activated & secreting CD4 regulatory T cell || id:ebi-a-GCST90001857	Crohn's disease	MR Egger	11	0.0763597	0.0348548	0.0561773	1.07935	1.00808	1.15566	3.05413	0.96211	NA	NA
CD3 on activated & secreting CD4 regulatory T cell || id:ebi-a-GCST90001857	Crohn's disease	Weighted median	11	0.049587	0.0244	0.0421282	1.05084	1.00176	1.10231	NA	NA	NA	NA
CD3 on CD45RA+ CD4+ T cell || id:ebi-a-GCST90001858	Crohn's disease	Inverse variance weighted	19	0.0128015	0.021123	0.544487	1.01288	0.971805	1.0557	23.7008	0.165075	-0.0144958	0.104793
CD3 on CD45RA+ CD4+ T cell || id:ebi-a-GCST90001858	Crohn's disease	MR Egger	19	0.0602512	0.0342004	0.0960904	1.0621	0.993241	1.13574	20.2102	0.263617	NA	NA
CD3 on CD45RA+ CD4+ T cell || id:ebi-a-GCST90001858	Crohn's disease	Weighted median	19	0.0454859	0.02399	0.0579553	1.04654	0.998467	1.09692	NA	NA	NA	NA
CD3 on CD8+ T cell || id:ebi-a-GCST90001859	Crohn's disease	Inverse variance weighted	15	0.0204478	0.0376735	0.587293	1.02066	0.948008	1.09888	28.5782	0.0119114	-0.0305351	0.0802532
CD3 on CD8+ T cell || id:ebi-a-GCST90001859	Crohn's disease	MR Egger	15	0.152093	0.0775405	0.0716016	1.16427	1.00011	1.35537	22.382	0.0497182	NA	NA
CD3 on CD8+ T cell || id:ebi-a-GCST90001859	Crohn's disease	Weighted median	15	0.0719149	0.0383833	0.0609855	1.07456	0.996689	1.15852	NA	NA	NA	NA
CD3 on CD39+ CD4+ T cell || id:ebi-a-GCST90001860	Crohn's disease	Inverse variance weighted	10	0.0301696	0.0294792	0.30611	1.03063	0.972768	1.09193	16.4159	0.0586885	-0.00876251	0.63994
CD3 on CD39+ CD4+ T cell || id:ebi-a-GCST90001860	Crohn's disease	MR Egger	10	0.0517795	0.0540927	0.366478	1.05314	0.947203	1.17093	15.945	0.0431748	NA	NA
CD3 on CD39+ CD4+ T cell || id:ebi-a-GCST90001860	Crohn's disease	Weighted median	10	0.0492939	0.0248723	0.0474923	1.05053	1.00054	1.10301	NA	NA	NA	NA
CD3 on CD28+ CD4+ T cell || id:ebi-a-GCST90001861	Crohn's disease	Inverse variance weighted	13	0.0371095	0.0278929	0.183378	1.03781	0.982593	1.09612	14.2509	0.284971	-0.0146019	0.268426
CD3 on CD28+ CD4+ T cell || id:ebi-a-GCST90001861	Crohn's disease	MR Egger	13	0.0881232	0.0516806	0.116209	1.09212	0.986916	1.20855	12.6843	0.314461	NA	NA
CD3 on CD28+ CD4+ T cell || id:ebi-a-GCST90001861	Crohn's disease	Weighted median	13	0.0518921	0.0327279	0.112839	1.05326	0.98782	1.12304	NA	NA	NA	NA
CD3 on CD28+ CD4-CD8- T cell || id:ebi-a-GCST90001862	Crohn's disease	Inverse variance weighted	8	-0.043135	0.0653736	0.509367	0.957782	0.842596	1.08871	12.9971	0.0721799	-0.0675936	0.210429
CD3 on CD28+ CD4-CD8- T cell || id:ebi-a-GCST90001862	Crohn's disease	MR Egger	8	0.344767	0.283353	0.269389	1.41166	0.810094	2.45994	9.78936	0.133807	NA	NA
CD3 on CD28+ CD4-CD8- T cell || id:ebi-a-GCST90001862	Crohn's disease	Weighted median	8	-0.0231567	0.0695404	0.739138	0.977109	0.852608	1.11979	NA	NA	NA	NA
CD3 on CD28+ CD45RA- CD8+ T cell || id:ebi-a-GCST90001863	Crohn's disease	Inverse variance weighted	11	0.0458485	0.0332554	0.167994	1.04692	0.980854	1.11743	10.7801	0.374903	-0.0302588	0.0996765
CD3 on CD28+ CD45RA- CD8+ T cell || id:ebi-a-GCST90001863	Crohn's disease	MR Egger	11	0.172902	0.0762831	0.0496398	1.18875	1.02366	1.38046	7.41234	0.594271	NA	NA
CD3 on CD28+ CD45RA- CD8+ T cell || id:ebi-a-GCST90001863	Crohn's disease	Weighted median	11	0.0768098	0.0416013	0.0648443	1.07984	0.995282	1.17157	NA	NA	NA	NA
CD3 on CD28+ CD45RA+ CD8+ T cell || id:ebi-a-GCST90001864	Crohn's disease	Inverse variance weighted	15	0.0302023	0.0210092	0.150555	1.03066	0.989084	1.07399	7.09564	0.930962	-0.0114968	0.303282
CD3 on CD28+ CD45RA+ CD8+ T cell || id:ebi-a-GCST90001864	Crohn's disease	MR Egger	15	0.0641167	0.0379807	0.115214	1.06622	0.989728	1.14862	5.94678	0.948069	NA	NA
CD3 on CD28+ CD45RA+ CD8+ T cell || id:ebi-a-GCST90001864	Crohn's disease	Weighted median	15	0.0531947	0.024603	0.0306083	1.05463	1.00499	1.10674	NA	NA	NA	NA
CD3 on CD28- CD8+ T cell || id:ebi-a-GCST90001865	Crohn's disease	Inverse variance weighted	10	0.0720602	0.0355586	0.0427117	1.07472	1.00237	1.15229	5.87659	0.752203	-0.0224557	0.387592
CD3 on CD28- CD8+ T cell || id:ebi-a-GCST90001865	Crohn's disease	MR Egger	10	0.199334	0.143765	0.202999	1.22059	0.920862	1.61787	5.04178	0.753102	NA	NA
CD3 on CD28- CD8+ T cell || id:ebi-a-GCST90001865	Crohn's disease	Weighted median	10	0.108751	0.048458	0.0248174	1.11488	1.01387	1.22597	NA	NA	NA	NA
CD3 on CD39+ CD8+ T cell || id:ebi-a-GCST90001866	Crohn's disease	Inverse variance weighted	9	0.0831772	0.048301	0.0850587	1.08673	0.988573	1.19464	19.4847	0.0124719	0.00807756	0.798985
CD3 on CD39+ CD8+ T cell || id:ebi-a-GCST90001866	Crohn's disease	MR Egger	9	0.0494731	0.137377	0.729374	1.05072	0.80269	1.37538	19.2918	0.00732078	NA	NA
CD3 on CD39+ CD8+ T cell || id:ebi-a-GCST90001866	Crohn's disease	Weighted median	9	0.0872293	0.0402227	0.0301086	1.09115	1.00843	1.18065	NA	NA	NA	NA
CD3 on CD4+ T cell || id:ebi-a-GCST90001867	Crohn's disease	Inverse variance weighted	16	-0.00946994	0.0504583	0.851129	0.990575	0.897297	1.09355	34.038	0.00336377	-0.00494645	0.834634
CD3 on CD4+ T cell || id:ebi-a-GCST90001867	Crohn's disease	MR Egger	16	0.0177382	0.138143	0.899655	1.0179	0.77645	1.33442	33.9284	0.00211271	NA	NA
CD3 on CD4+ T cell || id:ebi-a-GCST90001867	Crohn's disease	Weighted median	16	-0.0178611	0.0482356	0.711168	0.982297	0.893684	1.0797	NA	NA	NA	NA
CD3 on CD4 regulatory T cell || id:ebi-a-GCST90001868	Crohn's disease	Inverse variance weighted	6	0.0449248	0.0230215	0.0510067	1.04595	0.999803	1.09423	3.46501	0.628689	-0.012614	0.468485
CD3 on CD4 regulatory T cell || id:ebi-a-GCST90001868	Crohn's disease	MR Egger	6	0.0718002	0.0407226	0.152654	1.07444	0.992016	1.16371	2.82487	0.587547	NA	NA
CD3 on CD4 regulatory T cell || id:ebi-a-GCST90001868	Crohn's disease	Weighted median	6	0.0498225	0.0246638	0.0433764	1.05108	1.00148	1.10314	NA	NA	NA	NA
CD3 on resting CD4 regulatory T cell || id:ebi-a-GCST90001869	Crohn's disease	Inverse variance weighted	20	-0.0698838	0.0378103	0.0645625	0.932502	0.865895	1.00423	28.7518	0.0699905	-0.016456	0.495571
CD3 on resting CD4 regulatory T cell || id:ebi-a-GCST90001869	Crohn's disease	MR Egger	20	0.0161274	0.129459	0.90224	1.01626	0.788509	1.30979	27.9992	0.0620674	NA	NA
CD3 on resting CD4 regulatory T cell || id:ebi-a-GCST90001869	Crohn's disease	Weighted median	20	-0.0299893	0.0449667	0.504823	0.970456	0.888586	1.05987	NA	NA	NA	NA
CD34 on Hematopoietic Stem Cell || id:ebi-a-GCST90001870	Crohn's disease	Inverse variance weighted	8	0.0171573	0.0300438	0.567947	1.01731	0.95913	1.07901	3.11247	0.874407	-0.0101667	0.792505
CD34 on Hematopoietic Stem Cell || id:ebi-a-GCST90001870	Crohn's disease	MR Egger	8	0.0587611	0.154215	0.716305	1.06052	0.783879	1.4348	3.03682	0.804212	NA	NA
CD34 on Hematopoietic Stem Cell || id:ebi-a-GCST90001870	Crohn's disease	Weighted median	8	0.019683	0.0376364	0.600991	1.01988	0.947352	1.09796	NA	NA	NA	NA
HVEM on T cell || id:ebi-a-GCST90001871	Crohn's disease	Inverse variance weighted	19	-0.0558399	0.0231597	0.0159053	0.94569	0.903722	0.989607	22.5131	0.209998	-0.0233602	0.258206
HVEM on T cell || id:ebi-a-GCST90001871	Crohn's disease	MR Egger	19	0.0342178	0.0803244	0.675456	1.03481	0.884071	1.21125	20.8358	0.233721	NA	NA
HVEM on T cell || id:ebi-a-GCST90001871	Crohn's disease	Weighted median	19	-0.0515698	0.0285428	0.0708002	0.949737	0.898064	1.00438	NA	NA	NA	NA
HVEM on naive CD8+ T cell || id:ebi-a-GCST90001872	Crohn's disease	Inverse variance weighted	11	0.0394639	0.0394095	0.316642	1.04025	0.962926	1.12379	22.8537	0.0112997	0.0109993	0.789834
HVEM on naive CD8+ T cell || id:ebi-a-GCST90001872	Crohn's disease	MR Egger	11	-0.00328518	0.161088	0.984174	0.99672	0.726862	1.36677	22.6638	0.00699709	NA	NA
HVEM on naive CD8+ T cell || id:ebi-a-GCST90001872	Crohn's disease	Weighted median	11	0.0298513	0.0398393	0.453681	1.0303	0.952911	1.11398	NA	NA	NA	NA
HVEM on Effector Memory CD8+ T cell || id:ebi-a-GCST90001873	Crohn's disease	Inverse variance weighted	11	-0.0252792	0.0298649	0.397302	0.975038	0.919602	1.03382	16.416	0.0883271	-0.0204374	0.538716
HVEM on Effector Memory CD8+ T cell || id:ebi-a-GCST90001873	Crohn's disease	MR Egger	11	0.0461214	0.115895	0.699935	1.0472	0.834408	1.31426	15.7035	0.0733385	NA	NA
HVEM on Effector Memory CD8+ T cell || id:ebi-a-GCST90001873	Crohn's disease	Weighted median	11	-0.0507378	0.0329398	0.123483	0.950528	0.891099	1.01392	NA	NA	NA	NA
HVEM on Terminally Differentiated CD8+ T cell || id:ebi-a-GCST90001874	Crohn's disease	Inverse variance weighted	19	0.0203569	0.0191372	0.287448	1.02057	0.982994	1.05957	13.7443	0.745602	0.0120698	0.477756
HVEM on Terminally Differentiated CD8+ T cell || id:ebi-a-GCST90001874	Crohn's disease	MR Egger	19	-0.025862	0.0664822	0.702101	0.97447	0.855416	1.11009	13.2173	0.721521	NA	NA
HVEM on Terminally Differentiated CD8+ T cell || id:ebi-a-GCST90001874	Crohn's disease	Weighted median	19	0.0155238	0.026586	0.559283	1.01564	0.964076	1.06997	NA	NA	NA	NA
HVEM on CD4+ T cell || id:ebi-a-GCST90001875	Crohn's disease	Inverse variance weighted	12	-0.0535526	0.0316231	0.0903669	0.947856	0.89089	1.00846	21.3559	0.0298662	0.0304964	0.346544
HVEM on CD4+ T cell || id:ebi-a-GCST90001875	Crohn's disease	MR Egger	12	-0.160109	0.112421	0.18484	0.852051	0.68355	1.06209	19.4573	0.0348245	NA	NA
HVEM on CD4+ T cell || id:ebi-a-GCST90001875	Crohn's disease	Weighted median	12	-0.0472887	0.0313853	0.131884	0.953812	0.896906	1.01433	NA	NA	NA	NA
HVEM on Central Memory CD4+ T cell || id:ebi-a-GCST90001876	Crohn's disease	Inverse variance weighted	6	-0.0925333	0.0863065	0.283654	0.911619	0.769747	1.07964	30.1229	1.39495e-05	0.00890718	0.944825
HVEM on Central Memory CD4+ T cell || id:ebi-a-GCST90001876	Crohn's disease	MR Egger	6	-0.130734	0.527569	0.816486	0.877451	0.311994	2.46774	30.0821	4.70966e-06	NA	NA
HVEM on Central Memory CD4+ T cell || id:ebi-a-GCST90001876	Crohn's disease	Weighted median	6	-0.0492166	0.0469914	0.294937	0.951975	0.868212	1.04382	NA	NA	NA	NA
HVEM on naive CD4+ T cell || id:ebi-a-GCST90001877	Crohn's disease	Inverse variance weighted	12	-0.0177081	0.0241756	0.463876	0.982448	0.936981	1.03012	9.11545	0.611236	-0.0282416	0.444005
HVEM on naive CD4+ T cell || id:ebi-a-GCST90001877	Crohn's disease	MR Egger	12	0.0786795	0.123342	0.537873	1.08186	0.849531	1.37772	8.48037	0.582022	NA	NA
HVEM on naive CD4+ T cell || id:ebi-a-GCST90001877	Crohn's disease	Weighted median	12	-0.0258906	0.0333318	0.437304	0.974442	0.912816	1.04023	NA	NA	NA	NA
HVEM on Effector Memory CD4+ T cell || id:ebi-a-GCST90001878	Crohn's disease	Inverse variance weighted	12	-0.052159	0.0260247	0.045047	0.949178	0.901976	0.99885	13.333	0.272121	0.029511	0.233824
HVEM on Effector Memory CD4+ T cell || id:ebi-a-GCST90001878	Crohn's disease	MR Egger	12	-0.157091	0.0866001	0.0997527	0.854626	0.721208	1.01273	11.4884	0.320754	NA	NA
HVEM on Effector Memory CD4+ T cell || id:ebi-a-GCST90001878	Crohn's disease	Weighted median	12	-0.0662901	0.0327436	0.0429163	0.935859	0.877685	0.99789	NA	NA	NA	NA
HVEM on Terminally Differentiated CD4+ T cell || id:ebi-a-GCST90001879	Crohn's disease	Inverse variance weighted	16	-0.0182542	0.0226401	0.420081	0.981911	0.939292	1.02646	16.8831	0.325898	-0.0249476	0.365946
HVEM on Terminally Differentiated CD4+ T cell || id:ebi-a-GCST90001879	Crohn's disease	MR Egger	16	0.0889669	0.116982	0.459563	1.09304	0.869082	1.37472	15.8921	0.320009	NA	NA
HVEM on Terminally Differentiated CD4+ T cell || id:ebi-a-GCST90001879	Crohn's disease	Weighted median	16	-0.0121287	0.030797	0.693709	0.987945	0.930074	1.04942	NA	NA	NA	NA
HVEM on CD45RA- CD4+ T cell || id:ebi-a-GCST90001880	Crohn's disease	Inverse variance weighted	10	-0.0359431	0.0436423	0.410176	0.964695	0.885607	1.05085	27.6223	0.00110274	0.055161	0.184576
HVEM on CD45RA- CD4+ T cell || id:ebi-a-GCST90001880	Crohn's disease	MR Egger	10	-0.257314	0.157928	0.141895	0.773125	0.567308	1.05361	21.8614	0.00517922	NA	NA
HVEM on CD45RA- CD4+ T cell || id:ebi-a-GCST90001880	Crohn's disease	Weighted median	10	-0.0286447	0.036185	0.428583	0.971762	0.905229	1.04318	NA	NA	NA	NA
HVEM on CD8+ T cell || id:ebi-a-GCST90001881	Crohn's disease	Inverse variance weighted	11	0.019358	0.0272878	0.478075	1.01955	0.96645	1.07556	11.9411	0.289015	-0.0195549	0.421644
HVEM on CD8+ T cell || id:ebi-a-GCST90001881	Crohn's disease	MR Egger	11	0.0989495	0.0985094	0.341394	1.10401	0.910165	1.33914	11.0693	0.270985	NA	NA
HVEM on CD8+ T cell || id:ebi-a-GCST90001881	Crohn's disease	Weighted median	11	0.0638469	0.0364952	0.0802114	1.06593	0.992346	1.14497	NA	NA	NA	NA
HVEM on Central Memory CD8+ T cell || id:ebi-a-GCST90001882	Crohn's disease	Inverse variance weighted	15	-0.00145319	0.0273014	0.957551	0.998548	0.946519	1.05344	22.9873	0.0604762	0.0493543	0.121004
HVEM on Central Memory CD8+ T cell || id:ebi-a-GCST90001882	Crohn's disease	MR Egger	15	-0.179903	0.110592	0.127778	0.835351	0.672561	1.03754	18.9703	0.124026	NA	NA
HVEM on Central Memory CD8+ T cell || id:ebi-a-GCST90001882	Crohn's disease	Weighted median	15	-0.0266108	0.0294792	0.366687	0.97374	0.919073	1.03166	NA	NA	NA	NA
CD16-CD56 on Natural Killer T || id:ebi-a-GCST90001883	Crohn's disease	Inverse variance weighted	15	-0.0171893	0.0329706	0.602121	0.982958	0.921445	1.04858	19.0598	0.162676	0.00146671	0.925308
CD16-CD56 on Natural Killer T || id:ebi-a-GCST90001883	Crohn's disease	MR Egger	15	-0.0232735	0.0722599	0.752512	0.976995	0.847976	1.12564	19.0464	0.121671	NA	NA
CD16-CD56 on Natural Killer T || id:ebi-a-GCST90001883	Crohn's disease	Weighted median	15	-0.030209	0.0376909	0.422845	0.970243	0.90115	1.04463	NA	NA	NA	NA
CD16-CD56 on Natural Killer || id:ebi-a-GCST90001884	Crohn's disease	Inverse variance weighted	13	-0.0698944	0.0610721	0.252434	0.932492	0.827293	1.05107	68.1032	7.23897e-10	-0.0466602	0.180483
CD16-CD56 on Natural Killer || id:ebi-a-GCST90001884	Crohn's disease	MR Egger	13	0.0713054	0.114804	0.547185	1.07391	0.85752	1.3449	57.4266	2.77635e-08	NA	NA
CD16-CD56 on Natural Killer || id:ebi-a-GCST90001884	Crohn's disease	Weighted median	13	-0.0424838	0.0319535	0.183667	0.958406	0.900223	1.02035	NA	NA	NA	NA
CD16-CD56 on HLA DR+ Natural Killer || id:ebi-a-GCST90001885	Crohn's disease	Inverse variance weighted	12	0.0607247	0.04635	0.19015	1.06261	0.970328	1.16366	14.5527	0.203904	0.00815349	0.750374
CD16-CD56 on HLA DR+ Natural Killer || id:ebi-a-GCST90001885	Crohn's disease	MR Egger	12	0.00972754	0.163257	0.953661	1.00978	0.733259	1.39057	14.3987	0.155571	NA	NA
CD16-CD56 on HLA DR+ Natural Killer || id:ebi-a-GCST90001885	Crohn's disease	Weighted median	12	0.0968731	0.0546806	0.0764583	1.10172	0.989752	1.22636	NA	NA	NA	NA
CD28 on CD39+ activated CD4 regulatory T cell || id:ebi-a-GCST90001886	Crohn's disease	Inverse variance weighted	5	-0.107821	0.0921963	0.242214	0.897788	0.749368	1.07561	22.6356	0.000149721	0.0717312	0.215459
CD28 on CD39+ activated CD4 regulatory T cell || id:ebi-a-GCST90001886	Crohn's disease	MR Egger	5	-0.418866	0.213822	0.145001	0.657792	0.432593	1.00022	12.4588	0.0059658	NA	NA
CD28 on CD39+ activated CD4 regulatory T cell || id:ebi-a-GCST90001886	Crohn's disease	Weighted median	5	-0.155414	0.0488276	0.00145804	0.856061	0.777932	0.942036	NA	NA	NA	NA
CD28 on secreting CD4 regulatory T cell || id:ebi-a-GCST90001887	Crohn's disease	Inverse variance weighted	8	-0.0804107	0.0609932	0.187384	0.922737	0.818766	1.03991	22.9768	0.00172056	-0.0047885	0.901299
CD28 on secreting CD4 regulatory T cell || id:ebi-a-GCST90001887	Crohn's disease	MR Egger	8	-0.0619655	0.157031	0.706779	0.939915	0.690909	1.27866	22.9129	0.000826195	NA	NA
CD28 on secreting CD4 regulatory T cell || id:ebi-a-GCST90001887	Crohn's disease	Weighted median	8	-0.0364369	0.045173	0.419893	0.964219	0.882518	1.05348	NA	NA	NA	NA
CD28 on CD39+ secreting CD4 regulatory T cell || id:ebi-a-GCST90001888	Crohn's disease	Inverse variance weighted	14	-0.0935966	0.0274521	0.000650954	0.91065	0.862946	0.960991	9.8943	0.702554	0.0187177	0.166028
CD28 on CD39+ secreting CD4 regulatory T cell || id:ebi-a-GCST90001888	Crohn's disease	MR Egger	14	-0.171415	0.0594814	0.0137836	0.842472	0.749763	0.946644	7.71942	0.806655	NA	NA
CD28 on CD39+ secreting CD4 regulatory T cell || id:ebi-a-GCST90001888	Crohn's disease	Weighted median	14	-0.122562	0.0369382	0.000906549	0.884651	0.822867	0.951074	NA	NA	NA	NA
CD28 on activated & secreting CD4 regulatory T cell || id:ebi-a-GCST90001889	Crohn's disease	Inverse variance weighted	12	-0.0511195	0.040649	0.208543	0.950165	0.877401	1.02896	15.5258	0.15967	-0.00192502	0.921774
CD28 on activated & secreting CD4 regulatory T cell || id:ebi-a-GCST90001889	Crohn's disease	MR Egger	12	-0.0427712	0.0932081	0.656133	0.958131	0.79815	1.15018	15.51	0.114544	NA	NA
CD28 on activated & secreting CD4 regulatory T cell || id:ebi-a-GCST90001889	Crohn's disease	Weighted median	12	-0.0449098	0.0451107	0.31947	0.956084	0.875179	1.04447	NA	NA	NA	NA
CD28 on CD45RA+ CD4+ T cell || id:ebi-a-GCST90001890	Crohn's disease	Inverse variance weighted	8	-0.0852828	0.0766348	0.265774	0.918253	0.790186	1.06708	38.9278	2.01745e-06	0.00663918	0.872923
CD28 on CD45RA+ CD4+ T cell || id:ebi-a-GCST90001890	Crohn's disease	MR Egger	8	-0.110702	0.173243	0.546428	0.895205	0.637463	1.25716	38.7479	8.01992e-07	NA	NA
CD28 on CD45RA+ CD4+ T cell || id:ebi-a-GCST90001890	Crohn's disease	Weighted median	8	-0.123238	0.0483232	0.0107637	0.884054	0.804165	0.971879	NA	NA	NA	NA
CD28 on CD45RA- CD4 not regulatory T cell || id:ebi-a-GCST90001891	Crohn's disease	Inverse variance weighted	7	-0.0678602	0.0842675	0.420649	0.934391	0.792134	1.1022	35.0022	4.30533e-06	-0.012833	0.749349
CD28 on CD45RA- CD4 not regulatory T cell || id:ebi-a-GCST90001891	Crohn's disease	MR Egger	7	-0.0193074	0.170323	0.914158	0.980878	0.702478	1.36961	34.2219	2.15065e-06	NA	NA
CD28 on CD45RA- CD4 not regulatory T cell || id:ebi-a-GCST90001891	Crohn's disease	Weighted median	7	-0.0298866	0.041271	0.46897	0.970556	0.895138	1.05233	NA	NA	NA	NA
CD28 on CD39+ CD4+ T cell || id:ebi-a-GCST90001892	Crohn's disease	Inverse variance weighted	8	-0.0791264	0.0366924	0.0310464	0.923923	0.85981	0.992817	17.5483	0.014183	0.0348651	0.114833
CD28 on CD39+ CD4+ T cell || id:ebi-a-GCST90001892	Crohn's disease	MR Egger	8	-0.179064	0.0627844	0.0291033	0.836052	0.739248	0.945533	11.2032	0.0822954	NA	NA
CD28 on CD39+ CD4+ T cell || id:ebi-a-GCST90001892	Crohn's disease	Weighted median	8	-0.10959	0.0268522	4.47961e-05	0.896201	0.850254	0.944632	NA	NA	NA	NA
CD28 on CD28+ CD45RA- CD8+ T cell || id:ebi-a-GCST90001893	Crohn's disease	Inverse variance weighted	10	-0.0540352	0.0615643	0.380105	0.947399	0.839708	1.0689	34.8514	6.32889e-05	-0.011749	0.682927
CD28 on CD28+ CD45RA- CD8+ T cell || id:ebi-a-GCST90001893	Crohn's disease	MR Egger	10	-0.00453582	0.13348	0.973725	0.995474	0.766319	1.29316	34.0864	3.91884e-05	NA	NA
CD28 on CD28+ CD45RA- CD8+ T cell || id:ebi-a-GCST90001893	Crohn's disease	Weighted median	10	-0.0318578	0.0404282	0.430692	0.968644	0.894852	1.04852	NA	NA	NA	NA
CD28 on CD28+ CD4+ T cell || id:ebi-a-GCST90001894	Crohn's disease	Inverse variance weighted	19	-0.0291546	0.0288026	0.311434	0.971266	0.917954	1.02767	21.2462	0.267176	0.0215881	0.213772
CD28 on CD28+ CD4+ T cell || id:ebi-a-GCST90001894	Crohn's disease	MR Egger	19	-0.118542	0.0747613	0.131254	0.888215	0.767149	1.02839	19.3475	0.308954	NA	NA
CD28 on CD28+ CD4+ T cell || id:ebi-a-GCST90001894	Crohn's disease	Weighted median	19	-0.0358514	0.0410865	0.382889	0.964784	0.890136	1.04569	NA	NA	NA	NA
CD28 on CD28+ CD4-CD8- T cell || id:ebi-a-GCST90001895	Crohn's disease	Inverse variance weighted	3	0.00936731	0.0921785	0.919057	1.00941	0.842567	1.20929	0.789679	0.673788	0.0506883	0.537613
CD28 on CD28+ CD4-CD8- T cell || id:ebi-a-GCST90001895	Crohn's disease	MR Egger	3	-0.319372	0.381383	0.556189	0.726605	0.34408	1.5344	0.000595067	0.980538	NA	NA
CD28 on CD28+ CD4-CD8- T cell || id:ebi-a-GCST90001895	Crohn's disease	Weighted median	3	0.00327976	0.106225	0.975369	1.00329	0.814711	1.23551	NA	NA	NA	NA
CD28 on CD28+ CD45RA+ CD8+ T cell || id:ebi-a-GCST90001896	Crohn's disease	Inverse variance weighted	12	-0.0768284	0.0396349	0.052574	0.926049	0.856833	1.00086	23.4996	0.0150159	-0.0008107	0.969433
CD28 on CD28+ CD45RA+ CD8+ T cell || id:ebi-a-GCST90001896	Crohn's disease	MR Egger	12	-0.0741615	0.0795944	0.373418	0.928522	0.794401	1.08529	23.496	0.00905669	NA	NA
CD28 on CD28+ CD45RA+ CD8+ T cell || id:ebi-a-GCST90001896	Crohn's disease	Weighted median	12	-0.123807	0.0365248	0.000699805	0.883551	0.82251	0.949122	NA	NA	NA	NA
CD28 on CD39+ CD8+ T cell || id:ebi-a-GCST90001897	Crohn's disease	Inverse variance weighted	8	-0.047832	0.0426221	0.261763	0.953294	0.876892	1.03635	7.25908	0.402412	0.0163987	0.579669
CD28 on CD39+ CD8+ T cell || id:ebi-a-GCST90001897	Crohn's disease	MR Egger	8	-0.139537	0.162949	0.424694	0.869761	0.631968	1.19703	6.86699	0.333323	NA	NA
CD28 on CD39+ CD8+ T cell || id:ebi-a-GCST90001897	Crohn's disease	Weighted median	8	-0.0211963	0.0583668	0.716488	0.979027	0.873196	1.09768	NA	NA	NA	NA
CD28 on CD4+ T cell || id:ebi-a-GCST90001898	Crohn's disease	Inverse variance weighted	16	-0.0566367	0.0397342	0.154045	0.944937	0.874139	1.02147	30.2529	0.0110415	-0.0039387	0.847198
CD28 on CD4+ T cell || id:ebi-a-GCST90001898	Crohn's disease	MR Egger	16	-0.0371802	0.10729	0.734091	0.963502	0.780774	1.189	30.1699	0.00723117	NA	NA
CD28 on CD4+ T cell || id:ebi-a-GCST90001898	Crohn's disease	Weighted median	16	-0.0459986	0.0431884	0.286845	0.955043	0.877527	1.03941	NA	NA	NA	NA
CD28 on CD4 regulatory T cell || id:ebi-a-GCST90001899	Crohn's disease	Inverse variance weighted	14	-0.0675794	0.0419473	0.107167	0.934653	0.860884	1.01474	21.855	0.0576488	0.0180059	0.393387
CD28 on CD4 regulatory T cell || id:ebi-a-GCST90001899	Crohn's disease	MR Egger	14	-0.153046	0.1054	0.172129	0.85809	0.697934	1.055	20.5151	0.0579476	NA	NA
CD28 on CD4 regulatory T cell || id:ebi-a-GCST90001899	Crohn's disease	Weighted median	14	-0.0581414	0.046337	0.209569	0.943517	0.861602	1.03322	NA	NA	NA	NA
CD28 on resting CD4 regulatory T cell || id:ebi-a-GCST90001900	Crohn's disease	Inverse variance weighted	4	0.00351797	0.0451188	0.937851	1.00352	0.91859	1.09631	4.77235	0.189246	0.0348007	0.192356
CD28 on resting CD4 regulatory T cell || id:ebi-a-GCST90001900	Crohn's disease	MR Egger	4	-0.0965278	0.0628288	0.26425	0.907985	0.802782	1.02697	1.02046	0.600358	NA	NA
CD28 on resting CD4 regulatory T cell || id:ebi-a-GCST90001900	Crohn's disease	Weighted median	4	-0.00412127	0.0366327	0.910425	0.995887	0.926889	1.07002	NA	NA	NA	NA
CD28 on CD39+ resting CD4 regulatory T cell || id:ebi-a-GCST90001901	Crohn's disease	Inverse variance weighted	11	-0.104094	0.0807608	0.197426	0.90114	0.769215	1.05569	45.4593	1.79667e-06	-0.0214587	0.611024
CD28 on CD39+ resting CD4 regulatory T cell || id:ebi-a-GCST90001901	Crohn's disease	MR Egger	11	0.00247665	0.218962	0.991222	1.00248	0.652666	1.53978	44.0991	1.35329e-06	NA	NA
CD28 on CD39+ resting CD4 regulatory T cell || id:ebi-a-GCST90001901	Crohn's disease	Weighted median	11	-0.0581502	0.0613074	0.342874	0.943508	0.836681	1.06398	NA	NA	NA	NA
CD28 on activated CD4 regulatory T cell || id:ebi-a-GCST90001902	Crohn's disease	Inverse variance weighted	9	-0.0218354	0.0465946	0.639337	0.978401	0.893007	1.07196	12.4339	0.132868	4.42722e-05	0.998271
CD28 on activated CD4 regulatory T cell || id:ebi-a-GCST90001902	Crohn's disease	MR Egger	9	-0.0220777	0.118811	0.857854	0.978164	0.774958	1.23465	12.4339	0.0871621	NA	NA
CD28 on activated CD4 regulatory T cell || id:ebi-a-GCST90001902	Crohn's disease	Weighted median	9	-0.0423128	0.0505738	0.402787	0.95857	0.868109	1.05846	NA	NA	NA	NA
CD86 on myeloid Dendritic Cell || id:ebi-a-GCST90001903	Crohn's disease	Inverse variance weighted	12	-0.0333417	0.0356017	0.349006	0.967208	0.902018	1.03711	13.4771	0.263288	0.00766123	0.626018
CD86 on myeloid Dendritic Cell || id:ebi-a-GCST90001903	Crohn's disease	MR Egger	12	-0.0678911	0.0779882	0.404424	0.934362	0.801919	1.08868	13.1448	0.215686	NA	NA
CD86 on myeloid Dendritic Cell || id:ebi-a-GCST90001903	Crohn's disease	Weighted median	12	-0.0531246	0.0446558	0.234186	0.948262	0.868793	1.035	NA	NA	NA	NA
CD86 on CD62L+ myeloid Dendritic Cell || id:ebi-a-GCST90001904	Crohn's disease	Inverse variance weighted	11	0.041623	0.0427834	0.330614	1.0425	0.958647	1.13369	13.7456	0.184917	-0.0143182	0.605058
CD86 on CD62L+ myeloid Dendritic Cell || id:ebi-a-GCST90001904	Crohn's disease	MR Egger	11	0.124518	0.160946	0.458967	1.1326	0.826186	1.55266	13.3206	0.148628	NA	NA
CD86 on CD62L+ myeloid Dendritic Cell || id:ebi-a-GCST90001904	Crohn's disease	Weighted median	11	0.0435162	0.0506809	0.390544	1.04448	0.945711	1.15356	NA	NA	NA	NA
CD86 on monocyte || id:ebi-a-GCST90001905	Crohn's disease	Inverse variance weighted	8	0.0556588	0.0555651	0.316495	1.05724	0.948144	1.17888	9.13869	0.242852	0.0622716	0.109161
CD86 on monocyte || id:ebi-a-GCST90001905	Crohn's disease	MR Egger	8	-0.308257	0.199591	0.173432	0.734727	0.496856	1.08648	5.60443	0.468926	NA	NA
CD86 on monocyte || id:ebi-a-GCST90001905	Crohn's disease	Weighted median	8	0.0310592	0.0701208	0.65781	1.03155	0.899085	1.18352	NA	NA	NA	NA
CD86 on granulocyte || id:ebi-a-GCST90001906	Crohn's disease	Inverse variance weighted	12	-0.0541702	0.0498951	0.27762	0.947271	0.859019	1.04459	22.0564	0.0239396	0.0309511	0.383599
CD86 on granulocyte || id:ebi-a-GCST90001906	Crohn's disease	MR Egger	12	-0.225375	0.194489	0.27346	0.798217	0.545216	1.16862	20.3653	0.0259807	NA	NA
CD86 on granulocyte || id:ebi-a-GCST90001906	Crohn's disease	Weighted median	12	-0.0306419	0.0500225	0.540166	0.969823	0.87925	1.06973	NA	NA	NA	NA
CCR7 on naive CD4+ T cell || id:ebi-a-GCST90001907	Crohn's disease	Inverse variance weighted	14	0.0290384	0.042593	0.495388	1.02946	0.947012	1.1191	29.7691	0.00508404	-0.0466109	0.0287437
CCR7 on naive CD4+ T cell || id:ebi-a-GCST90001907	Crohn's disease	MR Egger	14	0.226615	0.0873166	0.0234271	1.25435	1.05704	1.48848	19.6598	0.0738013	NA	NA
CCR7 on naive CD4+ T cell || id:ebi-a-GCST90001907	Crohn's disease	Weighted median	14	0.033338	0.0435384	0.443846	1.0339	0.949331	1.126	NA	NA	NA	NA
CCR7 on naive CD8+ T cell || id:ebi-a-GCST90001908	Crohn's disease	Inverse variance weighted	11	0.092132	0.0497459	0.0640184	1.09651	0.994644	1.20881	20.9782	0.0212462	-0.0298952	0.336637
CCR7 on naive CD8+ T cell || id:ebi-a-GCST90001908	Crohn's disease	MR Egger	11	0.240754	0.154628	0.153899	1.27221	0.939585	1.72258	18.8237	0.0267346	NA	NA
CCR7 on naive CD8+ T cell || id:ebi-a-GCST90001908	Crohn's disease	Weighted median	11	0.0582711	0.0510383	0.253573	1.06	0.959096	1.17152	NA	NA	NA	NA
CD45 on CD14+ monocyte || id:ebi-a-GCST90001909	Crohn's disease	Inverse variance weighted	8	0.0246583	0.0506674	0.626491	1.02496	0.928069	1.13198	3.25322	0.860631	-0.0128384	0.602058
CD45 on CD14+ monocyte || id:ebi-a-GCST90001909	Crohn's disease	MR Egger	8	0.101223	0.148099	0.519809	1.10652	0.827744	1.4792	2.95052	0.815031	NA	NA
CD45 on CD14+ monocyte || id:ebi-a-GCST90001909	Crohn's disease	Weighted median	8	0.0505992	0.0649443	0.435911	1.0519	0.926175	1.19469	NA	NA	NA	NA
CD45 on B cell || id:ebi-a-GCST90001910	Crohn's disease	Inverse variance weighted	6	-0.0405239	0.0716381	0.571615	0.960286	0.83449	1.10505	7.1263	0.211415	-0.0566861	0.376816
CD45 on B cell || id:ebi-a-GCST90001910	Crohn's disease	MR Egger	6	0.321092	0.371079	0.435689	1.37863	0.666161	2.8531	5.71646	0.221347	NA	NA
CD45 on B cell || id:ebi-a-GCST90001910	Crohn's disease	Weighted median	6	-0.0805236	0.0841939	0.338867	0.922633	0.782279	1.08817	NA	NA	NA	NA
CD45 on Natural Killer || id:ebi-a-GCST90001911	Crohn's disease	Inverse variance weighted	19	-0.0070612	0.0524636	0.892934	0.992964	0.895933	1.1005	47.7602	0.000163425	-0.0280072	0.369583
CD45 on Natural Killer || id:ebi-a-GCST90001911	Crohn's disease	MR Egger	19	0.158201	0.186882	0.409017	1.1714	0.812136	1.6896	45.4871	0.000205982	NA	NA
CD45 on Natural Killer || id:ebi-a-GCST90001911	Crohn's disease	Weighted median	19	0.0971514	0.0468977	0.0383065	1.10203	1.00525	1.20813	NA	NA	NA	NA
CD45 on HLA DR+ Natural Killer || id:ebi-a-GCST90001912	Crohn's disease	Inverse variance weighted	6	0.00998572	0.0535158	0.851979	1.01004	0.909459	1.12174	3.8265	0.574656	0.0129038	0.735191
CD45 on HLA DR+ Natural Killer || id:ebi-a-GCST90001912	Crohn's disease	MR Egger	6	-0.0676851	0.220739	0.774424	0.934555	0.606328	1.44046	3.69496	0.448859	NA	NA
CD45 on HLA DR+ Natural Killer || id:ebi-a-GCST90001912	Crohn's disease	Weighted median	6	-0.0133985	0.0693114	0.846717	0.986691	0.861355	1.13026	NA	NA	NA	NA
CD45 on granulocyte || id:ebi-a-GCST90001913	Crohn's disease	Inverse variance weighted	8	0.116648	0.066019	0.077248	1.12372	0.987331	1.27896	16.2149	0.0232243	0.0314486	0.601719
CD45 on granulocyte || id:ebi-a-GCST90001913	Crohn's disease	MR Egger	8	-0.0699314	0.345867	0.846448	0.932458	0.473392	1.8367	15.4347	0.0171324	NA	NA
CD45 on granulocyte || id:ebi-a-GCST90001913	Crohn's disease	Weighted median	8	0.0808969	0.069902	0.247154	1.08426	0.945434	1.24347	NA	NA	NA	NA
CD45 on lymphocyte || id:ebi-a-GCST90001914	Crohn's disease	Inverse variance weighted	13	-0.0510108	0.0492925	0.300735	0.950268	0.862755	1.04666	19.969	0.0676739	-0.0388339	0.0850971
CD45 on lymphocyte || id:ebi-a-GCST90001914	Crohn's disease	MR Egger	13	0.160187	0.120253	0.209771	1.17373	0.927273	1.48569	15.0662	0.179485	NA	NA
CD45 on lymphocyte || id:ebi-a-GCST90001914	Crohn's disease	Weighted median	13	-0.0298047	0.0590198	0.613563	0.970635	0.864604	1.08967	NA	NA	NA	NA
CD45 on T cell || id:ebi-a-GCST90001915	Crohn's disease	Inverse variance weighted	7	-0.134532	0.0936846	0.151001	0.874125	0.727491	1.05032	19.052	0.00407668	-0.0759344	0.266258
CD45 on T cell || id:ebi-a-GCST90001915	Crohn's disease	MR Egger	7	0.334512	0.385464	0.425178	1.39726	0.656392	2.97434	14.5099	0.012675	NA	NA
CD45 on T cell || id:ebi-a-GCST90001915	Crohn's disease	Weighted median	7	-0.0938218	0.0792308	0.23635	0.910445	0.779491	1.0634	NA	NA	NA	NA
CD45 on CD4+ T cell || id:ebi-a-GCST90001916	Crohn's disease	Inverse variance weighted	9	-0.0323874	0.0596954	0.587443	0.968131	0.861233	1.0883	14.4749	0.0701957	-0.0149566	0.759894
CD45 on CD4+ T cell || id:ebi-a-GCST90001916	Crohn's disease	MR Egger	9	0.0677746	0.321462	0.839024	1.07012	0.569902	2.00941	14.269	0.0465979	NA	NA
CD45 on CD4+ T cell || id:ebi-a-GCST90001916	Crohn's disease	Weighted median	9	-0.118325	0.0647591	0.0676765	0.888407	0.782507	1.00864	NA	NA	NA	NA
CD45 on CD8+ T cell || id:ebi-a-GCST90001917	Crohn's disease	Inverse variance weighted	9	0.0771874	0.0566779	0.173242	1.08024	0.966667	1.20717	13.1239	0.107656	-0.0594239	0.0909132
CD45 on CD8+ T cell || id:ebi-a-GCST90001917	Crohn's disease	MR Egger	9	0.469459	0.206046	0.0567686	1.59913	1.06781	2.39482	8.47575	0.292515	NA	NA
CD45 on CD8+ T cell || id:ebi-a-GCST90001917	Crohn's disease	Weighted median	9	0.103797	0.061663	0.0923196	1.10937	0.983082	1.25189	NA	NA	NA	NA
CD45 on HLA DR+ T cell || id:ebi-a-GCST90001918	Crohn's disease	Inverse variance weighted	10	-0.0376585	0.0734341	0.608077	0.963042	0.833944	1.11212	23.6494	0.00489148	-0.041601	0.388886
CD45 on HLA DR+ T cell || id:ebi-a-GCST90001918	Crohn's disease	MR Egger	10	0.149824	0.21873	0.512715	1.16163	0.756625	1.78342	21.4263	0.00609729	NA	NA
CD45 on HLA DR+ T cell || id:ebi-a-GCST90001918	Crohn's disease	Weighted median	10	0.0285181	0.0737214	0.698878	1.02893	0.890497	1.18888	NA	NA	NA	NA
CD45 on Natural Killer T || id:ebi-a-GCST90001919	Crohn's disease	Inverse variance weighted	10	-0.0341549	0.0757776	0.652188	0.966422	0.833035	1.12117	29.1374	0.000614347	0.00877012	0.867046
CD45 on Natural Killer T || id:ebi-a-GCST90001919	Crohn's disease	MR Egger	10	-0.0789086	0.27103	0.778347	0.924124	0.543281	1.57194	29.029	0.000313409	NA	NA
CD45 on Natural Killer T || id:ebi-a-GCST90001919	Crohn's disease	Weighted median	10	-0.0345036	0.0714601	0.629211	0.966085	0.839822	1.11133	NA	NA	NA	NA
CD45 on HLA DR+ CD4+ T cell || id:ebi-a-GCST90001920	Crohn's disease	Inverse variance weighted	11	0.120129	0.0660106	0.0687827	1.12764	0.990791	1.2834	28.8528	0.00131626	-0.00620487	0.887903
CD45 on HLA DR+ CD4+ T cell || id:ebi-a-GCST90001920	Crohn's disease	MR Egger	11	0.157014	0.2637	0.566226	1.17001	0.69779	1.96181	28.7856	0.000704261	NA	NA
CD45 on HLA DR+ CD4+ T cell || id:ebi-a-GCST90001920	Crohn's disease	Weighted median	11	0.0298965	0.0595131	0.61542	1.03035	0.916907	1.15782	NA	NA	NA	NA
CD45 on HLA DR+ CD8+ T cell || id:ebi-a-GCST90001921	Crohn's disease	Inverse variance weighted	10	0.0265021	0.0401834	0.509556	1.02686	0.949085	1.111	5.24418	0.812524	0.0034603	0.883626
CD45 on HLA DR+ CD8+ T cell || id:ebi-a-GCST90001921	Crohn's disease	MR Egger	10	0.00658884	0.137766	0.963027	1.00661	0.76841	1.31865	5.22135	0.733677	NA	NA
CD45 on HLA DR+ CD8+ T cell || id:ebi-a-GCST90001921	Crohn's disease	Weighted median	10	0.0413132	0.0556689	0.458012	1.04218	0.934449	1.16233	NA	NA	NA	NA
CD127 on T cell || id:ebi-a-GCST90001922	Crohn's disease	Inverse variance weighted	15	-0.00429554	0.0388709	0.912007	0.995714	0.922671	1.07454	18.2643	0.195008	-0.0112218	0.610866
CD127 on T cell || id:ebi-a-GCST90001922	Crohn's disease	MR Egger	15	0.0541702	0.11903	0.656547	1.05566	0.835998	1.33305	17.8902	0.161734	NA	NA
CD127 on T cell || id:ebi-a-GCST90001922	Crohn's disease	Weighted median	15	-0.0205493	0.0493825	0.677318	0.97966	0.889284	1.07922	NA	NA	NA	NA
CD127 on CD45RA- CD4 not regulatory T cell || id:ebi-a-GCST90001923	Crohn's disease	Inverse variance weighted	9	-0.00280916	0.0462012	0.951516	0.997195	0.910862	1.09171	9.42234	0.307929	-0.0133374	0.684414
CD127 on CD45RA- CD4 not regulatory T cell || id:ebi-a-GCST90001923	Crohn's disease	MR Egger	9	0.0824236	0.206933	0.702271	1.08592	0.723854	1.62908	9.1866	0.239535	NA	NA
CD127 on CD45RA- CD4 not regulatory T cell || id:ebi-a-GCST90001923	Crohn's disease	Weighted median	9	-0.0121952	0.0602613	0.839626	0.987879	0.877826	1.11173	NA	NA	NA	NA
CD127 on CD28+ CD4+ T cell || id:ebi-a-GCST90001924	Crohn's disease	Inverse variance weighted	12	0.03401	0.0336686	0.312428	1.03459	0.968525	1.10517	11.319	0.416935	0.0231356	0.239373
CD127 on CD28+ CD4+ T cell || id:ebi-a-GCST90001924	Crohn's disease	MR Egger	12	-0.0916831	0.105806	0.406515	0.912394	0.741513	1.12266	9.75377	0.462355	NA	NA
CD127 on CD28+ CD4+ T cell || id:ebi-a-GCST90001924	Crohn's disease	Weighted median	12	0.0130404	0.0436812	0.765295	1.01313	0.929996	1.10369	NA	NA	NA	NA
CD127 on CD28+ CD4-CD8- T cell || id:ebi-a-GCST90001925	Crohn's disease	Inverse variance weighted	13	-0.0469355	0.0500079	0.347956	0.954149	0.865065	1.05241	18.5113	0.101025	-0.00671705	0.826488
CD127 on CD28+ CD4-CD8- T cell || id:ebi-a-GCST90001925	Crohn's disease	MR Egger	13	-0.00795916	0.18127	0.965765	0.992072	0.695413	1.41528	18.4269	0.0721896	NA	NA
CD127 on CD28+ CD4-CD8- T cell || id:ebi-a-GCST90001925	Crohn's disease	Weighted median	13	-0.0473142	0.0593553	0.425372	0.953788	0.849039	1.07146	NA	NA	NA	NA
CD127 on granulocyte || id:ebi-a-GCST90001926	Crohn's disease	Inverse variance weighted	13	-0.0658338	0.060428	0.275951	0.936286	0.831709	1.05401	32.3483	0.00122242	0.0820872	0.00318131
CD127 on granulocyte || id:ebi-a-GCST90001926	Crohn's disease	MR Egger	13	-0.503372	0.123781	0.00186209	0.604489	0.474268	0.770465	14.1759	0.223415	NA	NA
CD127 on granulocyte || id:ebi-a-GCST90001926	Crohn's disease	Weighted median	13	-0.0217635	0.0609026	0.720831	0.978472	0.868374	1.10253	NA	NA	NA	NA
CD127 on CD8+ T cell || id:ebi-a-GCST90001927	Crohn's disease	Inverse variance weighted	18	-0.00299957	0.0303926	0.921381	0.997005	0.939348	1.0582	17.5589	0.417167	0.00291058	0.871466
CD127 on CD8+ T cell || id:ebi-a-GCST90001927	Crohn's disease	MR Egger	18	-0.0191999	0.103387	0.855007	0.980983	0.801045	1.20134	17.5293	0.352174	NA	NA
CD127 on CD8+ T cell || id:ebi-a-GCST90001927	Crohn's disease	Weighted median	18	-0.0185894	0.0430802	0.666101	0.981582	0.902103	1.06806	NA	NA	NA	NA
CD127 on CD28+ CD45RA- CD8+ T cell || id:ebi-a-GCST90001928	Crohn's disease	Inverse variance weighted	8	-0.00977285	0.0541126	0.85668	0.990275	0.890623	1.10108	8.16443	0.318318	0.005001	0.89602
CD127 on CD28+ CD45RA- CD8+ T cell || id:ebi-a-GCST90001928	Crohn's disease	MR Egger	8	-0.0356227	0.19839	0.863409	0.965004	0.654118	1.42365	8.13922	0.22808	NA	NA
CD127 on CD28+ CD45RA- CD8+ T cell || id:ebi-a-GCST90001928	Crohn's disease	Weighted median	8	0.0316173	0.0640962	0.621816	1.03212	0.910273	1.17028	NA	NA	NA	NA
CD127 on CD28+ CD45RA+ CD8+ T cell || id:ebi-a-GCST90001929	Crohn's disease	Inverse variance weighted	11	-0.0136457	0.0434007	0.753208	0.986447	0.906004	1.07403	10.8973	0.365574	-0.0188538	0.582626
CD127 on CD28+ CD45RA+ CD8+ T cell || id:ebi-a-GCST90001929	Crohn's disease	MR Egger	11	0.0988936	0.202489	0.636952	1.10395	0.742313	1.64176	10.5176	0.310226	NA	NA
CD127 on CD28+ CD45RA+ CD8+ T cell || id:ebi-a-GCST90001929	Crohn's disease	Weighted median	11	0.0293612	0.0549017	0.592791	1.0298	0.924737	1.14679	NA	NA	NA	NA
CD127 on CD28- CD8+ T cell || id:ebi-a-GCST90001930	Crohn's disease	Inverse variance weighted	11	-0.0163397	0.0561192	0.770929	0.983793	0.881321	1.09818	18.7062	0.0441576	0.0544127	0.201094
CD127 on CD28- CD8+ T cell || id:ebi-a-GCST90001930	Crohn's disease	MR Egger	11	-0.366888	0.259762	0.191464	0.692888	0.416436	1.15286	15.4418	0.079494	NA	NA
CD127 on CD28- CD8+ T cell || id:ebi-a-GCST90001930	Crohn's disease	Weighted median	11	-0.000356574	0.0583948	0.995128	0.999643	0.891535	1.12086	NA	NA	NA	NA
CD127 on CD4+ T cell || id:ebi-a-GCST90001931	Crohn's disease	Inverse variance weighted	7	0.0177907	0.0446243	0.690131	1.01795	0.932699	1.11099	4.93573	0.552082	0.0205145	0.56387
CD127 on CD4+ T cell || id:ebi-a-GCST90001931	Crohn's disease	MR Egger	7	-0.0940777	0.186546	0.635474	0.910212	0.631468	1.312	4.55428	0.472653	NA	NA
CD127 on CD4+ T cell || id:ebi-a-GCST90001931	Crohn's disease	Weighted median	7	0.0078371	0.0573129	0.891234	1.00787	0.900778	1.12769	NA	NA	NA	NA
CD127 on CD45RA+ CD4+ T cell || id:ebi-a-GCST90001932	Crohn's disease	Inverse variance weighted	12	0.09133	0.07638	0.231801	1.09563	0.943296	1.27257	61.315	5.27826e-09	0.041093	0.57465
CD127 on CD45RA+ CD4+ T cell || id:ebi-a-GCST90001932	Crohn's disease	MR Egger	12	-0.138924	0.404629	0.738455	0.870295	0.393766	1.92351	59.3185	4.87616e-09	NA	NA
CD127 on CD45RA+ CD4+ T cell || id:ebi-a-GCST90001932	Crohn's disease	Weighted median	12	0.0664681	0.0488438	0.173567	1.06873	0.971158	1.1761	NA	NA	NA	NA
CD25 on CD45RA- CD4 not regulatory T cell || id:ebi-a-GCST90001933	Crohn's disease	Inverse variance weighted	10	0.123119	0.0594627	0.0384032	1.13102	1.00659	1.27082	28.2291	0.000873313	-0.0504954	0.0116568
CD25 on CD45RA- CD4 not regulatory T cell || id:ebi-a-GCST90001933	Crohn's disease	MR Egger	10	0.306369	0.0699076	0.00234099	1.35848	1.18453	1.55798	12.1553	0.14441	NA	NA
CD25 on CD45RA- CD4 not regulatory T cell || id:ebi-a-GCST90001933	Crohn's disease	Weighted median	10	0.230502	0.0508007	5.69588e-06	1.25923	1.13989	1.39107	NA	NA	NA	NA
CD25 on CD45RA+ CD4 not regulatory T cell || id:ebi-a-GCST90001934	Crohn's disease	Inverse variance weighted	11	0.0305867	0.0381384	0.422558	1.03106	0.956796	1.11109	6.02756	0.812943	-0.002766	0.896985
CD25 on CD45RA+ CD4 not regulatory T cell || id:ebi-a-GCST90001934	Crohn's disease	MR Egger	11	0.0463684	0.124489	0.718162	1.04746	0.820674	1.33692	6.00982	0.738935	NA	NA
CD25 on CD45RA+ CD4 not regulatory T cell || id:ebi-a-GCST90001934	Crohn's disease	Weighted median	11	0.023756	0.0516061	0.645277	1.02404	0.925527	1.13304	NA	NA	NA	NA
CD25 on CD39+ CD4 regulatory T cell || id:ebi-a-GCST90001935	Crohn's disease	Inverse variance weighted	9	0.0775569	0.0564696	0.16962	1.08064	0.967419	1.20712	13.059	0.109835	0.0582218	0.0548819
CD25 on CD39+ CD4 regulatory T cell || id:ebi-a-GCST90001935	Crohn's disease	MR Egger	9	-0.261592	0.154248	0.13372	0.769825	0.568975	1.04158	7.43426	0.385106	NA	NA
CD25 on CD39+ CD4 regulatory T cell || id:ebi-a-GCST90001935	Crohn's disease	Weighted median	9	0.0344487	0.062288	0.580226	1.03505	0.916094	1.16945	NA	NA	NA	NA
CD25 on CD4 regulatory T cell || id:ebi-a-GCST90001936	Crohn's disease	Inverse variance weighted	12	-0.0346834	0.0784009	0.65821	0.965911	0.828325	1.12635	42.8703	1.14401e-05	0.00745117	0.871958
CD25 on CD4 regulatory T cell || id:ebi-a-GCST90001936	Crohn's disease	MR Egger	12	-0.0837476	0.30787	0.791138	0.919663	0.502996	1.68148	42.7534	5.50402e-06	NA	NA
CD25 on CD4 regulatory T cell || id:ebi-a-GCST90001936	Crohn's disease	Weighted median	12	-0.047791	0.0592953	0.420253	0.953333	0.848734	1.07082	NA	NA	NA	NA
CD25 on resting CD4 regulatory T cell || id:ebi-a-GCST90001937	Crohn's disease	Inverse variance weighted	14	-0.0204047	0.0489924	0.677054	0.979802	0.890093	1.07855	19.3614	0.112317	-0.00254322	0.929151
CD25 on resting CD4 regulatory T cell || id:ebi-a-GCST90001937	Crohn's disease	MR Egger	14	-0.00393964	0.188365	0.983657	0.996068	0.688572	1.44088	19.3481	0.0804666	NA	NA
CD25 on resting CD4 regulatory T cell || id:ebi-a-GCST90001937	Crohn's disease	Weighted median	14	-0.02579	0.0546348	0.636895	0.97454	0.875575	1.08469	NA	NA	NA	NA
CD25 on CD39+ resting CD4 regulatory T cell || id:ebi-a-GCST90001938	Crohn's disease	Inverse variance weighted	8	-7.07627e-05	0.0532303	0.998939	0.999929	0.900863	1.10989	7.47246	0.381397	0.0256147	0.420581
CD25 on CD39+ resting CD4 regulatory T cell || id:ebi-a-GCST90001938	Crohn's disease	MR Egger	8	-0.164499	0.1978	0.437449	0.848318	0.575689	1.25006	6.64497	0.354931	NA	NA
CD25 on CD39+ resting CD4 regulatory T cell || id:ebi-a-GCST90001938	Crohn's disease	Weighted median	8	0.00307536	0.0675822	0.963704	1.00308	0.878635	1.14515	NA	NA	NA	NA
CD25 on activated CD4 regulatory T cell || id:ebi-a-GCST90001939	Crohn's disease	Inverse variance weighted	10	-0.0181372	0.048537	0.708644	0.982026	0.89291	1.08004	5.20498	0.816086	0.0264893	0.417106
CD25 on activated CD4 regulatory T cell || id:ebi-a-GCST90001939	Crohn's disease	MR Egger	10	-0.17402	0.188545	0.38302	0.84028	0.580673	1.21595	4.47292	0.812136	NA	NA
CD25 on activated CD4 regulatory T cell || id:ebi-a-GCST90001939	Crohn's disease	Weighted median	10	0.00175487	0.0637123	0.978026	1.00176	0.884156	1.135	NA	NA	NA	NA
CD25 on CD39+ activated CD4 regulatory T cell || id:ebi-a-GCST90001940	Crohn's disease	Inverse variance weighted	8	-0.0805154	0.0731824	0.271245	0.922641	0.799353	1.06494	16.6205	0.0200139	-0.0251494	0.648084
CD25 on CD39+ activated CD4 regulatory T cell || id:ebi-a-GCST90001940	Crohn's disease	MR Egger	8	0.078183	0.339458	0.825497	1.08132	0.555906	2.10333	16.0054	0.0137251	NA	NA
CD25 on CD39+ activated CD4 regulatory T cell || id:ebi-a-GCST90001940	Crohn's disease	Weighted median	8	-0.0334733	0.0729672	0.646418	0.967081	0.838208	1.11577	NA	NA	NA	NA
CD25 on secreting CD4 regulatory T cell || id:ebi-a-GCST90001941	Crohn's disease	Inverse variance weighted	5	0.0342352	0.0768186	0.65584	1.03483	0.890182	1.20298	6.21808	0.183443	-0.0510104	0.615411
CD25 on secreting CD4 regulatory T cell || id:ebi-a-GCST90001941	Crohn's disease	MR Egger	5	0.318965	0.516652	0.580686	1.3757	0.499737	3.78711	5.63224	0.13094	NA	NA
CD25 on secreting CD4 regulatory T cell || id:ebi-a-GCST90001941	Crohn's disease	Weighted median	5	-0.0318612	0.0806529	0.692813	0.968641	0.827008	1.13453	NA	NA	NA	NA
CD25 on CD39+ secreting CD4 regulatory T cell || id:ebi-a-GCST90001942	Crohn's disease	Inverse variance weighted	6	0.0105763	0.0538418	0.844271	1.01063	0.909415	1.12312	3.39567	0.639229	0.0117239	0.702288
CD25 on CD39+ secreting CD4 regulatory T cell || id:ebi-a-GCST90001942	Crohn's disease	MR Egger	6	-0.0626626	0.186246	0.753441	0.93926	0.652004	1.35307	3.22693	0.520592	NA	NA
CD25 on CD39+ secreting CD4 regulatory T cell || id:ebi-a-GCST90001942	Crohn's disease	Weighted median	6	-0.0157249	0.0706518	0.823871	0.984398	0.857098	1.1306	NA	NA	NA	NA
CD25 on activated & secreting CD4 regulatory T cell || id:ebi-a-GCST90001943	Crohn's disease	Inverse variance weighted	8	-0.0101432	0.0507432	0.841564	0.989908	0.896193	1.09342	5.53921	0.594458	-0.000195261	0.994364
CD25 on activated & secreting CD4 regulatory T cell || id:ebi-a-GCST90001943	Crohn's disease	MR Egger	8	-0.00903832	0.158409	0.956353	0.991002	0.726498	1.35181	5.53916	0.476736	NA	NA
CD25 on activated & secreting CD4 regulatory T cell || id:ebi-a-GCST90001943	Crohn's disease	Weighted median	8	-0.029205	0.0683828	0.66932	0.971217	0.849391	1.11052	NA	NA	NA	NA
CD123 on plasmacytoid Dendritic Cell || id:ebi-a-GCST90001944	Crohn's disease	Inverse variance weighted	8	-0.0741459	0.0522248	0.155682	0.928536	0.838193	1.02862	15.3242	0.0320611	0.0105373	0.764996
CD123 on plasmacytoid Dendritic Cell || id:ebi-a-GCST90001944	Crohn's disease	MR Egger	8	-0.123931	0.168694	0.490256	0.883441	0.63472	1.22962	15.0783	0.0196567	NA	NA
CD123 on plasmacytoid Dendritic Cell || id:ebi-a-GCST90001944	Crohn's disease	Weighted median	8	-0.0601174	0.0497829	0.227204	0.941654	0.854113	1.03817	NA	NA	NA	NA
CD123 on CD62L+ plasmacytoid Dendritic Cell || id:ebi-a-GCST90001945	Crohn's disease	Inverse variance weighted	8	-0.074229	0.0524783	0.157224	0.928459	0.837707	1.02904	15.3496	0.0317697	0.0106778	0.765337
CD123 on CD62L+ plasmacytoid Dendritic Cell || id:ebi-a-GCST90001945	Crohn's disease	MR Egger	8	-0.124967	0.171889	0.494591	0.882526	0.630104	1.23607	15.104	0.0194628	NA	NA
CD123 on CD62L+ plasmacytoid Dendritic Cell || id:ebi-a-GCST90001945	Crohn's disease	Weighted median	8	-0.0605893	0.0492312	0.218432	0.94121	0.854634	1.03656	NA	NA	NA	NA
CD33 on CD14+ monocyte || id:ebi-a-GCST90001946	Crohn's disease	Inverse variance weighted	18	0.0162966	0.0125957	0.19573	1.01643	0.991644	1.04184	16.2734	0.50454	0.00693529	0.431604
CD33 on CD14+ monocyte || id:ebi-a-GCST90001946	Crohn's disease	MR Egger	18	0.0041526	0.0196267	0.835107	1.00416	0.966266	1.04354	15.6225	0.479604	NA	NA
CD33 on CD14+ monocyte || id:ebi-a-GCST90001946	Crohn's disease	Weighted median	18	0.0130512	0.0145138	0.368531	1.01314	0.984722	1.04237	NA	NA	NA	NA
CD33 on CD33+ HLA DR+ CD14dim || id:ebi-a-GCST90001947	Crohn's disease	Inverse variance weighted	15	0.0128699	0.0141212	0.362093	1.01295	0.985301	1.04138	17.7669	0.217607	-0.00215444	0.833588
CD33 on CD33+ HLA DR+ CD14dim || id:ebi-a-GCST90001947	Crohn's disease	MR Egger	15	0.0163592	0.021885	0.468063	1.01649	0.973814	1.06104	17.7043	0.169074	NA	NA
CD33 on CD33+ HLA DR+ CD14dim || id:ebi-a-GCST90001947	Crohn's disease	Weighted median	15	0.0125987	0.0145043	0.385058	1.01268	0.984295	1.04188	NA	NA	NA	NA
CD33 on CD33dim HLA DR+ CD11b+ || id:ebi-a-GCST90001948	Crohn's disease	Inverse variance weighted	22	0.0182916	0.0143045	0.200992	1.01846	0.990302	1.04742	27.997	0.140235	0.00365351	0.717753
CD33 on CD33dim HLA DR+ CD11b+ || id:ebi-a-GCST90001948	Crohn's disease	MR Egger	22	0.0114989	0.0235945	0.631306	1.01157	0.96585	1.05944	27.8101	0.11397	NA	NA
CD33 on CD33dim HLA DR+ CD11b+ || id:ebi-a-GCST90001948	Crohn's disease	Weighted median	22	0.0132754	0.0144433	0.358021	1.01336	0.985079	1.04246	NA	NA	NA	NA
CD33 on CD33dim HLA DR+ CD11b- || id:ebi-a-GCST90001949	Crohn's disease	Inverse variance weighted	17	0.0217274	0.0155621	0.162662	1.02197	0.991264	1.05362	23.2776	0.106512	0.00818293	0.458138
CD33 on CD33dim HLA DR+ CD11b- || id:ebi-a-GCST90001949	Crohn's disease	MR Egger	17	0.00666135	0.0253002	0.795907	1.00668	0.957981	1.05786	22.4111	0.0974679	NA	NA
CD33 on CD33dim HLA DR+ CD11b- || id:ebi-a-GCST90001949	Crohn's disease	Weighted median	17	0.0136614	0.0152011	0.368806	1.01376	0.983997	1.04441	NA	NA	NA	NA
CD33 on Granulocytic Myeloid-Derived Suppressor Cells || id:ebi-a-GCST90001950	Crohn's disease	Inverse variance weighted	12	-0.00718066	0.0228783	0.753625	0.992845	0.949308	1.03838	23.5515	0.0147625	-0.0132743	0.45288
CD33 on Granulocytic Myeloid-Derived Suppressor Cells || id:ebi-a-GCST90001950	Crohn's disease	MR Egger	12	0.0235547	0.0457305	0.617692	1.02383	0.936059	1.11984	22.1974	0.0141297	NA	NA
CD33 on Granulocytic Myeloid-Derived Suppressor Cells || id:ebi-a-GCST90001950	Crohn's disease	Weighted median	12	0.0117046	0.0191202	0.540433	1.01177	0.974558	1.05041	NA	NA	NA	NA
CD33 on CD66b++ myeloid cell || id:ebi-a-GCST90001951	Crohn's disease	Inverse variance weighted	10	0.0155755	0.0201388	0.43928	1.0157	0.976387	1.05659	16.2125	0.0625753	-0.000972739	0.956961
CD33 on CD66b++ myeloid cell || id:ebi-a-GCST90001951	Crohn's disease	MR Egger	10	0.0173863	0.0389066	0.666816	1.01754	0.942829	1.09817	16.2062	0.0395224	NA	NA
CD33 on CD66b++ myeloid cell || id:ebi-a-GCST90001951	Crohn's disease	Weighted median	10	0.0160335	0.0177586	0.366602	1.01616	0.981402	1.05215	NA	NA	NA	NA
CD33 on Monocytic Myeloid-Derived Suppressor Cells || id:ebi-a-GCST90001952	Crohn's disease	Inverse variance weighted	15	0.0104933	0.0128495	0.414137	1.01055	0.985416	1.03632	9.40192	0.804474	-0.0067556	0.396095
CD33 on Monocytic Myeloid-Derived Suppressor Cells || id:ebi-a-GCST90001952	Crohn's disease	MR Egger	15	0.023123	0.019293	0.252108	1.02339	0.985416	1.06283	8.63176	0.800152	NA	NA
CD33 on Monocytic Myeloid-Derived Suppressor Cells || id:ebi-a-GCST90001952	Crohn's disease	Weighted median	15	0.013116	0.0140443	0.350356	1.0132	0.985692	1.04148	NA	NA	NA	NA
CD33 on CD33dim HLA DR- || id:ebi-a-GCST90001953	Crohn's disease	Inverse variance weighted	16	0.00445051	0.0126008	0.723945	1.00446	0.979956	1.02958	10.1844	0.807982	-0.00389399	0.706308
CD33 on CD33dim HLA DR- || id:ebi-a-GCST90001953	Crohn's disease	MR Egger	16	0.0106142	0.0203867	0.61075	1.01067	0.971083	1.05187	10.0365	0.759511	NA	NA
CD33 on CD33dim HLA DR- || id:ebi-a-GCST90001953	Crohn's disease	Weighted median	16	0.0132261	0.0143865	0.357916	1.01331	0.98514	1.04229	NA	NA	NA	NA
CD33 on basophil || id:ebi-a-GCST90001954	Crohn's disease	Inverse variance weighted	16	0.00435334	0.0128002	0.733782	1.00436	0.979478	1.02988	10.7555	0.769723	0.0033636	0.738891
CD33 on basophil || id:ebi-a-GCST90001954	Crohn's disease	MR Egger	16	-0.000938352	0.0201507	0.963516	0.999062	0.960373	1.03931	10.6399	0.714062	NA	NA
CD33 on basophil || id:ebi-a-GCST90001954	Crohn's disease	Weighted median	16	0.00908986	0.0157268	0.563274	1.00913	0.9785	1.04072	NA	NA	NA	NA
CD33 on Immature Myeloid-Derived Suppressor Cells || id:ebi-a-GCST90001955	Crohn's disease	Inverse variance weighted	17	-0.000115232	0.0129017	0.992874	0.999885	0.974917	1.02549	15.1179	0.516024	-0.00923984	0.348954
CD33 on Immature Myeloid-Derived Suppressor Cells || id:ebi-a-GCST90001955	Crohn's disease	MR Egger	17	0.0151586	0.0203966	0.468845	1.01527	0.975487	1.05668	14.1831	0.511692	NA	NA
CD33 on Immature Myeloid-Derived Suppressor Cells || id:ebi-a-GCST90001955	Crohn's disease	Weighted median	17	0.00937491	0.0145232	0.518594	1.00942	0.981091	1.03857	NA	NA	NA	NA
CD33 on CD33+ HLA DR+ || id:ebi-a-GCST90001956	Crohn's disease	Inverse variance weighted	15	0.0121862	0.0152068	0.422921	1.01226	0.982535	1.04289	20.805	0.106734	0.0014448	0.899255
CD33 on CD33+ HLA DR+ || id:ebi-a-GCST90001956	Crohn's disease	MR Egger	15	0.00986665	0.0239067	0.686541	1.00992	0.963685	1.05836	20.7784	0.0774286	NA	NA
CD33 on CD33+ HLA DR+ || id:ebi-a-GCST90001956	Crohn's disease	Weighted median	15	0.012527	0.0139168	0.368046	1.01261	0.985358	1.04061	NA	NA	NA	NA
CD33 on CD33+ HLA DR+ CD14- || id:ebi-a-GCST90001957	Crohn's disease	Inverse variance weighted	15	0.0113404	0.0147555	0.442157	1.0114	0.982573	1.04108	19.7119	0.139488	-0.000369898	0.973941
CD33 on CD33+ HLA DR+ CD14- || id:ebi-a-GCST90001957	Crohn's disease	MR Egger	15	0.011925	0.0232947	0.617292	1.012	0.96683	1.05927	19.7103	0.102674	NA	NA
CD33 on CD33+ HLA DR+ CD14- || id:ebi-a-GCST90001957	Crohn's disease	Weighted median	15	0.0124716	0.0137252	0.363529	1.01255	0.985674	1.04016	NA	NA	NA	NA
CD4 on monocyte || id:ebi-a-GCST90001958	Crohn's disease	Inverse variance weighted	9	0.00882103	0.0519758	0.865235	1.00886	0.911146	1.11705	14.7693	0.0637888	0.0515356	0.0561398
CD4 on monocyte || id:ebi-a-GCST90001958	Crohn's disease	MR Egger	9	-0.285125	0.135286	0.07305	0.751921	0.576786	0.980234	8.45641	0.294071	NA	NA
CD4 on monocyte || id:ebi-a-GCST90001958	Crohn's disease	Weighted median	9	-0.0513738	0.0606906	0.397282	0.949924	0.843389	1.06992	NA	NA	NA	NA
CD4 on HLA DR+ CD4+ T cell || id:ebi-a-GCST90001959	Crohn's disease	Inverse variance weighted	9	0.103133	0.048845	0.0347344	1.10864	1.00742	1.22002	2.23761	0.972847	0.0386814	0.277113
CD4 on HLA DR+ CD4+ T cell || id:ebi-a-GCST90001959	Crohn's disease	MR Egger	9	-0.141251	0.21305	0.528552	0.868271	0.571878	1.31828	0.848821	0.996913	NA	NA
CD4 on HLA DR+ CD4+ T cell || id:ebi-a-GCST90001959	Crohn's disease	Weighted median	9	0.0906098	0.0622694	0.145635	1.09484	0.969051	1.23696	NA	NA	NA	NA
CD25 on CD4+ T cell || id:ebi-a-GCST90001960	Crohn's disease	Inverse variance weighted	8	0.192468	0.0649388	0.00303825	1.21224	1.06736	1.37678	17.5426	0.0142132	-0.0606325	0.136043
CD25 on CD4+ T cell || id:ebi-a-GCST90001960	Crohn's disease	MR Egger	8	0.44213	0.156011	0.0298023	1.55602	1.14608	2.11259	11.745	0.0679044	NA	NA
CD25 on CD4+ T cell || id:ebi-a-GCST90001960	Crohn's disease	Weighted median	8	0.174545	0.0681604	0.0104433	1.1907	1.0418	1.36089	NA	NA	NA	NA
CD25 on CD39+ CD4+ T cell || id:ebi-a-GCST90001961	Crohn's disease	Inverse variance weighted	11	0.04627	0.0266167	0.0821437	1.04736	0.994119	1.10345	18.7686	0.0433028	-0.0397683	0.00777433
CD25 on CD39+ CD4+ T cell || id:ebi-a-GCST90001961	Crohn's disease	MR Egger	11	0.131084	0.0315724	0.00247757	1.14006	1.07165	1.21284	7.15417	0.621072	NA	NA
CD25 on CD39+ CD4+ T cell || id:ebi-a-GCST90001961	Crohn's disease	Weighted median	11	0.078169	0.0223313	0.00046452	1.08131	1.035	1.12968	NA	NA	NA	NA
CD25 on CD28+ CD4+ T cell || id:ebi-a-GCST90001962	Crohn's disease	Inverse variance weighted	2	0.054979	0.0955824	0.565156	1.05652	0.876023	1.2742	0.0129524	0.909389	NA	NA
FSC-A on myeloid Dendritic Cell || id:ebi-a-GCST90001963	Crohn's disease	Inverse variance weighted	15	0.0528838	0.0452236	0.242249	1.05431	0.964877	1.15203	37.1429	0.000701859	-0.0446099	0.0696338
FSC-A on myeloid Dendritic Cell || id:ebi-a-GCST90001963	Crohn's disease	MR Egger	15	0.253062	0.109292	0.0375635	1.28796	1.03962	1.59564	28.5564	0.00756241	NA	NA
FSC-A on myeloid Dendritic Cell || id:ebi-a-GCST90001963	Crohn's disease	Weighted median	15	0.114869	0.0493365	0.0198975	1.12173	1.01834	1.23561	NA	NA	NA	NA
FSC-A on plasmacytoid Dendritic Cell || id:ebi-a-GCST90001964	Crohn's disease	Inverse variance weighted	11	0.000802529	0.0390882	0.98362	1.0008	0.926992	1.08049	8.87389	0.544112	-0.0316453	0.274589
FSC-A on plasmacytoid Dendritic Cell || id:ebi-a-GCST90001964	Crohn's disease	MR Egger	11	0.181635	0.160276	0.286388	1.19918	0.875898	1.64177	7.52043	0.583101	NA	NA
FSC-A on plasmacytoid Dendritic Cell || id:ebi-a-GCST90001964	Crohn's disease	Weighted median	11	-0.00704297	0.05355	0.895363	0.992982	0.894043	1.10287	NA	NA	NA	NA
FSC-A on monocyte || id:ebi-a-GCST90001965	Crohn's disease	Inverse variance weighted	15	0.0855387	0.0525541	0.103603	1.0893	0.982684	1.20749	33.6891	0.00228936	0.0289973	0.429062
FSC-A on monocyte || id:ebi-a-GCST90001965	Crohn's disease	MR Egger	15	-0.0692338	0.196934	0.730803	0.933108	0.634305	1.37267	32.0467	0.00236429	NA	NA
FSC-A on monocyte || id:ebi-a-GCST90001965	Crohn's disease	Weighted median	15	0.107465	0.0518728	0.0382927	1.11345	1.00581	1.23261	NA	NA	NA	NA
FSC-A on granulocyte || id:ebi-a-GCST90001966	Crohn's disease	Inverse variance weighted	10	-0.131965	0.0421315	0.00173487	0.876371	0.80691	0.951812	12.422	0.190548	0.0290951	0.15876
FSC-A on granulocyte || id:ebi-a-GCST90001966	Crohn's disease	MR Egger	10	-0.266573	0.0950561	0.0230419	0.766	0.635793	0.922874	9.54137	0.298701	NA	NA
FSC-A on granulocyte || id:ebi-a-GCST90001966	Crohn's disease	Weighted median	10	-0.20999	0.0512349	4.15714e-05	0.810593	0.733146	0.89622	NA	NA	NA	NA
FSC-A on CD14+ monocyte || id:ebi-a-GCST90001967	Crohn's disease	Inverse variance weighted	10	-0.0551426	0.0435977	0.205941	0.94635	0.868842	1.03077	3.98655	0.912296	-0.0304448	0.31886
FSC-A on CD14+ monocyte || id:ebi-a-GCST90001967	Crohn's disease	MR Egger	10	0.110405	0.161739	0.514129	1.11673	0.813343	1.53328	2.85681	0.94302	NA	NA
FSC-A on CD14+ monocyte || id:ebi-a-GCST90001967	Crohn's disease	Weighted median	10	-0.0424128	0.0547387	0.438445	0.958474	0.860966	1.06703	NA	NA	NA	NA
FSC-A on B cell || id:ebi-a-GCST90001968	Crohn's disease	Inverse variance weighted	11	-0.0102572	0.0473566	0.828525	0.989795	0.902058	1.08607	15.6145	0.111214	-0.0288777	0.301158
FSC-A on B cell || id:ebi-a-GCST90001968	Crohn's disease	MR Egger	11	0.132416	0.138259	0.363213	1.14158	0.870601	1.49691	13.7731	0.130628	NA	NA
FSC-A on B cell || id:ebi-a-GCST90001968	Crohn's disease	Weighted median	11	0.00166383	0.0525755	0.974754	1.00167	0.903586	1.11039	NA	NA	NA	NA
FSC-A on Natural Killer || id:ebi-a-GCST90001969	Crohn's disease	Inverse variance weighted	14	-0.0411266	0.0511072	0.420986	0.959708	0.868232	1.06082	30.8717	0.00352032	0.0630247	0.0144255
FSC-A on Natural Killer || id:ebi-a-GCST90001969	Crohn's disease	MR Egger	14	-0.365021	0.120555	0.0105088	0.694182	0.548093	0.879209	18.3721	0.10485	NA	NA
FSC-A on Natural Killer || id:ebi-a-GCST90001969	Crohn's disease	Weighted median	14	-0.0573184	0.0576255	0.319896	0.944293	0.843442	1.0572	NA	NA	NA	NA
FSC-A on HLA DR+ Natural Killer || id:ebi-a-GCST90001970	Crohn's disease	Inverse variance weighted	7	-0.00867185	0.0842621	0.91803	0.991366	0.840444	1.16939	34.2251	6.08653e-06	-0.0371818	0.392735
FSC-A on HLA DR+ Natural Killer || id:ebi-a-GCST90001970	Crohn's disease	MR Egger	7	0.124868	0.166292	0.486531	1.133	0.81786	1.56957	29.1321	2.18446e-05	NA	NA
FSC-A on HLA DR+ Natural Killer || id:ebi-a-GCST90001970	Crohn's disease	Weighted median	7	0.0501262	0.0421727	0.2346	1.0514	0.967991	1.142	NA	NA	NA	NA
FSC-A on lymphocyte || id:ebi-a-GCST90001971	Crohn's disease	Inverse variance weighted	9	-0.0535612	0.0513325	0.296755	0.947848	0.857124	1.04817	5.35963	0.718537	-0.00831174	0.796579
FSC-A on lymphocyte || id:ebi-a-GCST90001971	Crohn's disease	MR Egger	9	0.00387403	0.220535	0.986475	1.00388	0.651568	1.5467	5.28792	0.624872	NA	NA
FSC-A on lymphocyte || id:ebi-a-GCST90001971	Crohn's disease	Weighted median	9	-0.048017	0.0656238	0.464351	0.953118	0.838082	1.08394	NA	NA	NA	NA
FSC-A on T cell || id:ebi-a-GCST90001972	Crohn's disease	Inverse variance weighted	10	-0.0775692	0.0462789	0.093714	0.925363	0.845121	1.01322	3.80895	0.923531	0.0188823	0.6046
FSC-A on T cell || id:ebi-a-GCST90001972	Crohn's disease	MR Egger	10	-0.209661	0.249429	0.425	0.810859	0.497309	1.3221	3.5185	0.897749	NA	NA
FSC-A on T cell || id:ebi-a-GCST90001972	Crohn's disease	Weighted median	10	-0.0472537	0.0608934	0.437745	0.953845	0.846534	1.07476	NA	NA	NA	NA
FSC-A on CD4+ T cell || id:ebi-a-GCST90001973	Crohn's disease	Inverse variance weighted	8	0.0471775	0.0952577	0.620415	1.04831	0.869769	1.2635	22.9098	0.00176737	-0.0787622	0.185211
FSC-A on CD4+ T cell || id:ebi-a-GCST90001973	Crohn's disease	MR Egger	8	0.545422	0.344365	0.164319	1.72534	0.878504	3.38847	16.6841	0.0105172	NA	NA
FSC-A on CD4+ T cell || id:ebi-a-GCST90001973	Crohn's disease	Weighted median	8	-0.0483511	0.0711102	0.496539	0.952799	0.828841	1.0953	NA	NA	NA	NA
FSC-A on CD8+ T cell || id:ebi-a-GCST90001974	Crohn's disease	Inverse variance weighted	12	0.024433	0.0422702	0.56325	1.02473	0.943257	1.11325	10.7949	0.460601	0.00572005	0.82551
FSC-A on CD8+ T cell || id:ebi-a-GCST90001974	Crohn's disease	MR Egger	12	-0.0127501	0.170033	0.941705	0.987331	0.707502	1.37784	10.7399	0.378137	NA	NA
FSC-A on CD8+ T cell || id:ebi-a-GCST90001974	Crohn's disease	Weighted median	12	0.0193615	0.0570515	0.734331	1.01955	0.911686	1.14018	NA	NA	NA	NA
FSC-A on HLA DR+ T cell || id:ebi-a-GCST90001975	Crohn's disease	Inverse variance weighted	9	-0.104598	0.0446438	0.019132	0.900686	0.825224	0.983049	6.71177	0.568025	0.00541275	0.941353
FSC-A on HLA DR+ T cell || id:ebi-a-GCST90001975	Crohn's disease	MR Egger	9	-0.141749	0.489257	0.780422	0.867839	0.332641	2.26414	6.70596	0.460124	NA	NA
FSC-A on HLA DR+ T cell || id:ebi-a-GCST90001975	Crohn's disease	Weighted median	9	-0.118953	0.0601497	0.0479712	0.887849	0.789112	0.998941	NA	NA	NA	NA
FSC-A on Natural Killer T || id:ebi-a-GCST90001976	Crohn's disease	Inverse variance weighted	13	-0.13359	0.0599743	0.0259164	0.874948	0.777913	0.984087	25.1786	0.0139989	0.0345617	0.373515
FSC-A on Natural Killer T || id:ebi-a-GCST90001976	Crohn's disease	MR Egger	13	-0.300833	0.190119	0.141877	0.740201	0.509938	1.07444	23.3519	0.0157602	NA	NA
FSC-A on Natural Killer T || id:ebi-a-GCST90001976	Crohn's disease	Weighted median	13	-0.102773	0.0622663	0.0988337	0.902332	0.798664	1.01946	NA	NA	NA	NA
FSC-A on HLA DR+ CD4+ T cell || id:ebi-a-GCST90001977	Crohn's disease	Inverse variance weighted	10	0.0401125	0.0501288	0.423602	1.04093	0.943518	1.14839	13.2083	0.153404	-0.00512616	0.845588
FSC-A on HLA DR+ CD4+ T cell || id:ebi-a-GCST90001977	Crohn's disease	MR Egger	10	0.0680742	0.148771	0.659428	1.07044	0.799701	1.43285	13.1418	0.107062	NA	NA
FSC-A on HLA DR+ CD4+ T cell || id:ebi-a-GCST90001977	Crohn's disease	Weighted median	10	0.025224	0.0578199	0.662654	1.02554	0.915667	1.14861	NA	NA	NA	NA
FSC-A on HLA DR+ CD8+ T cell || id:ebi-a-GCST90001978	Crohn's disease	Inverse variance weighted	5	0.0486256	0.10326	0.637708	1.04983	0.857475	1.28533	10.3253	0.0352906	0.0194328	0.780449
FSC-A on HLA DR+ CD8+ T cell || id:ebi-a-GCST90001978	Crohn's disease	MR Egger	5	-0.087477	0.461731	0.86183	0.91624	0.37066	2.26487	10.0152	0.0184376	NA	NA
FSC-A on HLA DR+ CD8+ T cell || id:ebi-a-GCST90001978	Crohn's disease	Weighted median	5	-0.0253218	0.0859025	0.768167	0.974996	0.823913	1.15378	NA	NA	NA	NA
CD16 on CD14- CD16+ monocyte || id:ebi-a-GCST90001979	Crohn's disease	Inverse variance weighted	9	0.0581244	0.02185	0.00781034	1.05985	1.01542	1.10622	3.16244	0.923753	0.0142658	0.360342
CD16 on CD14- CD16+ monocyte || id:ebi-a-GCST90001979	Crohn's disease	MR Egger	9	0.0322378	0.0343082	0.378681	1.03276	0.965599	1.1046	2.20463	0.947652	NA	NA
CD16 on CD14- CD16+ monocyte || id:ebi-a-GCST90001979	Crohn's disease	Weighted median	9	0.0427541	0.0240702	0.0756962	1.04368	0.995586	1.0941	NA	NA	NA	NA
CD40 on CD14+ CD16- monocyte || id:ebi-a-GCST90001980	Crohn's disease	Inverse variance weighted	13	-0.0773055	0.0262207	0.00319567	0.925607	0.879239	0.97442	20.63	0.0560678	-0.00188721	0.909179
CD40 on CD14+ CD16- monocyte || id:ebi-a-GCST90001980	Crohn's disease	MR Egger	13	-0.0724696	0.0496534	0.172386	0.930094	0.843842	1.02516	20.6045	0.0377078	NA	NA
CD40 on CD14+ CD16- monocyte || id:ebi-a-GCST90001980	Crohn's disease	Weighted median	13	-0.0859226	0.0239413	0.000332095	0.917665	0.875599	0.961753	NA	NA	NA	NA
CD40 on CD14+ CD16+ monocyte || id:ebi-a-GCST90001981	Crohn's disease	Inverse variance weighted	10	-0.065566	0.0205163	0.00139448	0.936537	0.899624	0.974965	10.4522	0.315129	0.0233758	0.16876
CD40 on CD14+ CD16+ monocyte || id:ebi-a-GCST90001981	Crohn's disease	MR Egger	10	-0.1176	0.039384	0.0174406	0.889052	0.823005	0.960398	8.12702	0.421162	NA	NA
CD40 on CD14+ CD16+ monocyte || id:ebi-a-GCST90001981	Crohn's disease	Weighted median	10	-0.0810602	0.0219474	0.000221288	0.922138	0.883312	0.962671	NA	NA	NA	NA
CCR2 on CD14- CD16+ monocyte || id:ebi-a-GCST90001982	Crohn's disease	Inverse variance weighted	13	-0.0543529	0.0460262	0.237638	0.947098	0.865399	1.03651	15.2107	0.230117	0.00657199	0.856389
CCR2 on CD14- CD16+ monocyte || id:ebi-a-GCST90001982	Crohn's disease	MR Egger	13	-0.0900637	0.198636	0.659066	0.913873	0.619161	1.34886	15.1634	0.17514	NA	NA
CCR2 on CD14- CD16+ monocyte || id:ebi-a-GCST90001982	Crohn's disease	Weighted median	13	-0.0516089	0.0587564	0.379752	0.9497	0.846393	1.06562	NA	NA	NA	NA
CD14 on CD14+ CD16+ monocyte || id:ebi-a-GCST90001983	Crohn's disease	Inverse variance weighted	13	-0.0771894	0.0513656	0.132904	0.925714	0.837055	1.02377	25.1595	0.0140847	-0.0304658	0.450481
CD14 on CD14+ CD16+ monocyte || id:ebi-a-GCST90001983	Crohn's disease	MR Egger	13	0.10436	0.237838	0.669309	1.11	0.696421	1.76919	23.8331	0.0134553	NA	NA
CD14 on CD14+ CD16+ monocyte || id:ebi-a-GCST90001983	Crohn's disease	Weighted median	13	-0.0779793	0.0551259	0.157195	0.924984	0.830252	1.03052	NA	NA	NA	NA
HLA DR on CD14- CD16+ monocyte || id:ebi-a-GCST90001984	Crohn's disease	Inverse variance weighted	10	-0.0819089	0.0515439	0.112036	0.921356	0.832822	1.0193	29.8109	0.00047243	0.0137324	0.659127
HLA DR on CD14- CD16+ monocyte || id:ebi-a-GCST90001984	Crohn's disease	MR Egger	10	-0.135279	0.128415	0.32291	0.873472	0.67911	1.12346	29.0492	0.000310859	NA	NA
HLA DR on CD14- CD16+ monocyte || id:ebi-a-GCST90001984	Crohn's disease	Weighted median	10	-0.113205	0.053437	0.0341349	0.892968	0.804172	0.991567	NA	NA	NA	NA
CD40 on monocytes || id:ebi-a-GCST90001985	Crohn's disease	Inverse variance weighted	14	-0.0555215	0.0213867	0.00942942	0.945992	0.907157	0.986488	17.6886	0.169706	0.023969	0.0568417
CD40 on monocytes || id:ebi-a-GCST90001985	Crohn's disease	MR Egger	14	-0.110754	0.0323869	0.0050813	0.895159	0.840102	0.953825	12.9121	0.375465	NA	NA
CD40 on monocytes || id:ebi-a-GCST90001985	Crohn's disease	Weighted median	14	-0.0777288	0.0206984	0.000173127	0.925215	0.888432	0.963522	NA	NA	NA	NA
CD14 on CD14+ CD16- monocyte || id:ebi-a-GCST90001986	Crohn's disease	Inverse variance weighted	11	-0.0197615	0.0462255	0.669014	0.980433	0.895509	1.07341	14.6397	0.145761	0.0267563	0.256854
CD14 on CD14+ CD16- monocyte || id:ebi-a-GCST90001986	Crohn's disease	MR Egger	11	-0.16136	0.125384	0.23023	0.850985	0.665569	1.08805	12.5894	0.182083	NA	NA
CD14 on CD14+ CD16- monocyte || id:ebi-a-GCST90001986	Crohn's disease	Weighted median	11	-0.0120553	0.0525414	0.818525	0.988017	0.891334	1.09519	NA	NA	NA	NA
CD64 on CD14+ CD16- monocyte || id:ebi-a-GCST90001987	Crohn's disease	Inverse variance weighted	13	-0.0108394	0.0250013	0.664611	0.989219	0.941913	1.0389	14.417	0.274877	0.00831511	0.482725
CD64 on CD14+ CD16- monocyte || id:ebi-a-GCST90001987	Crohn's disease	MR Egger	13	-0.0361622	0.0431938	0.420294	0.964484	0.886192	1.04969	13.757	0.246735	NA	NA
CD64 on CD14+ CD16- monocyte || id:ebi-a-GCST90001987	Crohn's disease	Weighted median	13	0.00258998	0.0344052	0.939993	1.00259	0.937213	1.07253	NA	NA	NA	NA
HLA DR on CD14+ CD16- monocyte || id:ebi-a-GCST90001988	Crohn's disease	Inverse variance weighted	13	0.037542	0.0826342	0.649602	1.03826	0.883008	1.2208	43.6859	1.72721e-05	-0.00985374	0.833899
HLA DR on CD14+ CD16- monocyte || id:ebi-a-GCST90001988	Crohn's disease	MR Egger	13	0.0872749	0.247092	0.730608	1.0912	0.672317	1.77105	43.5035	8.87395e-06	NA	NA
HLA DR on CD14+ CD16- monocyte || id:ebi-a-GCST90001988	Crohn's disease	Weighted median	13	-0.00126987	0.0702145	0.985571	0.998731	0.870323	1.14608	NA	NA	NA	NA
CD40 on CD14- CD16+ monocyte || id:ebi-a-GCST90001989	Crohn's disease	Inverse variance weighted	15	-0.0698877	0.0176667	7.62479e-05	0.932499	0.900762	0.965353	9.49476	0.798112	0.0105469	0.401645
CD40 on CD14- CD16+ monocyte || id:ebi-a-GCST90001989	Crohn's disease	MR Egger	15	-0.0934425	0.0324063	0.0128079	0.91079	0.854739	0.970517	8.74302	0.792063	NA	NA
CD40 on CD14- CD16+ monocyte || id:ebi-a-GCST90001989	Crohn's disease	Weighted median	15	-0.0771632	0.0212636	0.000284649	0.925739	0.88795	0.965136	NA	NA	NA	NA
CD64 on CD14- CD16+ monocyte || id:ebi-a-GCST90001990	Crohn's disease	Inverse variance weighted	16	0.0473884	0.0486503	0.330026	1.04853	0.953166	1.15343	36.7405	0.00138072	0.019997	0.498267
CD64 on CD14- CD16+ monocyte || id:ebi-a-GCST90001990	Crohn's disease	MR Egger	16	-0.0642756	0.168064	0.707873	0.937747	0.674569	1.3036	35.5143	0.00123307	NA	NA
CD64 on CD14- CD16+ monocyte || id:ebi-a-GCST90001990	Crohn's disease	Weighted median	16	0.0272567	0.0429797	0.525965	1.02763	0.94461	1.11795	NA	NA	NA	NA
HLA DR on CD14+ monocyte || id:ebi-a-GCST90001991	Crohn's disease	Inverse variance weighted	13	0.041757	0.0832257	0.615856	1.04264	0.88571	1.22738	44.5706	1.22045e-05	-0.00927585	0.843577
HLA DR on CD14+ monocyte || id:ebi-a-GCST90001991	Crohn's disease	MR Egger	13	0.088642	0.247753	0.727276	1.09269	0.672365	1.77578	44.4059	6.16973e-06	NA	NA
HLA DR on CD14+ monocyte || id:ebi-a-GCST90001991	Crohn's disease	Weighted median	13	0.00999765	0.0696075	0.885794	1.01005	0.881233	1.15769	NA	NA	NA	NA
CCR2 on CD14+ CD16+ monocyte || id:ebi-a-GCST90001992	Crohn's disease	Inverse variance weighted	14	-0.0506853	0.0399508	0.204551	0.950578	0.878984	1.028	14.2244	0.358232	0.0124115	0.528477
CCR2 on CD14+ CD16+ monocyte || id:ebi-a-GCST90001992	Crohn's disease	MR Egger	14	-0.123212	0.118968	0.320776	0.884077	0.7002	1.11624	13.7419	0.317496	NA	NA
CCR2 on CD14+ CD16+ monocyte || id:ebi-a-GCST90001992	Crohn's disease	Weighted median	14	-0.0750485	0.0559631	0.179909	0.927698	0.831324	1.03525	NA	NA	NA	NA
PDL-1 on CD14+ CD16- monocyte || id:ebi-a-GCST90001993	Crohn's disease	Inverse variance weighted	8	-0.0619887	0.0590035	0.293445	0.939893	0.837247	1.05512	8.07093	0.326381	0.0460366	0.24921
PDL-1 on CD14+ CD16- monocyte || id:ebi-a-GCST90001993	Crohn's disease	MR Egger	8	-0.352469	0.234608	0.183684	0.70295	0.443836	1.11334	6.34881	0.385271	NA	NA
PDL-1 on CD14+ CD16- monocyte || id:ebi-a-GCST90001993	Crohn's disease	Weighted median	8	-0.0481214	0.0757343	0.525169	0.953018	0.821552	1.10552	NA	NA	NA	NA
CX3CR1 on CD14- CD16- || id:ebi-a-GCST90001994	Crohn's disease	Inverse variance weighted	5	0.0672825	0.127195	0.596824	1.0696	0.833585	1.37243	17.3347	0.00166388	-0.0225947	0.835892
CX3CR1 on CD14- CD16- || id:ebi-a-GCST90001994	Crohn's disease	MR Egger	5	0.215782	0.673696	0.769757	1.24083	0.331323	4.64702	17.0451	0.000691799	NA	NA
CX3CR1 on CD14- CD16- || id:ebi-a-GCST90001994	Crohn's disease	Weighted median	5	-0.0700864	0.0873567	0.422379	0.932313	0.785602	1.10642	NA	NA	NA	NA
CX3CR1 on monocyte || id:ebi-a-GCST90001995	Crohn's disease	Inverse variance weighted	16	0.0019119	0.0285197	0.946552	1.00191	0.947445	1.05951	18.0983	0.257532	-0.0160372	0.302974
CX3CR1 on monocyte || id:ebi-a-GCST90001995	Crohn's disease	MR Egger	16	0.065121	0.0655681	0.337479	1.06729	0.938575	1.21365	16.7315	0.270768	NA	NA
CX3CR1 on monocyte || id:ebi-a-GCST90001995	Crohn's disease	Weighted median	16	0.0620365	0.0405648	0.126186	1.064	0.982681	1.15205	NA	NA	NA	NA
CX3CR1 on CD14+ CD16+ monocyte || id:ebi-a-GCST90001996	Crohn's disease	Inverse variance weighted	19	0.0202984	0.0314607	0.518799	1.02051	0.959479	1.08541	32.408	0.019663	-0.0194867	0.252428
CX3CR1 on CD14+ CD16+ monocyte || id:ebi-a-GCST90001996	Crohn's disease	MR Egger	19	0.095858	0.0709632	0.194463	1.1006	0.957691	1.26484	29.9364	0.0268076	NA	NA
CX3CR1 on CD14+ CD16+ monocyte || id:ebi-a-GCST90001996	Crohn's disease	Weighted median	19	0.0454115	0.0345759	0.189052	1.04646	0.977891	1.11983	NA	NA	NA	NA
CX3CR1 on CD14+ CD16- monocyte || id:ebi-a-GCST90001997	Crohn's disease	Inverse variance weighted	16	0.0130917	0.0307342	0.670134	1.01318	0.953947	1.07609	23.7197	0.0700083	-0.0129135	0.435856
CX3CR1 on CD14+ CD16- monocyte || id:ebi-a-GCST90001997	Crohn's disease	MR Egger	16	0.0622634	0.0687386	0.380367	1.06424	0.930099	1.21773	22.6774	0.0657257	NA	NA
CX3CR1 on CD14+ CD16- monocyte || id:ebi-a-GCST90001997	Crohn's disease	Weighted median	16	0.0749933	0.0348267	0.0312931	1.07788	1.00676	1.15402	NA	NA	NA	NA
PDL-1 on CD14+ CD16+ monocyte || id:ebi-a-GCST90001998	Crohn's disease	Inverse variance weighted	19	-0.0350239	0.0426669	0.411721	0.965582	0.888118	1.0498	32.1913	0.0208677	-0.0404651	0.21572
PDL-1 on CD14+ CD16+ monocyte || id:ebi-a-GCST90001998	Crohn's disease	MR Egger	19	0.196292	0.184706	0.302769	1.21688	0.847274	1.74773	29.3377	0.0315359	NA	NA
PDL-1 on CD14+ CD16+ monocyte || id:ebi-a-GCST90001998	Crohn's disease	Weighted median	19	-0.0301705	0.0478017	0.527936	0.97028	0.883502	1.06558	NA	NA	NA	NA
PDL-1 on CD14- CD16+ monocyte || id:ebi-a-GCST90001999	Crohn's disease	Inverse variance weighted	12	0.0412346	0.0311284	0.185283	1.0421	0.980417	1.10766	10.4086	0.49405	-0.00501743	0.766075
PDL-1 on CD14- CD16+ monocyte || id:ebi-a-GCST90001999	Crohn's disease	MR Egger	12	0.0603381	0.0700242	0.409053	1.0622	0.925974	1.21846	10.3122	0.413542	NA	NA
PDL-1 on CD14- CD16+ monocyte || id:ebi-a-GCST90001999	Crohn's disease	Weighted median	12	0.0621191	0.0407588	0.127492	1.06409	0.982389	1.15258	NA	NA	NA	NA
PDL-1 on CD14- CD16- || id:ebi-a-GCST90002000	Crohn's disease	Inverse variance weighted	14	-0.00117689	0.0568045	0.98347	0.998824	0.893585	1.11646	26.9106	0.0127964	0.0382444	0.203003
PDL-1 on CD14- CD16- || id:ebi-a-GCST90002000	Crohn's disease	MR Egger	14	-0.239729	0.185529	0.220639	0.786841	0.546968	1.13191	23.3781	0.0246821	NA	NA
PDL-1 on CD14- CD16- || id:ebi-a-GCST90002000	Crohn's disease	Weighted median	14	0.0521159	0.0614134	0.396099	1.0535	0.934023	1.18826	NA	NA	NA	NA
CD64 on CD14- CD16- || id:ebi-a-GCST90002001	Crohn's disease	Inverse variance weighted	11	0.0724843	0.0686358	0.290936	1.07518	0.939843	1.23	28.111	0.0017328	0.0447571	0.273054
CD64 on CD14- CD16- || id:ebi-a-GCST90002001	Crohn's disease	MR Egger	11	-0.183511	0.229422	0.444377	0.832343	0.530902	1.30494	24.4142	0.00369227	NA	NA
CD64 on CD14- CD16- || id:ebi-a-GCST90002001	Crohn's disease	Weighted median	11	0.0465868	0.0610918	0.44572	1.04769	0.929459	1.18096	NA	NA	NA	NA
PDL-1 on monocyte || id:ebi-a-GCST90002002	Crohn's disease	Inverse variance weighted	8	-0.021634	0.0696278	0.756022	0.978598	0.853761	1.12169	14.8986	0.0373209	-0.0245138	0.534172
PDL-1 on monocyte || id:ebi-a-GCST90002002	Crohn's disease	MR Egger	8	0.0963495	0.193126	0.635613	1.10114	0.75414	1.60781	13.8922	0.0308639	NA	NA
PDL-1 on monocyte || id:ebi-a-GCST90002002	Crohn's disease	Weighted median	8	0.0124505	0.0676654	0.854013	1.01253	0.886766	1.15613	NA	NA	NA	NA
CCR2 on CD14- CD16- || id:ebi-a-GCST90002003	Crohn's disease	Inverse variance weighted	9	0.0407901	0.0908588	0.653475	1.04163	0.871715	1.24467	29.382	0.000271681	0.020211	0.725471
CCR2 on CD14- CD16- || id:ebi-a-GCST90002003	Crohn's disease	MR Egger	9	-0.0807957	0.346215	0.822153	0.922382	0.467957	1.81809	28.8315	0.000155287	NA	NA
CCR2 on CD14- CD16- || id:ebi-a-GCST90002003	Crohn's disease	Weighted median	9	0.0506692	0.0763322	0.50682	1.05197	0.905795	1.22175	NA	NA	NA	NA
CCR2 on CD14+ CD16- monocyte || id:ebi-a-GCST90002004	Crohn's disease	Inverse variance weighted	15	0.0173685	0.0444482	0.695976	1.01752	0.932627	1.11014	28.9685	0.0105534	-0.00227934	0.921411
CCR2 on CD14+ CD16- monocyte || id:ebi-a-GCST90002004	Crohn's disease	MR Egger	15	0.0297442	0.131388	0.824423	1.03019	0.796303	1.33278	28.946	0.00666242	NA	NA
CCR2 on CD14+ CD16- monocyte || id:ebi-a-GCST90002004	Crohn's disease	Weighted median	15	0.0123353	0.0476068	0.795552	1.01241	0.922218	1.11143	NA	NA	NA	NA
CD16 on CD14+ CD16+ monocyte || id:ebi-a-GCST90002005	Crohn's disease	Inverse variance weighted	14	0.00476471	0.0254404	0.851434	1.00478	0.955903	1.05615	14.1468	0.36359	-0.0208928	0.0616058
CD16 on CD14+ CD16+ monocyte || id:ebi-a-GCST90002005	Crohn's disease	MR Egger	14	0.06482	0.0379921	0.113705	1.06697	0.990402	1.14945	9.89692	0.625003	NA	NA
CD16 on CD14+ CD16+ monocyte || id:ebi-a-GCST90002005	Crohn's disease	Weighted median	14	0.033716	0.0293183	0.250144	1.03429	0.976532	1.09547	NA	NA	NA	NA
CD64 on monocyte || id:ebi-a-GCST90002006	Crohn's disease	Inverse variance weighted	12	0.0177886	0.0498702	0.721318	1.01795	0.923156	1.12247	46.2503	2.92012e-06	0.0453792	0.0911586
CD64 on monocyte || id:ebi-a-GCST90002006	Crohn's disease	MR Egger	12	-0.119463	0.0861413	0.195631	0.887397	0.749537	1.05061	34.2769	0.000165772	NA	NA
CD64 on monocyte || id:ebi-a-GCST90002006	Crohn's disease	Weighted median	12	-0.0130604	0.0372806	0.726093	0.987024	0.917475	1.06185	NA	NA	NA	NA
HLA DR on CD14+ CD16+ monocyte || id:ebi-a-GCST90002007	Crohn's disease	Inverse variance weighted	7	0.0836101	0.0898686	0.352185	1.0872	0.91162	1.29661	16.4992	0.0113111	-0.0549954	0.203369
HLA DR on CD14+ CD16+ monocyte || id:ebi-a-GCST90002007	Crohn's disease	MR Egger	7	0.356759	0.204089	0.140875	1.42869	0.957667	2.13139	11.5541	0.0414349	NA	NA
HLA DR on CD14+ CD16+ monocyte || id:ebi-a-GCST90002007	Crohn's disease	Weighted median	7	0.0899798	0.0854775	0.292491	1.09415	0.925375	1.29371	NA	NA	NA	NA
CCR2 on monocyte || id:ebi-a-GCST90002008	Crohn's disease	Inverse variance weighted	10	-0.0235887	0.0407214	0.562406	0.976687	0.901764	1.05784	5.98579	0.74134	-0.027267	0.277357
CCR2 on monocyte || id:ebi-a-GCST90002008	Crohn's disease	MR Egger	10	0.116157	0.12662	0.385772	1.12317	0.876325	1.43955	4.62721	0.796576	NA	NA
CCR2 on monocyte || id:ebi-a-GCST90002008	Crohn's disease	Weighted median	10	0.0176426	0.0555449	0.750767	1.0178	0.912812	1.13486	NA	NA	NA	NA
HLA DR on CD14- CD16- || id:ebi-a-GCST90002009	Crohn's disease	Inverse variance weighted	9	0.129466	0.0395622	0.00106618	1.13822	1.0533	1.22999	10.6852	0.220181	-0.0043336	0.845777
HLA DR on CD14- CD16- || id:ebi-a-GCST90002009	Crohn's disease	MR Egger	9	0.148342	0.102587	0.191416	1.15991	0.948638	1.41823	10.6234	0.155911	NA	NA
HLA DR on CD14- CD16- || id:ebi-a-GCST90002009	Crohn's disease	Weighted median	9	0.126778	0.0455917	0.0054236	1.13517	1.03813	1.24127	NA	NA	NA	NA
HLA DR on monocyte || id:ebi-a-GCST90002010	Crohn's disease	Inverse variance weighted	6	0.166271	0.187411	0.374971	1.18089	0.817868	1.70505	48.8951	2.33156e-09	-0.0427729	0.730692
HLA DR on monocyte || id:ebi-a-GCST90002010	Crohn's disease	MR Egger	6	0.387697	0.634153	0.573998	1.47358	0.42518	5.10712	47.2838	1.33085e-09	NA	NA
HLA DR on monocyte || id:ebi-a-GCST90002010	Crohn's disease	Weighted median	6	0.0724207	0.0981021	0.460382	1.07511	0.887045	1.30304	NA	NA	NA	NA
CD64 on CD14+ CD16+ monocyte || id:ebi-a-GCST90002011	Crohn's disease	Inverse variance weighted	5	0.222051	0.104894	0.0342677	1.24864	1.01659	1.53364	14.1565	0.00681206	-0.0258664	0.739991
CD64 on CD14+ CD16+ monocyte || id:ebi-a-GCST90002011	Crohn's disease	MR Egger	5	0.385183	0.463558	0.466967	1.46988	0.592507	3.64646	13.5576	0.0035735	NA	NA
CD64 on CD14+ CD16+ monocyte || id:ebi-a-GCST90002011	Crohn's disease	Weighted median	5	0.177417	0.0841259	0.0349491	1.19413	1.01261	1.40819	NA	NA	NA	NA
CX3CR1 on CD14- CD16+ monocyte || id:ebi-a-GCST90002012	Crohn's disease	Inverse variance weighted	13	0.0378995	0.0441665	0.390835	1.03863	0.952498	1.13254	15.5477	0.212843	-0.0518154	0.0444833
CX3CR1 on CD14- CD16+ monocyte || id:ebi-a-GCST90002012	Crohn's disease	MR Egger	13	0.328468	0.133877	0.0320462	1.38884	1.0683	1.80556	10.405	0.494368	NA	NA
CX3CR1 on CD14- CD16+ monocyte || id:ebi-a-GCST90002012	Crohn's disease	Weighted median	13	0.0632298	0.0595935	0.288681	1.06527	0.947836	1.19726	NA	NA	NA	NA
CCR2 on myeloid Dendritic Cell || id:ebi-a-GCST90002013	Crohn's disease	Inverse variance weighted	8	0.0821747	0.0443777	0.0640671	1.08565	0.995206	1.1843	11.0322	0.137219	-0.0198423	0.41636
CCR2 on myeloid Dendritic Cell || id:ebi-a-GCST90002013	Crohn's disease	MR Egger	8	0.157566	0.097474	0.157114	1.17066	0.967072	1.4171	9.7895	0.133801	NA	NA
CCR2 on myeloid Dendritic Cell || id:ebi-a-GCST90002013	Crohn's disease	Weighted median	8	0.0869983	0.0449209	0.0527822	1.09089	0.998954	1.1913	NA	NA	NA	NA
CCR2 on CD62L+ myeloid Dendritic Cell || id:ebi-a-GCST90002014	Crohn's disease	Inverse variance weighted	9	-0.0176536	0.0408852	0.665897	0.982501	0.906841	1.06447	10.3674	0.240178	-0.0373919	0.0613679
CCR2 on CD62L+ myeloid Dendritic Cell || id:ebi-a-GCST90002014	Crohn's disease	MR Egger	9	0.149578	0.0832819	0.115552	1.16134	0.986438	1.36726	5.41413	0.60956	NA	NA
CCR2 on CD62L+ myeloid Dendritic Cell || id:ebi-a-GCST90002014	Crohn's disease	Weighted median	9	0.0507139	0.0475746	0.28643	1.05202	0.958359	1.15484	NA	NA	NA	NA
CCR2 on plasmacytoid Dendritic Cell || id:ebi-a-GCST90002015	Crohn's disease	Inverse variance weighted	14	0.0453245	0.0412404	0.271754	1.04637	0.965116	1.13446	30.8724	0.00351952	-0.0528858	0.000704344
CCR2 on plasmacytoid Dendritic Cell || id:ebi-a-GCST90002015	Crohn's disease	MR Egger	14	0.28266	0.0589559	0.000437659	1.32665	1.18188	1.48916	10.4607	0.575608	NA	NA
CCR2 on plasmacytoid Dendritic Cell || id:ebi-a-GCST90002015	Crohn's disease	Weighted median	14	0.0607446	0.046037	0.187011	1.06263	0.970943	1.16297	NA	NA	NA	NA
CCR2 on CD62L+ plasmacytoid Dendritic Cell || id:ebi-a-GCST90002016	Crohn's disease	Inverse variance weighted	13	0.0441374	0.0437798	0.313375	1.04513	0.959185	1.13877	30.7899	0.00212059	-0.0583607	0.000563867
CCR2 on CD62L+ plasmacytoid Dendritic Cell || id:ebi-a-GCST90002016	Crohn's disease	MR Egger	13	0.299524	0.0599308	0.000403916	1.34922	1.19969	1.51738	7.86239	0.725575	NA	NA
CCR2 on CD62L+ plasmacytoid Dendritic Cell || id:ebi-a-GCST90002016	Crohn's disease	Weighted median	13	0.0439035	0.047981	0.360181	1.04488	0.951097	1.14791	NA	NA	NA	NA
CCR2 on monocyte || id:ebi-a-GCST90002017	Crohn's disease	Inverse variance weighted	10	-0.00973379	0.0341661	0.775723	0.990313	0.926168	1.0589	11.4464	0.246347	0.0157031	0.584912
CCR2 on monocyte || id:ebi-a-GCST90002017	Crohn's disease	MR Egger	10	-0.0750433	0.120134	0.549588	0.927703	0.733076	1.174	11.001	0.201641	NA	NA
CCR2 on monocyte || id:ebi-a-GCST90002017	Crohn's disease	Weighted median	10	0.00606509	0.045008	0.892805	1.00608	0.921133	1.09887	NA	NA	NA	NA
CCR2 on granulocyte || id:ebi-a-GCST90002018	Crohn's disease	Inverse variance weighted	10	-0.0846095	0.0654276	0.19595	0.918871	0.808279	1.04459	22.1387	0.0084497	0.0761504	0.0532337
CCR2 on granulocyte || id:ebi-a-GCST90002018	Crohn's disease	MR Egger	10	-0.485149	0.184883	0.0304564	0.615605	0.428477	0.884459	13.4847	0.0962252	NA	NA
CCR2 on granulocyte || id:ebi-a-GCST90002018	Crohn's disease	Weighted median	10	-0.0566972	0.0656068	0.38748	0.94488	0.830866	1.07454	NA	NA	NA	NA
CD14 on Monocytic Myeloid-Derived Suppressor Cells || id:ebi-a-GCST90002019	Crohn's disease	Inverse variance weighted	18	0.00604497	0.0214495	0.778079	1.00606	0.964644	1.04926	14.2527	0.649137	0.0418101	0.0390116
CD14 on Monocytic Myeloid-Derived Suppressor Cells || id:ebi-a-GCST90002019	Crohn's disease	MR Egger	18	-0.14582	0.0708737	0.0563208	0.864313	0.752216	0.993116	9.19841	0.905018	NA	NA
CD14 on Monocytic Myeloid-Derived Suppressor Cells || id:ebi-a-GCST90002019	Crohn's disease	Weighted median	18	0.00813507	0.0301169	0.787071	1.00817	0.950379	1.06947	NA	NA	NA	NA
CD14 on CD33+ HLA DR+ CD14dim || id:ebi-a-GCST90002020	Crohn's disease	Inverse variance weighted	11	-0.0375846	0.0649339	0.562716	0.963113	0.848017	1.09383	51.5722	1.36923e-07	-0.0364972	0.535725
CD14 on CD33+ HLA DR+ CD14dim || id:ebi-a-GCST90002020	Crohn's disease	MR Egger	11	0.10845	0.236476	0.65739	1.11455	0.701143	1.77171	49.3012	1.45735e-07	NA	NA
CD14 on CD33+ HLA DR+ CD14dim || id:ebi-a-GCST90002020	Crohn's disease	Weighted median	11	0.00957892	0.0393831	0.807832	1.00962	0.934623	1.09065	NA	NA	NA	NA
CD14 on CD33dim HLA DR+ CD11b+ || id:ebi-a-GCST90002021	Crohn's disease	Inverse variance weighted	10	0.0548363	0.0261318	0.0358656	1.05637	1.00362	1.11188	8.90918	0.4457	0.00471731	0.874146
CD14 on CD33dim HLA DR+ CD11b+ || id:ebi-a-GCST90002021	Crohn's disease	MR Egger	10	0.0373908	0.110167	0.743044	1.0381	0.836494	1.28829	8.87949	0.352564	NA	NA
CD14 on CD33dim HLA DR+ CD11b+ || id:ebi-a-GCST90002021	Crohn's disease	Weighted median	10	0.0911915	0.0347148	0.0086173	1.09548	1.02342	1.17261	NA	NA	NA	NA
CD4 on CD4+ T cell || id:ebi-a-GCST90002022	Crohn's disease	Inverse variance weighted	15	0.0109852	0.0281267	0.696121	1.01105	0.956817	1.06835	12.9658	0.529218	0.00260164	0.872938
CD4 on CD4+ T cell || id:ebi-a-GCST90002022	Crohn's disease	MR Egger	15	-0.00169514	0.0826712	0.983952	0.998306	0.848971	1.17391	12.9392	0.452519	NA	NA
CD4 on CD4+ T cell || id:ebi-a-GCST90002022	Crohn's disease	Weighted median	15	0.0384557	0.0393167	0.328024	1.0392	0.962131	1.12245	NA	NA	NA	NA
CD4 on Central Memory CD4+ T cell || id:ebi-a-GCST90002023	Crohn's disease	Inverse variance weighted	11	-0.0230938	0.0390289	0.554045	0.977171	0.905208	1.05485	16.65	0.0824752	0.0263281	0.324097
CD4 on Central Memory CD4+ T cell || id:ebi-a-GCST90002023	Crohn's disease	MR Egger	11	-0.148561	0.126401	0.270023	0.861948	0.672801	1.10427	14.8541	0.0950209	NA	NA
CD4 on Central Memory CD4+ T cell || id:ebi-a-GCST90002023	Crohn's disease	Weighted median	11	-0.00845215	0.0437068	0.846659	0.991583	0.910176	1.08027	NA	NA	NA	NA
CD4 on naive CD4+ T cell || id:ebi-a-GCST90002024	Crohn's disease	Inverse variance weighted	9	0.0506103	0.0705387	0.473076	1.05191	0.916086	1.20788	33.5604	4.87935e-05	0.0497076	0.383316
CD4 on naive CD4+ T cell || id:ebi-a-GCST90002024	Crohn's disease	MR Egger	9	-0.213017	0.292256	0.489743	0.808143	0.455737	1.43305	29.8697	0.00010033	NA	NA
CD4 on naive CD4+ T cell || id:ebi-a-GCST90002024	Crohn's disease	Weighted median	9	-0.00663523	0.0506092	0.895691	0.993387	0.899578	1.09698	NA	NA	NA	NA
CD4 on Effector Memory CD4+ T cell || id:ebi-a-GCST90002025	Crohn's disease	Inverse variance weighted	12	0.0494242	0.0541635	0.361505	1.05067	0.944843	1.16834	33.6543	0.000411885	0.0382119	0.186908
CD4 on Effector Memory CD4+ T cell || id:ebi-a-GCST90002025	Crohn's disease	MR Egger	12	-0.150979	0.15064	0.33986	0.859866	0.640034	1.1552	28.0276	0.00178698	NA	NA
CD4 on Effector Memory CD4+ T cell || id:ebi-a-GCST90002025	Crohn's disease	Weighted median	12	0.0473665	0.0453967	0.296767	1.04851	0.959243	1.14608	NA	NA	NA	NA
CD4 on Terminally Differentiated CD4+ T cell || id:ebi-a-GCST90002026	Crohn's disease	Inverse variance weighted	16	0.0158193	0.0398201	0.69117	1.01595	0.939668	1.09841	24.7025	0.054084	0.00288391	0.903057
CD4 on Terminally Differentiated CD4+ T cell || id:ebi-a-GCST90002026	Crohn's disease	MR Egger	16	-0.000344831	0.136683	0.998023	0.999655	0.764722	1.30676	24.6754	0.0379104	NA	NA
CD4 on Terminally Differentiated CD4+ T cell || id:ebi-a-GCST90002026	Crohn's disease	Weighted median	16	0.0332233	0.0478149	0.487161	1.03378	0.9413	1.13535	NA	NA	NA	NA
CD4 on CD45RA+ CD4+ T cell || id:ebi-a-GCST90002027	Crohn's disease	Inverse variance weighted	13	-0.0330825	0.0323397	0.306322	0.967459	0.908039	1.03077	15.2857	0.226184	0.0149845	0.450462
CD4 on CD45RA+ CD4+ T cell || id:ebi-a-GCST90002027	Crohn's disease	MR Egger	13	-0.101368	0.0932573	0.300294	0.903601	0.752652	1.08482	14.4798	0.207573	NA	NA
CD4 on CD45RA+ CD4+ T cell || id:ebi-a-GCST90002027	Crohn's disease	Weighted median	13	0.032729	0.0399501	0.412645	1.03327	0.95545	1.11743	NA	NA	NA	NA
CD19 on B cell || id:ebi-a-GCST90002028	Crohn's disease	Inverse variance weighted	12	-0.161537	0.140434	0.250033	0.850835	0.646109	1.12043	136.594	8.01634e-24	-0.0537806	0.511645
CD19 on B cell || id:ebi-a-GCST90002028	Crohn's disease	MR Egger	12	0.18342	0.526982	0.735012	1.20132	0.427644	3.3747	130.549	3.60883e-23	NA	NA
CD19 on B cell || id:ebi-a-GCST90002028	Crohn's disease	Weighted median	12	0.0376349	0.0654557	0.565313	1.03835	0.91333	1.18049	NA	NA	NA	NA
CD39 on CD39+ CD8+ T cell || id:ebi-a-GCST90002029	Crohn's disease	Inverse variance weighted	15	-0.0560639	0.0369179	0.128861	0.945479	0.879481	1.01643	15.4846	0.345852	0.0202168	0.446382
CD39 on CD39+ CD8+ T cell || id:ebi-a-GCST90002029	Crohn's disease	MR Egger	15	-0.167772	0.147101	0.274644	0.845547	0.633757	1.12811	14.7834	0.321071	NA	NA
CD39 on CD39+ CD8+ T cell || id:ebi-a-GCST90002029	Crohn's disease	Weighted median	15	-0.0464997	0.0478923	0.331587	0.954565	0.869038	1.04851	NA	NA	NA	NA
CD39 on CD39+ activated CD4 regulatory T cell || id:ebi-a-GCST90002030	Crohn's disease	Inverse variance weighted	9	0.0536671	0.0905556	0.553421	1.05513	0.883537	1.26006	77.3993	1.6293e-13	0.0734524	0.162539
CD39 on CD39+ activated CD4 regulatory T cell || id:ebi-a-GCST90002030	Crohn's disease	MR Egger	9	-0.200684	0.183054	0.309222	0.818171	0.571512	1.17129	57.4173	4.93804e-10	NA	NA
CD39 on CD39+ activated CD4 regulatory T cell || id:ebi-a-GCST90002030	Crohn's disease	Weighted median	9	-0.00338139	0.0361453	0.925467	0.996624	0.928462	1.06979	NA	NA	NA	NA
CD39 on CD39+ secreting CD4 regulatory T cell || id:ebi-a-GCST90002031	Crohn's disease	Inverse variance weighted	15	-0.0246685	0.0286709	0.389567	0.975633	0.92232	1.03203	19.0152	0.16437	0.0216235	0.210378
CD39 on CD39+ secreting CD4 regulatory T cell || id:ebi-a-GCST90002031	Crohn's disease	MR Egger	15	-0.112872	0.0725404	0.143711	0.893265	0.774876	1.02974	16.7749	0.2098	NA	NA
CD39 on CD39+ secreting CD4 regulatory T cell || id:ebi-a-GCST90002031	Crohn's disease	Weighted median	15	-0.026313	0.0319441	0.410097	0.97403	0.914916	1.03696	NA	NA	NA	NA
CD39 on CD39+ CD4+ T cell || id:ebi-a-GCST90002032	Crohn's disease	Inverse variance weighted	14	-0.0167082	0.0300797	0.578576	0.983431	0.927127	1.04315	19.2521	0.115491	-0.000681675	0.971348
CD39 on CD39+ CD4+ T cell || id:ebi-a-GCST90002032	Crohn's disease	MR Egger	14	-0.013858	0.0837884	0.871389	0.986238	0.836873	1.16226	19.25	0.0826717	NA	NA
CD39 on CD39+ CD4+ T cell || id:ebi-a-GCST90002032	Crohn's disease	Weighted median	14	-0.0178399	0.0338211	0.597861	0.982318	0.919312	1.04964	NA	NA	NA	NA
CD39 on granulocyte || id:ebi-a-GCST90002033	Crohn's disease	Inverse variance weighted	16	-0.0535038	0.038556	0.165232	0.947902	0.878909	1.02231	24.536	0.0565321	0.0376443	0.208025
CD39 on granulocyte || id:ebi-a-GCST90002033	Crohn's disease	MR Egger	16	-0.246654	0.151093	0.124862	0.781411	0.581121	1.05073	21.8205	0.0823791	NA	NA
CD39 on granulocyte || id:ebi-a-GCST90002033	Crohn's disease	Weighted median	16	-0.00764485	0.0432824	0.859801	0.992384	0.911669	1.08025	NA	NA	NA	NA
CD39 on monocyte || id:ebi-a-GCST90002034	Crohn's disease	Inverse variance weighted	10	0.0371311	0.0384672	0.334412	1.03783	0.962458	1.1191	9.05178	0.432509	0.0176071	0.565543
CD39 on monocyte || id:ebi-a-GCST90002034	Crohn's disease	MR Egger	10	-0.0589932	0.165282	0.730379	0.942713	0.68185	1.30338	8.66284	0.371532	NA	NA
CD39 on monocyte || id:ebi-a-GCST90002034	Crohn's disease	Weighted median	10	-0.0330876	0.0529699	0.532201	0.967454	0.87205	1.0733	NA	NA	NA	NA
CD80 on myeloid Dendritic Cell || id:ebi-a-GCST90002035	Crohn's disease	Inverse variance weighted	19	-0.0821841	0.0507984	0.105695	0.921102	0.833811	1.01753	59.9467	2.08704e-06	-0.0201622	0.443892
CD80 on myeloid Dendritic Cell || id:ebi-a-GCST90002035	Crohn's disease	MR Egger	19	0.0215892	0.141994	0.880943	1.02182	0.773586	1.34972	57.8555	2.3634e-06	NA	NA
CD80 on myeloid Dendritic Cell || id:ebi-a-GCST90002035	Crohn's disease	Weighted median	19	-0.0848833	0.0436139	0.0516256	0.918619	0.843356	1.0006	NA	NA	NA	NA
CD80 on CD62L+ myeloid Dendritic Cell || id:ebi-a-GCST90002036	Crohn's disease	Inverse variance weighted	14	-0.0769864	0.0694246	0.267464	0.925902	0.808109	1.06087	56.4004	2.29091e-07	-0.0258958	0.429004
CD80 on CD62L+ myeloid Dendritic Cell || id:ebi-a-GCST90002036	Crohn's disease	MR Egger	14	0.0575856	0.178813	0.752961	1.05928	0.746105	1.5039	53.4179	3.47078e-07	NA	NA
CD80 on CD62L+ myeloid Dendritic Cell || id:ebi-a-GCST90002036	Crohn's disease	Weighted median	14	-0.0384224	0.0519868	0.459859	0.962306	0.869083	1.06553	NA	NA	NA	NA
CD80 on plasmacytoid Dendritic Cell || id:ebi-a-GCST90002037	Crohn's disease	Inverse variance weighted	12	-0.0513041	0.0463113	0.267944	0.94999	0.867557	1.04026	23.3682	0.0156763	-0.00450253	0.886038
CD80 on plasmacytoid Dendritic Cell || id:ebi-a-GCST90002037	Crohn's disease	MR Egger	12	-0.0291568	0.158263	0.857515	0.971264	0.712232	1.3245	23.3178	0.00963233	NA	NA
CD80 on plasmacytoid Dendritic Cell || id:ebi-a-GCST90002037	Crohn's disease	Weighted median	12	-0.0679279	0.0504032	0.177758	0.934328	0.846438	1.03134	NA	NA	NA	NA
CD80 on CD62L+ plasmacytoid Dendritic Cell || id:ebi-a-GCST90002038	Crohn's disease	Inverse variance weighted	12	-0.0515678	0.0464912	0.267346	0.949739	0.867022	1.04035	23.3624	0.0157064	-0.00436669	0.890926
CD80 on CD62L+ plasmacytoid Dendritic Cell || id:ebi-a-GCST90002038	Crohn's disease	MR Egger	12	-0.0299726	0.161063	0.856093	0.970472	0.707756	1.33071	23.3162	0.00963767	NA	NA
CD80 on CD62L+ plasmacytoid Dendritic Cell || id:ebi-a-GCST90002038	Crohn's disease	Weighted median	12	-0.0687099	0.048452	0.156161	0.933597	0.849017	1.0266	NA	NA	NA	NA
CD80 on monocyte || id:ebi-a-GCST90002039	Crohn's disease	Inverse variance weighted	13	0.0538214	0.0474936	0.257115	1.0553	0.961495	1.15825	30.0045	0.00278811	-0.0284102	0.140121
CD80 on monocyte || id:ebi-a-GCST90002039	Crohn's disease	MR Egger	13	0.154476	0.0775104	0.0716608	1.16705	1.00256	1.35852	24.3968	0.0111603	NA	NA
CD80 on monocyte || id:ebi-a-GCST90002039	Crohn's disease	Weighted median	13	-0.0155725	0.0446571	0.727304	0.984548	0.902036	1.07461	NA	NA	NA	NA
CD80 on granulocyte || id:ebi-a-GCST90002040	Crohn's disease	Inverse variance weighted	19	-0.0319095	0.0393995	0.418	0.968594	0.896612	1.04636	34.9341	0.00963446	-0.0137079	0.651293
CD80 on granulocyte || id:ebi-a-GCST90002040	Crohn's disease	MR Egger	19	0.0451177	0.172204	0.796468	1.04615	0.746469	1.46615	34.5045	0.0072222	NA	NA
CD80 on granulocyte || id:ebi-a-GCST90002040	Crohn's disease	Weighted median	19	0.0168213	0.0426944	0.693587	1.01696	0.935326	1.10573	NA	NA	NA	NA
CD45 on lymphocyte || id:ebi-a-GCST90002041	Crohn's disease	Inverse variance weighted	10	-0.0212734	0.0363637	0.558536	0.978951	0.911607	1.05127	10.3764	0.32088	0.0249861	0.368981
CD45 on lymphocyte || id:ebi-a-GCST90002041	Crohn's disease	MR Egger	10	-0.135596	0.12553	0.311544	0.873195	0.682744	1.11677	9.32056	0.31598	NA	NA
CD45 on lymphocyte || id:ebi-a-GCST90002041	Crohn's disease	Weighted median	10	-0.0177904	0.0455951	0.696402	0.982367	0.898385	1.0742	NA	NA	NA	NA
CD45 on CD33+ HLA DR+ CD14- || id:ebi-a-GCST90002042	Crohn's disease	Inverse variance weighted	14	0.0569336	0.024642	0.0208642	1.05859	1.00867	1.11097	13.407	0.416885	0.0134622	0.565567
CD45 on CD33+ HLA DR+ CD14- || id:ebi-a-GCST90002042	Crohn's disease	MR Egger	14	-0.000826727	0.10097	0.993602	0.999174	0.819772	1.21784	13.028	0.367009	NA	NA
CD45 on CD33+ HLA DR+ CD14- || id:ebi-a-GCST90002042	Crohn's disease	Weighted median	14	0.0888535	0.0354231	0.0121298	1.09292	1.01961	1.1715	NA	NA	NA	NA
CD45 on CD33+ HLA DR+ CD14dim || id:ebi-a-GCST90002043	Crohn's disease	Inverse variance weighted	10	-0.0211899	0.0296948	0.475481	0.979033	0.923678	1.03771	7.06236	0.630627	-0.00783498	0.835445
CD45 on CD33+ HLA DR+ CD14dim || id:ebi-a-GCST90002043	Crohn's disease	MR Egger	10	0.018668	0.188087	0.92338	1.01884	0.704701	1.47302	7.0163	0.534875	NA	NA
CD45 on CD33+ HLA DR+ CD14dim || id:ebi-a-GCST90002043	Crohn's disease	Weighted median	10	-0.0150771	0.041628	0.717213	0.985036	0.907857	1.06878	NA	NA	NA	NA
CD45 on CD33dim HLA DR+ CD11b- || id:ebi-a-GCST90002044	Crohn's disease	Inverse variance weighted	7	0.101434	0.0583177	0.0819765	1.10676	0.987214	1.24078	15.1662	0.0190027	0.154577	0.0690235
CD45 on CD33dim HLA DR+ CD11b- || id:ebi-a-GCST90002044	Crohn's disease	MR Egger	7	-0.712812	0.355483	0.101266	0.490264	0.244251	0.984063	7.34095	0.196493	NA	NA
CD45 on CD33dim HLA DR+ CD11b- || id:ebi-a-GCST90002044	Crohn's disease	Weighted median	7	0.075673	0.0518137	0.144158	1.07861	0.97445	1.1939	NA	NA	NA	NA
CD45 on CD33- HLA DR- || id:ebi-a-GCST90002045	Crohn's disease	Inverse variance weighted	9	0.0409251	0.0415871	0.325075	1.04177	0.960227	1.13025	13.054	0.110005	0.0408936	0.312073
CD45 on CD33- HLA DR- || id:ebi-a-GCST90002045	Crohn's disease	MR Egger	9	-0.117112	0.150786	0.462783	0.889486	0.661892	1.19534	11.1618	0.131716	NA	NA
CD45 on CD33- HLA DR- || id:ebi-a-GCST90002045	Crohn's disease	Weighted median	9	0.0956961	0.0471127	0.042233	1.10042	1.00336	1.20688	NA	NA	NA	NA
CD45 on CD33- HLA DR+ || id:ebi-a-GCST90002046	Crohn's disease	Inverse variance weighted	11	0.0107596	0.0553585	0.845892	1.01082	0.906882	1.12667	33.1467	0.000257346	0.031679	0.665578
CD45 on CD33- HLA DR+ || id:ebi-a-GCST90002046	Crohn's disease	MR Egger	11	-0.139255	0.340678	0.692273	0.870006	0.446202	1.69634	32.4274	0.000167933	NA	NA
CD45 on CD33- HLA DR+ || id:ebi-a-GCST90002046	Crohn's disease	Weighted median	11	0.0139734	0.0500048	0.779906	1.01407	0.919398	1.11849	NA	NA	NA	NA
CD45 on Granulocytic Myeloid-Derived Suppressor Cells || id:ebi-a-GCST90002047	Crohn's disease	Inverse variance weighted	15	-0.00752295	0.0241895	0.7558	0.992505	0.946547	1.04069	11.3298	0.659959	0.0103429	0.655109
CD45 on Granulocytic Myeloid-Derived Suppressor Cells || id:ebi-a-GCST90002047	Crohn's disease	MR Egger	15	-0.0458858	0.0873342	0.608148	0.955151	0.804881	1.13348	11.1208	0.600701	NA	NA
CD45 on Granulocytic Myeloid-Derived Suppressor Cells || id:ebi-a-GCST90002047	Crohn's disease	Weighted median	15	-0.00717334	0.0321278	0.823321	0.992852	0.93226	1.05738	NA	NA	NA	NA
CD45 on CD66b++ myelod cell || id:ebi-a-GCST90002048	Crohn's disease	Inverse variance weighted	10	-0.0854506	0.0390261	0.0285549	0.918098	0.850491	0.991081	9.35047	0.405571	0.00756839	0.832353
CD45 on CD66b++ myelod cell || id:ebi-a-GCST90002048	Crohn's disease	MR Egger	10	-0.11868	0.157439	0.472562	0.888092	0.652294	1.20913	9.2949	0.318033	NA	NA
CD45 on CD66b++ myelod cell || id:ebi-a-GCST90002048	Crohn's disease	Weighted median	10	-0.100552	0.0525132	0.0555199	0.904339	0.815889	1.00238	NA	NA	NA	NA
CD45 on Monocytic Myeloid-Derived Suppressor Cells || id:ebi-a-GCST90002049	Crohn's disease	Inverse variance weighted	6	0.073188	0.0382223	0.055518	1.07593	0.998274	1.15963	5.27708	0.383009	0.050575	0.264556
CD45 on Monocytic Myeloid-Derived Suppressor Cells || id:ebi-a-GCST90002049	Crohn's disease	MR Egger	6	-0.128957	0.160299	0.466214	0.879012	0.642016	1.20349	3.59629	0.46339	NA	NA
CD45 on Monocytic Myeloid-Derived Suppressor Cells || id:ebi-a-GCST90002049	Crohn's disease	Weighted median	6	0.0588755	0.0523062	0.260338	1.06064	0.957294	1.17515	NA	NA	NA	NA
CD45 on CD33dim HLA DR- || id:ebi-a-GCST90002050	Crohn's disease	Inverse variance weighted	8	-0.0545182	0.0337274	0.106	0.946941	0.886367	1.01165	6.76091	0.454191	-0.0522618	0.188415
CD45 on CD33dim HLA DR- || id:ebi-a-GCST90002050	Crohn's disease	MR Egger	8	0.159724	0.148283	0.322803	1.17319	0.877296	1.56888	4.55953	0.601412	NA	NA
CD45 on CD33dim HLA DR- || id:ebi-a-GCST90002050	Crohn's disease	Weighted median	8	-0.0608434	0.0460598	0.186513	0.940971	0.859744	1.02987	NA	NA	NA	NA
CD45 on basophil || id:ebi-a-GCST90002051	Crohn's disease	Inverse variance weighted	11	-0.0378434	0.026815	0.158164	0.962864	0.913565	1.01482	9.01708	0.530484	-0.0127672	0.543878
CD45 on basophil || id:ebi-a-GCST90002051	Crohn's disease	MR Egger	11	0.00974421	0.0800681	0.905811	1.00979	0.863131	1.18137	8.61922	0.47314	NA	NA
CD45 on basophil || id:ebi-a-GCST90002051	Crohn's disease	Weighted median	11	-0.0473752	0.0367121	0.196895	0.95373	0.887514	1.02489	NA	NA	NA	NA
CD45 on Immature Myeloid-Derived Suppressor Cells || id:ebi-a-GCST90002052	Crohn's disease	Inverse variance weighted	6	0.0584641	0.024803	0.0184165	1.06021	1.0099	1.11302	4.18515	0.523079	0.0152688	0.475425
CD45 on Immature Myeloid-Derived Suppressor Cells || id:ebi-a-GCST90002052	Crohn's disease	MR Egger	6	0.0198568	0.0549842	0.736263	1.02006	0.915841	1.13613	3.56618	0.467887	NA	NA
CD45 on Immature Myeloid-Derived Suppressor Cells || id:ebi-a-GCST90002052	Crohn's disease	Weighted median	6	0.0468056	0.0287058	0.10299	1.04792	0.990587	1.10857	NA	NA	NA	NA
CD45 on CD33+ HLA DR+ || id:ebi-a-GCST90002053	Crohn's disease	Inverse variance weighted	10	-0.00610878	0.0330692	0.853443	0.99391	0.931532	1.06046	11.0177	0.274501	0.0013036	0.966756
CD45 on CD33+ HLA DR+ || id:ebi-a-GCST90002053	Crohn's disease	MR Egger	10	-0.0113609	0.12708	0.930962	0.988703	0.770714	1.26835	11.0151	0.200845	NA	NA
CD45 on CD33+ HLA DR+ || id:ebi-a-GCST90002053	Crohn's disease	Weighted median	10	0.00523965	0.0428833	0.902753	1.00525	0.924214	1.0934	NA	NA	NA	NA
CD8 on Central Memory CD8+ T cell || id:ebi-a-GCST90002054	Crohn's disease	Inverse variance weighted	8	0.0879472	0.0587616	0.134477	1.09193	0.973142	1.22522	24.0351	0.00112327	0.000354517	0.992698
CD8 on Central Memory CD8+ T cell || id:ebi-a-GCST90002054	Crohn's disease	MR Egger	8	0.0865136	0.163131	0.614927	1.09037	0.791976	1.50118	24.0347	0.000514629	NA	NA
CD8 on Central Memory CD8+ T cell || id:ebi-a-GCST90002054	Crohn's disease	Weighted median	8	0.0754805	0.0480636	0.116315	1.0784	0.98145	1.18493	NA	NA	NA	NA
CD8 on naive CD8+ T cell || id:ebi-a-GCST90002055	Crohn's disease	Inverse variance weighted	9	-0.00169816	0.04574	0.970384	0.998303	0.912699	1.09194	8.1991	0.414267	-0.0310283	0.319109
CD8 on naive CD8+ T cell || id:ebi-a-GCST90002055	Crohn's disease	MR Egger	9	0.182258	0.17742	0.338477	1.19992	0.847482	1.69893	7.04211	0.424508	NA	NA
CD8 on naive CD8+ T cell || id:ebi-a-GCST90002055	Crohn's disease	Weighted median	9	-0.0559338	0.0659169	0.396132	0.945602	0.830996	1.07601	NA	NA	NA	NA
CD8 on Effector Memory CD8+ T cell || id:ebi-a-GCST90002056	Crohn's disease	Inverse variance weighted	17	-0.0228901	0.0268627	0.394151	0.97737	0.927242	1.03021	11.4902	0.778265	0.00402248	0.778491
CD8 on Effector Memory CD8+ T cell || id:ebi-a-GCST90002056	Crohn's disease	MR Egger	17	-0.0416925	0.0709344	0.565437	0.959165	0.834666	1.10223	11.4082	0.723159	NA	NA
CD8 on Effector Memory CD8+ T cell || id:ebi-a-GCST90002056	Crohn's disease	Weighted median	17	-0.0641264	0.0385615	0.0963194	0.937886	0.869613	1.01152	NA	NA	NA	NA
CD8 on Terminally Differentiated CD8+ T cell || id:ebi-a-GCST90002057	Crohn's disease	Inverse variance weighted	10	-0.0980665	0.0504394	0.0518659	0.906589	0.82125	1.00079	20.8642	0.0132673	-0.0353821	0.176708
CD8 on Terminally Differentiated CD8+ T cell || id:ebi-a-GCST90002057	Crohn's disease	MR Egger	10	0.0701757	0.123042	0.584106	1.0727	0.842833	1.36525	16.3716	0.0373605	NA	NA
CD8 on Terminally Differentiated CD8+ T cell || id:ebi-a-GCST90002057	Crohn's disease	Weighted median	10	-0.0705349	0.045265	0.119171	0.931895	0.852779	1.01835	NA	NA	NA	NA
CD8 on CD8+ T cell || id:ebi-a-GCST90002058	Crohn's disease	Inverse variance weighted	13	0.0325846	0.0377326	0.387826	1.03312	0.959473	1.11242	22.8881	0.0286914	-0.009859	0.590394
CD8 on CD8+ T cell || id:ebi-a-GCST90002058	Crohn's disease	MR Egger	13	0.0712572	0.0798544	0.391314	1.07386	0.918276	1.2558	22.2659	0.0223923	NA	NA
CD8 on CD8+ T cell || id:ebi-a-GCST90002058	Crohn's disease	Weighted median	13	0.0617784	0.0370521	0.0954472	1.06373	0.989215	1.14385	NA	NA	NA	NA
CD8 on Natural Killer T || id:ebi-a-GCST90002059	Crohn's disease	Inverse variance weighted	10	0.127117	0.0419947	0.00247017	1.13555	1.04583	1.23297	7.675	0.5672	-0.00171181	0.959209
[truncated: 179 more rows]
