# Supplementary material for: The immune factors have complex causal regulation effects on inflammatory bowel disease
Source: Front Immunol. 2024 Jan 9;14:1322673. doi: 10.3389/fimmu.2023.1322673 (PMC10803565; doi:10.3389/fimmu.2023.1322673)
Supplement: Supplementary file 5 [file Table_5.xlsx]

## Sheet: Sheet1
Supplement Table S5: MR analysis of immune cell phenotypes on UC in IEU dataset
Exposure	Outcome	Method	NSNP	β	SE	Pval	OR	LCI	UCI	Cochran’s Q	Cochran’s Q test P	Egger_intercept	P_intercept
IgD+ B cell %B cell || id:ebi-a-GCST90001391	Ulcerative colitis	Inverse variance weighted	6	-0.116617	0.0857794	0.173987	0.889926	0.752206	1.05286	9.89343	0.0783119	0.924813	0.00634925
IgD+ B cell %B cell || id:ebi-a-GCST90001391	Ulcerative colitis	MR Egger	6	-0.157162	0.414801	0.724026	0.854565	0.379017	1.92678	9.86853	0.0427015	NA	NA
IgD+ B cell %B cell || id:ebi-a-GCST90001391	Ulcerative colitis	Weighted median	6	-0.0700219	0.0807398	0.385803	0.932373	0.795908	1.09224	NA	NA	NA	NA
IgD+ CD38+ B cell Absolute Count || id:ebi-a-GCST90001392	Ulcerative colitis	Inverse variance weighted	15	0.0158845	0.0441986	0.719303	1.01601	0.9317	1.10795	19.6237	0.142458	0.548732	-0.0146928
IgD+ CD38+ B cell Absolute Count || id:ebi-a-GCST90001392	Ulcerative colitis	MR Egger	15	0.106137	0.153404	0.501182	1.11197	0.823218	1.50202	19.0677	0.121019	NA	NA
IgD+ CD38+ B cell Absolute Count || id:ebi-a-GCST90001392	Ulcerative colitis	Weighted median	15	0.00535036	0.0553221	0.922954	1.00536	0.902054	1.12051	NA	NA	NA	NA
IgD+ CD38dim B cell %B cell || id:ebi-a-GCST90001393	Ulcerative colitis	Inverse variance weighted	12	0.0681201	0.0446427	0.127036	1.07049	0.980807	1.16838	12.9837	0.294395	0.243457	0.0288874
IgD+ CD38dim B cell %B cell || id:ebi-a-GCST90001393	Ulcerative colitis	MR Egger	12	-0.133631	0.168503	0.446158	0.874913	0.628828	1.2173	11.2545	0.338035	NA	NA
IgD+ CD38dim B cell %B cell || id:ebi-a-GCST90001393	Ulcerative colitis	Weighted median	12	0.0831154	0.0581529	0.15293	1.08667	0.969607	1.21786	NA	NA	NA	NA
IgD+ CD38dim B cell Absolute Count || id:ebi-a-GCST90001394	Ulcerative colitis	Inverse variance weighted	12	-0.0106592	0.0420936	0.800094	0.989397	0.911045	1.07449	10.4124	0.493715	0.948053	-0.00162637
IgD+ CD38dim B cell Absolute Count || id:ebi-a-GCST90001394	Ulcerative colitis	MR Egger	12	-7.18173e-05	0.164196	0.99966	0.999928	0.724774	1.37954	10.4078	0.405475	NA	NA
IgD+ CD38dim B cell Absolute Count || id:ebi-a-GCST90001394	Ulcerative colitis	Weighted median	12	0.000707484	0.0579462	0.990259	1.00071	0.893269	1.12107	NA	NA	NA	NA
IgD+ CD38- B cell %B cell || id:ebi-a-GCST90001395	Ulcerative colitis	Inverse variance weighted	7	0.00741158	0.0829755	0.928826	1.00744	0.856226	1.18536	13.1524	0.0406793	0.677496	-0.0297826
IgD+ CD38- B cell %B cell || id:ebi-a-GCST90001395	Ulcerative colitis	MR Egger	7	0.187771	0.418409	0.672376	1.20656	0.531363	2.73971	12.6595	0.0267873	NA	NA
IgD+ CD38- B cell %B cell || id:ebi-a-GCST90001395	Ulcerative colitis	Weighted median	7	0.0355017	0.0755723	0.638518	1.03614	0.89349	1.20156	NA	NA	NA	NA
IgD+ CD38- B cell Absolute Count || id:ebi-a-GCST90001396	Ulcerative colitis	Inverse variance weighted	11	-0.0676471	0.0470993	0.150927	0.93459	0.852176	1.02497	14.359	0.157239	0.304424	-0.0274509
IgD+ CD38- B cell Absolute Count || id:ebi-a-GCST90001396	Ulcerative colitis	MR Egger	11	0.0958927	0.157249	0.557066	1.10064	0.808709	1.49796	12.687	0.177289	NA	NA
IgD+ CD38- B cell Absolute Count || id:ebi-a-GCST90001396	Ulcerative colitis	Weighted median	11	-0.050858	0.0542478	0.348495	0.950414	0.854547	1.05703	NA	NA	NA	NA
Unswitched memory B cell %B cell || id:ebi-a-GCST90001397	Ulcerative colitis	Inverse variance weighted	19	-0.00473814	0.0390961	0.903539	0.995273	0.921856	1.07454	25.1752	0.120166	0.663287	0.00937482
Unswitched memory B cell %B cell || id:ebi-a-GCST90001397	Ulcerative colitis	MR Egger	19	-0.064311	0.140272	0.65242	0.937713	0.712308	1.23445	24.8878	0.0972503	NA	NA
Unswitched memory B cell %B cell || id:ebi-a-GCST90001397	Ulcerative colitis	Weighted median	19	-0.0450058	0.0489563	0.357935	0.955992	0.868524	1.05227	NA	NA	NA	NA
Unswitched memory B cell Absolute Count || id:ebi-a-GCST90001398	Ulcerative colitis	Inverse variance weighted	11	-0.0345112	0.059683	0.5631	0.966077	0.859427	1.08596	18.1324	0.052771	0.137306	0.0433683
Unswitched memory B cell Absolute Count || id:ebi-a-GCST90001398	Ulcerative colitis	MR Egger	11	-0.298335	0.170929	0.114875	0.742052	0.530808	1.03737	13.9952	0.122494	NA	NA
Unswitched memory B cell Absolute Count || id:ebi-a-GCST90001398	Ulcerative colitis	Weighted median	11	-0.0070892	0.0628607	0.910208	0.992936	0.877835	1.12313	NA	NA	NA	NA
IgD- CD27- B cell %B cell || id:ebi-a-GCST90001399	Ulcerative colitis	Inverse variance weighted	11	-0.0034854	0.0705545	0.9606	0.996521	0.867819	1.14431	47.7105	7.00965e-07	0.0598929	0.0547379
IgD- CD27- B cell %B cell || id:ebi-a-GCST90001399	Ulcerative colitis	MR Egger	11	-0.256933	0.1324	0.0842309	0.77342	0.596643	1.00257	31.5063	0.00024228	NA	NA
IgD- CD27- B cell %B cell || id:ebi-a-GCST90001399	Ulcerative colitis	Weighted median	11	-0.0763106	0.0426689	0.0737057	0.926528	0.852194	1.00735	NA	NA	NA	NA
IgD+ B cell Absolute Count || id:ebi-a-GCST90001400	Ulcerative colitis	Inverse variance weighted	7	-0.0350577	0.0494028	0.477933	0.96555	0.87644	1.06372	5.03982	0.538716	0.982853	-0.000544747
IgD+ B cell Absolute Count || id:ebi-a-GCST90001400	Ulcerative colitis	MR Egger	7	-0.0320452	0.142298	0.830741	0.968463	0.73275	1.28	5.03931	0.411102	NA	NA
IgD+ B cell Absolute Count || id:ebi-a-GCST90001400	Ulcerative colitis	Weighted median	7	-0.025894	0.0651321	0.690954	0.974438	0.857655	1.10712	NA	NA	NA	NA
IgD- CD27- B cell Absolute Count || id:ebi-a-GCST90001401	Ulcerative colitis	Inverse variance weighted	16	-0.00118619	0.0372418	0.974591	0.998815	0.928504	1.07445	17.0189	0.317735	0.914581	0.00219845
IgD- CD27- B cell Absolute Count || id:ebi-a-GCST90001401	Ulcerative colitis	MR Egger	16	-0.0126434	0.111757	0.911531	0.987436	0.793195	1.22924	17.0044	0.255942	NA	NA
IgD- CD27- B cell Absolute Count || id:ebi-a-GCST90001401	Ulcerative colitis	Weighted median	16	-0.0715628	0.0488853	0.143224	0.930938	0.84588	1.02455	NA	NA	NA	NA
Switched memory B cell %B cell || id:ebi-a-GCST90001402	Ulcerative colitis	Inverse variance weighted	4	-0.0290784	0.14718	0.843382	0.97134	0.727929	1.29615	11.9209	0.00765897	0.301513	-0.125555
Switched memory B cell %B cell || id:ebi-a-GCST90001402	Ulcerative colitis	MR Egger	4	0.838727	0.641782	0.321315	2.31342	0.657595	8.13861	6.10489	0.0472432	NA	NA
Switched memory B cell %B cell || id:ebi-a-GCST90001402	Ulcerative colitis	Weighted median	4	0.0702366	0.0992169	0.479001	1.07276	0.883178	1.30304	NA	NA	NA	NA
Switched memory B cell Absolute Count || id:ebi-a-GCST90001403	Ulcerative colitis	Inverse variance weighted	13	-0.0165442	0.0416351	0.691101	0.983592	0.906514	1.06722	7.44528	0.826841	0.347977	-0.0269061
Switched memory B cell Absolute Count || id:ebi-a-GCST90001403	Ulcerative colitis	MR Egger	13	0.168795	0.193581	0.401863	1.18388	0.810078	1.73016	6.48417	0.839188	NA	NA
Switched memory B cell Absolute Count || id:ebi-a-GCST90001403	Ulcerative colitis	Weighted median	13	-0.0234712	0.0540729	0.664241	0.976802	0.878575	1.08601	NA	NA	NA	NA
Plasma Blast-Plasma Cell %B cell || id:ebi-a-GCST90001404	Ulcerative colitis	Inverse variance weighted	14	0.0658118	0.0386699	0.0887764	1.06803	0.990068	1.15212	11.0857	0.603638	0.982378	-0.000569739
Plasma Blast-Plasma Cell %B cell || id:ebi-a-GCST90001404	Ulcerative colitis	MR Egger	14	0.0691239	0.151867	0.657119	1.07157	0.795698	1.44309	11.0852	0.521632	NA	NA
Plasma Blast-Plasma Cell %B cell || id:ebi-a-GCST90001404	Ulcerative colitis	Weighted median	14	0.0864702	0.0544013	0.11195	1.09032	0.980046	1.213	NA	NA	NA	NA
Plasma Blast-Plasma Cell Absolute Count || id:ebi-a-GCST90001405	Ulcerative colitis	Inverse variance weighted	11	0.0329984	0.0471317	0.483846	1.03355	0.942349	1.13358	7.41751	0.685529	0.197323	0.0326006
Plasma Blast-Plasma Cell Absolute Count || id:ebi-a-GCST90001405	Ulcerative colitis	MR Egger	11	-0.196309	0.171328	0.281427	0.821758	0.587363	1.14969	5.4795	0.790668	NA	NA
Plasma Blast-Plasma Cell Absolute Count || id:ebi-a-GCST90001405	Ulcerative colitis	Weighted median	11	0.0536324	0.0626483	0.391949	1.0551	0.933179	1.19294	NA	NA	NA	NA
Memory B cell %B cell || id:ebi-a-GCST90001406	Ulcerative colitis	Inverse variance weighted	15	-0.0175859	0.047434	0.710828	0.982568	0.895336	1.0783	26.6169	0.0215827	0.198487	-0.0364304
Memory B cell %B cell || id:ebi-a-GCST90001406	Ulcerative colitis	MR Egger	15	0.203947	0.169858	0.251295	1.22623	0.878995	1.71064	23.3228	0.0379615	NA	NA
Memory B cell %B cell || id:ebi-a-GCST90001406	Ulcerative colitis	Weighted median	15	-0.00299369	0.0498776	0.952139	0.997011	0.904156	1.0994	NA	NA	NA	NA
Memory B cell Absolute Count || id:ebi-a-GCST90001407	Ulcerative colitis	Inverse variance weighted	9	0.0168139	0.0674815	0.803234	1.01696	0.890965	1.16076	16.9265	0.0308836	0.549907	0.0220934
Memory B cell Absolute Count || id:ebi-a-GCST90001407	Ulcerative colitis	MR Egger	9	-0.128553	0.241867	0.611514	0.879367	0.54738	1.41271	16.0236	0.0249017	NA	NA
Memory B cell Absolute Count || id:ebi-a-GCST90001407	Ulcerative colitis	Weighted median	9	5.59566e-05	0.0644468	0.999307	1.00006	0.881386	1.1347	NA	NA	NA	NA
Naive-mature B cell %B cell || id:ebi-a-GCST90001408	Ulcerative colitis	Inverse variance weighted	16	0.0185073	0.0442699	0.675906	1.01868	0.934016	1.11102	26.2058	0.0359146	0.285613	0.0271179
Naive-mature B cell %B cell || id:ebi-a-GCST90001408	Ulcerative colitis	MR Egger	16	-0.146873	0.155305	0.360337	0.863404	0.636818	1.17061	24.0853	0.0447472	NA	NA
Naive-mature B cell %B cell || id:ebi-a-GCST90001408	Ulcerative colitis	Weighted median	16	0.0132106	0.0490268	0.787579	1.0133	0.92046	1.1155	NA	NA	NA	NA
Naive-mature B cell Absolute Count || id:ebi-a-GCST90001409	Ulcerative colitis	Inverse variance weighted	13	0.0248234	0.047924	0.604477	1.02513	0.933226	1.12609	17.3492	0.136926	0.335816	-0.0277914
Naive-mature B cell Absolute Count || id:ebi-a-GCST90001409	Ulcerative colitis	MR Egger	13	0.187225	0.168317	0.289712	1.2059	0.867035	1.6772	15.8863	0.145406	NA	NA
Naive-mature B cell Absolute Count || id:ebi-a-GCST90001409	Ulcerative colitis	Weighted median	13	0.0579805	0.0567434	0.306874	1.05969	0.948156	1.18435	NA	NA	NA	NA
IgD- CD38+ B cell %B cell || id:ebi-a-GCST90001410	Ulcerative colitis	Inverse variance weighted	6	0.0324318	0.0597225	0.587102	1.03296	0.918857	1.16124	5.95221	0.310897	0.59541	0.0352895
IgD- CD38+ B cell %B cell || id:ebi-a-GCST90001410	Ulcerative colitis	MR Egger	6	-0.237934	0.473669	0.641835	0.788255	0.311509	1.99463	5.49618	0.240066	NA	NA
IgD- CD38+ B cell %B cell || id:ebi-a-GCST90001410	Ulcerative colitis	Weighted median	6	0.0120833	0.0696539	0.862277	1.01216	0.882993	1.16021	NA	NA	NA	NA
IgD+ CD24+ B cell %B cell || id:ebi-a-GCST90001411	Ulcerative colitis	Inverse variance weighted	9	-0.0675965	0.0737203	0.359178	0.934637	0.808893	1.07993	16.8768	0.0314182	0.313605	-0.0610125
IgD+ CD24+ B cell %B cell || id:ebi-a-GCST90001411	Ulcerative colitis	MR Egger	9	0.367163	0.407047	0.397023	1.44363	0.650087	3.20584	14.4447	0.0438147	NA	NA
IgD+ CD24+ B cell %B cell || id:ebi-a-GCST90001411	Ulcerative colitis	Weighted median	9	-0.0514124	0.0708435	0.468012	0.949887	0.82674	1.09138	NA	NA	NA	NA
IgD+ CD24+ B cell Absolute Count || id:ebi-a-GCST90001412	Ulcerative colitis	Inverse variance weighted	17	-0.099138	0.0461352	0.0316455	0.905618	0.827321	0.991325	26.3497	0.0493015	0.957693	0.00147054
IgD+ CD24+ B cell Absolute Count || id:ebi-a-GCST90001412	Ulcerative colitis	MR Egger	17	-0.108346	0.17723	0.550133	0.897317	0.633994	1.27001	26.3446	0.0345526	NA	NA
IgD+ CD24+ B cell Absolute Count || id:ebi-a-GCST90001412	Ulcerative colitis	Weighted median	17	-0.0764527	0.0498025	0.124755	0.926397	0.840242	1.02139	NA	NA	NA	NA
IgD- CD24- B cell %B cell || id:ebi-a-GCST90001413	Ulcerative colitis	Inverse variance weighted	6	-0.0526696	0.0477102	0.269615	0.948693	0.864001	1.04169	2.10521	0.834404	0.725791	-0.0136285
IgD- CD24- B cell %B cell || id:ebi-a-GCST90001413	Ulcerative colitis	MR Egger	6	0.0117306	0.177659	0.950524	1.0118	0.714279	1.43325	1.96359	0.742455	NA	NA
IgD- CD24- B cell %B cell || id:ebi-a-GCST90001413	Ulcerative colitis	Weighted median	6	-0.0573858	0.0599952	0.338817	0.94423	0.839477	1.06205	NA	NA	NA	NA
IgD- CD24- B cell Absolute Count || id:ebi-a-GCST90001414	Ulcerative colitis	Inverse variance weighted	11	-0.0430814	0.0555404	0.43794	0.957833	0.859039	1.06799	12.9279	0.227732	0.814456	0.00961114
IgD- CD24- B cell Absolute Count || id:ebi-a-GCST90001414	Ulcerative colitis	MR Egger	11	-0.102983	0.254645	0.695349	0.902143	0.547667	1.48605	12.8445	0.169768	NA	NA
IgD- CD24- B cell Absolute Count || id:ebi-a-GCST90001414	Ulcerative colitis	Weighted median	11	0.0245887	0.0668409	0.712971	1.02489	0.899048	1.16836	NA	NA	NA	NA
IgD+ CD24- B cell %B cell || id:ebi-a-GCST90001415	Ulcerative colitis	Inverse variance weighted	11	-0.0283859	0.0589195	0.629967	0.972013	0.866002	1.091	18.0363	0.0543548	0.239208	0.0381348
IgD+ CD24- B cell %B cell || id:ebi-a-GCST90001415	Ulcerative colitis	MR Egger	11	-0.238663	0.176381	0.209028	0.78768	0.557457	1.11298	15.3301	0.0822575	NA	NA
IgD+ CD24- B cell %B cell || id:ebi-a-GCST90001415	Ulcerative colitis	Weighted median	11	-0.0831701	0.0610121	0.172828	0.920195	0.816479	1.03708	NA	NA	NA	NA
IgD+ CD24- B cell Absolute Count || id:ebi-a-GCST90001416	Ulcerative colitis	Inverse variance weighted	8	0.00429984	0.0594692	0.94236	1.00431	0.893812	1.12847	11.6299	0.113407	0.438774	-0.0265787
IgD+ CD24- B cell Absolute Count || id:ebi-a-GCST90001416	Ulcerative colitis	MR Egger	8	0.14016	0.174794	0.453213	1.15046	0.816739	1.62053	10.4344	0.107511	NA	NA
IgD+ CD24- B cell Absolute Count || id:ebi-a-GCST90001416	Ulcerative colitis	Weighted median	8	-0.0144841	0.0645454	0.822445	0.98562	0.868495	1.11854	NA	NA	NA	NA
CD24+ CD27+ B cell %B cell || id:ebi-a-GCST90001417	Ulcerative colitis	Inverse variance weighted	14	-0.0302145	0.0487419	0.535332	0.970237	0.881837	1.0675	20.678	0.079547	0.10041	-0.0443555
CD24+ CD27+ B cell %B cell || id:ebi-a-GCST90001417	Ulcerative colitis	MR Egger	14	0.228529	0.152214	0.159108	1.25675	0.932571	1.69362	16.3592	0.175333	NA	NA
CD24+ CD27+ B cell %B cell || id:ebi-a-GCST90001417	Ulcerative colitis	Weighted median	14	-0.000807436	0.058618	0.98901	0.999193	0.890743	1.12085	NA	NA	NA	NA
CD24+ CD27+ B cell Absolute Count || id:ebi-a-GCST90001418	Ulcerative colitis	Inverse variance weighted	14	-0.0381797	0.0487738	0.43375	0.96254	0.874786	1.0591	18.7362	0.131513	0.265569	0.030227
CD24+ CD27+ B cell Absolute Count || id:ebi-a-GCST90001418	Ulcerative colitis	MR Egger	14	-0.235539	0.175715	0.204922	0.790144	0.559931	1.11501	16.8242	0.156331	NA	NA
CD24+ CD27+ B cell Absolute Count || id:ebi-a-GCST90001418	Ulcerative colitis	Weighted median	14	-0.0302974	0.0546141	0.579063	0.970157	0.871673	1.07977	NA	NA	NA	NA
CD20- B cell %B cell || id:ebi-a-GCST90001419	Ulcerative colitis	Inverse variance weighted	10	0.075303	0.0467355	0.107123	1.07821	0.983833	1.18164	9.07785	0.430119	0.516306	0.0199005
CD20- B cell %B cell || id:ebi-a-GCST90001419	Ulcerative colitis	MR Egger	10	-0.0321362	0.165414	0.850801	0.968375	0.700229	1.3392	8.58322	0.378664	NA	NA
CD20- B cell %B cell || id:ebi-a-GCST90001419	Ulcerative colitis	Weighted median	10	0.0806584	0.0673199	0.230864	1.084	0.950004	1.2369	NA	NA	NA	NA
IgD- CD38+ B cell Absolute Count || id:ebi-a-GCST90001420	Ulcerative colitis	Inverse variance weighted	9	0.0135468	0.0491766	0.782953	1.01364	0.920499	1.1162	3.18347	0.922322	0.819926	-0.00663234
IgD- CD38+ B cell Absolute Count || id:ebi-a-GCST90001420	Ulcerative colitis	MR Egger	9	0.0557288	0.185122	0.77213	1.05731	0.73557	1.51978	3.12761	0.872952	NA	NA
IgD- CD38+ B cell Absolute Count || id:ebi-a-GCST90001420	Ulcerative colitis	Weighted median	9	0.015316	0.0641621	0.811333	1.01543	0.895438	1.15151	NA	NA	NA	NA
CD20- B cell Absolute Count || id:ebi-a-GCST90001421	Ulcerative colitis	Inverse variance weighted	12	0.022212	0.0480528	0.643908	1.02246	0.930557	1.12344	12.6265	0.318434	0.823219	0.00586606
CD20- B cell Absolute Count || id:ebi-a-GCST90001421	Ulcerative colitis	MR Egger	12	-0.0179092	0.182012	0.923563	0.98225	0.687527	1.40331	12.5605	0.249295	NA	NA
CD20- B cell Absolute Count || id:ebi-a-GCST90001421	Ulcerative colitis	Weighted median	12	-0.016403	0.0616124	0.790063	0.983731	0.871828	1.11	NA	NA	NA	NA
CD20- CD38- B cell %B cell || id:ebi-a-GCST90001422	Ulcerative colitis	Inverse variance weighted	15	0.00214188	0.038756	0.955927	1.00214	0.928839	1.08123	12.0987	0.59838	0.0237383	0.0560416
CD20- CD38- B cell %B cell || id:ebi-a-GCST90001422	Ulcerative colitis	MR Egger	15	-0.349971	0.142899	0.0292636	0.704708	0.532563	0.932497	5.54497	0.96116	NA	NA
CD20- CD38- B cell %B cell || id:ebi-a-GCST90001422	Ulcerative colitis	Weighted median	15	0.00345979	0.0533395	0.948283	1.00347	0.903856	1.11405	NA	NA	NA	NA
CD20- CD38- B cell Absolute Count || id:ebi-a-GCST90001423	Ulcerative colitis	Inverse variance weighted	10	0.0382252	0.049453	0.439546	1.03897	0.942987	1.14471	5.61978	0.777286	0.400541	0.0265625
CD20- CD38- B cell Absolute Count || id:ebi-a-GCST90001423	Ulcerative colitis	MR Egger	10	-0.133584	0.199736	0.522449	0.874954	0.591516	1.29421	4.83155	0.775419	NA	NA
CD20- CD38- B cell Absolute Count || id:ebi-a-GCST90001423	Ulcerative colitis	Weighted median	10	0.0147303	0.0642572	0.818682	1.01484	0.894747	1.15105	NA	NA	NA	NA
IgD+ B cell %Lymphocyte || id:ebi-a-GCST90001424	Ulcerative colitis	Inverse variance weighted	9	-0.0168313	0.0836469	0.840527	0.98331	0.83462	1.15849	26.566	0.000839877	0.47469	0.0324869
IgD+ B cell %Lymphocyte || id:ebi-a-GCST90001424	Ulcerative colitis	MR Egger	9	-0.204226	0.262573	0.462168	0.815278	0.487302	1.36399	24.5639	0.000906359	NA	NA
IgD+ B cell %Lymphocyte || id:ebi-a-GCST90001424	Ulcerative colitis	Weighted median	9	-0.00826535	0.0764426	0.913897	0.991769	0.85377	1.15207	NA	NA	NA	NA
IgD- CD38+ B cell %lymphocyte || id:ebi-a-GCST90001425	Ulcerative colitis	Inverse variance weighted	11	0.0311424	0.0659831	0.636944	1.03163	0.906482	1.17406	19.3349	0.0362096	0.904825	0.00477148
IgD- CD38+ B cell %lymphocyte || id:ebi-a-GCST90001425	Ulcerative colitis	MR Egger	11	-0.0036152	0.291044	0.99036	0.996391	0.563233	1.76267	19.3025	0.0227406	NA	NA
IgD- CD38+ B cell %lymphocyte || id:ebi-a-GCST90001425	Ulcerative colitis	Weighted median	11	0.00378517	0.0733539	0.958846	1.00379	0.869368	1.159	NA	NA	NA	NA
IgD- CD38dim B cell %lymphocyte || id:ebi-a-GCST90001426	Ulcerative colitis	Inverse variance weighted	11	-0.0748259	0.045349	0.098943	0.927905	0.848988	1.01416	12.4288	0.25738	0.540189	-0.0189212
IgD- CD38dim B cell %lymphocyte || id:ebi-a-GCST90001426	Ulcerative colitis	MR Egger	11	0.0519041	0.204468	0.805316	1.05327	0.705496	1.57249	11.8932	0.219398	NA	NA
IgD- CD38dim B cell %lymphocyte || id:ebi-a-GCST90001426	Ulcerative colitis	Weighted median	11	-0.149646	0.0565953	0.00818963	0.861012	0.77061	0.96202	NA	NA	NA	NA
IgD- CD38- B cell %lymphocyte || id:ebi-a-GCST90001427	Ulcerative colitis	Inverse variance weighted	19	-0.0503367	0.0436618	0.248961	0.950909	0.872918	1.03587	27.9089	0.0634551	0.809598	-0.00726169
IgD- CD38- B cell %lymphocyte || id:ebi-a-GCST90001427	Ulcerative colitis	MR Egger	19	0.00213421	0.219047	0.99234	1.00214	0.652334	1.53951	27.8109	0.0471966	NA	NA
IgD- CD38- B cell %lymphocyte || id:ebi-a-GCST90001427	Ulcerative colitis	Weighted median	19	0.0192354	0.0544387	0.723834	1.01942	0.916251	1.13421	NA	NA	NA	NA
IgD- CD38dim B cell %B cell || id:ebi-a-GCST90001428	Ulcerative colitis	Inverse variance weighted	13	-0.00833426	0.0743476	0.910745	0.9917	0.857224	1.14727	39.8392	7.64651e-05	0.290075	-0.0385082
IgD- CD38dim B cell %B cell || id:ebi-a-GCST90001428	Ulcerative colitis	MR Egger	13	0.235947	0.23179	0.330576	1.26611	0.803834	1.99423	35.8168	0.000181522	NA	NA
IgD- CD38dim B cell %B cell || id:ebi-a-GCST90001428	Ulcerative colitis	Weighted median	13	-0.034237	0.0546936	0.531329	0.966342	0.86811	1.07569	NA	NA	NA	NA
IgD+ CD38+ B cell %lymphocyte || id:ebi-a-GCST90001429	Ulcerative colitis	Inverse variance weighted	14	-0.0240288	0.0669621	0.719713	0.976258	0.85618	1.11318	39.3803	0.000173822	0.502534	-0.0282887
IgD+ CD38+ B cell %lymphocyte || id:ebi-a-GCST90001429	Ulcerative colitis	MR Egger	14	0.15791	0.271915	0.572166	1.17106	0.687259	1.99544	37.8721	0.000161132	NA	NA
IgD+ CD38+ B cell %lymphocyte || id:ebi-a-GCST90001429	Ulcerative colitis	Weighted median	14	0.0417851	0.0590938	0.479506	1.04267	0.928636	1.17071	NA	NA	NA	NA
IgD+ CD38dim B cell %lymphocyte || id:ebi-a-GCST90001430	Ulcerative colitis	Inverse variance weighted	17	0.0191605	0.0453954	0.672966	1.01935	0.932567	1.1142	25.1632	0.0670003	0.534795	0.0183315
IgD+ CD38dim B cell %lymphocyte || id:ebi-a-GCST90001430	Ulcerative colitis	MR Egger	17	-0.108864	0.206756	0.606217	0.896853	0.598036	1.34498	24.5038	0.0570172	NA	NA
IgD+ CD38dim B cell %lymphocyte || id:ebi-a-GCST90001430	Ulcerative colitis	Weighted median	17	0.0294863	0.0527347	0.576064	1.02993	0.928789	1.14207	NA	NA	NA	NA
IgD+ CD38- B cell %lymphocyte || id:ebi-a-GCST90001431	Ulcerative colitis	Inverse variance weighted	9	0.0169703	0.0659523	0.796938	1.01712	0.893779	1.15747	12.9293	0.114306	0.854795	-0.0120323
IgD+ CD38- B cell %lymphocyte || id:ebi-a-GCST90001431	Ulcerative colitis	MR Egger	9	0.0943844	0.41373	0.826066	1.09898	0.488446	2.47266	12.863	0.0755165	NA	NA
IgD+ CD38- B cell %lymphocyte || id:ebi-a-GCST90001431	Ulcerative colitis	Weighted median	9	0.0913132	0.0692087	0.187039	1.09561	0.956633	1.25478	NA	NA	NA	NA
Unswitched memory B cell %lymphocyte || id:ebi-a-GCST90001432	Ulcerative colitis	Inverse variance weighted	12	0.0217892	0.0628361	0.72877	1.02203	0.903599	1.15598	23.7048	0.0140368	0.200675	0.051818
Unswitched memory B cell %lymphocyte || id:ebi-a-GCST90001432	Ulcerative colitis	MR Egger	12	-0.322812	0.25871	0.240541	0.72411	0.4361	1.20233	19.959	0.029643	NA	NA
Unswitched memory B cell %lymphocyte || id:ebi-a-GCST90001432	Ulcerative colitis	Weighted median	12	0.0181205	0.0614138	0.767951	1.01829	0.902803	1.14854	NA	NA	NA	NA
IgD- CD27- B cell %lymphocyte || id:ebi-a-GCST90001433	Ulcerative colitis	Inverse variance weighted	11	-0.0554509	0.0349131	0.112229	0.946058	0.883485	1.01306	10.3512	0.410237	0.80844	0.00444915
IgD- CD27- B cell %lymphocyte || id:ebi-a-GCST90001433	Ulcerative colitis	MR Egger	11	-0.0772116	0.0945564	0.435256	0.925694	0.769094	1.11418	10.28	0.328295	NA	NA
IgD- CD27- B cell %lymphocyte || id:ebi-a-GCST90001433	Ulcerative colitis	Weighted median	11	-0.0802516	0.0497622	0.106809	0.922884	0.837122	1.01743	NA	NA	NA	NA
Switched memory B cell %lymphocyte || id:ebi-a-GCST90001434	Ulcerative colitis	Inverse variance weighted	9	-0.013457	0.0442937	0.76127	0.986633	0.904591	1.07612	9.06727	0.336653	0.574646	-0.0183725
Switched memory B cell %lymphocyte || id:ebi-a-GCST90001434	Ulcerative colitis	MR Egger	9	0.0977098	0.194452	0.630743	1.10264	0.753206	1.61419	8.63972	0.279568	NA	NA
Switched memory B cell %lymphocyte || id:ebi-a-GCST90001434	Ulcerative colitis	Weighted median	9	-0.0111132	0.0578401	0.847636	0.988948	0.882956	1.10766	NA	NA	NA	NA
Plasma Blast-Plasma Cell %lymphocyte || id:ebi-a-GCST90001435	Ulcerative colitis	Inverse variance weighted	13	0.0586881	0.0465984	0.20787	1.06044	0.967882	1.16186	15.0722	0.237511	0.626784	-0.0158266
Plasma Blast-Plasma Cell %lymphocyte || id:ebi-a-GCST90001435	Ulcerative colitis	MR Egger	13	0.164145	0.216248	0.463774	1.17838	0.771282	1.80037	14.737	0.194857	NA	NA
Plasma Blast-Plasma Cell %lymphocyte || id:ebi-a-GCST90001435	Ulcerative colitis	Weighted median	13	0.0575215	0.0607207	0.343479	1.05921	0.940361	1.19308	NA	NA	NA	NA
Memory B cell %lymphocyte || id:ebi-a-GCST90001436	Ulcerative colitis	Inverse variance weighted	14	-0.0775504	0.0428828	0.0705399	0.92538	0.850781	1.00652	16.3897	0.228723	0.630792	0.0107228
Memory B cell %lymphocyte || id:ebi-a-GCST90001436	Ulcerative colitis	MR Egger	14	-0.148918	0.151308	0.344442	0.86164	0.640516	1.1591	16.0641	0.188316	NA	NA
Memory B cell %lymphocyte || id:ebi-a-GCST90001436	Ulcerative colitis	Weighted median	14	-0.0170728	0.0549328	0.755958	0.983072	0.882725	1.09483	NA	NA	NA	NA
Naive-mature B cell %lymphocyte || id:ebi-a-GCST90001437	Ulcerative colitis	Inverse variance weighted	15	-0.0332671	0.0468242	0.477415	0.96728	0.882459	1.06025	19.9082	0.133061	0.774144	0.00687103
Naive-mature B cell %lymphocyte || id:ebi-a-GCST90001437	Ulcerative colitis	MR Egger	15	-0.0722152	0.141475	0.618297	0.930331	0.705036	1.22762	19.7776	0.100895	NA	NA
Naive-mature B cell %lymphocyte || id:ebi-a-GCST90001437	Ulcerative colitis	Weighted median	15	0.0314411	0.0611907	0.607377	1.03194	0.91531	1.16343	NA	NA	NA	NA
IgD- CD38dim B cell Absolute Count || id:ebi-a-GCST90001438	Ulcerative colitis	Inverse variance weighted	8	0.0216253	0.0615297	0.725242	1.02186	0.905767	1.15283	9.12392	0.243881	0.674827	0.0259469
IgD- CD38dim B cell Absolute Count || id:ebi-a-GCST90001438	Ulcerative colitis	MR Egger	8	-0.169767	0.439135	0.712396	0.843862	0.356839	1.99559	8.83777	0.182909	NA	NA
IgD- CD38dim B cell Absolute Count || id:ebi-a-GCST90001438	Ulcerative colitis	Weighted median	8	-0.0221421	0.075246	0.768557	0.978101	0.843982	1.13353	NA	NA	NA	NA
IgD+ CD24+ B cell %lymphocyte || id:ebi-a-GCST90001439	Ulcerative colitis	Inverse variance weighted	11	-0.00821458	0.0529289	0.876663	0.991819	0.894084	1.10024	15.7339	0.107507	0.666713	0.0125672
IgD+ CD24+ B cell %lymphocyte || id:ebi-a-GCST90001439	Ulcerative colitis	MR Egger	11	-0.0846242	0.180296	0.649974	0.918858	0.645322	1.30834	15.3949	0.080644	NA	NA
IgD+ CD24+ B cell %lymphocyte || id:ebi-a-GCST90001439	Ulcerative colitis	Weighted median	11	0.00866703	0.0566444	0.878392	1.0087	0.902708	1.12715	NA	NA	NA	NA
IgD- CD24- B cell %lymphocyte || id:ebi-a-GCST90001440	Ulcerative colitis	Inverse variance weighted	17	-0.0533594	0.0374658	0.154383	0.948039	0.880917	1.02028	15.2996	0.502817	0.401578	0.016328
IgD- CD24- B cell %lymphocyte || id:ebi-a-GCST90001440	Ulcerative colitis	MR Egger	17	-0.158176	0.127066	0.232291	0.8537	0.665495	1.09513	14.5543	0.48397	NA	NA
IgD- CD24- B cell %lymphocyte || id:ebi-a-GCST90001440	Ulcerative colitis	Weighted median	17	-0.0158272	0.0511121	0.756822	0.984297	0.890469	1.08801	NA	NA	NA	NA
IgD+ CD24- B cell %lymphocyte || id:ebi-a-GCST90001441	Ulcerative colitis	Inverse variance weighted	11	0.0171393	0.062871	0.785152	1.01729	0.899346	1.1507	16.7194	0.0808083	0.838701	0.00863039
IgD+ CD24- B cell %lymphocyte || id:ebi-a-GCST90001441	Ulcerative colitis	MR Egger	11	-0.036855	0.266039	0.89287	0.963816	0.572186	1.62349	16.6382	0.054692	NA	NA
IgD+ CD24- B cell %lymphocyte || id:ebi-a-GCST90001441	Ulcerative colitis	Weighted median	11	0.0190322	0.0719214	0.791299	1.01921	0.885207	1.17351	NA	NA	NA	NA
CD24+ CD27+ B cell %lymphocyte || id:ebi-a-GCST90001442	Ulcerative colitis	Inverse variance weighted	12	-0.0327245	0.0530735	0.537506	0.967805	0.87219	1.0739	16.5684	0.121305	0.19599	0.0447469
CD24+ CD27+ B cell %lymphocyte || id:ebi-a-GCST90001442	Ulcerative colitis	MR Egger	12	-0.353001	0.236702	0.16673	0.702576	0.441783	1.11732	13.8998	0.17761	NA	NA
CD24+ CD27+ B cell %lymphocyte || id:ebi-a-GCST90001442	Ulcerative colitis	Weighted median	12	-0.0321451	0.0609351	0.597826	0.968366	0.859351	1.09121	NA	NA	NA	NA
CD20- B cell %lymphocyte || id:ebi-a-GCST90001443	Ulcerative colitis	Inverse variance weighted	7	-0.0681977	0.0517578	0.187627	0.934076	0.843966	1.03381	5.11447	0.529218	0.81047	0.00797894
CD20- B cell %lymphocyte || id:ebi-a-GCST90001443	Ulcerative colitis	MR Egger	7	-0.112641	0.183322	0.565803	0.893471	0.623783	1.27976	5.04991	0.40982	NA	NA
CD20- B cell %lymphocyte || id:ebi-a-GCST90001443	Ulcerative colitis	Weighted median	7	-0.0659593	0.0685151	0.335699	0.936169	0.818527	1.07072	NA	NA	NA	NA
CD20- CD38- B cell %lymphocyte || id:ebi-a-GCST90001444	Ulcerative colitis	Inverse variance weighted	15	0.0308366	0.0460047	0.502672	1.03132	0.942393	1.12863	17.5809	0.226542	0.659701	0.0124726
CD20- CD38- B cell %lymphocyte || id:ebi-a-GCST90001444	Ulcerative colitis	MR Egger	15	-0.0517338	0.189269	0.788891	0.949582	0.655274	1.37607	17.3105	0.185496	NA	NA
CD20- CD38- B cell %lymphocyte || id:ebi-a-GCST90001444	Ulcerative colitis	Weighted median	15	0.0149204	0.0607046	0.805848	1.01503	0.901171	1.14328	NA	NA	NA	NA
IgD- CD38- B cell %B cell || id:ebi-a-GCST90001445	Ulcerative colitis	Inverse variance weighted	5	-0.0431992	0.0816737	0.596858	0.957721	0.81605	1.12399	7.03698	0.133947	0.370069	-0.0697924
IgD- CD38- B cell %B cell || id:ebi-a-GCST90001445	Ulcerative colitis	MR Egger	5	0.344814	0.377553	0.428433	1.41173	0.673553	2.9589	5.1407	0.16178	NA	NA
IgD- CD38- B cell %B cell || id:ebi-a-GCST90001445	Ulcerative colitis	Weighted median	5	-0.116028	0.0801832	0.147887	0.89045	0.76095	1.04199	NA	NA	NA	NA
IgD- CD38- B cell Absolute Count || id:ebi-a-GCST90001446	Ulcerative colitis	Inverse variance weighted	7	-0.0261084	0.0658395	0.691703	0.97423	0.856283	1.10842	5.47896	0.484003	0.297939	-0.0476967
IgD- CD38- B cell Absolute Count || id:ebi-a-GCST90001446	Ulcerative colitis	MR Egger	7	0.234116	0.233551	0.362156	1.26379	0.7996	1.99746	4.13032	0.53081	NA	NA
IgD- CD38- B cell Absolute Count || id:ebi-a-GCST90001446	Ulcerative colitis	Weighted median	7	-0.0208067	0.084994	0.80661	0.979408	0.829116	1.15694	NA	NA	NA	NA
IgD+ CD38+ B cell %B cell || id:ebi-a-GCST90001447	Ulcerative colitis	Inverse variance weighted	9	-0.0619389	0.0558717	0.267607	0.93994	0.842445	1.04872	9.06035	0.337231	0.881778	-0.00510468
IgD+ CD38+ B cell %B cell || id:ebi-a-GCST90001447	Ulcerative colitis	MR Egger	9	-0.033547	0.1935	0.867268	0.967009	0.66179	1.413	9.02966	0.250533	NA	NA
IgD+ CD38+ B cell %B cell || id:ebi-a-GCST90001447	Ulcerative colitis	Weighted median	9	-0.0709614	0.0762079	0.351773	0.931498	0.802255	1.08156	NA	NA	NA	NA
CD11c+ monocyte Absolute Count || id:ebi-a-GCST90001448	Ulcerative colitis	Inverse variance weighted	10	-0.0265896	0.0635275	0.675543	0.973761	0.859759	1.10288	14.886	0.0941167	0.127406	-0.0548916
CD11c+ monocyte Absolute Count || id:ebi-a-GCST90001448	Ulcerative colitis	MR Egger	10	0.262596	0.179571	0.181788	1.3003	0.914513	1.84883	10.9329	0.20553	NA	NA
CD11c+ monocyte Absolute Count || id:ebi-a-GCST90001448	Ulcerative colitis	Weighted median	10	-0.00504941	0.072359	0.944367	0.994963	0.863403	1.14657	NA	NA	NA	NA
CD11c+ monocyte %monocyte || id:ebi-a-GCST90001449	Ulcerative colitis	Inverse variance weighted	10	-0.00692818	0.0433184	0.872931	0.993096	0.912258	1.0811	7.53483	0.581615	0.27123	0.038676
CD11c+ monocyte %monocyte || id:ebi-a-GCST90001449	Ulcerative colitis	MR Egger	10	-0.246837	0.207577	0.268483	0.781268	0.520124	1.17353	6.13824	0.63175	NA	NA
CD11c+ monocyte %monocyte || id:ebi-a-GCST90001449	Ulcerative colitis	Weighted median	10	-0.0591278	0.05711	0.300514	0.942586	0.842768	1.05423	NA	NA	NA	NA
CD62L- monocyte Absolute Count || id:ebi-a-GCST90001450	Ulcerative colitis	Inverse variance weighted	15	0.00446338	0.0325201	0.890833	1.00447	0.942447	1.07058	14.5769	0.407671	0.624035	0.00976886
CD62L- monocyte Absolute Count || id:ebi-a-GCST90001450	Ulcerative colitis	MR Egger	15	-0.0460556	0.106034	0.671157	0.954989	0.775784	1.17559	14.2997	0.353081	NA	NA
CD62L- monocyte Absolute Count || id:ebi-a-GCST90001450	Ulcerative colitis	Weighted median	15	0.040039	0.0464039	0.388226	1.04085	0.950362	1.13996	NA	NA	NA	NA
CD62L- monocyte %monocyte || id:ebi-a-GCST90001451	Ulcerative colitis	Inverse variance weighted	16	0.0033215	0.0272338	0.902929	1.00333	0.951175	1.05834	15.2231	0.435469	0.0842095	-0.0314603
CD62L- monocyte %monocyte || id:ebi-a-GCST90001451	Ulcerative colitis	MR Egger	16	0.148343	0.0825711	0.0940103	1.15991	0.986594	1.36367	11.7681	0.624918	NA	NA
CD62L- monocyte %monocyte || id:ebi-a-GCST90001451	Ulcerative colitis	Weighted median	16	0.0194304	0.0396085	0.623736	1.01962	0.943459	1.10193	NA	NA	NA	NA
CD11c+ CD62L- monocyte Absolute Count || id:ebi-a-GCST90001452	Ulcerative colitis	Inverse variance weighted	12	0.00318392	0.043474	0.941617	1.00319	0.921249	1.09242	10.0957	0.521801	0.48139	-0.0201494
CD11c+ CD62L- monocyte Absolute Count || id:ebi-a-GCST90001452	Ulcerative colitis	MR Egger	12	0.118211	0.163192	0.485442	1.12548	0.817385	1.54971	9.56092	0.479822	NA	NA
CD11c+ CD62L- monocyte Absolute Count || id:ebi-a-GCST90001452	Ulcerative colitis	Weighted median	12	0.00946864	0.060769	0.87618	1.00951	0.896158	1.13721	NA	NA	NA	NA
CD11c+ CD62L- monocyte %monocyte || id:ebi-a-GCST90001453	Ulcerative colitis	Inverse variance weighted	13	0.00997968	0.0449976	0.824483	1.01003	0.924765	1.10316	15.6191	0.209313	0.316594	0.0332549
CD11c+ CD62L- monocyte %monocyte || id:ebi-a-GCST90001453	Ulcerative colitis	MR Egger	13	-0.173737	0.180746	0.357092	0.840518	0.589784	1.19784	14.1982	0.22222	NA	NA
CD11c+ CD62L- monocyte %monocyte || id:ebi-a-GCST90001453	Ulcerative colitis	Weighted median	13	-0.00206462	0.0556919	0.970428	0.997938	0.894741	1.11304	NA	NA	NA	NA
CD62L- HLA DR++ monocyte Absolute Count || id:ebi-a-GCST90001454	Ulcerative colitis	Inverse variance weighted	11	-0.0457278	0.0417376	0.273253	0.955302	0.880264	1.03674	8.26923	0.602557	0.209553	-0.0339691
CD62L- HLA DR++ monocyte Absolute Count || id:ebi-a-GCST90001454	Ulcerative colitis	MR Egger	11	0.190499	0.179714	0.316759	1.20985	0.850661	1.72071	6.44293	0.694899	NA	NA
CD62L- HLA DR++ monocyte Absolute Count || id:ebi-a-GCST90001454	Ulcerative colitis	Weighted median	11	-0.0626009	0.0554793	0.259166	0.939318	0.842535	1.04722	NA	NA	NA	NA
CD62L- HLA DR++ monocyte %monocyte || id:ebi-a-GCST90001455	Ulcerative colitis	Inverse variance weighted	8	0.0553337	0.0439248	0.207765	1.05689	0.969709	1.15192	2.71015	0.91046	0.564008	0.0147353
CD62L- HLA DR++ monocyte %monocyte || id:ebi-a-GCST90001455	Ulcerative colitis	MR Egger	8	-0.0219166	0.13397	0.875422	0.978322	0.752393	1.27209	2.3376	0.886181	NA	NA
CD62L- HLA DR++ monocyte %monocyte || id:ebi-a-GCST90001455	Ulcerative colitis	Weighted median	8	0.0299644	0.0561203	0.593389	1.03042	0.923087	1.15023	NA	NA	NA	NA
CD11c+ HLA DR++ monocyte Absolute Count || id:ebi-a-GCST90001456	Ulcerative colitis	Inverse variance weighted	10	-0.0452596	0.0454051	0.318864	0.955749	0.874368	1.0447	8.99904	0.437363	0.459918	-0.0249634
CD11c+ HLA DR++ monocyte Absolute Count || id:ebi-a-GCST90001456	Ulcerative colitis	MR Egger	10	0.115073	0.211697	0.601549	1.12196	0.740927	1.69893	8.36866	0.398311	NA	NA
CD11c+ HLA DR++ monocyte Absolute Count || id:ebi-a-GCST90001456	Ulcerative colitis	Weighted median	10	-0.0728708	0.0602258	0.226295	0.929721	0.826204	1.04621	NA	NA	NA	NA
CD11c+ HLA DR++ monocyte %monocyte || id:ebi-a-GCST90001457	Ulcerative colitis	Inverse variance weighted	8	-0.0383174	0.06615	0.56242	0.962407	0.845378	1.09564	13.2229	0.0668593	0.324387	0.0416857
CD11c+ HLA DR++ monocyte %monocyte || id:ebi-a-GCST90001457	Ulcerative colitis	MR Egger	8	-0.282823	0.237017	0.277807	0.753653	0.473607	1.19929	11.0931	0.0855428	NA	NA
CD11c+ HLA DR++ monocyte %monocyte || id:ebi-a-GCST90001457	Ulcerative colitis	Weighted median	8	-0.0564594	0.0693547	0.415606	0.945105	0.824981	1.08272	NA	NA	NA	NA
Myeloid Dendritic Cell Absolute Count || id:ebi-a-GCST90001458	Ulcerative colitis	Inverse variance weighted	11	0.0578033	0.0357687	0.106088	1.05951	0.987772	1.13645	15.2572	0.122961	0.924373	0.0013378
Myeloid Dendritic Cell Absolute Count || id:ebi-a-GCST90001458	Ulcerative colitis	MR Egger	11	0.0526976	0.0644631	0.434758	1.05411	0.928997	1.19607	15.2411	0.0845227	NA	NA
Myeloid Dendritic Cell Absolute Count || id:ebi-a-GCST90001458	Ulcerative colitis	Weighted median	11	0.0644122	0.0360725	0.074159	1.06653	0.99373	1.14467	NA	NA	NA	NA
Myeloid Dendritic Cell %Dendritic Cell || id:ebi-a-GCST90001459	Ulcerative colitis	Inverse variance weighted	16	0.00189345	0.0543125	0.97219	1.0019	0.900722	1.11443	62.0606	1.11177e-07	0.206517	-0.0268711
Myeloid Dendritic Cell %Dendritic Cell || id:ebi-a-GCST90001459	Ulcerative colitis	MR Egger	16	0.115667	0.100926	0.270983	1.12262	0.921136	1.36818	55.1489	8.16269e-07	NA	NA
Myeloid Dendritic Cell %Dendritic Cell || id:ebi-a-GCST90001459	Ulcerative colitis	Weighted median	16	0.0462093	0.0372716	0.215049	1.04729	0.973514	1.12666	NA	NA	NA	NA
Plasmacytoid Dendritic Cell Absolute Count || id:ebi-a-GCST90001460	Ulcerative colitis	Inverse variance weighted	14	0.0264289	0.0450455	0.557395	1.02678	0.940014	1.12156	21.6727	0.0606459	0.379964	-0.021783
Plasmacytoid Dendritic Cell Absolute Count || id:ebi-a-GCST90001460	Ulcerative colitis	MR Egger	14	0.149372	0.142293	0.314515	1.1611	0.878515	1.53459	20.2692	0.0621617	NA	NA
Plasmacytoid Dendritic Cell Absolute Count || id:ebi-a-GCST90001460	Ulcerative colitis	Weighted median	14	-0.0065483	0.0535569	0.902687	0.993473	0.894474	1.10343	NA	NA	NA	NA
Dendritic Cell Absolute Count || id:ebi-a-GCST90001461	Ulcerative colitis	Inverse variance weighted	13	0.0552925	0.0374157	0.139464	1.05685	0.98212	1.13727	18.8409	0.0924409	0.716057	-0.00541161
Dendritic Cell Absolute Count || id:ebi-a-GCST90001461	Ulcerative colitis	MR Egger	13	0.0770903	0.0701333	0.295158	1.08014	0.941415	1.23931	18.6053	0.0685576	NA	NA
Dendritic Cell Absolute Count || id:ebi-a-GCST90001461	Ulcerative colitis	Weighted median	13	0.077377	0.0391721	0.0482333	1.08045	1.0006	1.16667	NA	NA	NA	NA
CD62L- Dendritic Cell Absolute Count || id:ebi-a-GCST90001462	Ulcerative colitis	Inverse variance weighted	11	-0.00530562	0.0409984	0.897033	0.994708	0.917904	1.07794	22.0011	0.0150988	0.231634	-0.0219487
CD62L- Dendritic Cell Absolute Count || id:ebi-a-GCST90001462	Ulcerative colitis	MR Egger	11	0.0554135	0.0618032	0.393276	1.05698	0.936392	1.19309	18.6005	0.028812	NA	NA
CD62L- Dendritic Cell Absolute Count || id:ebi-a-GCST90001462	Ulcerative colitis	Weighted median	11	0.0221302	0.0325668	0.496801	1.02238	0.959157	1.08976	NA	NA	NA	NA
CD62L- Dendritic Cell %Dendritic Cell || id:ebi-a-GCST90001463	Ulcerative colitis	Inverse variance weighted	12	0.0228806	0.0342032	0.50352	1.02314	0.956803	1.09409	17.2717	0.100093	0.138132	-0.0204196
CD62L- Dendritic Cell %Dendritic Cell || id:ebi-a-GCST90001463	Ulcerative colitis	MR Egger	12	0.0850734	0.0501081	0.120395	1.0888	0.986947	1.20116	13.7108	0.186598	NA	NA
CD62L- Dendritic Cell %Dendritic Cell || id:ebi-a-GCST90001463	Ulcerative colitis	Weighted median	12	0.0309226	0.0343795	0.368413	1.03141	0.964196	1.1033	NA	NA	NA	NA
CD86+ myeloid Dendritic Cell Absolute Count || id:ebi-a-GCST90001464	Ulcerative colitis	Inverse variance weighted	9	0.0357491	0.0268455	0.182972	1.0364	0.983273	1.09239	5.53304	0.699376	0.873917	0.00214489
CD86+ myeloid Dendritic Cell Absolute Count || id:ebi-a-GCST90001464	Ulcerative colitis	MR Egger	9	0.0305616	0.041401	0.48441	1.03103	0.950674	1.11819	5.50595	0.598466	NA	NA
CD86+ myeloid Dendritic Cell Absolute Count || id:ebi-a-GCST90001464	Ulcerative colitis	Weighted median	9	0.0496067	0.0301009	0.0993501	1.05086	0.990653	1.11472	NA	NA	NA	NA
CD86+ myeloid Dendritic Cell %Dendritic Cell || id:ebi-a-GCST90001465	Ulcerative colitis	Inverse variance weighted	8	0.0195351	0.029944	0.514152	1.01973	0.961601	1.08137	7.95814	0.336299	0.362419	-0.0141303
CD86+ myeloid Dendritic Cell %Dendritic Cell || id:ebi-a-GCST90001465	Ulcerative colitis	MR Egger	8	0.0508931	0.0437348	0.288734	1.05221	0.965772	1.14638	6.84936	0.335003	NA	NA
CD86+ myeloid Dendritic Cell %Dendritic Cell || id:ebi-a-GCST90001465	Ulcerative colitis	Weighted median	8	0.0379351	0.0311774	0.223699	1.03866	0.977094	1.10411	NA	NA	NA	NA
CD86+ plasmacytoid Dendritic Cell Absolute Count || id:ebi-a-GCST90001466	Ulcerative colitis	Inverse variance weighted	12	-0.0330823	0.0844737	0.695333	0.967459	0.819836	1.14166	32.8884	0.000548517	0.725718	-0.0164149
CD86+ plasmacytoid Dendritic Cell Absolute Count || id:ebi-a-GCST90001466	Ulcerative colitis	MR Egger	12	0.0778067	0.319659	0.812612	1.08091	0.577686	2.02251	32.4657	0.000334796	NA	NA
CD86+ plasmacytoid Dendritic Cell Absolute Count || id:ebi-a-GCST90001466	Ulcerative colitis	Weighted median	12	-0.115057	0.0766903	0.13354	0.891315	0.766922	1.03588	NA	NA	NA	NA
CD86+ plasmacytoid Dendritic Cell %Dendritic Cell || id:ebi-a-GCST90001467	Ulcerative colitis	Inverse variance weighted	15	-0.132388	0.0358429	0.000221132	0.876001	0.816572	0.939755	12.8716	0.536661	0.542449	0.0121448
CD86+ plasmacytoid Dendritic Cell %Dendritic Cell || id:ebi-a-GCST90001467	Ulcerative colitis	MR Egger	15	-0.207358	0.125095	0.12132	0.812728	0.636007	1.03855	12.4803	0.488709	NA	NA
CD86+ plasmacytoid Dendritic Cell %Dendritic Cell || id:ebi-a-GCST90001467	Ulcerative colitis	Weighted median	15	-0.141936	0.0522984	0.00664842	0.867677	0.783142	0.961336	NA	NA	NA	NA
CD62L- myeloid Dendritic Cell Absolute Count || id:ebi-a-GCST90001468	Ulcerative colitis	Inverse variance weighted	12	0.0283884	0.0334075	0.395458	1.0288	0.963589	1.09841	19.2768	0.0563026	0.575835	-0.00893749
CD62L- myeloid Dendritic Cell Absolute Count || id:ebi-a-GCST90001468	Ulcerative colitis	MR Egger	12	0.0521996	0.0536946	0.3539	1.05359	0.94834	1.17051	18.6529	0.0448993	NA	NA
CD62L- myeloid Dendritic Cell Absolute Count || id:ebi-a-GCST90001468	Ulcerative colitis	Weighted median	12	0.0394012	0.0287915	0.171155	1.04019	0.983114	1.10057	NA	NA	NA	NA
CD62L- myeloid Dendritic Cell %Dendritic Cell || id:ebi-a-GCST90001469	Ulcerative colitis	Inverse variance weighted	12	-0.00358127	0.0300661	0.905186	0.996425	0.939403	1.05691	16.2618	0.131688	0.0837793	-0.0212978
CD62L- myeloid Dendritic Cell %Dendritic Cell || id:ebi-a-GCST90001469	Ulcerative colitis	MR Egger	12	0.0583264	0.0420227	0.19529	1.06006	0.976248	1.15107	11.881	0.293101	NA	NA
CD62L- myeloid Dendritic Cell %Dendritic Cell || id:ebi-a-GCST90001469	Ulcerative colitis	Weighted median	12	0.0204818	0.0304995	0.501873	1.02069	0.961465	1.08357	NA	NA	NA	NA
CD62L- plasmacytoid Dendritic Cell Absolute Count || id:ebi-a-GCST90001470	Ulcerative colitis	Inverse variance weighted	14	0.0197543	0.0305968	0.518518	1.01995	0.960582	1.08299	12.9663	0.450417	0.764723	-0.00494341
CD62L- plasmacytoid Dendritic Cell Absolute Count || id:ebi-a-GCST90001470	Ulcerative colitis	MR Egger	14	0.0436621	0.0842691	0.613789	1.04463	0.885586	1.23224	12.8658	0.378869	NA	NA
CD62L- plasmacytoid Dendritic Cell Absolute Count || id:ebi-a-GCST90001470	Ulcerative colitis	Weighted median	14	0.0222899	0.0441688	0.613803	1.02254	0.937742	1.11501	NA	NA	NA	NA
CD62L- plasmacytoid Dendritic Cell %Dendritic Cell || id:ebi-a-GCST90001471	Ulcerative colitis	Inverse variance weighted	13	-0.0506081	0.0312472	0.105318	0.950651	0.894176	1.01069	8.00512	0.784731	0.323077	0.0160686
CD62L- plasmacytoid Dendritic Cell %Dendritic Cell || id:ebi-a-GCST90001471	Ulcerative colitis	MR Egger	13	-0.126511	0.0797437	0.140939	0.881164	0.753664	1.03023	6.93477	0.804341	NA	NA
CD62L- plasmacytoid Dendritic Cell %Dendritic Cell || id:ebi-a-GCST90001471	Ulcerative colitis	Weighted median	13	-0.0650082	0.0430635	0.131148	0.93706	0.861214	1.01959	NA	NA	NA	NA
CD62L- CD86+ myeloid Dendritic Cell Absolute Count || id:ebi-a-GCST90001472	Ulcerative colitis	Inverse variance weighted	10	0.061741	0.023329	0.008132	1.06369	1.01615	1.11345	9.15513	0.423079	0.840504	0.00260774
CD62L- CD86+ myeloid Dendritic Cell Absolute Count || id:ebi-a-GCST90001472	Ulcerative colitis	MR Egger	10	0.0557233	0.0380372	0.181092	1.05731	0.981347	1.13914	9.10593	0.333439	NA	NA
CD62L- CD86+ myeloid Dendritic Cell Absolute Count || id:ebi-a-GCST90001472	Ulcerative colitis	Weighted median	10	0.0584763	0.0263396	0.0264125	1.06022	1.00687	1.11639	NA	NA	NA	NA
CD62L- CD86+ myeloid Dendritic Cell %Dendritic Cell || id:ebi-a-GCST90001473	Ulcerative colitis	Inverse variance weighted	12	0.05324	0.024576	0.0302848	1.05468	1.00508	1.10673	12.3838	0.335496	0.853733	-0.00207054
CD62L- CD86+ myeloid Dendritic Cell %Dendritic Cell || id:ebi-a-GCST90001473	Ulcerative colitis	MR Egger	12	0.0585429	0.0380488	0.154915	1.06029	0.984095	1.14239	12.3396	0.262968	NA	NA
CD62L- CD86+ myeloid Dendritic Cell %Dendritic Cell || id:ebi-a-GCST90001473	Ulcerative colitis	Weighted median	12	0.0513464	0.0262506	0.0504638	1.05269	0.999895	1.10827	NA	NA	NA	NA
Plasmacytoid Dendritic Cell %Dendritic Cell || id:ebi-a-GCST90001474	Ulcerative colitis	Inverse variance weighted	16	-0.00383474	0.0475626	0.93574	0.996173	0.907504	1.0935	51.5262	6.76343e-06	0.0566252	0.038406
Plasmacytoid Dendritic Cell %Dendritic Cell || id:ebi-a-GCST90001474	Ulcerative colitis	MR Egger	16	-0.167926	0.0899469	0.0829901	0.845416	0.708771	1.0084	39.3833	0.00031816	NA	NA
Plasmacytoid Dendritic Cell %Dendritic Cell || id:ebi-a-GCST90001474	Ulcerative colitis	Weighted median	16	-0.0433645	0.0384443	0.259328	0.957562	0.888061	1.0325	NA	NA	NA	NA
HLA DR++ monocyte %monocyte || id:ebi-a-GCST90001475	Ulcerative colitis	Inverse variance weighted	9	0.0347994	0.0448723	0.438032	1.03541	0.948238	1.1306	6.10187	0.635822	0.844664	-0.00876044
HLA DR++ monocyte %monocyte || id:ebi-a-GCST90001475	Ulcerative colitis	MR Egger	9	0.0854141	0.252945	0.745505	1.08917	0.663413	1.78816	6.06053	0.5327	NA	NA
HLA DR++ monocyte %monocyte || id:ebi-a-GCST90001475	Ulcerative colitis	Weighted median	9	0.016188	0.0594846	0.785517	1.01632	0.904474	1.142	NA	NA	NA	NA
HLA DR++ monocyte %leukocyte || id:ebi-a-GCST90001476	Ulcerative colitis	Inverse variance weighted	4	0.219335	0.0803314	0.00632631	1.24525	1.06384	1.45759	8.14624	0.043084	0.105008	-0.125828
HLA DR++ monocyte %leukocyte || id:ebi-a-GCST90001476	Ulcerative colitis	MR Egger	4	0.792191	0.207697	0.0623763	2.20823	1.46977	3.31772	0.0954307	0.953405	NA	NA
HLA DR++ monocyte %leukocyte || id:ebi-a-GCST90001476	Ulcerative colitis	Weighted median	4	0.197311	0.0705628	0.0051699	1.21812	1.06078	1.3988	NA	NA	NA	NA
HLA DR++ monocyte Absolute Count || id:ebi-a-GCST90001477	Ulcerative colitis	Inverse variance weighted	9	0.0541876	0.0657172	0.409623	1.05568	0.928098	1.20081	15.8613	0.0444094	0.767651	0.0134542
HLA DR++ monocyte Absolute Count || id:ebi-a-GCST90001477	Ulcerative colitis	MR Egger	9	-0.0246943	0.266115	0.928666	0.975608	0.5791	1.6436	15.6503	0.0285104	NA	NA
HLA DR++ monocyte Absolute Count || id:ebi-a-GCST90001477	Ulcerative colitis	Weighted median	9	0.110916	0.0677259	0.10148	1.1173	0.97841	1.27591	NA	NA	NA	NA
CD4 regulatory T cell %CD4+ T cell || id:ebi-a-GCST90001478	Ulcerative colitis	Inverse variance weighted	10	0.212355	0.143104	0.137828	1.23659	0.934141	1.63696	104.857	1.63259e-18	0.368912	0.0887694
CD4 regulatory T cell %CD4+ T cell || id:ebi-a-GCST90001478	Ulcerative colitis	MR Egger	10	-0.232267	0.488636	0.647253	0.792734	0.304223	2.06568	94.1841	6.55877e-17	NA	NA
CD4 regulatory T cell %CD4+ T cell || id:ebi-a-GCST90001478	Ulcerative colitis	Weighted median	10	0.0271861	0.0691402	0.69417	1.02756	0.897333	1.17668	NA	NA	NA	NA
CD4 regulatory T cell %T cell || id:ebi-a-GCST90001479	Ulcerative colitis	Inverse variance weighted	10	0.00279801	0.0524158	0.957428	1.0028	0.904894	1.1113	16.5473	0.0562954	0.582486	0.0151378
CD4 regulatory T cell %T cell || id:ebi-a-GCST90001479	Ulcerative colitis	MR Egger	10	-0.0782542	0.15162	0.619728	0.924729	0.686995	1.24473	15.8953	0.0439035	NA	NA
CD4 regulatory T cell %T cell || id:ebi-a-GCST90001479	Ulcerative colitis	Weighted median	10	-0.0465558	0.0560372	0.406085	0.954511	0.855227	1.06532	NA	NA	NA	NA
Resting CD4 regulatory T cell Absolute Count || id:ebi-a-GCST90001480	Ulcerative colitis	Inverse variance weighted	11	-0.0101777	0.0577691	0.860153	0.989874	0.883905	1.10855	19.2657	0.0370142	0.014252	-0.132477
Resting CD4 regulatory T cell Absolute Count || id:ebi-a-GCST90001480	Ulcerative colitis	MR Egger	11	0.604153	0.207242	0.0171652	1.8297	1.21891	2.74655	9.53776	0.389184	NA	NA
Resting CD4 regulatory T cell Absolute Count || id:ebi-a-GCST90001480	Ulcerative colitis	Weighted median	11	0.00244506	0.0610225	0.968039	1.00245	0.889444	1.12981	NA	NA	NA	NA
Resting CD4 regulatory T cell %CD4 regulatory T cell || id:ebi-a-GCST90001481	Ulcerative colitis	Inverse variance weighted	10	-0.00907558	0.0359786	0.800848	0.990965	0.923492	1.06337	7.96633	0.537543	0.588158	-0.0152064
Resting CD4 regulatory T cell %CD4 regulatory T cell || id:ebi-a-GCST90001481	Ulcerative colitis	MR Egger	10	0.0534456	0.11653	0.658694	1.0549	0.839496	1.32557	7.64814	0.468573	NA	NA
Resting CD4 regulatory T cell %CD4 regulatory T cell || id:ebi-a-GCST90001481	Ulcerative colitis	Weighted median	10	-0.0027276	0.0467856	0.95351	0.997276	0.909894	1.09305	NA	NA	NA	NA
Resting CD4 regulatory T cell %CD4+ T cell || id:ebi-a-GCST90001482	Ulcerative colitis	Inverse variance weighted	12	0.161385	0.174997	0.356418	1.17514	0.833926	1.65596	264.329	2.77137e-50	0.0198428	0.367493
Resting CD4 regulatory T cell %CD4+ T cell || id:ebi-a-GCST90001482	Ulcerative colitis	MR Egger	12	-1.41774	0.586896	0.0363302	0.242261	0.0766843	0.765348	149.644	4.41178e-27	NA	NA
Resting CD4 regulatory T cell %CD4+ T cell || id:ebi-a-GCST90001482	Ulcerative colitis	Weighted median	12	-0.00232502	0.0497574	0.962731	0.997678	0.904974	1.09988	NA	NA	NA	NA
CD39+ resting CD4 regulatory T cell Absolute Count || id:ebi-a-GCST90001483	Ulcerative colitis	Inverse variance weighted	14	0.00447808	0.0198767	0.821752	1.00449	0.966107	1.04439	17.3218	0.185008	0.853631	0.00212466
CD39+ resting CD4 regulatory T cell Absolute Count || id:ebi-a-GCST90001483	Ulcerative colitis	MR Egger	14	-0.000729322	0.0344944	0.983479	0.999271	0.933944	1.06917	17.2707	0.139697	NA	NA
CD39+ resting CD4 regulatory T cell Absolute Count || id:ebi-a-GCST90001483	Ulcerative colitis	Weighted median	14	0.00128825	0.0202458	0.949264	1.00129	0.962334	1.04182	NA	NA	NA	NA
CD39+ resting CD4 regulatory T cell %resting CD4 regulatory T cell || id:ebi-a-GCST90001484	Ulcerative colitis	Inverse variance weighted	14	0.00957096	0.028263	0.734882	1.00962	0.95521	1.06712	6.83798	0.910307	0.743913	0.00437145
CD39+ resting CD4 regulatory T cell %resting CD4 regulatory T cell || id:ebi-a-GCST90001484	Ulcerative colitis	MR Egger	14	-0.00886535	0.0619674	0.888613	0.991174	0.877813	1.11917	6.72621	0.875164	NA	NA
CD39+ resting CD4 regulatory T cell %resting CD4 regulatory T cell || id:ebi-a-GCST90001484	Ulcerative colitis	Weighted median	14	-0.00554768	0.037717	0.883063	0.994468	0.923603	1.07077	NA	NA	NA	NA
CD39+ resting CD4 regulatory T cell %CD4 regulatory T cell || id:ebi-a-GCST90001485	Ulcerative colitis	Inverse variance weighted	16	0.00066324	0.0181348	0.970826	1.00066	0.96572	1.03687	18.4006	0.242193	0.756136	-0.00286054
CD39+ resting CD4 regulatory T cell %CD4 regulatory T cell || id:ebi-a-GCST90001485	Ulcerative colitis	MR Egger	16	0.00785484	0.0294188	0.793362	1.00789	0.951414	1.06771	18.2697	0.194774	NA	NA
CD39+ resting CD4 regulatory T cell %CD4 regulatory T cell || id:ebi-a-GCST90001485	Ulcerative colitis	Weighted median	16	0.000958767	0.0198132	0.961405	1.00096	0.962833	1.04059	NA	NA	NA	NA
Activated CD4 regulatory T cell Absolute Count || id:ebi-a-GCST90001486	Ulcerative colitis	Inverse variance weighted	6	0.00208492	0.061511	0.972961	1.00209	0.888272	1.13048	3.45865	0.629653	0.851049	0.00850688
Activated CD4 regulatory T cell Absolute Count || id:ebi-a-GCST90001486	Ulcerative colitis	MR Egger	6	-0.055797	0.29551	0.85943	0.945731	0.529937	1.68776	3.41855	0.490371	NA	NA
Activated CD4 regulatory T cell Absolute Count || id:ebi-a-GCST90001486	Ulcerative colitis	Weighted median	6	-0.0444024	0.0778812	0.568589	0.956569	0.82115	1.11432	NA	NA	NA	NA
Activated CD4 regulatory T cell %CD4 regulatory T cell || id:ebi-a-GCST90001487	Ulcerative colitis	Inverse variance weighted	14	-0.0388008	0.0598266	0.516627	0.961942	0.855507	1.08162	32.9289	0.00174634	0.196072	-0.0446053
Activated CD4 regulatory T cell %CD4 regulatory T cell || id:ebi-a-GCST90001487	Ulcerative colitis	MR Egger	14	0.250055	0.218797	0.275385	1.2841	0.836284	1.9717	28.4807	0.00470232	NA	NA
Activated CD4 regulatory T cell %CD4 regulatory T cell || id:ebi-a-GCST90001487	Ulcerative colitis	Weighted median	14	0.0522128	0.0499964	0.296332	1.0536	0.955252	1.16207	NA	NA	NA	NA
Activated CD4 regulatory T cell %CD4+ T cell || id:ebi-a-GCST90001488	Ulcerative colitis	Inverse variance weighted	6	-0.130428	0.0581982	0.0250192	0.877719	0.783099	0.983773	1.49358	0.91381	0.862356	-0.00774986
Activated CD4 regulatory T cell %CD4+ T cell || id:ebi-a-GCST90001488	Ulcerative colitis	MR Egger	6	-0.0788608	0.285005	0.79572	0.924169	0.528628	1.61567	1.45942	0.833805	NA	NA
Activated CD4 regulatory T cell %CD4+ T cell || id:ebi-a-GCST90001488	Ulcerative colitis	Weighted median	6	-0.14644	0.0724725	0.0433178	0.863777	0.749397	0.995615	NA	NA	NA	NA
CD39+ activated CD4 regulatory T cell Absolute Count || id:ebi-a-GCST90001489	Ulcerative colitis	Inverse variance weighted	21	0.0458875	0.0257931	0.0752302	1.04696	0.995344	1.10125	23.7553	0.253246	0.131422	0.0214306
CD39+ activated CD4 regulatory T cell Absolute Count || id:ebi-a-GCST90001489	Ulcerative colitis	MR Egger	21	-0.0505787	0.066058	0.453279	0.950679	0.835227	1.08209	21.0074	0.336391	NA	NA
CD39+ activated CD4 regulatory T cell Absolute Count || id:ebi-a-GCST90001489	Ulcerative colitis	Weighted median	21	0.0338933	0.0338427	0.316588	1.03447	0.968082	1.10542	NA	NA	NA	NA
CD39+ activated CD4 regulatory T cell %activated CD4 regulatory T cell || id:ebi-a-GCST90001490	Ulcerative colitis	Inverse variance weighted	3	-0.0649269	0.078191	0.406334	0.937136	0.80398	1.09235	0.651587	0.721954	0.720409	-0.0235767
CD39+ activated CD4 regulatory T cell %activated CD4 regulatory T cell || id:ebi-a-GCST90001490	Ulcerative colitis	MR Egger	3	0.0690947	0.295807	0.853917	1.07154	0.600083	1.91339	0.430893	0.511551	NA	NA
CD39+ activated CD4 regulatory T cell %activated CD4 regulatory T cell || id:ebi-a-GCST90001490	Ulcerative colitis	Weighted median	3	-0.0581416	0.0889818	0.513492	0.943516	0.792513	1.12329	NA	NA	NA	NA
CD39+ activated CD4 regulatory T cell %CD4 regulatory T cell || id:ebi-a-GCST90001491	Ulcerative colitis	Inverse variance weighted	12	0.0350071	0.0285237	0.21971	1.03563	0.979318	1.09517	5.60499	0.898379	0.172804	0.0255961
CD39+ activated CD4 regulatory T cell %CD4 regulatory T cell || id:ebi-a-GCST90001491	Ulcerative colitis	MR Egger	12	-0.0704707	0.0772997	0.383401	0.931955	0.800933	1.08441	3.44955	0.968784	NA	NA
CD39+ activated CD4 regulatory T cell %CD4 regulatory T cell || id:ebi-a-GCST90001491	Ulcerative colitis	Weighted median	12	0.0392361	0.0370899	0.290117	1.04002	0.967093	1.11844	NA	NA	NA	NA
Secreting CD4 regulatory T cell Absolute Count || id:ebi-a-GCST90001492	Ulcerative colitis	Inverse variance weighted	7	0.151473	0.0878101	0.0845257	1.16355	0.979577	1.38207	24.5242	0.000418116	0.127186	0.0643277
Secreting CD4 regulatory T cell Absolute Count || id:ebi-a-GCST90001492	Ulcerative colitis	MR Egger	7	-0.167299	0.189672	0.418134	0.845947	0.583298	1.22686	14.7036	0.0117069	NA	NA
Secreting CD4 regulatory T cell Absolute Count || id:ebi-a-GCST90001492	Ulcerative colitis	Weighted median	7	0.0879717	0.0690028	0.202345	1.09196	0.953826	1.25009	NA	NA	NA	NA
Secreting CD4 regulatory T cell %CD4 regulatory T cell || id:ebi-a-GCST90001493	Ulcerative colitis	Inverse variance weighted	15	0.0214997	0.0312964	0.492101	1.02173	0.960942	1.08637	9.26431	0.813755	0.381467	-0.0144453
Secreting CD4 regulatory T cell %CD4 regulatory T cell || id:ebi-a-GCST90001493	Ulcerative colitis	MR Egger	15	0.0975062	0.0895477	0.295984	1.10242	0.924958	1.31393	8.44364	0.813546	NA	NA
Secreting CD4 regulatory T cell %CD4 regulatory T cell || id:ebi-a-GCST90001493	Ulcerative colitis	Weighted median	15	0.00197476	0.0439084	0.964128	1.00198	0.919352	1.09203	NA	NA	NA	NA
Secreting CD4 regulatory T cell %CD4+ T cell || id:ebi-a-GCST90001494	Ulcerative colitis	Inverse variance weighted	15	0.0803683	0.0451062	0.0747885	1.08369	0.991992	1.18386	27.9522	0.0144374	0.342641	-0.0260135
Secreting CD4 regulatory T cell %CD4+ T cell || id:ebi-a-GCST90001494	Ulcerative colitis	MR Egger	15	0.231931	0.160372	0.171795	1.26103	0.920906	1.72678	26.0112	0.0169421	NA	NA
Secreting CD4 regulatory T cell %CD4+ T cell || id:ebi-a-GCST90001494	Ulcerative colitis	Weighted median	15	0.0465772	0.0487735	0.339593	1.04768	0.952163	1.15278	NA	NA	NA	NA
CD39+ secreting CD4 regulatory T cell Absolute Count || id:ebi-a-GCST90001495	Ulcerative colitis	Inverse variance weighted	17	0.0470803	0.0319925	0.141128	1.04821	0.984496	1.11604	26.9412	0.042141	0.282761	0.0235879
CD39+ secreting CD4 regulatory T cell Absolute Count || id:ebi-a-GCST90001495	Ulcerative colitis	MR Egger	17	-0.0445631	0.0881726	0.620617	0.956415	0.804623	1.13684	24.8822	0.0515479	NA	NA
CD39+ secreting CD4 regulatory T cell Absolute Count || id:ebi-a-GCST90001495	Ulcerative colitis	Weighted median	17	0.0441554	0.0360094	0.220117	1.04514	0.973923	1.12157	NA	NA	NA	NA
CD39+ secreting CD4 regulatory T cell %secreting CD4 regulatory T cell || id:ebi-a-GCST90001496	Ulcerative colitis	Inverse variance weighted	13	0.007315	0.026929	0.785899	1.00734	0.955552	1.06194	9.80659	0.632924	0.0940668	0.02357
CD39+ secreting CD4 regulatory T cell %secreting CD4 regulatory T cell || id:ebi-a-GCST90001496	Ulcerative colitis	MR Egger	13	-0.0842705	0.0567725	0.165796	0.919183	0.822387	1.02737	6.44867	0.841815	NA	NA
CD39+ secreting CD4 regulatory T cell %secreting CD4 regulatory T cell || id:ebi-a-GCST90001496	Ulcerative colitis	Weighted median	13	-0.0235045	0.0359891	0.513691	0.97677	0.910244	1.04816	NA	NA	NA	NA
CD39+ secreting CD4 regulatory T cell %CD4 regulatory T cell || id:ebi-a-GCST90001497	Ulcerative colitis	Inverse variance weighted	11	0.000920023	0.0340187	0.978424	1.00092	0.936359	1.06993	13.5464	0.194707	0.571513	0.0115314
CD39+ secreting CD4 regulatory T cell %CD4 regulatory T cell || id:ebi-a-GCST90001497	Ulcerative colitis	MR Egger	11	-0.0404264	0.0787185	0.619932	0.96038	0.82307	1.1206	13.0465	0.160511	NA	NA
CD39+ secreting CD4 regulatory T cell %CD4 regulatory T cell || id:ebi-a-GCST90001497	Ulcerative colitis	Weighted median	11	0.00543442	0.0373587	0.884343	1.00545	0.934458	1.08183	NA	NA	NA	NA
Activated & resting CD4 regulatory T cell Absolute Count || id:ebi-a-GCST90001498	Ulcerative colitis	Inverse variance weighted	11	0.00604918	0.0655485	0.926471	1.00607	0.884771	1.14399	24.6567	0.00603556	0.458652	-0.0323511
Activated & resting CD4 regulatory T cell Absolute Count || id:ebi-a-GCST90001498	Ulcerative colitis	MR Egger	11	0.215655	0.278873	0.459168	1.24067	0.718251	2.14309	23.1171	0.00593869	NA	NA
Activated & resting CD4 regulatory T cell Absolute Count || id:ebi-a-GCST90001498	Ulcerative colitis	Weighted median	11	-0.016973	0.0581783	0.770484	0.98317	0.877216	1.10192	NA	NA	NA	NA
Activated & resting CD4 regulatory T cell %CD4 regulatory T cell || id:ebi-a-GCST90001499	Ulcerative colitis	Inverse variance weighted	13	-0.0337065	0.0323927	0.29808	0.966855	0.907378	1.03023	7.08997	0.851611	0.546729	0.0104875
Activated & resting CD4 regulatory T cell %CD4 regulatory T cell || id:ebi-a-GCST90001499	Ulcerative colitis	MR Egger	13	-0.0874846	0.0923515	0.363832	0.916233	0.76453	1.09804	6.70331	0.822576	NA	NA
Activated & resting CD4 regulatory T cell %CD4 regulatory T cell || id:ebi-a-GCST90001499	Ulcerative colitis	Weighted median	13	-0.00284581	0.0444542	0.948957	0.997158	0.913953	1.08794	NA	NA	NA	NA
Activated & resting CD4 regulatory T cell %CD4+ T cell || id:ebi-a-GCST90001500	Ulcerative colitis	Inverse variance weighted	13	-0.0492232	0.0438792	0.261952	0.951969	0.873518	1.03746	16.7041	0.16107	0.929886	0.00257491
Activated & resting CD4 regulatory T cell %CD4+ T cell || id:ebi-a-GCST90001500	Ulcerative colitis	MR Egger	13	-0.0653427	0.184825	0.730367	0.936746	0.652073	1.3457	16.6918	0.117327	NA	NA
Activated & resting CD4 regulatory T cell %CD4+ T cell || id:ebi-a-GCST90001500	Ulcerative colitis	Weighted median	13	-0.0168649	0.0513401	0.742538	0.983276	0.889148	1.08737	NA	NA	NA	NA
Activated & secreting CD4 regulatory T cell Absolute Count || id:ebi-a-GCST90001501	Ulcerative colitis	Inverse variance weighted	6	0.102228	0.0750241	0.173006	1.10764	0.956171	1.2831	12.1887	0.0322912	0.255824	0.0483995
Activated & secreting CD4 regulatory T cell Absolute Count || id:ebi-a-GCST90001501	Ulcerative colitis	MR Egger	6	-0.116516	0.179301	0.551232	0.890016	0.626287	1.2648	8.47124	0.0757639	NA	NA
Activated & secreting CD4 regulatory T cell Absolute Count || id:ebi-a-GCST90001501	Ulcerative colitis	Weighted median	6	0.0712114	0.0722541	0.324345	1.07381	0.932015	1.23717	NA	NA	NA	NA
Activated & secreting CD4 regulatory T cell %CD4 regulatory T cell || id:ebi-a-GCST90001502	Ulcerative colitis	Inverse variance weighted	12	0.04412	0.0362632	0.223733	1.04511	0.973404	1.12209	13.0352	0.291033	0.0669553	0.0419312
Activated & secreting CD4 regulatory T cell %CD4 regulatory T cell || id:ebi-a-GCST90001502	Ulcerative colitis	MR Egger	12	-0.146743	0.0986747	0.167813	0.863515	0.711667	1.04776	8.81251	0.549985	NA	NA
Activated & secreting CD4 regulatory T cell %CD4 regulatory T cell || id:ebi-a-GCST90001502	Ulcerative colitis	Weighted median	12	0.0355491	0.0467183	0.446702	1.03619	0.945521	1.13555	NA	NA	NA	NA
Activated & secreting CD4 regulatory T cell %CD4+ T cell || id:ebi-a-GCST90001503	Ulcerative colitis	Inverse variance weighted	13	0.0115413	0.0492675	0.814785	1.01161	0.918491	1.11417	26.1992	0.0100583	0.711424	0.00897449
Activated & secreting CD4 regulatory T cell %CD4+ T cell || id:ebi-a-GCST90001503	Ulcerative colitis	MR Egger	13	-0.0377829	0.139613	0.79169	0.962922	0.732402	1.266	25.8603	0.00680767	NA	NA
Activated & secreting CD4 regulatory T cell %CD4+ T cell || id:ebi-a-GCST90001503	Ulcerative colitis	Weighted median	13	-0.0195996	0.0524218	0.708491	0.980591	0.884842	1.0867	NA	NA	NA	NA
CD25++ CD4+ T cell Absolute Count || id:ebi-a-GCST90001504	Ulcerative colitis	Inverse variance weighted	8	0.0275382	0.0746479	0.712196	1.02792	0.888011	1.18987	24.324	0.000999134	0.614057	0.0207111
CD25++ CD4+ T cell Absolute Count || id:ebi-a-GCST90001504	Ulcerative colitis	MR Egger	8	-0.0555794	0.175068	0.761643	0.945937	0.671183	1.33316	23.2296	0.000723103	NA	NA
CD25++ CD4+ T cell Absolute Count || id:ebi-a-GCST90001504	Ulcerative colitis	Weighted median	8	0.00195199	0.054277	0.971312	1.00195	0.900837	1.11442	NA	NA	NA	NA
CD25++ CD4+ T cell %CD4+ T cell || id:ebi-a-GCST90001505	Ulcerative colitis	Inverse variance weighted	12	0.0456933	0.061499	0.457486	1.04675	0.927888	1.18085	42.1537	1.52344e-05	0.239847	0.0290526
CD25++ CD4+ T cell %CD4+ T cell || id:ebi-a-GCST90001505	Ulcerative colitis	MR Egger	12	-0.0775666	0.115437	0.516845	0.925365	0.737992	1.16031	36.4592	7.01712e-05	NA	NA
CD25++ CD4+ T cell %CD4+ T cell || id:ebi-a-GCST90001505	Ulcerative colitis	Weighted median	12	-0.0201514	0.0411207	0.624095	0.98005	0.904161	1.06231	NA	NA	NA	NA
CD25++ CD4+ T cell %T cell || id:ebi-a-GCST90001506	Ulcerative colitis	Inverse variance weighted	7	0.0360638	0.0485877	0.457941	1.03672	0.942548	1.1403	10.1818	0.117201	0.341492	0.0207219
CD25++ CD4+ T cell %T cell || id:ebi-a-GCST90001506	Ulcerative colitis	MR Egger	7	-0.0465194	0.0921841	0.635262	0.954546	0.796761	1.14358	8.34025	0.138454	NA	NA
CD25++ CD4+ T cell %T cell || id:ebi-a-GCST90001506	Ulcerative colitis	Weighted median	7	0.00775614	0.0498683	0.876402	1.00779	0.913944	1.11126	NA	NA	NA	NA
CD25++ CD45RA+ CD4 not regulatory T cell Absolute Count || id:ebi-a-GCST90001507	Ulcerative colitis	Inverse variance weighted	12	-0.0209795	0.0458501	0.647263	0.979239	0.895077	1.07131	18.9027	0.0628627	0.631284	0.0192937
CD25++ CD45RA+ CD4 not regulatory T cell Absolute Count || id:ebi-a-GCST90001507	Ulcerative colitis	MR Egger	12	-0.107964	0.18203	0.566278	0.89766	0.628297	1.2825	18.4506	0.0478223	NA	NA
CD25++ CD45RA+ CD4 not regulatory T cell Absolute Count || id:ebi-a-GCST90001507	Ulcerative colitis	Weighted median	12	-0.0201564	0.0526799	0.702002	0.980045	0.883902	1.08665	NA	NA	NA	NA
CD25++ CD45RA+ CD4 not regulatory T cell %CD4+ T cell || id:ebi-a-GCST90001508	Ulcerative colitis	Inverse variance weighted	11	0.0469775	0.0390328	0.228767	1.0481	0.970905	1.13143	11.6665	0.307997	0.666013	0.0119757
CD25++ CD45RA+ CD4 not regulatory T cell %CD4+ T cell || id:ebi-a-GCST90001508	Ulcerative colitis	MR Egger	11	-0.0177767	0.15073	0.908708	0.98238	0.731098	1.32003	11.414	0.248394	NA	NA
CD25++ CD45RA+ CD4 not regulatory T cell %CD4+ T cell || id:ebi-a-GCST90001508	Ulcerative colitis	Weighted median	11	-0.0146076	0.0536675	0.785478	0.985499	0.887101	1.09481	NA	NA	NA	NA
CD25++ CD45RA+ CD4 not regulatory T cell %T cell || id:ebi-a-GCST90001509	Ulcerative colitis	Inverse variance weighted	6	0.0325335	0.0680463	0.632573	1.03307	0.90408	1.18046	10.4076	0.0644758	0.727687	0.0241136
CD25++ CD45RA+ CD4 not regulatory T cell %T cell || id:ebi-a-GCST90001509	Ulcerative colitis	MR Egger	6	-0.0765746	0.301498	0.812032	0.926284	0.512984	1.67257	10.0568	0.0394822	NA	NA
CD25++ CD45RA+ CD4 not regulatory T cell %T cell || id:ebi-a-GCST90001509	Ulcerative colitis	Weighted median	6	-0.0137306	0.0681116	0.840238	0.986363	0.863096	1.12724	NA	NA	NA	NA
CD25++ CD45RA- CD4 not regulatory T cell Absolute Count || id:ebi-a-GCST90001510	Ulcerative colitis	Inverse variance weighted	4	-0.0504908	0.0536911	0.347016	0.950763	0.855794	1.05627	4.95662	0.175001	0.470058	-0.026885
CD25++ CD45RA- CD4 not regulatory T cell Absolute Count || id:ebi-a-GCST90001510	Ulcerative colitis	MR Egger	4	0.0257266	0.102702	0.825586	1.02606	0.83898	1.25486	3.56461	0.16825	NA	NA
CD25++ CD45RA- CD4 not regulatory T cell Absolute Count || id:ebi-a-GCST90001510	Ulcerative colitis	Weighted median	4	-0.0267623	0.0455254	0.55663	0.973593	0.890482	1.06446	NA	NA	NA	NA
CD25++ CD45RA- CD4 not regulatory T cell %CD4+ T cell || id:ebi-a-GCST90001511	Ulcerative colitis	Inverse variance weighted	15	0.00730525	0.0520525	0.888388	1.00733	0.90963	1.11553	43.6647	6.70305e-05	0.510619	0.0154355
CD25++ CD45RA- CD4 not regulatory T cell %CD4+ T cell || id:ebi-a-GCST90001511	Ulcerative colitis	MR Egger	15	-0.0502935	0.100345	0.624607	0.95095	0.781164	1.15764	42.18	6.11993e-05	NA	NA
CD25++ CD45RA- CD4 not regulatory T cell %CD4+ T cell || id:ebi-a-GCST90001511	Ulcerative colitis	Weighted median	15	-0.0189901	0.0395078	0.630752	0.981189	0.908078	1.06019	NA	NA	NA	NA
CD25++ CD45RA- CD4 not regulatory T cell %T cell || id:ebi-a-GCST90001512	Ulcerative colitis	Inverse variance weighted	13	0.0229641	0.0346958	0.508055	1.02323	0.95596	1.09523	14.7209	0.257054	0.0887009	0.0253077
CD25++ CD45RA- CD4 not regulatory T cell %T cell || id:ebi-a-GCST90001512	Ulcerative colitis	MR Egger	13	-0.0731956	0.0604047	0.250994	0.929419	0.825646	1.04623	11.1775	0.428518	NA	NA
CD25++ CD45RA- CD4 not regulatory T cell %T cell || id:ebi-a-GCST90001512	Ulcerative colitis	Weighted median	13	0.00198792	0.0392297	0.959585	1.00199	0.927834	1.08207	NA	NA	NA	NA
CD4 regulatory T cell Absolute Count || id:ebi-a-GCST90001513	Ulcerative colitis	Inverse variance weighted	11	0.127568	0.071311	0.0736324	1.13606	0.987872	1.30648	31.1473	0.000554752	0.0238661	0.0934802
CD4 regulatory T cell Absolute Count || id:ebi-a-GCST90001513	Ulcerative colitis	MR Egger	11	-0.353394	0.185817	0.0896246	0.702301	0.487924	1.01087	17.1324	0.0466825	NA	NA
CD4 regulatory T cell Absolute Count || id:ebi-a-GCST90001513	Ulcerative colitis	Weighted median	11	0.0958727	0.0611868	0.117142	1.10062	0.976233	1.24085	NA	NA	NA	NA
Hematopoietic Stem Cell Absolute Count || id:ebi-a-GCST90001514	Ulcerative colitis	Inverse variance weighted	12	-0.0134825	0.0324022	0.677339	0.986608	0.925898	1.0513	8.7228	0.647462	0.553524	-0.0127083
Hematopoietic Stem Cell Absolute Count || id:ebi-a-GCST90001514	Ulcerative colitis	MR Egger	12	0.0476096	0.104787	0.659281	1.04876	0.854044	1.28787	8.34696	0.594987	NA	NA
Hematopoietic Stem Cell Absolute Count || id:ebi-a-GCST90001514	Ulcerative colitis	Weighted median	12	-0.00213044	0.0433395	0.960794	0.997872	0.916608	1.08634	NA	NA	NA	NA
Immature Myeloid-Derived Suppressor Cells Absolute Count || id:ebi-a-GCST90001515	Ulcerative colitis	Inverse variance weighted	13	0.00689624	0.0248073	0.781018	1.00692	0.959132	1.05709	12.5156	0.405212	0.655791	0.00752037
Immature Myeloid-Derived Suppressor Cells Absolute Count || id:ebi-a-GCST90001515	Ulcerative colitis	MR Egger	13	-0.0233311	0.0707991	0.747937	0.976939	0.850358	1.12236	12.2812	0.342879	NA	NA
Immature Myeloid-Derived Suppressor Cells Absolute Count || id:ebi-a-GCST90001515	Ulcerative colitis	Weighted median	13	0.00259623	0.0337173	0.938624	1.0026	0.938484	1.0711	NA	NA	NA	NA
Immature Myeloid-Derived Suppressor Cells %CD33dim HLA DR- CD66b- || id:ebi-a-GCST90001516	Ulcerative colitis	Inverse variance weighted	9	-0.0421665	0.0394831	0.285537	0.95871	0.887317	1.03585	13.2211	0.104464	0.0489541	-0.045833
Immature Myeloid-Derived Suppressor Cells %CD33dim HLA DR- CD66b- || id:ebi-a-GCST90001516	Ulcerative colitis	MR Egger	9	0.145387	0.0848553	0.130372	1.15649	0.979288	1.36575	7.31048	0.397284	NA	NA
Immature Myeloid-Derived Suppressor Cells %CD33dim HLA DR- CD66b- || id:ebi-a-GCST90001516	Ulcerative colitis	Weighted median	9	-0.0327523	0.0454936	0.471567	0.967778	0.885219	1.05804	NA	NA	NA	NA
CD33+ HLA DR+ Absolute Count || id:ebi-a-GCST90001517	Ulcerative colitis	Inverse variance weighted	15	0.0102598	0.0279508	0.713568	1.01031	0.956453	1.06721	17.3166	0.239698	0.698858	-0.0080985
CD33+ HLA DR+ Absolute Count || id:ebi-a-GCST90001517	Ulcerative colitis	MR Egger	15	0.0475026	0.098472	0.637545	1.04865	0.864588	1.27189	17.1107	0.194293	NA	NA
CD33+ HLA DR+ Absolute Count || id:ebi-a-GCST90001517	Ulcerative colitis	Weighted median	15	0.0333239	0.0349221	0.339965	1.03389	0.965486	1.10713	NA	NA	NA	NA
CD33+ HLA DR+ CD14- Absolute Count || id:ebi-a-GCST90001518	Ulcerative colitis	Inverse variance weighted	11	0.00578403	0.0281928	0.837447	1.0058	0.95173	1.06294	4.84616	0.901215	0.716786	-0.0064593
CD33+ HLA DR+ CD14- Absolute Count || id:ebi-a-GCST90001518	Ulcerative colitis	MR Egger	11	0.0338296	0.0800406	0.682465	1.03441	0.884219	1.21011	4.706	0.859147	NA	NA
CD33+ HLA DR+ CD14- Absolute Count || id:ebi-a-GCST90001518	Ulcerative colitis	Weighted median	11	0.0339346	0.036482	0.352281	1.03452	0.963127	1.1112	NA	NA	NA	NA
CD33+ HLA DR+ CD14- %CD33+ HLA DR+ || id:ebi-a-GCST90001519	Ulcerative colitis	Inverse variance weighted	11	-0.00921983	0.0333048	0.781909	0.990823	0.92821	1.05766	13.5619	0.19393	0.711763	-0.0127199
CD33+ HLA DR+ CD14- %CD33+ HLA DR+ || id:ebi-a-GCST90001519	Ulcerative colitis	MR Egger	11	0.0432434	0.141899	0.767487	1.04419	0.790667	1.37901	13.3462	0.147558	NA	NA
CD33+ HLA DR+ CD14- %CD33+ HLA DR+ || id:ebi-a-GCST90001519	Ulcerative colitis	Weighted median	11	0.00368115	0.0402069	0.927052	1.00369	0.927628	1.08598	NA	NA	NA	NA
CD33+ HLA DR+ CD14dim Absolute Count || id:ebi-a-GCST90001520	Ulcerative colitis	Inverse variance weighted	12	0.0337259	0.0371138	0.3635	1.0343	0.961734	1.11234	17.5565	0.0924576	0.872205	-0.00472466
CD33+ HLA DR+ CD14dim Absolute Count || id:ebi-a-GCST90001520	Ulcerative colitis	MR Egger	12	0.0543597	0.13093	0.686777	1.05586	0.81688	1.36477	17.5088	0.0638359	NA	NA
CD33+ HLA DR+ CD14dim Absolute Count || id:ebi-a-GCST90001520	Ulcerative colitis	Weighted median	12	0.0398842	0.0411899	0.332895	1.04069	0.959975	1.12819	NA	NA	NA	NA
CD33+ HLA DR+ CD14dim %CD33+ HLA DR+ || id:ebi-a-GCST90001521	Ulcerative colitis	Inverse variance weighted	14	-0.00668889	0.0409838	0.870355	0.993333	0.916661	1.07642	27.2891	0.0113544	0.522395	-0.0211482
CD33+ HLA DR+ CD14dim %CD33+ HLA DR+ || id:ebi-a-GCST90001521	Ulcerative colitis	MR Egger	14	0.107979	0.179	0.557584	1.11402	0.78438	1.5822	26.3362	0.00961707	NA	NA
CD33+ HLA DR+ CD14dim %CD33+ HLA DR+ || id:ebi-a-GCST90001521	Ulcerative colitis	Weighted median	14	-0.0185661	0.0433252	0.668266	0.981605	0.901691	1.0686	NA	NA	NA	NA
CD33- HLA DR- Absolute Count || id:ebi-a-GCST90001522	Ulcerative colitis	Inverse variance weighted	11	0.00588113	0.0376096	0.875739	1.0059	0.934416	1.08285	18.0665	0.0538526	0.0727172	-0.0607101
CD33- HLA DR- Absolute Count || id:ebi-a-GCST90001522	Ulcerative colitis	MR Egger	11	0.237249	0.118507	0.076309	1.26776	1.00499	1.59923	12.3852	0.192453	NA	NA
CD33- HLA DR- Absolute Count || id:ebi-a-GCST90001522	Ulcerative colitis	Weighted median	11	0.00480702	0.0428611	0.910702	1.00482	0.923854	1.09288	NA	NA	NA	NA
CD33- HLA DR+ Absolute Count || id:ebi-a-GCST90001523	Ulcerative colitis	Inverse variance weighted	10	-0.0618578	0.0462353	0.180932	0.940017	0.858577	1.02918	19.3176	0.0226241	0.447749	-0.0329749
CD33- HLA DR+ Absolute Count || id:ebi-a-GCST90001523	Ulcerative colitis	MR Egger	10	0.0952981	0.202444	0.650395	1.09999	0.739714	1.63573	17.8923	0.0220486	NA	NA
CD33- HLA DR+ Absolute Count || id:ebi-a-GCST90001523	Ulcerative colitis	Weighted median	10	-0.00536962	0.0523166	0.918251	0.994645	0.897708	1.10205	NA	NA	NA	NA
Granulocytic Myeloid-Derived Suppressor Cells Absolute Count || id:ebi-a-GCST90001524	Ulcerative colitis	Inverse variance weighted	13	-0.0107245	0.033536	0.749126	0.989333	0.926394	1.05655	18.4159	0.103633	0.911712	-0.00259394
Granulocytic Myeloid-Derived Suppressor Cells Absolute Count || id:ebi-a-GCST90001524	Ulcerative colitis	MR Egger	13	0.000658642	0.106261	0.995165	1.00066	0.812521	1.23236	18.3944	0.0728689	NA	NA
Granulocytic Myeloid-Derived Suppressor Cells Absolute Count || id:ebi-a-GCST90001524	Ulcerative colitis	Weighted median	13	-0.00263882	0.0389347	0.945964	0.997365	0.924085	1.07645	NA	NA	NA	NA
CD33dim HLA DR+ CD11b+ Absolute Count || id:ebi-a-GCST90001525	Ulcerative colitis	Inverse variance weighted	15	-0.0725975	0.0614053	0.237099	0.929975	0.824522	1.04892	82.2824	1.06514e-11	0.239831	0.0610459
CD33dim HLA DR+ CD11b+ Absolute Count || id:ebi-a-GCST90001525	Ulcerative colitis	MR Egger	15	-0.357902	0.239332	0.15868	0.699142	0.437363	1.11761	73.682	1.67382e-10	NA	NA
CD33dim HLA DR+ CD11b+ Absolute Count || id:ebi-a-GCST90001525	Ulcerative colitis	Weighted median	15	0.0199526	0.0384373	0.603695	1.02015	0.946121	1.09998	NA	NA	NA	NA
CD33dim HLA DR+ CD11b+ %CD33dim HLA DR+ || id:ebi-a-GCST90001526	Ulcerative colitis	Inverse variance weighted	11	-0.138166	0.0478183	0.00385992	0.870955	0.793034	0.956531	57.4712	1.08706e-08	0.00154066	0.0944679
CD33dim HLA DR+ CD11b+ %CD33dim HLA DR+ || id:ebi-a-GCST90001526	Ulcerative colitis	MR Egger	11	-0.396031	0.0640784	0.000162651	0.672986	0.593556	0.763046	17.8131	0.0374046	NA	NA
CD33dim HLA DR+ CD11b+ %CD33dim HLA DR+ || id:ebi-a-GCST90001526	Ulcerative colitis	Weighted median	11	-0.209586	0.0435955	1.52814e-06	0.81092	0.744507	0.883257	NA	NA	NA	NA
CD33dim HLA DR+ CD11b- Absolute Count || id:ebi-a-GCST90001527	Ulcerative colitis	Inverse variance weighted	13	0.0371685	0.0767543	0.628206	1.03787	0.89291	1.20636	102.916	1.49112e-16	0.980842	-0.0012116
CD33dim HLA DR+ CD11b- Absolute Count || id:ebi-a-GCST90001527	Ulcerative colitis	MR Egger	13	0.0427942	0.24264	0.863209	1.04372	0.648704	1.67928	102.911	4.7282e-17	NA	NA
CD33dim HLA DR+ CD11b- Absolute Count || id:ebi-a-GCST90001527	Ulcerative colitis	Weighted median	13	0.0182115	0.0389986	0.640516	1.01838	0.943437	1.09927	NA	NA	NA	NA
CD33dim HLA DR+ CD11b- %CD33dim HLA DR+ || id:ebi-a-GCST90001528	Ulcerative colitis	Inverse variance weighted	11	0.155628	0.0398312	9.33737e-05	1.16839	1.08065	1.26326	39.6482	1.954e-05	0.00162302	-0.0727294
CD33dim HLA DR+ CD11b- %CD33dim HLA DR+ || id:ebi-a-GCST90001528	Ulcerative colitis	MR Egger	11	0.360522	0.0517868	6.59871e-05	1.43408	1.29566	1.58728	12.4266	0.190316	NA	NA
CD33dim HLA DR+ CD11b- %CD33dim HLA DR+ || id:ebi-a-GCST90001528	Ulcerative colitis	Weighted median	11	0.207351	0.0394881	1.51282e-07	1.23041	1.13878	1.32943	NA	NA	NA	NA
CD66b++ myeloid cell Absolute Count || id:ebi-a-GCST90001529	Ulcerative colitis	Inverse variance weighted	10	-0.00619625	0.039205	0.874419	0.993823	0.920316	1.0732	13.2105	0.15331	0.914666	0.00361112
CD66b++ myeloid cell Absolute Count || id:ebi-a-GCST90001529	Ulcerative colitis	MR Egger	10	-0.0228413	0.156142	0.887315	0.977418	0.71973	1.32737	13.1903	0.105466	NA	NA
CD66b++ myeloid cell Absolute Count || id:ebi-a-GCST90001529	Ulcerative colitis	Weighted median	10	0.028601	0.0423668	0.499625	1.02901	0.947017	1.11811	NA	NA	NA	NA
Monocytic Myeloid-Derived Suppressor Cells Absolute Count || id:ebi-a-GCST90001530	Ulcerative colitis	Inverse variance weighted	10	-0.100754	0.0613491	0.100528	0.904156	0.801718	1.01968	63.9649	2.29266e-10	0.72009	0.017602
Monocytic Myeloid-Derived Suppressor Cells Absolute Count || id:ebi-a-GCST90001530	Ulcerative colitis	MR Egger	10	-0.156671	0.163855	0.36699	0.854985	0.62013	1.17879	62.8816	1.26424e-10	NA	NA
Monocytic Myeloid-Derived Suppressor Cells Absolute Count || id:ebi-a-GCST90001530	Ulcerative colitis	Weighted median	10	-0.0110763	0.0501686	0.825262	0.988985	0.896366	1.09117	NA	NA	NA	NA
CD33dim HLA DR- Absolute Count || id:ebi-a-GCST90001531	Ulcerative colitis	Inverse variance weighted	9	0.0309347	0.0478007	0.517529	1.03142	0.939174	1.13272	15.5427	0.0494134	0.0981347	0.0444498
CD33dim HLA DR- Absolute Count || id:ebi-a-GCST90001531	Ulcerative colitis	MR Egger	9	-0.172892	0.11462	0.175191	0.841228	0.671965	1.05313	10.2273	0.176056	NA	NA
CD33dim HLA DR- Absolute Count || id:ebi-a-GCST90001531	Ulcerative colitis	Weighted median	9	-0.0438714	0.0516493	0.395654	0.957077	0.864932	1.05904	NA	NA	NA	NA
Basophil Absolute Count || id:ebi-a-GCST90001532	Ulcerative colitis	Inverse variance weighted	12	0.0661103	0.0350573	0.0593248	1.06834	0.997401	1.14433	25.0406	0.00899283	0.0117366	0.0434619
Basophil Absolute Count || id:ebi-a-GCST90001532	Ulcerative colitis	MR Egger	12	-0.0895338	0.0570657	0.147729	0.914357	0.8176	1.02257	12.8699	0.23104	NA	NA
Basophil Absolute Count || id:ebi-a-GCST90001532	Ulcerative colitis	Weighted median	12	0.0370196	0.030916	0.231141	1.03771	0.9767	1.10254	NA	NA	NA	NA
Basophil %CD33dim HLA DR- CD66b- || id:ebi-a-GCST90001533	Ulcerative colitis	Inverse variance weighted	16	0.0325685	0.0250083	0.192812	1.0331	0.983687	1.08501	21.3948	0.124682	0.467534	-0.0106805
Basophil %CD33dim HLA DR- CD66b- || id:ebi-a-GCST90001533	Ulcerative colitis	MR Egger	16	0.0720657	0.0586645	0.239534	1.07473	0.957991	1.20569	20.5751	0.113026	NA	NA
Basophil %CD33dim HLA DR- CD66b- || id:ebi-a-GCST90001533	Ulcerative colitis	Weighted median	16	0.0268542	0.0303713	0.37659	1.02722	0.967854	1.09022	NA	NA	NA	NA
CD45RA- CD4+ T cell Absolute Count || id:ebi-a-GCST90001534	Ulcerative colitis	Inverse variance weighted	9	0.129456	0.0667629	0.0524965	1.13821	0.998602	1.29733	21.7252	0.00545116	0.88335	-0.00633213
CD45RA- CD4+ T cell Absolute Count || id:ebi-a-GCST90001534	Ulcerative colitis	MR Egger	9	0.164526	0.241237	0.517157	1.17883	0.734696	1.89146	21.6536	0.00291415	NA	NA
CD45RA- CD4+ T cell Absolute Count || id:ebi-a-GCST90001534	Ulcerative colitis	Weighted median	9	0.112618	0.0619744	0.0691916	1.1192	0.991187	1.26376	NA	NA	NA	NA
CD45RA- CD4+ T cell %CD4+ T cell || id:ebi-a-GCST90001535	Ulcerative colitis	Inverse variance weighted	15	0.0213621	0.0423523	0.613987	1.02159	0.940213	1.11001	19.436	0.14895	0.953809	-0.00142684
CD45RA- CD4+ T cell %CD4+ T cell || id:ebi-a-GCST90001535	Ulcerative colitis	MR Egger	15	0.0307292	0.164598	0.854784	1.03121	0.746855	1.42382	19.4308	0.110341	NA	NA
CD45RA- CD4+ T cell %CD4+ T cell || id:ebi-a-GCST90001535	Ulcerative colitis	Weighted median	15	0.0555595	0.0531051	0.295461	1.05713	0.952632	1.17309	NA	NA	NA	NA
CD45RA- CD4+ T cell %T cell || id:ebi-a-GCST90001536	Ulcerative colitis	Inverse variance weighted	10	0.0658712	0.0452084	0.145101	1.06809	0.977519	1.16705	9.72945	0.372828	0.67268	-0.0168864
CD45RA- CD4+ T cell %T cell || id:ebi-a-GCST90001536	Ulcerative colitis	MR Egger	10	0.17932	0.26307	0.51471	1.1964	0.71441	2.00358	9.50117	0.301795	NA	NA
CD45RA- CD4+ T cell %T cell || id:ebi-a-GCST90001536	Ulcerative colitis	Weighted median	10	0.0528786	0.064147	0.409749	1.0543	0.929741	1.19555	NA	NA	NA	NA
Central Memory CD4+ T cell Absolute Count || id:ebi-a-GCST90001537	Ulcerative colitis	Inverse variance weighted	15	0.121626	0.0711093	0.0871903	1.12933	0.982408	1.29823	40.7758	0.000192909	0.6326	-0.0225489
Central Memory CD4+ T cell Absolute Count || id:ebi-a-GCST90001537	Ulcerative colitis	MR Egger	15	0.258261	0.288516	0.386988	1.29468	0.735482	2.27903	40.0376	0.000136321	NA	NA
Central Memory CD4+ T cell Absolute Count || id:ebi-a-GCST90001537	Ulcerative colitis	Weighted median	15	0.0613158	0.0683095	0.36939	1.06323	0.93	1.21556	NA	NA	NA	NA
Central Memory CD4+ T cell %CD4+ T cell || id:ebi-a-GCST90001538	Ulcerative colitis	Inverse variance weighted	15	-0.020494	0.034645	0.554156	0.979715	0.915396	1.04855	17.3329	0.238873	0.932392	-0.00191648
Central Memory CD4+ T cell %CD4+ T cell || id:ebi-a-GCST90001538	Ulcerative colitis	MR Egger	15	-0.0104294	0.121786	0.93306	0.989625	0.779478	1.25643	17.3229	0.18496	NA	NA
Central Memory CD4+ T cell %CD4+ T cell || id:ebi-a-GCST90001538	Ulcerative colitis	Weighted median	15	0.0169604	0.042854	0.692273	1.01711	0.935164	1.10623	NA	NA	NA	NA
Central Memory CD4+ T cell %T cell || id:ebi-a-GCST90001539	Ulcerative colitis	Inverse variance weighted	15	-0.0376617	0.0399303	0.345586	0.963039	0.890542	1.04144	17.7143	0.220106	0.335341	-0.0260961
Central Memory CD4+ T cell %T cell || id:ebi-a-GCST90001539	Ulcerative colitis	MR Egger	15	0.132544	0.174748	0.46169	1.14173	0.810615	1.6081	16.4478	0.22579	NA	NA
Central Memory CD4+ T cell %T cell || id:ebi-a-GCST90001539	Ulcerative colitis	Weighted median	15	-0.00405576	0.0472885	0.931652	0.995952	0.907791	1.09268	NA	NA	NA	NA
Naive CD4+ T cell Absolute Count || id:ebi-a-GCST90001540	Ulcerative colitis	Inverse variance weighted	13	0.0849317	0.0742974	0.252984	1.08864	0.941114	1.2593	43.4797	1.87234e-05	0.634426	-0.018025
Naive CD4+ T cell Absolute Count || id:ebi-a-GCST90001540	Ulcerative colitis	MR Egger	13	0.189378	0.226959	0.421797	1.2085	0.77456	1.88555	42.5545	1.29812e-05	NA	NA
Naive CD4+ T cell Absolute Count || id:ebi-a-GCST90001540	Ulcerative colitis	Weighted median	13	0.0558175	0.0665975	0.401957	1.0574	0.928009	1.20484	NA	NA	NA	NA
Naive CD4+ T cell %CD4+ T cell || id:ebi-a-GCST90001541	Ulcerative colitis	Inverse variance weighted	17	-0.00914801	0.0367438	0.803386	0.990894	0.922041	1.06489	17.4251	0.358616	0.262656	-0.0193802
Naive CD4+ T cell %CD4+ T cell || id:ebi-a-GCST90001541	Ulcerative colitis	MR Egger	17	0.114931	0.112633	0.323716	1.1218	0.899577	1.39891	15.9819	0.383258	NA	NA
Naive CD4+ T cell %CD4+ T cell || id:ebi-a-GCST90001541	Ulcerative colitis	Weighted median	17	-0.0101033	0.0491953	0.837281	0.989948	0.898952	1.09015	NA	NA	NA	NA
Effector Memory CD4+ T cell Absolute Count || id:ebi-a-GCST90001542	Ulcerative colitis	Inverse variance weighted	8	0.0483702	0.0596262	0.417237	1.04956	0.933796	1.17967	9.74054	0.20376	0.790694	-0.0110167
Effector Memory CD4+ T cell Absolute Count || id:ebi-a-GCST90001542	Ulcerative colitis	MR Egger	8	0.098325	0.191041	0.625179	1.10332	0.758726	1.60442	9.61709	0.141731	NA	NA
Effector Memory CD4+ T cell Absolute Count || id:ebi-a-GCST90001542	Ulcerative colitis	Weighted median	8	0.111899	0.0725509	0.122987	1.1184	0.970154	1.2893	NA	NA	NA	NA
Effector Memory CD4+ T cell %CD4+ T cell || id:ebi-a-GCST90001543	Ulcerative colitis	Inverse variance weighted	16	-0.0250581	0.038214	0.511997	0.975253	0.904876	1.0511	14.1568	0.51367	0.380272	0.0173476
Effector Memory CD4+ T cell %CD4+ T cell || id:ebi-a-GCST90001543	Ulcerative colitis	MR Egger	16	-0.133045	0.125169	0.305808	0.875426	0.684973	1.11883	13.336	0.500253	NA	NA
Effector Memory CD4+ T cell %CD4+ T cell || id:ebi-a-GCST90001543	Ulcerative colitis	Weighted median	16	-0.054764	0.0530362	0.301802	0.946709	0.853239	1.05042	NA	NA	NA	NA
Effector Memory CD4+ T cell %T cell || id:ebi-a-GCST90001544	Ulcerative colitis	Inverse variance weighted	8	-0.0219941	0.0489439	0.653162	0.978246	0.888763	1.07674	2.82768	0.900472	0.668213	0.0126056
Effector Memory CD4+ T cell %T cell || id:ebi-a-GCST90001544	Ulcerative colitis	MR Egger	8	-0.0942462	0.167705	0.594487	0.910059	0.655113	1.26422	2.62479	0.854249	NA	NA
Effector Memory CD4+ T cell %T cell || id:ebi-a-GCST90001544	Ulcerative colitis	Weighted median	8	-0.0280835	0.0627579	0.654522	0.972307	0.859771	1.09957	NA	NA	NA	NA
Terminally Differentiated CD4+ T cell Absolute Count || id:ebi-a-GCST90001545	Ulcerative colitis	Inverse variance weighted	6	-0.0132065	0.0866854	0.878911	0.98688	0.832677	1.16964	15.2094	0.00950414	0.727384	-0.0237322
Terminally Differentiated CD4+ T cell Absolute Count || id:ebi-a-GCST90001545	Ulcerative colitis	MR Egger	6	0.109108	0.340636	0.76477	1.11528	0.572045	2.1744	14.6955	0.00537629	NA	NA
Terminally Differentiated CD4+ T cell Absolute Count || id:ebi-a-GCST90001545	Ulcerative colitis	Weighted median	6	-0.0624336	0.0758309	0.410323	0.939475	0.809724	1.09002	NA	NA	NA	NA
Terminally Differentiated CD4+ T cell %CD4+ T cell || id:ebi-a-GCST90001546	Ulcerative colitis	Inverse variance weighted	12	0.00556237	0.0894663	0.950425	1.00558	0.843841	1.19831	45.3959	4.13276e-06	0.542882	0.0318812
Terminally Differentiated CD4+ T cell %CD4+ T cell || id:ebi-a-GCST90001546	Ulcerative colitis	MR Egger	12	-0.22206	0.372894	0.56474	0.800868	0.385609	1.66332	43.6635	3.78281e-06	NA	NA
Terminally Differentiated CD4+ T cell %CD4+ T cell || id:ebi-a-GCST90001546	Ulcerative colitis	Weighted median	12	0.0210506	0.0616175	0.732626	1.02127	0.905091	1.15237	NA	NA	NA	NA
Terminally Differentiated CD4+ T cell %T cell || id:ebi-a-GCST90001547	Ulcerative colitis	Inverse variance weighted	14	-0.00285814	0.0817951	0.972125	0.997146	0.849441	1.17053	45.5592	1.68764e-05	0.371801	0.0411443
Terminally Differentiated CD4+ T cell %T cell || id:ebi-a-GCST90001547	Ulcerative colitis	MR Egger	14	-0.302103	0.332853	0.381947	0.739262	0.385006	1.41948	42.5098	2.73269e-05	NA	NA
Terminally Differentiated CD4+ T cell %T cell || id:ebi-a-GCST90001547	Ulcerative colitis	Weighted median	14	0.0401018	0.0595691	0.500821	1.04092	0.926211	1.16983	NA	NA	NA	NA
Central Memory CD8+ T cell Absolute Count || id:ebi-a-GCST90001548	Ulcerative colitis	Inverse variance weighted	17	0.0464728	0.0498804	0.3515	1.04757	0.95	1.15516	24.7558	0.0742474	0.8397	0.00558575
Central Memory CD8+ T cell Absolute Count || id:ebi-a-GCST90001548	Ulcerative colitis	MR Egger	17	0.0153988	0.159501	0.924367	1.01552	0.742878	1.38822	24.6861	0.0543212	NA	NA
Central Memory CD8+ T cell Absolute Count || id:ebi-a-GCST90001548	Ulcerative colitis	Weighted median	17	0.0265711	0.0612086	0.664211	1.02693	0.910831	1.15782	NA	NA	NA	NA
Central Memory CD8+ T cell %CD8+ T cell || id:ebi-a-GCST90001549	Ulcerative colitis	Inverse variance weighted	19	-0.0219972	0.0332766	0.508586	0.978243	0.916476	1.04417	13.7933	0.742463	0.545676	0.00968171
Central Memory CD8+ T cell %CD8+ T cell || id:ebi-a-GCST90001549	Ulcerative colitis	MR Egger	19	-0.0800657	0.0998834	0.433851	0.923056	0.758937	1.12267	13.4131	0.708121	NA	NA
Central Memory CD8+ T cell %CD8+ T cell || id:ebi-a-GCST90001549	Ulcerative colitis	Weighted median	19	-0.044897	0.0440704	0.308319	0.956096	0.876977	1.04235	NA	NA	NA	NA
Central Memory CD8+ T cell %T cell || id:ebi-a-GCST90001550	Ulcerative colitis	Inverse variance weighted	13	0.0318372	0.0453807	0.482955	1.03235	0.944491	1.12838	14.2062	0.287737	0.447792	-0.0194751
Central Memory CD8+ T cell %T cell || id:ebi-a-GCST90001550	Ulcerative colitis	MR Egger	13	0.160184	0.169438	0.364766	1.17373	0.842052	1.63604	13.4485	0.265022	NA	NA
Central Memory CD8+ T cell %T cell || id:ebi-a-GCST90001550	Ulcerative colitis	Weighted median	13	0.0333898	0.0597189	0.576083	1.03395	0.919745	1.16234	NA	NA	NA	NA
Naive CD8+ T cell Absolute Count || id:ebi-a-GCST90001551	Ulcerative colitis	Inverse variance weighted	14	-0.0258994	0.0665319	0.69707	0.974433	0.855301	1.11016	22.4487	0.0487877	0.597353	-0.0168054
Naive CD8+ T cell Absolute Count || id:ebi-a-GCST90001551	Ulcerative colitis	MR Egger	14	0.107392	0.255011	0.681107	1.11337	0.675414	1.83531	21.9112	0.0385276	NA	NA
Naive CD8+ T cell Absolute Count || id:ebi-a-GCST90001551	Ulcerative colitis	Weighted median	14	-0.00475128	0.0728159	0.947974	0.99526	0.862888	1.14794	NA	NA	NA	NA
Naive CD8+ T cell %CD8+ T cell || id:ebi-a-GCST90001552	Ulcerative colitis	Inverse variance weighted	13	-0.0570927	0.0522636	0.274658	0.944507	0.852545	1.04639	14.0515	0.297434	0.892075	-0.00315969
Naive CD8+ T cell %CD8+ T cell || id:ebi-a-GCST90001552	Ulcerative colitis	MR Egger	13	-0.0299889	0.202673	0.885046	0.970456	0.652315	1.44376	14.0269	0.23151	NA	NA
Naive CD8+ T cell %CD8+ T cell || id:ebi-a-GCST90001552	Ulcerative colitis	Weighted median	13	-0.0844055	0.0672075	0.209154	0.919059	0.805629	1.04846	NA	NA	NA	NA
Naive CD8+ T cell %T cell || id:ebi-a-GCST90001553	Ulcerative colitis	Inverse variance weighted	14	0.0793323	0.0527674	0.132727	1.08256	0.976196	1.20052	11.1008	0.602377	0.564127	0.0168177
Naive CD8+ T cell %T cell || id:ebi-a-GCST90001553	Ulcerative colitis	MR Egger	14	-0.0762899	0.267642	0.78047	0.926548	0.548335	1.56563	10.749	0.550543	NA	NA
Naive CD8+ T cell %T cell || id:ebi-a-GCST90001553	Ulcerative colitis	Weighted median	14	0.00999962	0.0750567	0.894013	1.01005	0.871873	1.17013	NA	NA	NA	NA
Effector Memory CD8+ T cell Absolute Count || id:ebi-a-GCST90001554	Ulcerative colitis	Inverse variance weighted	15	0.0156055	0.0370366	0.673497	1.01573	0.944607	1.0922	16.9234	0.260281	0.831311	-0.00474372
Effector Memory CD8+ T cell Absolute Count || id:ebi-a-GCST90001554	Ulcerative colitis	MR Egger	15	0.0436653	0.134681	0.750934	1.04463	0.802271	1.36021	16.8622	0.205682	NA	NA
Effector Memory CD8+ T cell Absolute Count || id:ebi-a-GCST90001554	Ulcerative colitis	Weighted median	15	0.048271	0.0505303	0.339432	1.04946	0.950499	1.15871	NA	NA	NA	NA
Effector Memory CD8+ T cell %CD8+ T cell || id:ebi-a-GCST90001555	Ulcerative colitis	Inverse variance weighted	9	0.0667693	0.0641404	0.297882	1.06905	0.942758	1.21226	13.584	0.093275	0.0827283	0.0748309
Effector Memory CD8+ T cell %CD8+ T cell || id:ebi-a-GCST90001555	Ulcerative colitis	MR Egger	9	-0.471913	0.271756	0.126044	0.623808	0.366208	1.06261	8.57133	0.284914	NA	NA
Effector Memory CD8+ T cell %CD8+ T cell || id:ebi-a-GCST90001555	Ulcerative colitis	Weighted median	9	0.0346754	0.0686571	0.613522	1.03528	0.904935	1.18441	NA	NA	NA	NA
Effector Memory CD8+ T cell %T cell || id:ebi-a-GCST90001556	Ulcerative colitis	Inverse variance weighted	7	0.0887499	0.143512	0.536302	1.09281	0.824867	1.44778	57.0363	1.79625e-10	0.708287	0.0436467
Effector Memory CD8+ T cell %T cell || id:ebi-a-GCST90001556	Ulcerative colitis	MR Egger	7	-0.164951	0.65875	0.812242	0.847936	0.233144	3.08391	55.3	1.1324e-10	NA	NA
Effector Memory CD8+ T cell %T cell || id:ebi-a-GCST90001556	Ulcerative colitis	Weighted median	7	0.0390929	0.0691089	0.571617	1.03987	0.908137	1.19071	NA	NA	NA	NA
Terminally Differentiated CD8+ T cell Absolute Count || id:ebi-a-GCST90001557	Ulcerative colitis	Inverse variance weighted	12	-0.00531239	0.0538288	0.921384	0.994702	0.895103	1.10538	18.8094	0.064601	0.491638	0.0278991
Terminally Differentiated CD8+ T cell Absolute Count || id:ebi-a-GCST90001557	Ulcerative colitis	MR Egger	12	-0.150378	0.210543	0.491413	0.860383	0.569474	1.2999	17.8974	0.0567193	NA	NA
Terminally Differentiated CD8+ T cell Absolute Count || id:ebi-a-GCST90001557	Ulcerative colitis	Weighted median	12	-0.0727314	0.0625979	0.245283	0.929851	0.822486	1.05123	NA	NA	NA	NA
Terminally Differentiated CD8+ T cell %CD8+ T cell || id:ebi-a-GCST90001558	Ulcerative colitis	Inverse variance weighted	14	-0.0732939	0.0501465	0.143852	0.929328	0.842332	1.02531	25.5617	0.0194558	0.407365	0.0323812
Terminally Differentiated CD8+ T cell %CD8+ T cell || id:ebi-a-GCST90001558	Ulcerative colitis	MR Egger	14	-0.238826	0.19933	0.25399	0.787552	0.532852	1.164	24.0821	0.0198242	NA	NA
Terminally Differentiated CD8+ T cell %CD8+ T cell || id:ebi-a-GCST90001558	Ulcerative colitis	Weighted median	14	-0.0495683	0.0482279	0.304047	0.95164	0.865805	1.04598	NA	NA	NA	NA
Terminally Differentiated CD8+ T cell %T cell || id:ebi-a-GCST90001559	Ulcerative colitis	Inverse variance weighted	12	-0.0518986	0.0425061	0.222098	0.949425	0.873532	1.03191	13.5814	0.25703	0.246592	0.0357133
Terminally Differentiated CD8+ T cell %T cell || id:ebi-a-GCST90001559	Ulcerative colitis	MR Egger	12	-0.247562	0.164322	0.162841	0.780702	0.565733	1.07736	11.7948	0.299021	NA	NA
Terminally Differentiated CD8+ T cell %T cell || id:ebi-a-GCST90001559	Ulcerative colitis	Weighted median	12	-0.0175213	0.0535632	0.743582	0.982631	0.884701	1.0914	NA	NA	NA	NA
CD45RA+ CD8+ T cell Absolute Count || id:ebi-a-GCST90001560	Ulcerative colitis	Inverse variance weighted	11	-0.258484	0.182296	0.156209	0.772221	0.540217	1.10386	147.252	1.36923e-26	0.419589	0.0940913
CD45RA+ CD8+ T cell Absolute Count || id:ebi-a-GCST90001560	Ulcerative colitis	MR Egger	11	-0.889637	0.768807	0.276993	0.410805	0.0910361	1.85378	136.41	5.67919e-25	NA	NA
CD45RA+ CD8+ T cell Absolute Count || id:ebi-a-GCST90001560	Ulcerative colitis	Weighted median	11	0.0428847	0.0723307	0.553249	1.04382	0.905848	1.2028	NA	NA	NA	NA
CD45RA+ CD8+ T cell %CD8+ T cell || id:ebi-a-GCST90001561	Ulcerative colitis	Inverse variance weighted	7	-0.0400338	0.0874117	0.646958	0.960757	0.809482	1.1403	15.0423	0.0199304	0.108744	-0.0942359
CD45RA+ CD8+ T cell %CD8+ T cell || id:ebi-a-GCST90001561	Ulcerative colitis	MR Egger	7	0.618662	0.345508	0.133364	1.85644	0.943147	3.65413	8.54634	0.128586	NA	NA
CD45RA+ CD8+ T cell %CD8+ T cell || id:ebi-a-GCST90001561	Ulcerative colitis	Weighted median	7	0.0273887	0.0764769	0.720246	1.02777	0.884701	1.19397	NA	NA	NA	NA
CD45RA+ CD8+ T cell %T cell || id:ebi-a-GCST90001562	Ulcerative colitis	Inverse variance weighted	11	-0.0306041	0.0869987	0.725006	0.969859	0.817813	1.15017	34.7748	0.000136406	0.397762	-0.0467827
CD45RA+ CD8+ T cell %T cell || id:ebi-a-GCST90001562	Ulcerative colitis	MR Egger	11	0.288299	0.369819	0.455656	1.33416	0.646264	2.75425	31.9747	0.000201143	NA	NA
CD45RA+ CD8+ T cell %T cell || id:ebi-a-GCST90001562	Ulcerative colitis	Weighted median	11	0.118714	0.0783341	0.129649	1.12605	0.965779	1.31291	NA	NA	NA	NA
Central Memory CD4-CD8- T cell %CD4-CD8- T cell || id:ebi-a-GCST90001564	Ulcerative colitis	Inverse variance weighted	9	-0.0362345	0.0773406	0.639423	0.964414	0.828762	1.12227	17.1526	0.028559	0.932689	-0.00347958
Central Memory CD4-CD8- T cell %CD4-CD8- T cell || id:ebi-a-GCST90001564	Ulcerative colitis	MR Egger	9	-0.0128039	0.280103	0.964817	0.987278	0.570178	1.7095	17.1338	0.0165534	NA	NA
Central Memory CD4-CD8- T cell %CD4-CD8- T cell || id:ebi-a-GCST90001564	Ulcerative colitis	Weighted median	9	-0.0107217	0.0734919	0.884009	0.989336	0.856616	1.14262	NA	NA	NA	NA
Central Memory CD4-CD8- T cell %T cell || id:ebi-a-GCST90001565	Ulcerative colitis	Inverse variance weighted	7	0.113934	0.0543262	0.0359745	1.12068	1.00748	1.24659	6.41812	0.378016	0.11371	-0.051468
Central Memory CD4-CD8- T cell %T cell || id:ebi-a-GCST90001565	Ulcerative colitis	MR Egger	7	0.449344	0.182889	0.057445	1.56728	1.09514	2.24298	2.75233	0.738104	NA	NA
Central Memory CD4-CD8- T cell %T cell || id:ebi-a-GCST90001565	Ulcerative colitis	Weighted median	7	0.0436736	0.0718989	0.543565	1.04464	0.907331	1.20273	NA	NA	NA	NA
Naive CD4-CD8- T cell Absolute Count || id:ebi-a-GCST90001566	Ulcerative colitis	Inverse variance weighted	10	0.0938248	0.0601222	0.118626	1.09837	0.976271	1.23573	11.7787	0.226075	0.994898	-0.000201549
Naive CD4-CD8- T cell Absolute Count || id:ebi-a-GCST90001566	Ulcerative colitis	MR Egger	10	0.0952016	0.218221	0.674181	1.09988	0.71712	1.68694	11.7786	0.161358	NA	NA
Naive CD4-CD8- T cell Absolute Count || id:ebi-a-GCST90001566	Ulcerative colitis	Weighted median	10	0.0682059	0.0741509	0.357664	1.07059	0.92577	1.23805	NA	NA	NA	NA
Naive CD4-CD8- T cell %CD4-CD8- T cell || id:ebi-a-GCST90001567	Ulcerative colitis	Inverse variance weighted	12	-0.0677684	0.074955	0.365932	0.934477	0.806799	1.08236	31.7866	0.000825233	0.0565408	0.15824
Naive CD4-CD8- T cell %CD4-CD8- T cell || id:ebi-a-GCST90001567	Ulcerative colitis	MR Egger	12	-1.33799	0.592873	0.0476272	0.262372	0.0820833	0.838651	21.7032	0.01669	NA	NA
Naive CD4-CD8- T cell %CD4-CD8- T cell || id:ebi-a-GCST90001567	Ulcerative colitis	Weighted median	12	-0.0312049	0.0744662	0.675181	0.969277	0.837647	1.12159	NA	NA	NA	NA
Naive CD4-CD8- T cell %T cell || id:ebi-a-GCST90001568	Ulcerative colitis	Inverse variance weighted	14	0.0345705	0.0590301	0.558116	1.03518	0.922075	1.16215	22.3866	0.049654	0.750957	0.0103967
Naive CD4-CD8- T cell %T cell || id:ebi-a-GCST90001568	Ulcerative colitis	MR Egger	14	-0.0370788	0.228949	0.874038	0.9636	0.615194	1.50932	22.1915	0.0354284	NA	NA
Naive CD4-CD8- T cell %T cell || id:ebi-a-GCST90001568	Ulcerative colitis	Weighted median	14	0.0621826	0.0669788	0.353204	1.06416	0.933237	1.21344	NA	NA	NA	NA
Effector Memory CD4-CD8- T cell Absolute Count || id:ebi-a-GCST90001569	Ulcerative colitis	Inverse variance weighted	14	-0.00370574	0.0582541	0.949278	0.996301	0.888799	1.11681	29.0521	0.00643543	0.57043	0.0207974
Effector Memory CD4-CD8- T cell Absolute Count || id:ebi-a-GCST90001569	Ulcerative colitis	MR Egger	14	-0.137512	0.237023	0.572538	0.871524	0.547673	1.38688	28.2508	0.00508301	NA	NA
Effector Memory CD4-CD8- T cell Absolute Count || id:ebi-a-GCST90001569	Ulcerative colitis	Weighted median	14	-0.0334046	0.0632142	0.597198	0.967147	0.854444	1.09472	NA	NA	NA	NA
Effector Memory CD4-CD8- T cell %CD4-CD8- T cell || id:ebi-a-GCST90001570	Ulcerative colitis	Inverse variance weighted	13	0.0070996	0.0416513	0.864654	1.00712	0.928173	1.09279	16.1759	0.183311	0.678305	0.0126446
Effector Memory CD4-CD8- T cell %CD4-CD8- T cell || id:ebi-a-GCST90001570	Ulcerative colitis	MR Egger	13	-0.0745588	0.196471	0.711548	0.928153	0.63151	1.36414	15.9133	0.144379	NA	NA
Effector Memory CD4-CD8- T cell %CD4-CD8- T cell || id:ebi-a-GCST90001570	Ulcerative colitis	Weighted median	13	0.00987558	0.0504096	0.844683	1.00992	0.914912	1.1148	NA	NA	NA	NA
Effector Memory CD4-CD8- T cell %T cell || id:ebi-a-GCST90001571	Ulcerative colitis	Inverse variance weighted	17	0.0232053	0.0565214	0.681397	1.02348	0.916149	1.14338	40.0617	0.000762609	0.78534	-0.00917778
Effector Memory CD4-CD8- T cell %T cell || id:ebi-a-GCST90001571	Ulcerative colitis	MR Egger	17	0.0724447	0.186874	0.703709	1.07513	0.745404	1.55072	39.8574	0.000476532	NA	NA
Effector Memory CD4-CD8- T cell %T cell || id:ebi-a-GCST90001571	Ulcerative colitis	Weighted median	17	-0.0170812	0.0552149	0.757049	0.983064	0.88223	1.09542	NA	NA	NA	NA
Terminally Differentiated CD4-CD8- T cell Absolute Count || id:ebi-a-GCST90001572	Ulcerative colitis	Inverse variance weighted	15	-0.015041	0.0358722	0.675002	0.985072	0.91819	1.05682	13.5442	0.484191	0.755744	0.00662149
Terminally Differentiated CD4-CD8- T cell Absolute Count || id:ebi-a-GCST90001572	Ulcerative colitis	MR Egger	15	-0.0581095	0.140377	0.685657	0.943547	0.716592	1.24238	13.4398	0.414441	NA	NA
Terminally Differentiated CD4-CD8- T cell Absolute Count || id:ebi-a-GCST90001572	Ulcerative colitis	Weighted median	15	-0.00623569	0.0478732	0.896365	0.993784	0.904777	1.09155	NA	NA	NA	NA
Terminally Differentiated CD4-CD8- T cell %CD4-CD8- T cell || id:ebi-a-GCST90001573	Ulcerative colitis	Inverse variance weighted	16	-0.0146851	0.0575793	0.798692	0.985422	0.880258	1.10315	39.2729	0.000583358	0.69668	0.0159639
Terminally Differentiated CD4-CD8- T cell %CD4-CD8- T cell || id:ebi-a-GCST90001573	Ulcerative colitis	MR Egger	16	-0.11982	0.270766	0.664873	0.887081	0.521774	1.50815	38.8336	0.000386953	NA	NA
Terminally Differentiated CD4-CD8- T cell %CD4-CD8- T cell || id:ebi-a-GCST90001573	Ulcerative colitis	Weighted median	16	-0.0237575	0.0496779	0.632486	0.976522	0.885922	1.07639	NA	NA	NA	NA
Terminally Differentiated CD4-CD8- T cell %T cell || id:ebi-a-GCST90001574	Ulcerative colitis	Inverse variance weighted	12	-0.0191246	0.0453754	0.673408	0.981057	0.897573	1.07231	16.0722	0.13847	0.517236	0.0185415
Terminally Differentiated CD4-CD8- T cell %T cell || id:ebi-a-GCST90001574	Ulcerative colitis	MR Egger	12	-0.134134	0.177535	0.467352	0.874473	0.617483	1.23842	15.3792	0.118837	NA	NA
Terminally Differentiated CD4-CD8- T cell %T cell || id:ebi-a-GCST90001574	Ulcerative colitis	Weighted median	12	0.0108941	0.0509259	0.830609	1.01095	0.914918	1.11707	NA	NA	NA	NA
Naive CD4+ T cell %T cell || id:ebi-a-GCST90001575	Ulcerative colitis	Inverse variance weighted	22	-0.0170169	0.043952	0.69863	0.983127	0.90198	1.07157	41.3569	0.00506364	0.996704	-9.025e-05
Naive CD4+ T cell %T cell || id:ebi-a-GCST90001575	Ulcerative colitis	MR Egger	22	-0.0164532	0.142096	0.908974	0.983681	0.74456	1.2996	41.3569	0.00335122	NA	NA
Naive CD4+ T cell %T cell || id:ebi-a-GCST90001575	Ulcerative colitis	Weighted median	22	0.00101434	0.048459	0.9833	1.00101	0.910314	1.10075	NA	NA	NA	NA
Transitional B cell %B cell || id:ebi-a-GCST90001576	Ulcerative colitis	Inverse variance weighted	10	0.0906049	0.164874	0.582634	1.09484	0.792512	1.51249	120.185	1.2245e-21	0.974598	-0.00323273
Transitional B cell %B cell || id:ebi-a-GCST90001576	Ulcerative colitis	MR Egger	10	0.112157	0.67896	0.872893	1.11869	0.295642	4.23303	120.169	3.05942e-22	NA	NA
Transitional B cell %B cell || id:ebi-a-GCST90001576	Ulcerative colitis	Weighted median	10	-0.0674325	0.0808104	0.404026	0.934791	0.797861	1.09522	NA	NA	NA	NA
Transitional B cell Absolute Count || id:ebi-a-GCST90001577	Ulcerative colitis	Inverse variance weighted	18	-0.0228945	0.0475945	0.630494	0.977366	0.890315	1.07293	29.8051	0.0277852	0.573677	-0.012464
Transitional B cell Absolute Count || id:ebi-a-GCST90001577	Ulcerative colitis	MR Egger	18	0.0601614	0.15253	0.698475	1.06201	0.787575	1.43207	29.2029	0.0226033	NA	NA
Transitional B cell Absolute Count || id:ebi-a-GCST90001577	Ulcerative colitis	Weighted median	18	-0.00443034	0.0599174	0.941058	0.995579	0.885265	1.11964	NA	NA	NA	NA
Transitional B cell %lymphocyte || id:ebi-a-GCST90001578	Ulcerative colitis	Inverse variance weighted	18	-0.0421764	0.0449555	0.348151	0.958701	0.877842	1.04701	25.4769	0.0845322	0.790376	-0.00671944
Transitional B cell %lymphocyte || id:ebi-a-GCST90001578	Ulcerative colitis	MR Egger	18	0.00620416	0.184856	0.973641	1.00622	0.700393	1.4456	25.3611	0.0637071	NA	NA
Transitional B cell %lymphocyte || id:ebi-a-GCST90001578	Ulcerative colitis	Weighted median	18	0.00892337	0.0545977	0.870173	1.00896	0.906569	1.12292	NA	NA	NA	NA
CD14- CD16+ monocyte Absolute Count || id:ebi-a-GCST90001579	Ulcerative colitis	Inverse variance weighted	12	0.0125109	0.0365224	0.731935	1.01259	0.942638	1.08773	9.47417	0.578211	0.230074	0.0222348
CD14- CD16+ monocyte Absolute Count || id:ebi-a-GCST90001579	Ulcerative colitis	MR Egger	12	-0.0861073	0.0853657	0.336908	0.917496	0.776139	1.0846	7.84056	0.644407	NA	NA
CD14- CD16+ monocyte Absolute Count || id:ebi-a-GCST90001579	Ulcerative colitis	Weighted median	12	-0.01843	0.0509572	0.717594	0.981739	0.888424	1.08485	NA	NA	NA	NA
CD14+ CD16+ monocyte Absolute Count || id:ebi-a-GCST90001580	Ulcerative colitis	Inverse variance weighted	11	0.0101026	0.0654722	0.877371	1.01015	0.888498	1.14847	41.1858	1.04606e-05	0.256707	0.0302696
CD14+ CD16+ monocyte Absolute Count || id:ebi-a-GCST90001580	Ulcerative colitis	MR Egger	11	-0.0846318	0.101066	0.424051	0.918851	0.75373	1.12014	35.4144	5.03421e-05	NA	NA
CD14+ CD16+ monocyte Absolute Count || id:ebi-a-GCST90001580	Ulcerative colitis	Weighted median	11	-0.0408807	0.0390185	0.294764	0.959944	0.889268	1.03624	NA	NA	NA	NA
CD14- CD16- Absolute Count || id:ebi-a-GCST90001581	Ulcerative colitis	Inverse variance weighted	14	0.15285	0.0444514	0.000584737	1.16515	1.06793	1.27122	20.9575	0.0737729	0.180234	-0.0341584
CD14- CD16- Absolute Count || id:ebi-a-GCST90001581	Ulcerative colitis	MR Egger	14	0.341569	0.139362	0.0305402	1.40715	1.07081	1.84914	17.932	0.117772	NA	NA
CD14- CD16- Absolute Count || id:ebi-a-GCST90001581	Ulcerative colitis	Weighted median	14	0.111621	0.0491274	0.0230821	1.11809	1.01545	1.2311	NA	NA	NA	NA
CD14+ CD16- monocyte Absolute Count || id:ebi-a-GCST90001582	Ulcerative colitis	Inverse variance weighted	17	-0.0220336	0.0591999	0.709752	0.978207	0.871042	1.09856	46.3993	8.44395e-05	0.733613	0.0117886
CD14+ CD16- monocyte Absolute Count || id:ebi-a-GCST90001582	Ulcerative colitis	MR Egger	17	-0.0991971	0.230731	0.673362	0.905564	0.576126	1.42338	46.0304	5.25808e-05	NA	NA
CD14+ CD16- monocyte Absolute Count || id:ebi-a-GCST90001582	Ulcerative colitis	Weighted median	17	-0.0108401	0.0550079	0.843777	0.989218	0.888114	1.10183	NA	NA	NA	NA
Monocyte Absolute Count || id:ebi-a-GCST90001583	Ulcerative colitis	Inverse variance weighted	14	-0.108137	0.0581221	0.0628118	0.897504	0.80087	1.0058	29.2976	0.0059382	0.776046	-0.014024
Monocyte Absolute Count || id:ebi-a-GCST90001583	Ulcerative colitis	MR Egger	14	-0.0123686	0.334617	0.971122	0.987708	0.512621	1.9031	29.0924	0.00381744	NA	NA
Monocyte Absolute Count || id:ebi-a-GCST90001583	Ulcerative colitis	Weighted median	14	-0.00178073	0.0557073	0.974499	0.998221	0.894968	1.11339	NA	NA	NA	NA
CD14- CD16+ monocyte %monocyte || id:ebi-a-GCST90001584	Ulcerative colitis	Inverse variance weighted	13	0.0629161	0.0404769	0.120096	1.06494	0.983715	1.15287	14.8944	0.247262	0.0384365	0.0335707
CD14- CD16+ monocyte %monocyte || id:ebi-a-GCST90001584	Ulcerative colitis	MR Egger	13	-0.137674	0.0927431	0.165766	0.871382	0.726548	1.04509	9.36839	0.587928	NA	NA
CD14- CD16+ monocyte %monocyte || id:ebi-a-GCST90001584	Ulcerative colitis	Weighted median	13	0.0321604	0.0518903	0.535405	1.03268	0.932819	1.14324	NA	NA	NA	NA
CD14+ CD16+ monocyte %monocyte || id:ebi-a-GCST90001585	Ulcerative colitis	Inverse variance weighted	14	-0.00413434	0.0315594	0.895774	0.995874	0.93614	1.05942	16.6016	0.218163	0.137374	0.0245022
CD14+ CD16+ monocyte %monocyte || id:ebi-a-GCST90001585	Ulcerative colitis	MR Egger	14	-0.0717471	0.0519098	0.192111	0.930766	0.840725	1.03045	13.7067	0.319827	NA	NA
CD14+ CD16+ monocyte %monocyte || id:ebi-a-GCST90001585	Ulcerative colitis	Weighted median	14	-0.0432047	0.0344512	0.209812	0.957715	0.895181	1.02462	NA	NA	NA	NA
CD14+ CD16- monocyte %monocyte || id:ebi-a-GCST90001586	Ulcerative colitis	Inverse variance weighted	14	-0.014459	0.0410532	0.724688	0.985645	0.909443	1.06823	17.6782	0.170123	0.0346568	-0.0313958
CD14+ CD16- monocyte %monocyte || id:ebi-a-GCST90001586	Ulcerative colitis	MR Egger	14	0.143086	0.0749363	0.0803996	1.15383	0.996218	1.33638	12.004	0.445361	NA	NA
CD14+ CD16- monocyte %monocyte || id:ebi-a-GCST90001586	Ulcerative colitis	Weighted median	14	0.0397855	0.0495831	0.42232	1.04059	0.944219	1.14679	NA	NA	NA	NA
CD16+ monocyte %monocyte || id:ebi-a-GCST90001587	Ulcerative colitis	Inverse variance weighted	15	0.0156475	0.0354146	0.658607	1.01577	0.947655	1.08878	16.1055	0.306972	0.0734751	0.0241141
CD16+ monocyte %monocyte || id:ebi-a-GCST90001587	Ulcerative colitis	MR Egger	15	-0.115251	0.0749032	0.147864	0.891142	0.769464	1.03206	12.3149	0.502003	NA	NA
CD16+ monocyte %monocyte || id:ebi-a-GCST90001587	Ulcerative colitis	Weighted median	15	-0.0265599	0.0455571	0.559892	0.97379	0.890607	1.06474	NA	NA	NA	NA
T/B cell || id:ebi-a-GCST90001588	Ulcerative colitis	Inverse variance weighted	18	0.041806	0.0365636	0.252882	1.04269	0.970583	1.12016	23.3125	0.139349	0.173558	0.0301126
T/B cell || id:ebi-a-GCST90001588	Ulcerative colitis	MR Egger	18	-0.154319	0.142199	0.293899	0.856999	0.648542	1.13246	20.6892	0.190769	NA	NA
T/B cell || id:ebi-a-GCST90001588	Ulcerative colitis	Weighted median	18	0.0325128	0.0448389	0.468389	1.03305	0.946134	1.12794	NA	NA	NA	NA
CD4+/CD8+ T cell || id:ebi-a-GCST90001589	Ulcerative colitis	Inverse variance weighted	11	0.0999829	0.0779544	0.199638	1.10515	0.948562	1.28759	33.5963	0.000216138	0.52973	0.0271879
CD4+/CD8+ T cell || id:ebi-a-GCST90001589	Ulcerative colitis	MR Egger	11	-0.0643039	0.263879	0.812937	0.93772	0.559056	1.57286	32.074	0.000193344	NA	NA
CD4+/CD8+ T cell || id:ebi-a-GCST90001589	Ulcerative colitis	Weighted median	11	0.0635133	0.0678281	0.349074	1.06557	0.932926	1.21708	NA	NA	NA	NA
CD4+ T cell Absolute Count || id:ebi-a-GCST90001590	Ulcerative colitis	Inverse variance weighted	14	0.106962	0.0625287	0.0871548	1.11289	0.984526	1.25799	38.8888	0.000208281	0.653923	-0.0190803
CD4+ T cell Absolute Count || id:ebi-a-GCST90001590	Ulcerative colitis	MR Egger	14	0.231552	0.278577	0.422094	1.26055	0.730184	2.17616	38.2157	0.000141576	NA	NA
CD4+ T cell Absolute Count || id:ebi-a-GCST90001590	Ulcerative colitis	Weighted median	14	0.0813951	0.0622409	0.190961	1.0848	0.960216	1.22555	NA	NA	NA	NA
CD4+ T cell %T cell || id:ebi-a-GCST90001591	Ulcerative colitis	Inverse variance weighted	12	0.0187268	0.0568014	0.741635	1.0189	0.911554	1.13889	17.9641	0.0824174	0.642192	0.0164456
CD4+ T cell %T cell || id:ebi-a-GCST90001591	Ulcerative colitis	MR Egger	12	-0.0804509	0.215238	0.716373	0.9227	0.605127	1.40694	17.5611	0.062835	NA	NA
CD4+ T cell %T cell || id:ebi-a-GCST90001591	Ulcerative colitis	Weighted median	12	0.0267691	0.0636608	0.674123	1.02713	0.906643	1.16363	NA	NA	NA	NA
CD8+ T cell Absolute Count || id:ebi-a-GCST90001592	Ulcerative colitis	Inverse variance weighted	15	0.0195151	0.0447206	0.662563	1.01971	0.934132	1.11312	21.8209	0.0823703	0.611701	0.0128464
CD8+ T cell Absolute Count || id:ebi-a-GCST90001592	Ulcerative colitis	MR Egger	15	-0.0652662	0.169342	0.706166	0.936818	0.672215	1.30558	21.376	0.0658169	NA	NA
CD8+ T cell Absolute Count || id:ebi-a-GCST90001592	Ulcerative colitis	Weighted median	15	-0.00391769	0.0555202	0.943745	0.99609	0.893385	1.1106	NA	NA	NA	NA
CD8+ T cell %T cell || id:ebi-a-GCST90001593	Ulcerative colitis	Inverse variance weighted	15	-0.082612	0.0525857	0.116183	0.920708	0.830539	1.02067	33.6608	0.00231122	0.417355	-0.0263262
CD8+ T cell %T cell || id:ebi-a-GCST90001593	Ulcerative colitis	MR Egger	15	0.0618417	0.180455	0.737303	1.06379	0.74688	1.51518	31.937	0.00245451	NA	NA
CD8+ T cell %T cell || id:ebi-a-GCST90001593	Ulcerative colitis	Weighted median	15	-0.0302978	0.0512802	0.554635	0.970157	0.877387	1.07273	NA	NA	NA	NA
CD4+CD8+ T cell Absolute Count || id:ebi-a-GCST90001594	Ulcerative colitis	Inverse variance weighted	11	0.0545132	0.0422532	0.196996	1.05603	0.972094	1.14721	13.5901	0.192522	0.16866	-0.0296926
CD4+CD8+ T cell Absolute Count || id:ebi-a-GCST90001594	Ulcerative colitis	MR Egger	11	0.215237	0.114534	0.0929188	1.24016	0.990793	1.55228	10.8813	0.283933	NA	NA
CD4+CD8+ T cell Absolute Count || id:ebi-a-GCST90001594	Ulcerative colitis	Weighted median	11	0.112565	0.0522118	0.0310891	1.11915	1.01028	1.23974	NA	NA	NA	NA
CD4+CD8+ T cell %T cell || id:ebi-a-GCST90001595	Ulcerative colitis	Inverse variance weighted	5	-0.0203395	0.092965	0.826817	0.979866	0.816645	1.17571	5.70917	0.221946	0.237743	-0.0853407
CD4+CD8+ T cell %T cell || id:ebi-a-GCST90001595	Ulcerative colitis	MR Egger	5	0.514003	0.372433	0.261414	1.67197	0.805763	3.46936	3.31744	0.345223	NA	NA
CD4+CD8+ T cell %T cell || id:ebi-a-GCST90001595	Ulcerative colitis	Weighted median	5	-0.036551	0.100295	0.715534	0.964109	0.792051	1.17354	NA	NA	NA	NA
CD8dim T cell Absolute Count || id:ebi-a-GCST90001596	Ulcerative colitis	Inverse variance weighted	14	0.0398951	0.040806	0.328235	1.0407	0.960708	1.12736	9.64363	0.722784	0.230845	-0.0226284
CD8dim T cell Absolute Count || id:ebi-a-GCST90001596	Ulcerative colitis	MR Egger	14	0.155903	0.100558	0.147013	1.16871	0.959645	1.42333	8.05039	0.78118	NA	NA
CD8dim T cell Absolute Count || id:ebi-a-GCST90001596	Ulcerative colitis	Weighted median	14	0.0544515	0.0556715	0.328032	1.05596	0.946803	1.17771	NA	NA	NA	NA
CD8dim T cell %T cell || id:ebi-a-GCST90001597	Ulcerative colitis	Inverse variance weighted	12	0.0355308	0.0441955	0.421428	1.03617	0.950191	1.12993	7.66114	0.743298	0.9568	0.000974188
CD8dim T cell %T cell || id:ebi-a-GCST90001597	Ulcerative colitis	MR Egger	12	0.0313145	0.087839	0.728874	1.03181	0.86862	1.22566	7.65806	0.662197	NA	NA
CD8dim T cell %T cell || id:ebi-a-GCST90001597	Ulcerative colitis	Weighted median	12	0.0757989	0.0599873	0.20638	1.07875	0.959084	1.21334	NA	NA	NA	NA
CD4-CD8- T cell Absolute Count || id:ebi-a-GCST90001598	Ulcerative colitis	Inverse variance weighted	16	-0.113095	0.0530377	0.0329776	0.893066	0.80489	0.9909	35.3158	0.00221669	0.470127	-0.0195956
CD4-CD8- T cell Absolute Count || id:ebi-a-GCST90001598	Ulcerative colitis	MR Egger	16	0.0141154	0.179616	0.938474	1.01422	0.713244	1.44219	33.9782	0.00207762	NA	NA
CD4-CD8- T cell Absolute Count || id:ebi-a-GCST90001598	Ulcerative colitis	Weighted median	16	-0.136159	0.056752	0.016431	0.872704	0.780834	0.975383	NA	NA	NA	NA
CD4-CD8- T cell %T cell || id:ebi-a-GCST90001599	Ulcerative colitis	Inverse variance weighted	12	-0.0384397	0.0681052	0.572471	0.96229	0.842042	1.09971	38.4257	6.62917e-05	0.234936	-0.0353358
CD4-CD8- T cell %T cell || id:ebi-a-GCST90001599	Ulcerative colitis	MR Egger	12	0.170589	0.17819	0.360965	1.186	0.836388	1.68176	33.133	0.000258719	NA	NA
CD4-CD8- T cell %T cell || id:ebi-a-GCST90001599	Ulcerative colitis	Weighted median	12	-0.00563521	0.0615096	0.927004	0.994381	0.881444	1.12179	NA	NA	NA	NA
Leukocyte Absolute Count || id:ebi-a-GCST90001600	Ulcerative colitis	Inverse variance weighted	4	-0.105461	0.0717806	0.141776	0.89991	0.781804	1.03586	0.134567	0.987389	0.892365	-0.0226502
Leukocyte Absolute Count || id:ebi-a-GCST90001600	Ulcerative colitis	MR Egger	4	-0.027882	0.511752	0.961503	0.972503	0.35668	2.65157	0.111125	0.945953	NA	NA
Leukocyte Absolute Count || id:ebi-a-GCST90001600	Ulcerative colitis	Weighted median	4	-0.120832	0.08485	0.154426	0.886183	0.750408	1.04652	NA	NA	NA	NA
Lymphocyte Absolute Count || id:ebi-a-GCST90001601	Ulcerative colitis	Inverse variance weighted	8	0.00817105	0.0518383	0.874752	1.0082	0.9108	1.11603	6.5466	0.47756	0.493982	0.0274927
Lymphocyte Absolute Count || id:ebi-a-GCST90001601	Ulcerative colitis	MR Egger	8	-0.17545	0.257482	0.521032	0.839079	0.506559	1.38988	6.01515	0.421495	NA	NA
Lymphocyte Absolute Count || id:ebi-a-GCST90001601	Ulcerative colitis	Weighted median	8	0.0788347	0.0684988	0.249776	1.08203	0.946085	1.2375	NA	NA	NA	NA
Lymphocyte %leukocyte || id:ebi-a-GCST90001602	Ulcerative colitis	Inverse variance weighted	12	0.00193683	0.0435126	0.964496	1.00194	0.920031	1.09114	11.3098	0.417683	0.0848052	-0.0532361
Lymphocyte %leukocyte || id:ebi-a-GCST90001602	Ulcerative colitis	MR Egger	12	0.343045	0.183416	0.0909605	1.40923	0.983685	2.01887	7.65085	0.662898	NA	NA
Lymphocyte %leukocyte || id:ebi-a-GCST90001602	Ulcerative colitis	Weighted median	12	-0.0220605	0.0601542	0.713819	0.978181	0.869391	1.10058	NA	NA	NA	NA
T cell Absolute Count || id:ebi-a-GCST90001603	Ulcerative colitis	Inverse variance weighted	10	0.171577	0.0728162	0.018458	1.18718	1.02928	1.3693	22.3982	0.00769902	0.760946	0.0160885
T cell Absolute Count || id:ebi-a-GCST90001603	Ulcerative colitis	MR Egger	10	0.0602085	0.361974	0.872022	1.06206	0.522432	2.15907	22.1241	0.00469105	NA	NA
T cell Absolute Count || id:ebi-a-GCST90001603	Ulcerative colitis	Weighted median	10	0.11747	0.0701128	0.0938466	1.12465	0.980247	1.29032	NA	NA	NA	NA
T cell %lymphocyte || id:ebi-a-GCST90001604	Ulcerative colitis	Inverse variance weighted	13	0.0959873	0.0836423	0.251136	1.10075	0.934306	1.29683	66.7328	1.30178e-09	0.383018	0.0459794
T cell %lymphocyte || id:ebi-a-GCST90001604	Ulcerative colitis	MR Egger	13	-0.155696	0.289522	0.601446	0.855819	0.485217	1.50948	62.0737	3.81002e-09	NA	NA
T cell %lymphocyte || id:ebi-a-GCST90001604	Ulcerative colitis	Weighted median	13	0.0342142	0.0491897	0.486707	1.03481	0.939697	1.13954	NA	NA	NA	NA
T cell %leukocyte || id:ebi-a-GCST90001605	Ulcerative colitis	Inverse variance weighted	10	-0.0393773	0.0452587	0.384274	0.961388	0.879779	1.05057	6.18923	0.72084	0.928577	-0.00205453
T cell %leukocyte || id:ebi-a-GCST90001605	Ulcerative colitis	MR Egger	10	-0.0274175	0.13699	0.846363	0.972955	0.743849	1.27263	6.18068	0.627001	NA	NA
T cell %leukocyte || id:ebi-a-GCST90001605	Ulcerative colitis	Weighted median	10	-0.0507859	0.0605673	0.401748	0.950482	0.844088	1.07029	NA	NA	NA	NA
CD4+ T cell %leukocyte || id:ebi-a-GCST90001606	Ulcerative colitis	Inverse variance weighted	8	-0.0626446	0.0614739	0.308182	0.939277	0.832657	1.05955	9.97476	0.190008	0.975738	-0.00114786
CD4+ T cell %leukocyte || id:ebi-a-GCST90001606	Ulcerative colitis	MR Egger	8	-0.0549664	0.251134	0.834005	0.946517	0.578574	1.54845	9.97309	0.12579	NA	NA
CD4+ T cell %leukocyte || id:ebi-a-GCST90001606	Ulcerative colitis	Weighted median	8	-0.0752023	0.0716541	0.293939	0.927556	0.806022	1.06741	NA	NA	NA	NA
CD8+ T cell %leukocyte || id:ebi-a-GCST90001607	Ulcerative colitis	Inverse variance weighted	12	-0.16136	0.121797	0.185227	0.850985	0.670265	1.08043	114.642	2.15897e-19	0.814896	-0.0189461
CD8+ T cell %leukocyte || id:ebi-a-GCST90001607	Ulcerative colitis	MR Egger	12	-0.0439993	0.504584	0.932235	0.956955	0.355944	2.57277	113.983	8.37363e-20	NA	NA
CD8+ T cell %leukocyte || id:ebi-a-GCST90001607	Ulcerative colitis	Weighted median	12	-0.0151608	0.0614712	0.805192	0.984954	0.873153	1.11107	NA	NA	NA	NA
CD4+CD8+ T cell %leukocyte || id:ebi-a-GCST90001608	Ulcerative colitis	Inverse variance weighted	13	0.0463367	0.0464876	0.318885	1.04743	0.956209	1.14735	20.8561	0.0525274	0.348898	-0.0218227
CD4+CD8+ T cell %leukocyte || id:ebi-a-GCST90001608	Ulcerative colitis	MR Egger	13	0.157124	0.122435	0.225753	1.17014	0.920491	1.4875	19.1864	0.0578286	NA	NA
CD4+CD8+ T cell %leukocyte || id:ebi-a-GCST90001608	Ulcerative colitis	Weighted median	13	0.0879349	0.0513145	0.0865936	1.09192	0.987438	1.20745	NA	NA	NA	NA
CD4+ CD8dim T cell Absolute Count || id:ebi-a-GCST90001609	Ulcerative colitis	Inverse variance weighted	12	0.0138874	0.0697931	0.842278	1.01398	0.884346	1.16263	27.2864	0.00415872	0.701341	0.0148919
CD4+ CD8dim T cell Absolute Count || id:ebi-a-GCST90001609	Ulcerative colitis	MR Egger	12	-0.0862405	0.263866	0.750531	0.917374	0.546939	1.5387	26.8678	0.00273273	NA	NA
CD4+ CD8dim T cell Absolute Count || id:ebi-a-GCST90001609	Ulcerative colitis	Weighted median	12	-0.041697	0.0626486	0.505686	0.95916	0.848328	1.08447	NA	NA	NA	NA
CD4+ CD8dim T cell %lymphocyte || id:ebi-a-GCST90001610	Ulcerative colitis	Inverse variance weighted	13	0.0136638	0.0699465	0.845122	1.01376	0.883882	1.16272	32.6152	0.00111123	0.264913	0.0427217
CD4+ CD8dim T cell %lymphocyte || id:ebi-a-GCST90001610	Ulcerative colitis	MR Egger	13	-0.293246	0.270187	0.300983	0.745839	0.439194	1.26658	28.9797	0.00228648	NA	NA
CD4+ CD8dim T cell %lymphocyte || id:ebi-a-GCST90001610	Ulcerative colitis	Weighted median	13	-0.0648448	0.063226	0.305079	0.937213	0.827979	1.06086	NA	NA	NA	NA
CD4+ CD8dim T cell %leukocyte || id:ebi-a-GCST90001611	Ulcerative colitis	Inverse variance weighted	12	0.00843868	0.0767298	0.912426	1.00847	0.867663	1.17214	33.9402	0.000369924	0.185347	0.0588171
CD4+ CD8dim T cell %leukocyte || id:ebi-a-GCST90001611	Ulcerative colitis	MR Egger	12	-0.405502	0.300129	0.206441	0.666642	0.370184	1.20052	28.2289	0.00165896	NA	NA
CD4+ CD8dim T cell %leukocyte || id:ebi-a-GCST90001611	Ulcerative colitis	Weighted median	12	-0.0516628	0.0648847	0.425902	0.949649	0.836242	1.07844	NA	NA	NA	NA
CD8dim T cell %leukocyte || id:ebi-a-GCST90001612	Ulcerative colitis	Inverse variance weighted	12	0.0385464	0.0421262	0.36018	1.0393	0.956934	1.12875	8.41922	0.675331	0.563461	-0.0107796
CD8dim T cell %leukocyte || id:ebi-a-GCST90001612	Ulcerative colitis	MR Egger	12	0.0902014	0.0961698	0.370376	1.09439	0.906385	1.3214	8.06222	0.62276	NA	NA
CD8dim T cell %leukocyte || id:ebi-a-GCST90001612	Ulcerative colitis	Weighted median	12	0.0787276	0.0555664	0.156536	1.08191	0.970268	1.2064	NA	NA	NA	NA
CD4-CD8- T cell %leukocyte || id:ebi-a-GCST90001613	Ulcerative colitis	Inverse variance weighted	16	-0.053069	0.0684806	0.43837	0.948315	0.829202	1.08454	60.7033	1.90844e-07	0.419972	-0.0287518
CD4-CD8- T cell %leukocyte || id:ebi-a-GCST90001613	Ulcerative colitis	MR Egger	16	0.106989	0.204682	0.609352	1.11292	0.745136	1.66224	57.8504	2.7846e-07	NA	NA
CD4-CD8- T cell %leukocyte || id:ebi-a-GCST90001613	Ulcerative colitis	Weighted median	16	-0.00683671	0.0627566	0.91325	0.993187	0.878236	1.12318	NA	NA	NA	NA
CD8+ and CD8dim T cell %leukocyte || id:ebi-a-GCST90001614	Ulcerative colitis	Inverse variance weighted	12	0.0332231	0.0561549	0.554097	1.03378	0.926037	1.15406	20.7727	0.0358043	0.563539	0.020249
CD8+ and CD8dim T cell %leukocyte || id:ebi-a-GCST90001614	Ulcerative colitis	MR Egger	12	-0.0887544	0.212232	0.684644	0.91507	0.603669	1.38711	20.0569	0.0287189	NA	NA
CD8+ and CD8dim T cell %leukocyte || id:ebi-a-GCST90001614	Ulcerative colitis	Weighted median	12	0.0274865	0.0562938	0.62536	1.02787	0.92049	1.14777	NA	NA	NA	NA
TCRgd T cell Absolute Count || id:ebi-a-GCST90001615	Ulcerative colitis	Inverse variance weighted	14	0.0230247	0.0419294	0.582917	1.02329	0.942559	1.11094	6.03187	0.944985	0.40409	0.0174919
TCRgd T cell Absolute Count || id:ebi-a-GCST90001615	Ulcerative colitis	MR Egger	14	-0.0832445	0.129836	0.533477	0.920126	0.713393	1.18677	5.28394	0.947816	NA	NA
TCRgd T cell Absolute Count || id:ebi-a-GCST90001615	Ulcerative colitis	Weighted median	14	0.0616871	0.0544529	0.257276	1.06363	0.955959	1.18343	NA	NA	NA	NA
TCRgd T cell %T cell || id:ebi-a-GCST90001616	Ulcerative colitis	Inverse variance weighted	11	0.0128601	0.0621034	0.835951	1.01294	0.896854	1.14406	19.2589	0.0370944	0.805211	-0.00854288
TCRgd T cell %T cell || id:ebi-a-GCST90001616	Ulcerative colitis	MR Egger	11	0.0680895	0.22702	0.771044	1.07046	0.686006	1.67038	19.1219	0.0241764	NA	NA
TCRgd T cell %T cell || id:ebi-a-GCST90001616	Ulcerative colitis	Weighted median	11	0.00696849	0.0712265	0.922063	1.00699	0.875784	1.15786	NA	NA	NA	NA
TCRgd T cell %lymphocyte || id:ebi-a-GCST90001617	Ulcerative colitis	Inverse variance weighted	11	-0.024373	0.058953	0.679291	0.975922	0.869427	1.09546	17.2174	0.0696898	0.762465	0.0119918
TCRgd T cell %lymphocyte || id:ebi-a-GCST90001617	Ulcerative colitis	MR Egger	11	-0.11345	0.292504	0.707135	0.892749	0.503205	1.58385	17.0337	0.0481913	NA	NA
TCRgd T cell %lymphocyte || id:ebi-a-GCST90001617	Ulcerative colitis	Weighted median	11	-0.000232459	0.0688814	0.997307	0.999768	0.873506	1.14428	NA	NA	NA	NA
HLA DR+ T cell Absolute Count || id:ebi-a-GCST90001618	Ulcerative colitis	Inverse variance weighted	16	0.01911	0.0543029	0.724903	1.01929	0.91638	1.13376	59.8034	2.72611e-07	0.230957	-0.0293806
HLA DR+ T cell Absolute Count || id:ebi-a-GCST90001618	Ulcerative colitis	MR Egger	16	0.150316	0.117547	0.221769	1.1622	0.923046	1.46332	53.7787	1.40149e-06	NA	NA
HLA DR+ T cell Absolute Count || id:ebi-a-GCST90001618	Ulcerative colitis	Weighted median	16	0.0280117	0.040902	0.49344	1.02841	0.94918	1.11425	NA	NA	NA	NA
HLA DR+ T cell%T cell || id:ebi-a-GCST90001619	Ulcerative colitis	Inverse variance weighted	18	0.0522953	0.0404463	0.196026	1.05369	0.973381	1.14062	38.2902	0.0022417	0.872001	-0.00252609
HLA DR+ T cell%T cell || id:ebi-a-GCST90001619	Ulcerative colitis	MR Egger	18	0.0633924	0.0795579	0.437227	1.06544	0.911612	1.24524	38.2262	0.00140489	NA	NA
HLA DR+ T cell%T cell || id:ebi-a-GCST90001619	Ulcerative colitis	Weighted median	18	0.065129	0.0364462	0.0739391	1.0673	0.993714	1.14633	NA	NA	NA	NA
HLA DR+ T cell%lymphocyte || id:ebi-a-GCST90001620	Ulcerative colitis	Inverse variance weighted	14	0.0215981	0.0408006	0.596558	1.02183	0.9433	1.1069	29.814	0.00500909	0.326716	-0.0182519
HLA DR+ T cell%lymphocyte || id:ebi-a-GCST90001620	Ulcerative colitis	MR Egger	14	0.0927514	0.0806307	0.272419	1.09719	0.936801	1.28504	27.4246	0.00670938	NA	NA
HLA DR+ T cell%lymphocyte || id:ebi-a-GCST90001620	Ulcerative colitis	Weighted median	14	0.0582821	0.0365631	0.110933	1.06001	0.986708	1.13877	NA	NA	NA	NA
Natural Killer T Absolute Count || id:ebi-a-GCST90001621	Ulcerative colitis	Inverse variance weighted	23	0.00151632	0.0285697	0.957673	1.00152	0.946977	1.0592	17.6531	0.726349	0.634743	0.00602166
Natural Killer T Absolute Count || id:ebi-a-GCST90001621	Ulcerative colitis	MR Egger	23	-0.0337409	0.0785195	0.67178	0.966822	0.828914	1.12767	17.4207	0.685312	NA	NA
Natural Killer T Absolute Count || id:ebi-a-GCST90001621	Ulcerative colitis	Weighted median	23	-0.00600162	0.039199	0.878314	0.994016	0.920506	1.0734	NA	NA	NA	NA
Natural Killer T %T cell || id:ebi-a-GCST90001622	Ulcerative colitis	Inverse variance weighted	20	0.0652578	0.0291761	0.025307	1.06743	1.00811	1.13025	19.203	0.443883	0.0821089	0.0249184
Natural Killer T %T cell || id:ebi-a-GCST90001622	Ulcerative colitis	MR Egger	20	-0.0759612	0.0819997	0.366514	0.926852	0.789243	1.08845	15.8124	0.60564	NA	NA
Natural Killer T %T cell || id:ebi-a-GCST90001622	Ulcerative colitis	Weighted median	20	0.0220411	0.040746	0.588549	1.02229	0.943819	1.10728	NA	NA	NA	NA
Natural Killer T %lymphocyte || id:ebi-a-GCST90001623	Ulcerative colitis	Inverse variance weighted	23	0.0584666	0.0274583	0.0332303	1.06021	1.00466	1.11883	19.6649	0.603991	0.158143	0.0201261
Natural Killer T %lymphocyte || id:ebi-a-GCST90001623	Ulcerative colitis	MR Egger	23	-0.0612433	0.0862835	0.485641	0.940594	0.794249	1.11391	17.5231	0.678949	NA	NA
Natural Killer T %lymphocyte || id:ebi-a-GCST90001623	Ulcerative colitis	Weighted median	23	0.0153395	0.0372	0.68008	1.01546	0.944054	1.09226	NA	NA	NA	NA
HLA DR+ CD4+ T cell Absolute Count || id:ebi-a-GCST90001624	Ulcerative colitis	Inverse variance weighted	11	0.0636047	0.0760175	0.402755	1.06567	0.918155	1.23689	45.8071	1.55434e-06	0.193854	-0.0612691
HLA DR+ CD4+ T cell Absolute Count || id:ebi-a-GCST90001624	Ulcerative colitis	MR Egger	11	0.385327	0.240355	0.143363	1.47009	0.917807	2.35472	37.5763	2.07617e-05	NA	NA
HLA DR+ CD4+ T cell Absolute Count || id:ebi-a-GCST90001624	Ulcerative colitis	Weighted median	11	0.0968033	0.0532954	0.0693164	1.10164	0.992373	1.22295	NA	NA	NA	NA
HLA DR+ CD4+ T cell %T cell || id:ebi-a-GCST90001625	Ulcerative colitis	Inverse variance weighted	16	0.0709503	0.0446897	0.112372	1.07353	0.983496	1.1718	24.5796	0.0558819	0.352297	-0.0166252
HLA DR+ CD4+ T cell %T cell || id:ebi-a-GCST90001625	Ulcerative colitis	MR Egger	16	0.179366	0.12126	0.161237	1.19646	0.943364	1.51746	23.0551	0.0593788	NA	NA
HLA DR+ CD4+ T cell %T cell || id:ebi-a-GCST90001625	Ulcerative colitis	Weighted median	16	0.113482	0.050837	0.0255971	1.12017	1.01394	1.23754	NA	NA	NA	NA
HLA DR+ CD4+ T cell %lymphocyte || id:ebi-a-GCST90001626	Ulcerative colitis	Inverse variance weighted	15	0.0385959	0.0486043	0.427146	1.03935	0.944907	1.14323	28.0114	0.0141783	0.546256	-0.0116388
HLA DR+ CD4+ T cell %lymphocyte || id:ebi-a-GCST90001626	Ulcerative colitis	MR Egger	15	0.10993	0.12541	0.396633	1.1162	0.872953	1.42723	27.2081	0.0116495	NA	NA
HLA DR+ CD4+ T cell %lymphocyte || id:ebi-a-GCST90001626	Ulcerative colitis	Weighted median	15	0.0987253	0.0491182	0.0444361	1.10376	1.00246	1.21531	NA	NA	NA	NA
HLA DR+ CD8+ T cell Absolute Count || id:ebi-a-GCST90001627	Ulcerative colitis	Inverse variance weighted	23	0.0198292	0.04113	0.629727	1.02003	0.941025	1.10566	63.8628	5.88783e-06	0.108824	-0.0318073
HLA DR+ CD8+ T cell Absolute Count || id:ebi-a-GCST90001627	Ulcerative colitis	MR Egger	23	0.164399	0.0949507	0.098045	1.17868	0.978529	1.41978	56.3387	4.49974e-05	NA	NA
HLA DR+ CD8+ T cell Absolute Count || id:ebi-a-GCST90001627	Ulcerative colitis	Weighted median	23	0.0464193	0.0399542	0.245311	1.04751	0.968612	1.13284	NA	NA	NA	NA
HLA DR+ CD8+ T cell %T cell || id:ebi-a-GCST90001628	Ulcerative colitis	Inverse variance weighted	16	0.00987348	0.0397632	0.803897	1.00992	0.934202	1.09178	31.2908	0.0080301	0.191922	-0.0214659
HLA DR+ CD8+ T cell %T cell || id:ebi-a-GCST90001628	Ulcerative colitis	MR Egger	16	0.104269	0.0789512	0.207793	1.1099	0.950777	1.29565	27.5865	0.0161359	NA	NA
HLA DR+ CD8+ T cell %T cell || id:ebi-a-GCST90001628	Ulcerative colitis	Weighted median	16	0.0466371	0.0367936	0.204964	1.04774	0.974844	1.12609	NA	NA	NA	NA
HLA DR+ CD8+ T cell %lymphocyte || id:ebi-a-GCST90001629	Ulcerative colitis	Inverse variance weighted	19	0.00578225	0.0346777	0.867572	1.0058	0.939708	1.07654	31.8509	0.022898	0.14782	-0.021969
HLA DR+ CD8+ T cell %lymphocyte || id:ebi-a-GCST90001629	Ulcerative colitis	MR Egger	19	0.1014	0.0714013	0.173648	1.10672	0.962186	1.27296	28.0564	0.0442833	NA	NA
HLA DR+ CD8+ T cell %lymphocyte || id:ebi-a-GCST90001629	Ulcerative colitis	Weighted median	19	0.0506104	0.0372647	0.174421	1.05191	0.977821	1.13162	NA	NA	NA	NA
CD8+ Natural Killer T Absolute Count || id:ebi-a-GCST90001630	Ulcerative colitis	Inverse variance weighted	18	-0.111013	0.106176	0.295764	0.894927	0.726791	1.10196	169.999	2.80688e-27	0.616917	0.0257503
CD8+ Natural Killer T Absolute Count || id:ebi-a-GCST90001630	Ulcerative colitis	MR Egger	18	-0.28154	0.351461	0.434834	0.754621	0.37893	1.50279	167.278	2.93708e-27	NA	NA
CD8+ Natural Killer T Absolute Count || id:ebi-a-GCST90001630	Ulcerative colitis	Weighted median	18	0.0470982	0.0462134	0.308134	1.04822	0.957452	1.1476	NA	NA	NA	NA
CD8+ Natural Killer T %T cell || id:ebi-a-GCST90001631	Ulcerative colitis	Inverse variance weighted	17	0.0644487	0.0459272	0.160533	1.06657	0.974756	1.16703	25.5839	0.0601715	0.455502	0.0176005
CD8+ Natural Killer T %T cell || id:ebi-a-GCST90001631	Ulcerative colitis	MR Egger	17	-0.0460771	0.151588	0.765333	0.954968	0.709503	1.28536	24.6206	0.0552772	NA	NA
CD8+ Natural Killer T %T cell || id:ebi-a-GCST90001631	Ulcerative colitis	Weighted median	17	0.00255041	0.0564921	0.963991	1.00255	0.897471	1.11994	NA	NA	NA	NA
CD8+ Natural Killer T %lymphocyte || id:ebi-a-GCST90001632	Ulcerative colitis	Inverse variance weighted	18	-0.0798032	0.0933821	0.39278	0.923298	0.768871	1.10874	116.506	7.1183e-17	0.728867	0.0155395
CD8+ Natural Killer T %lymphocyte || id:ebi-a-GCST90001632	Ulcerative colitis	MR Egger	18	-0.175035	0.286479	0.54979	0.839428	0.478771	1.47177	115.607	3.82354e-17	NA	NA
CD8+ Natural Killer T %lymphocyte || id:ebi-a-GCST90001632	Ulcerative colitis	Weighted median	18	-0.012383	0.0557773	0.824308	0.987693	0.885408	1.10179	NA	NA	NA	NA
CD8dim Natural Killer T Absolute Count || id:ebi-a-GCST90001633	Ulcerative colitis	Inverse variance weighted	17	0.0801826	0.0328471	0.0146432	1.08348	1.01593	1.15553	12.225	0.728353	0.694862	-0.00565397
CD8dim Natural Killer T Absolute Count || id:ebi-a-GCST90001633	Ulcerative colitis	MR Egger	17	0.109812	0.0810463	0.195494	1.11607	0.952145	1.30821	12.065	0.674099	NA	NA
CD8dim Natural Killer T Absolute Count || id:ebi-a-GCST90001633	Ulcerative colitis	Weighted median	17	0.0717752	0.0456842	0.116156	1.07441	0.982391	1.17506	NA	NA	NA	NA
CD8dim Natural Killer T %T cell || id:ebi-a-GCST90001634	Ulcerative colitis	Inverse variance weighted	13	0.0465435	0.0369218	0.207455	1.04764	0.974507	1.12627	6.01876	0.915134	0.640453	-0.00672086
CD8dim Natural Killer T %T cell || id:ebi-a-GCST90001634	Ulcerative colitis	MR Egger	13	0.0776544	0.074563	0.320011	1.08075	0.933804	1.25082	5.78811	0.887121	NA	NA
CD8dim Natural Killer T %T cell || id:ebi-a-GCST90001634	Ulcerative colitis	Weighted median	13	0.0674454	0.048974	0.16846	1.06977	0.97186	1.17755	NA	NA	NA	NA
CD8dim Natural Killer T %lymphocyte || id:ebi-a-GCST90001635	Ulcerative colitis	Inverse variance weighted	15	0.0573349	0.0344915	0.0964541	1.05901	0.989784	1.13308	7.07115	0.931934	0.719673	-0.00531085
CD8dim Natural Killer T %lymphocyte || id:ebi-a-GCST90001635	Ulcerative colitis	MR Egger	15	0.0831779	0.0784457	0.3083	1.08674	0.931857	1.26735	6.93661	0.905389	NA	NA
CD8dim Natural Killer T %lymphocyte || id:ebi-a-GCST90001635	Ulcerative colitis	Weighted median	15	0.076073	0.0460435	0.0984944	1.07904	0.985928	1.18095	NA	NA	NA	NA
CD4-CD8- Natural Killer T Absolute Count || id:ebi-a-GCST90001636	Ulcerative colitis	Inverse variance weighted	6	-0.0184392	0.058175	0.751273	0.98173	0.875936	1.1003	3.59244	0.609449	0.532673	-0.0258279
CD4-CD8- Natural Killer T Absolute Count || id:ebi-a-GCST90001636	Ulcerative colitis	MR Egger	6	0.145415	0.247192	0.587963	1.15652	0.712424	1.87745	3.12729	0.536755	NA	NA
CD4-CD8- Natural Killer T Absolute Count || id:ebi-a-GCST90001636	Ulcerative colitis	Weighted median	6	0.0380015	0.0773021	0.623004	1.03873	0.892695	1.20866	NA	NA	NA	NA
CD4-CD8- Natural Killer T %T cell || id:ebi-a-GCST90001637	Ulcerative colitis	Inverse variance weighted	17	-0.016509	0.0332398	0.619426	0.983627	0.921586	1.04984	16.977	0.387085	0.414541	-0.0124775
CD4-CD8- Natural Killer T %T cell || id:ebi-a-GCST90001637	Ulcerative colitis	MR Egger	17	0.0418053	0.0771652	0.595938	1.04269	0.896337	1.21294	16.2157	0.367861	NA	NA
CD4-CD8- Natural Killer T %T cell || id:ebi-a-GCST90001637	Ulcerative colitis	Weighted median	17	0.0437339	0.0488313	0.370459	1.0447	0.949352	1.14963	NA	NA	NA	NA
CD4-CD8- Natural Killer T %lymphocyte || id:ebi-a-GCST90001638	Ulcerative colitis	Inverse variance weighted	18	-0.0226389	0.0324962	0.486013	0.977615	0.91729	1.04191	14.059	0.662924	0.228596	-0.018524
CD4-CD8- Natural Killer T %lymphocyte || id:ebi-a-GCST90001638	Ulcerative colitis	MR Egger	18	0.0641031	0.0765298	0.41458	1.0662	0.91769	1.23875	12.4917	0.709496	NA	NA
CD4-CD8- Natural Killer T %lymphocyte || id:ebi-a-GCST90001638	Ulcerative colitis	Weighted median	18	-0.0130625	0.0480681	0.785814	0.987022	0.898278	1.08453	NA	NA	NA	NA
CD3- lymphocyte Absolute Count || id:ebi-a-GCST90001639	Ulcerative colitis	Inverse variance weighted	10	-0.145394	0.0669629	0.029911	0.864681	0.758326	0.985953	19.7051	0.0198223	0.610155	-0.0203401
CD3- lymphocyte Absolute Count || id:ebi-a-GCST90001639	Ulcerative colitis	MR Egger	10	-0.00628777	0.271339	0.98208	0.993732	0.583849	1.69137	19.0354	0.0146716	NA	NA
CD3- lymphocyte Absolute Count || id:ebi-a-GCST90001639	Ulcerative colitis	Weighted median	10	-0.119453	0.0665411	0.0726261	0.887406	0.778899	1.01103	NA	NA	NA	NA
CD3- lymphocyte %lymphocyte || id:ebi-a-GCST90001640	Ulcerative colitis	Inverse variance weighted	5	-0.257201	0.213006	0.227246	0.773213	0.509313	1.17385	48.5199	7.35316e-10	0.444147	-0.110519
CD3- lymphocyte %lymphocyte || id:ebi-a-GCST90001640	Ulcerative colitis	MR Egger	5	0.384058	0.761842	0.648872	1.46823	0.329838	6.53562	38.5841	2.12597e-08	NA	NA
CD3- lymphocyte %lymphocyte || id:ebi-a-GCST90001640	Ulcerative colitis	Weighted median	5	-0.0795185	0.0897321	0.375522	0.923561	0.774612	1.10115	NA	NA	NA	NA
CD3- lymphocyte %leukocyte || id:ebi-a-GCST90001641	Ulcerative colitis	Inverse variance weighted	10	-0.0985682	0.052324	0.0595916	0.906134	0.817812	1.00399	12.2871	0.197603	0.447485	0.0290099
CD3- lymphocyte %leukocyte || id:ebi-a-GCST90001641	Ulcerative colitis	MR Egger	10	-0.289078	0.24441	0.270861	0.748954	0.463884	1.20921	11.3795	0.181107	NA	NA
CD3- lymphocyte %leukocyte || id:ebi-a-GCST90001641	Ulcerative colitis	Weighted median	10	-0.0637767	0.0618292	0.302308	0.938215	0.831136	1.05909	NA	NA	NA	NA
B cell Absolute Count || id:ebi-a-GCST90001642	Ulcerative colitis	Inverse variance weighted	24	-0.0164344	0.0421221	0.696418	0.9837	0.905748	1.06836	44.0342	0.00520881	0.657706	-0.0125302
B cell Absolute Count || id:ebi-a-GCST90001642	Ulcerative colitis	MR Egger	24	0.0727241	0.203075	0.723671	1.07543	0.722308	1.6012	43.634	0.00393941	NA	NA
B cell Absolute Count || id:ebi-a-GCST90001642	Ulcerative colitis	Weighted median	24	-0.0502268	0.0458834	0.273664	0.951014	0.869221	1.0405	NA	NA	NA	NA
B cell %CD3- lymphocyte || id:ebi-a-GCST90001643	Ulcerative colitis	Inverse variance weighted	13	0.00808173	0.0387735	0.83489	1.00811	0.93434	1.08771	7.57213	0.81761	0.418647	-0.0184821
B cell %CD3- lymphocyte || id:ebi-a-GCST90001643	Ulcerative colitis	MR Egger	13	0.112603	0.130293	0.405914	1.11919	0.866952	1.44481	6.86607	0.809823	NA	NA
B cell %CD3- lymphocyte || id:ebi-a-GCST90001643	Ulcerative colitis	Weighted median	13	0.033459	0.0508812	0.510801	1.03403	0.93588	1.14246	NA	NA	NA	NA
B cell %lymphocyte || id:ebi-a-GCST90001644	Ulcerative colitis	Inverse variance weighted	20	-0.0365157	0.0355386	0.304188	0.964143	0.899271	1.0337	27.16	0.100981	0.713732	-0.00747197
B cell %lymphocyte || id:ebi-a-GCST90001644	Ulcerative colitis	MR Egger	20	0.011192	0.133076	0.933904	1.01125	0.779083	1.31262	26.952	0.0798996	NA	NA
B cell %lymphocyte || id:ebi-a-GCST90001644	Ulcerative colitis	Weighted median	20	-0.0160022	0.0448437	0.721209	0.984125	0.901319	1.07454	NA	NA	NA	NA
Natural Killer Absolute Count || id:ebi-a-GCST90001645	Ulcerative colitis	Inverse variance weighted	13	-0.0386517	0.0374256	0.301716	0.962086	0.894039	1.03531	7.61919	0.814137	0.373613	-0.0203096
Natural Killer Absolute Count || id:ebi-a-GCST90001645	Ulcerative colitis	MR Egger	13	0.0904296	0.144128	0.543184	1.09464	0.825257	1.45197	6.75909	0.818244	NA	NA
Natural Killer Absolute Count || id:ebi-a-GCST90001645	Ulcerative colitis	Weighted median	13	-0.0302369	0.0506117	0.55022	0.970216	0.878591	1.0714	NA	NA	NA	NA
Natural Killer %CD3- lymphocyte || id:ebi-a-GCST90001646	Ulcerative colitis	Inverse variance weighted	10	0.00941667	0.0600375	0.875366	1.00946	0.897397	1.13552	16.591	0.0555195	0.716241	0.0169313
Natural Killer %CD3- lymphocyte || id:ebi-a-GCST90001646	Ulcerative colitis	MR Egger	10	-0.0892793	0.269545	0.748986	0.91459	0.539244	1.5512	16.302	0.0382566	NA	NA
Natural Killer %CD3- lymphocyte || id:ebi-a-GCST90001646	Ulcerative colitis	Weighted median	10	-0.0442099	0.0593528	0.456353	0.956753	0.851683	1.07479	NA	NA	NA	NA
Natural Killer %lymphocyte || id:ebi-a-GCST90001647	Ulcerative colitis	Inverse variance weighted	14	-0.0317427	0.0454069	0.484507	0.968756	0.886264	1.05893	21.7674	0.0590727	0.812139	-0.00525047
Natural Killer %lymphocyte || id:ebi-a-GCST90001647	Ulcerative colitis	MR Egger	14	-0.00277468	0.128212	0.98309	0.997229	0.775638	1.28213	21.6608	0.0415018	NA	NA
Natural Killer %lymphocyte || id:ebi-a-GCST90001647	Ulcerative colitis	Weighted median	14	-0.0412462	0.0475093	0.385301	0.959593	0.874271	1.05324	NA	NA	NA	NA
HLA DR+ Natural Killer Absolute Count || id:ebi-a-GCST90001648	Ulcerative colitis	Inverse variance weighted	15	-0.0284726	0.0271609	0.294503	0.971929	0.921541	1.02507	13.5826	0.481248	0.722348	-0.00396969
HLA DR+ Natural Killer Absolute Count || id:ebi-a-GCST90001648	Ulcerative colitis	MR Egger	15	-0.014635	0.0470657	0.760769	0.985472	0.89863	1.08071	13.4462	0.413966	NA	NA
HLA DR+ Natural Killer Absolute Count || id:ebi-a-GCST90001648	Ulcerative colitis	Weighted median	15	-0.0387828	0.0347356	0.264202	0.96196	0.898647	1.02973	NA	NA	NA	NA
HLA DR+ Natural Killer %Natural Killer || id:ebi-a-GCST90001649	Ulcerative colitis	Inverse variance weighted	13	-0.0427641	0.0328372	0.192812	0.958137	0.898413	1.02183	19.7221	0.0725285	0.806139	0.00327341
HLA DR+ Natural Killer %Natural Killer || id:ebi-a-GCST90001649	Ulcerative colitis	MR Egger	13	-0.0557956	0.0621008	0.38818	0.945732	0.83735	1.06814	19.6095	0.0509932	NA	NA
HLA DR+ Natural Killer %Natural Killer || id:ebi-a-GCST90001649	Ulcerative colitis	Weighted median	13	-0.0287954	0.0334124	0.388788	0.971615	0.910024	1.03737	NA	NA	NA	NA
HLA DR+ Natural Killer %CD3- lymphocyte || id:ebi-a-GCST90001650	Ulcerative colitis	Inverse variance weighted	14	-0.0337228	0.027582	0.221467	0.96684	0.915959	1.02055	14.0044	0.373535	0.172004	0.0134515
HLA DR+ Natural Killer %CD3- lymphocyte || id:ebi-a-GCST90001650	Ulcerative colitis	MR Egger	14	-0.0837757	0.0435164	0.0782378	0.919638	0.844452	1.00152	11.8946	0.45418	NA	NA
HLA DR+ Natural Killer %CD3- lymphocyte || id:ebi-a-GCST90001650	Ulcerative colitis	Weighted median	14	-0.0501896	0.0337554	0.137051	0.951049	0.890163	1.0161	NA	NA	NA	NA
Granulocyte Absolute Count || id:ebi-a-GCST90001651	Ulcerative colitis	Inverse variance weighted	15	-0.0858281	0.0538086	0.110698	0.917752	0.825891	1.01983	29.1422	0.0099971	0.833045	0.00529587
Granulocyte Absolute Count || id:ebi-a-GCST90001651	Ulcerative colitis	MR Egger	15	-0.120416	0.170202	0.491752	0.886552	0.635076	1.23761	29.0388	0.00646339	NA	NA
Granulocyte Absolute Count || id:ebi-a-GCST90001651	Ulcerative colitis	Weighted median	15	-0.00209101	0.0570988	0.970787	0.997911	0.892254	1.11608	NA	NA	NA	NA
Granulocyte %leukocyte || id:ebi-a-GCST90001652	Ulcerative colitis	Inverse variance weighted	14	-0.00061513	0.0402062	0.987793	0.999385	0.923652	1.08133	14.3856	0.347262	0.190778	0.0328874
Granulocyte %leukocyte || id:ebi-a-GCST90001652	Ulcerative colitis	MR Egger	14	-0.214802	0.159278	0.202367	0.806701	0.590381	1.10228	12.3989	0.414197	NA	NA
Granulocyte %leukocyte || id:ebi-a-GCST90001652	Ulcerative colitis	Weighted median	14	-0.0293361	0.0522618	0.574572	0.97109	0.876543	1.07583	NA	NA	NA	NA
CD28- CD4-CD8- T cell %CD4-CD8- T cell || id:ebi-a-GCST90001653	Ulcerative colitis	Inverse variance weighted	18	0.00520613	0.040962	0.898864	1.00522	0.92767	1.08925	26.9618	0.05863	0.423355	-0.0194333
CD28- CD4-CD8- T cell %CD4-CD8- T cell || id:ebi-a-GCST90001653	Ulcerative colitis	MR Egger	18	0.12076	0.146593	0.422176	1.12835	0.84657	1.50393	25.8703	0.0558812	NA	NA
CD28- CD4-CD8- T cell %CD4-CD8- T cell || id:ebi-a-GCST90001653	Ulcerative colitis	Weighted median	18	0.00999101	0.0527976	0.849911	1.01004	0.910745	1.12016	NA	NA	NA	NA
CD28- CD4-CD8- T cell Absolute Count || id:ebi-a-GCST90001654	Ulcerative colitis	Inverse variance weighted	21	-0.0350411	0.0379104	0.355324	0.965566	0.896421	1.04004	31.1282	0.0535207	0.990464	0.000276849
CD28- CD4-CD8- T cell Absolute Count || id:ebi-a-GCST90001654	Ulcerative colitis	MR Egger	21	-0.0366645	0.139585	0.795633	0.963999	0.733263	1.26734	31.128	0.0390864	NA	NA
CD28- CD4-CD8- T cell Absolute Count || id:ebi-a-GCST90001654	Ulcerative colitis	Weighted median	21	-0.0798961	0.0460614	0.0828196	0.923212	0.843516	1.01044	NA	NA	NA	NA
CD28+ CD4-CD8- T cell %T cell || id:ebi-a-GCST90001655	Ulcerative colitis	Inverse variance weighted	17	-0.0779307	0.0592193	0.188185	0.925029	0.823657	1.03888	45.4131	0.000119928	0.780079	-0.0110334
CD28+ CD4-CD8- T cell %T cell || id:ebi-a-GCST90001655	Ulcerative colitis	MR Egger	17	-0.0152585	0.228738	0.947696	0.984857	0.629024	1.54198	45.1697	7.19909e-05	NA	NA
CD28+ CD4-CD8- T cell %T cell || id:ebi-a-GCST90001655	Ulcerative colitis	Weighted median	17	-0.137418	0.0574508	0.0167599	0.871605	0.778784	0.97549	NA	NA	NA	NA
CD28+ CD4-CD8- T cell %CD4-CD8- T cell || id:ebi-a-GCST90001656	Ulcerative colitis	Inverse variance weighted	18	-0.00520613	0.040962	0.898864	0.994807	0.918061	1.07797	26.9618	0.05863	0.423355	0.0194333
CD28+ CD4-CD8- T cell %CD4-CD8- T cell || id:ebi-a-GCST90001656	Ulcerative colitis	MR Egger	18	-0.12076	0.146593	0.422176	0.886247	0.664924	1.18124	25.8703	0.0558812	NA	NA
CD28+ CD4-CD8- T cell %CD4-CD8- T cell || id:ebi-a-GCST90001656	Ulcerative colitis	Weighted median	18	-0.00999101	0.049124	0.838835	0.990059	0.899178	1.09012	NA	NA	NA	NA
CD28+ CD4-CD8- T cell Absolute Count || id:ebi-a-GCST90001657	Ulcerative colitis	Inverse variance weighted	7	-0.0800613	0.0883752	0.364976	0.92306	0.776253	1.09763	12.1253	0.0592312	0.424941	0.0446932
CD28+ CD4-CD8- T cell Absolute Count || id:ebi-a-GCST90001657	Ulcerative colitis	MR Egger	7	-0.389545	0.367675	0.337856	0.677365	0.329497	1.3925	10.5365	0.0613841	NA	NA
CD28+ CD4-CD8- T cell Absolute Count || id:ebi-a-GCST90001657	Ulcerative colitis	Weighted median	7	0.0655504	0.0942542	0.486764	1.06775	0.887641	1.2844	NA	NA	NA	NA
CD39+ CD4+ T cell %T cell || id:ebi-a-GCST90001658	Ulcerative colitis	Inverse variance weighted	19	0.0138763	0.0236016	0.556574	1.01397	0.968136	1.06198	16.6017	0.550628	0.843798	-0.00221179
CD39+ CD4+ T cell %T cell || id:ebi-a-GCST90001658	Ulcerative colitis	MR Egger	19	0.0240801	0.0561973	0.673672	1.02437	0.917533	1.14365	16.5617	0.484422	NA	NA
CD39+ CD4+ T cell %T cell || id:ebi-a-GCST90001658	Ulcerative colitis	Weighted median	19	-0.0226222	0.0325901	0.487593	0.977632	0.917137	1.04212	NA	NA	NA	NA
CD39+ CD4+ T cell %CD4+ T cell || id:ebi-a-GCST90001659	Ulcerative colitis	Inverse variance weighted	13	0.017197	0.026005	0.508423	1.01735	0.966791	1.07054	11.8024	0.461679	0.744114	-0.00461683
CD39+ CD4+ T cell %CD4+ T cell || id:ebi-a-GCST90001659	Ulcerative colitis	MR Egger	13	0.0359479	0.0620969	0.574319	1.0366	0.917813	1.17077	11.6834	0.387908	NA	NA
CD39+ CD4+ T cell %CD4+ T cell || id:ebi-a-GCST90001659	Ulcerative colitis	Weighted median	13	-0.0171906	0.034847	0.62179	0.982956	0.918062	1.05244	NA	NA	NA	NA
CD39+ CD4+ T cell Absolute Count || id:ebi-a-GCST90001660	Ulcerative colitis	Inverse variance weighted	19	0.0565787	0.0272754	0.0380467	1.05821	1.00312	1.11632	25.4077	0.114093	0.180896	0.0202575
CD39+ CD4+ T cell Absolute Count || id:ebi-a-GCST90001660	Ulcerative colitis	MR Egger	19	-0.0281117	0.066265	0.676716	0.97228	0.853857	1.10713	22.797	0.155976	NA	NA
CD39+ CD4+ T cell Absolute Count || id:ebi-a-GCST90001660	Ulcerative colitis	Weighted median	19	0.0457364	0.0331833	0.168112	1.0468	0.980882	1.11714	NA	NA	NA	NA
CD28- CD8dim T cell %T cell || id:ebi-a-GCST90001661	Ulcerative colitis	Inverse variance weighted	15	0.0312085	0.0532449	0.557787	1.0317	0.92946	1.14519	30.3149	0.00690485	0.658892	0.0123469
CD28- CD8dim T cell %T cell || id:ebi-a-GCST90001661	Ulcerative colitis	MR Egger	15	-0.0417438	0.170541	0.810453	0.959115	0.6866	1.33979	29.8464	0.00495568	NA	NA
CD28- CD8dim T cell %T cell || id:ebi-a-GCST90001661	Ulcerative colitis	Weighted median	15	0.0648604	0.0588685	0.270556	1.06701	0.950733	1.19751	NA	NA	NA	NA
CD28- CD8dim T cell %CD8dim T cell || id:ebi-a-GCST90001662	Ulcerative colitis	Inverse variance weighted	10	-0.0801369	0.0566561	0.157232	0.92299	0.825981	1.03139	12.8233	0.170767	0.413765	-0.0303698
CD28- CD8dim T cell %CD8dim T cell || id:ebi-a-GCST90001662	Ulcerative colitis	MR Egger	10	0.111043	0.229108	0.640899	1.11744	0.713189	1.75084	11.7334	0.163501	NA	NA
CD28- CD8dim T cell %CD8dim T cell || id:ebi-a-GCST90001662	Ulcerative colitis	Weighted median	10	-0.0652927	0.0714854	0.361047	0.936793	0.814318	1.07769	NA	NA	NA	NA
CD28- CD8dim T cell Absolute Count || id:ebi-a-GCST90001663	Ulcerative colitis	Inverse variance weighted	16	-0.0344852	0.0436507	0.429512	0.966103	0.886884	1.0524	26.4183	0.0338491	0.319933	-0.0258452
CD28- CD8dim T cell Absolute Count || id:ebi-a-GCST90001663	Ulcerative colitis	MR Egger	16	0.116122	0.152408	0.458752	1.12313	0.833104	1.51413	24.5533	0.0392416	NA	NA
CD28- CD8dim T cell Absolute Count || id:ebi-a-GCST90001663	Ulcerative colitis	Weighted median	16	-0.0141529	0.0472273	0.764424	0.985947	0.898779	1.08157	NA	NA	NA	NA
CD28+ CD45RA+ CD8dim T cell %T cell || id:ebi-a-GCST90001664	Ulcerative colitis	Inverse variance weighted	17	-0.0238171	0.0694566	0.731669	0.976464	0.852185	1.11887	64.7681	8.07527e-08	0.204916	0.0538469
CD28+ CD45RA+ CD8dim T cell %T cell || id:ebi-a-GCST90001664	Ulcerative colitis	MR Egger	17	-0.369653	0.269637	0.190563	0.690974	0.407326	1.17215	57.9794	5.59294e-07	NA	NA
CD28+ CD45RA+ CD8dim T cell %T cell || id:ebi-a-GCST90001664	Ulcerative colitis	Weighted median	17	0.0297892	0.0560837	0.59531	1.03024	0.922992	1.14994	NA	NA	NA	NA
CD28+ CD45RA+ CD8dim T cell %CD8dim T cell || id:ebi-a-GCST90001665	Ulcerative colitis	Inverse variance weighted	14	-0.0561314	0.0638316	0.379202	0.945415	0.834234	1.07141	38.7881	0.000216125	0.462463	0.0389629
CD28+ CD45RA+ CD8dim T cell %CD8dim T cell || id:ebi-a-GCST90001665	Ulcerative colitis	MR Egger	14	-0.310493	0.341324	0.380904	0.733085	0.375503	1.43118	37.011	0.000222493	NA	NA
CD28+ CD45RA+ CD8dim T cell %CD8dim T cell || id:ebi-a-GCST90001665	Ulcerative colitis	Weighted median	14	-0.0201885	0.0559007	0.717987	0.980014	0.878312	1.09349	NA	NA	NA	NA
CD28+ CD45RA+ CD8dim T cell Absolute Count || id:ebi-a-GCST90001666	Ulcerative colitis	Inverse variance weighted	13	-0.042618	0.0544406	0.433723	0.958277	0.861292	1.06618	21.7757	0.0401123	0.607431	0.0186362
CD28+ CD45RA+ CD8dim T cell Absolute Count || id:ebi-a-GCST90001666	Ulcerative colitis	MR Egger	13	-0.176534	0.259384	0.510201	0.83817	0.504127	1.39355	21.2358	0.031009	NA	NA
CD28+ CD45RA+ CD8dim T cell Absolute Count || id:ebi-a-GCST90001666	Ulcerative colitis	Weighted median	13	-0.026097	0.0591171	0.658891	0.974241	0.86765	1.09393	NA	NA	NA	NA
CD28+ CD45RA- CD8dim T cell %T cell || id:ebi-a-GCST90001667	Ulcerative colitis	Inverse variance weighted	13	-0.038962	0.0507303	0.442474	0.961787	0.870756	1.06234	18.1142	0.112267	0.122604	-0.0372194
CD28+ CD45RA- CD8dim T cell %T cell || id:ebi-a-GCST90001667	Ulcerative colitis	MR Egger	13	0.189192	0.144389	0.216798	1.20827	0.910455	1.60351	14.4419	0.2095	NA	NA
CD28+ CD45RA- CD8dim T cell %T cell || id:ebi-a-GCST90001667	Ulcerative colitis	Weighted median	13	0.0197654	0.0581974	0.734138	1.01996	0.910008	1.1432	NA	NA	NA	NA
CD28+ CD45RA- CD8dim T cell %CD8dim T cell || id:ebi-a-GCST90001668	Ulcerative colitis	Inverse variance weighted	13	0.0216423	0.0403022	0.591267	1.02188	0.944263	1.10587	11.781	0.46342	0.699712	0.00965174
CD28+ CD45RA- CD8dim T cell %CD8dim T cell || id:ebi-a-GCST90001668	Ulcerative colitis	MR Egger	13	-0.0422733	0.16665	0.804433	0.958608	0.691489	1.32891	11.6155	0.393228	NA	NA
CD28+ CD45RA- CD8dim T cell %CD8dim T cell || id:ebi-a-GCST90001668	Ulcerative colitis	Weighted median	13	0.0475453	0.0569219	0.403565	1.04869	0.937985	1.17247	NA	NA	NA	NA
CD28+ CD45RA- CD8dim T cell Absolute Count || id:ebi-a-GCST90001669	Ulcerative colitis	Inverse variance weighted	12	0.0292353	0.0420847	0.487257	1.02967	0.948142	1.1182	7.66147	0.74327	0.938552	-0.00147381
CD28+ CD45RA- CD8dim T cell Absolute Count || id:ebi-a-GCST90001669	Ulcerative colitis	MR Egger	12	0.0376827	0.11485	0.749599	1.0384	0.829093	1.30055	7.65522	0.662474	NA	NA
CD28+ CD45RA- CD8dim T cell Absolute Count || id:ebi-a-GCST90001669	Ulcerative colitis	Weighted median	12	0.0248794	0.0568405	0.661601	1.02519	0.91711	1.14601	NA	NA	NA	NA
CD39+ CD8+ T cell %T cell || id:ebi-a-GCST90001670	Ulcerative colitis	Inverse variance weighted	15	0.0456815	0.0327658	0.163263	1.04674	0.981631	1.11617	19.5172	0.146114	0.0207489	0.0296514
CD39+ CD8+ T cell %T cell || id:ebi-a-GCST90001670	Ulcerative colitis	MR Egger	15	-0.0551416	0.0473145	0.264784	0.946351	0.862536	1.03831	12.5951	0.479548	NA	NA
CD39+ CD8+ T cell %T cell || id:ebi-a-GCST90001670	Ulcerative colitis	Weighted median	15	0.0349221	0.0428311	0.414875	1.03554	0.952156	1.12622	NA	NA	NA	NA
CD39+ CD8+ T cell %CD8+ T cell || id:ebi-a-GCST90001671	Ulcerative colitis	Inverse variance weighted	16	-0.00414073	0.031366	0.894974	0.995868	0.936488	1.05901	19.9653	0.173268	0.763559	-0.00454926
CD39+ CD8+ T cell %CD8+ T cell || id:ebi-a-GCST90001671	Ulcerative colitis	MR Egger	16	0.0110171	0.0590683	0.854716	1.01108	0.900544	1.13518	19.832	0.135527	NA	NA
CD39+ CD8+ T cell %CD8+ T cell || id:ebi-a-GCST90001671	Ulcerative colitis	Weighted median	16	-0.00556502	0.0396319	0.88833	0.99445	0.920127	1.07478	NA	NA	NA	NA
CD39+ CD8+ T cell Absolute Count || id:ebi-a-GCST90001672	Ulcerative colitis	Inverse variance weighted	17	-0.00634051	0.0300747	0.833023	0.99368	0.936799	1.05401	22.4449	0.129398	0.359373	0.0129259
CD39+ CD8+ T cell Absolute Count || id:ebi-a-GCST90001672	Ulcerative colitis	MR Egger	17	-0.0483402	0.0536992	0.382237	0.95281	0.857623	1.05856	21.1824	0.131102	NA	NA
CD39+ CD8+ T cell Absolute Count || id:ebi-a-GCST90001672	Ulcerative colitis	Weighted median	17	-0.0129158	0.0389621	0.74027	0.987167	0.914588	1.06551	NA	NA	NA	NA
CD28- CD127- CD25++ CD8+ T cell %T cell || id:ebi-a-GCST90001673	Ulcerative colitis	Inverse variance weighted	7	-0.235602	0.242279	0.330832	0.790095	0.491413	1.27032	127.487	4.34627e-25	0.976122	-0.00425365
CD28- CD127- CD25++ CD8+ T cell %T cell || id:ebi-a-GCST90001673	Ulcerative colitis	MR Egger	7	-0.208046	0.915304	0.829194	0.81217	0.135059	4.88393	127.461	8.2262e-26	NA	NA
CD28- CD127- CD25++ CD8+ T cell %T cell || id:ebi-a-GCST90001673	Ulcerative colitis	Weighted median	7	0.0690759	0.0885427	0.435308	1.07152	0.900804	1.27458	NA	NA	NA	NA
CD28- CD127- CD25++ CD8+ T cell %CD8+ T cell || id:ebi-a-GCST90001674	Ulcerative colitis	Inverse variance weighted	9	-0.0296271	0.0472945	0.531028	0.970807	0.884861	1.0651	9.11053	0.333058	0.951017	0.00221141
CD28- CD127- CD25++ CD8+ T cell %CD8+ T cell || id:ebi-a-GCST90001674	Ulcerative colitis	MR Egger	9	-0.0424653	0.207891	0.843957	0.958424	0.637672	1.44052	9.10526	0.245187	NA	NA
CD28- CD127- CD25++ CD8+ T cell %CD8+ T cell || id:ebi-a-GCST90001674	Ulcerative colitis	Weighted median	9	-0.0541281	0.0611905	0.376381	0.947311	0.840245	1.06802	NA	NA	NA	NA
CD28- CD127- CD25++ CD8+ T cell Absolute Count || id:ebi-a-GCST90001675	Ulcerative colitis	Inverse variance weighted	14	-0.0308807	0.0563364	0.58359	0.969591	0.868229	1.08279	28.2359	0.00838838	0.789127	0.0093581
CD28- CD127- CD25++ CD8+ T cell Absolute Count || id:ebi-a-GCST90001675	Ulcerative colitis	MR Egger	14	-0.0947349	0.240686	0.700778	0.909614	0.56752	1.45792	28.061	0.00541958	NA	NA
CD28- CD127- CD25++ CD8+ T cell Absolute Count || id:ebi-a-GCST90001675	Ulcerative colitis	Weighted median	14	-0.00635526	0.0598812	0.915478	0.993665	0.883625	1.11741	NA	NA	NA	NA
CD28- CD25++ CD8+ T cell %T cell || id:ebi-a-GCST90001676	Ulcerative colitis	Inverse variance weighted	3	-0.0138553	0.0824416	0.866535	0.98624	0.839087	1.1592	1.01334	0.602499	0.513701	-0.143553
CD28- CD25++ CD8+ T cell %T cell || id:ebi-a-GCST90001676	Ulcerative colitis	MR Egger	3	1.23397	1.30533	0.517886	3.43483	0.265942	44.3633	0.0958495	0.756868	NA	NA
CD28- CD25++ CD8+ T cell %T cell || id:ebi-a-GCST90001676	Ulcerative colitis	Weighted median	3	0.0297704	0.103953	0.774584	1.03022	0.840316	1.26304	NA	NA	NA	NA
CD28- CD25++ CD8+ T cell %CD8+ T cell || id:ebi-a-GCST90001677	Ulcerative colitis	Inverse variance weighted	12	0.0474871	0.0449392	0.290651	1.04863	0.960219	1.14519	8.1682	0.698162	0.300078	0.0298898
CD28- CD25++ CD8+ T cell %CD8+ T cell || id:ebi-a-GCST90001677	Ulcerative colitis	MR Egger	12	-0.176665	0.209969	0.419797	0.83806	0.555323	1.26475	6.97383	0.727913	NA	NA
CD28- CD25++ CD8+ T cell %CD8+ T cell || id:ebi-a-GCST90001677	Ulcerative colitis	Weighted median	12	0.0573057	0.0610935	0.348244	1.05898	0.939472	1.19369	NA	NA	NA	NA
CD28- CD25++ CD8+ T cell Absolute Count || id:ebi-a-GCST90001678	Ulcerative colitis	Inverse variance weighted	6	-0.454492	0.296312	0.125072	0.63477	0.355132	1.1346	117.519	1.05224e-23	0.454024	0.203107
CD28- CD25++ CD8+ T cell Absolute Count || id:ebi-a-GCST90001678	Ulcerative colitis	MR Egger	6	-1.86116	1.72547	0.341453	0.155493	0.00528394	4.57574	100.311	8.44726e-21	NA	NA
CD28- CD25++ CD8+ T cell Absolute Count || id:ebi-a-GCST90001678	Ulcerative colitis	Weighted median	6	-0.111536	0.0970136	0.250268	0.894459	0.739572	1.08178	NA	NA	NA	NA
CD25++ CD8+ T cell %T cell || id:ebi-a-GCST90001679	Ulcerative colitis	Inverse variance weighted	7	-0.0897704	0.0469699	0.0559745	0.914141	0.833742	1.00229	2.17767	0.902655	0.768327	-0.00710273
CD25++ CD8+ T cell %T cell || id:ebi-a-GCST90001679	Ulcerative colitis	MR Egger	7	-0.0493083	0.13831	0.736013	0.951888	0.725861	1.2483	2.08093	0.837838	NA	NA
CD25++ CD8+ T cell %T cell || id:ebi-a-GCST90001679	Ulcerative colitis	Weighted median	7	-0.0852686	0.0598918	0.15453	0.918266	0.816559	1.03264	NA	NA	NA	NA
CD25++ CD8+ T cell %CD8+ T cell || id:ebi-a-GCST90001680	Ulcerative colitis	Inverse variance weighted	13	0.00400365	0.0353749	0.90989	1.00401	0.936757	1.07609	8.82777	0.717566	0.383755	-0.0145254
CD25++ CD8+ T cell %CD8+ T cell || id:ebi-a-GCST90001680	Ulcerative colitis	MR Egger	13	0.0812177	0.0921729	0.397084	1.08461	0.905343	1.29937	8.0048	0.712874	NA	NA
CD25++ CD8+ T cell %CD8+ T cell || id:ebi-a-GCST90001680	Ulcerative colitis	Weighted median	13	-0.0183402	0.048797	0.707031	0.981827	0.892274	1.08037	NA	NA	NA	NA
CD25++ CD8+ T cell Absolute Count || id:ebi-a-GCST90001681	Ulcerative colitis	Inverse variance weighted	15	-0.00993302	0.0406301	0.806863	0.990116	0.914326	1.07219	17.4463	0.233172	0.872398	0.0039821
CD25++ CD8+ T cell Absolute Count || id:ebi-a-GCST90001681	Ulcerative colitis	MR Egger	15	-0.0337243	0.151219	0.826989	0.966838	0.718841	1.30039	17.4104	0.181216	NA	NA
CD25++ CD8+ T cell Absolute Count || id:ebi-a-GCST90001681	Ulcerative colitis	Weighted median	15	-0.0347974	0.0546983	0.524666	0.965801	0.867616	1.0751	NA	NA	NA	NA
CD127- CD8+ T cell %T cell || id:ebi-a-GCST90001682	Ulcerative colitis	Inverse variance weighted	10	-0.00572639	0.13946	0.967247	0.99429	0.756488	1.30685	107.446	4.86458e-19	0.524728	0.0715104
CD127- CD8+ T cell %T cell || id:ebi-a-GCST90001682	Ulcerative colitis	MR Egger	10	-0.424229	0.64555	0.529527	0.654274	0.18461	2.3188	101.817	1.81476e-18	NA	NA
CD127- CD8+ T cell %T cell || id:ebi-a-GCST90001682	Ulcerative colitis	Weighted median	10	-0.0682542	0.0698861	0.328743	0.934023	0.814459	1.07114	NA	NA	NA	NA
CD127- CD8+ T cell %CD8+ T cell || id:ebi-a-GCST90001683	Ulcerative colitis	Inverse variance weighted	9	-0.0484091	0.0499724	0.332686	0.952744	0.863851	1.05078	6.76668	0.562003	0.405194	0.0400673
CD127- CD8+ T cell %CD8+ T cell || id:ebi-a-GCST90001683	Ulcerative colitis	MR Egger	9	-0.332737	0.324899	0.33986	0.716959	0.379258	1.35536	5.98228	0.54182	NA	NA
CD127- CD8+ T cell %CD8+ T cell || id:ebi-a-GCST90001683	Ulcerative colitis	Weighted median	9	0.0166907	0.0647299	0.796522	1.01683	0.895673	1.15438	NA	NA	NA	NA
CD127- CD8+ T cell Absolute Count || id:ebi-a-GCST90001684	Ulcerative colitis	Inverse variance weighted	12	0.0181821	0.0587454	0.756935	1.01835	0.907593	1.14262	24.8362	0.00963326	0.428803	-0.0320914
CD127- CD8+ T cell Absolute Count || id:ebi-a-GCST90001684	Ulcerative colitis	MR Egger	12	0.223996	0.2566	0.40317	1.25107	0.756585	2.06873	23.2548	0.00984411	NA	NA
CD127- CD8+ T cell Absolute Count || id:ebi-a-GCST90001684	Ulcerative colitis	Weighted median	12	0.0477346	0.0636262	0.453113	1.04889	0.925915	1.1882	NA	NA	NA	NA
CD28- CD8+ T cell %T cell || id:ebi-a-GCST90001685	Ulcerative colitis	Inverse variance weighted	14	-0.159537	0.128765	0.215356	0.852539	0.66238	1.09729	161.385	1.03367e-27	0.764345	-0.0250728
CD28- CD8+ T cell %T cell || id:ebi-a-GCST90001685	Ulcerative colitis	MR Egger	14	-0.01803	0.480342	0.970675	0.982132	0.383085	2.51794	160.13	4.94266e-28	NA	NA
CD28- CD8+ T cell %T cell || id:ebi-a-GCST90001685	Ulcerative colitis	Weighted median	14	-0.0374488	0.0522323	0.473395	0.963244	0.869511	1.06708	NA	NA	NA	NA
CD28- CD8+ T cell %CD8+ T cell || id:ebi-a-GCST90001686	Ulcerative colitis	Inverse variance weighted	16	0.170504	0.0787029	0.0302784	1.1859	1.01638	1.3837	61.4633	1.41071e-07	0.546032	0.0266191
CD28- CD8+ T cell %CD8+ T cell || id:ebi-a-GCST90001686	Ulcerative colitis	MR Egger	16	-0.0081107	0.299662	0.978789	0.991922	0.551316	1.78466	59.8273	1.25787e-07	NA	NA
CD28- CD8+ T cell %CD8+ T cell || id:ebi-a-GCST90001686	Ulcerative colitis	Weighted median	16	0.0510549	0.0591034	0.387685	1.05238	0.937266	1.18163	NA	NA	NA	NA
CD28- CD8+ T cell Absolute Count || id:ebi-a-GCST90001687	Ulcerative colitis	Inverse variance weighted	14	0.14665	0.0794829	0.0650308	1.15795	0.990905	1.35315	60.1963	4.84536e-08	0.850374	-0.0105927
CD28- CD8+ T cell Absolute Count || id:ebi-a-GCST90001687	Ulcerative colitis	MR Egger	14	0.208304	0.330352	0.540156	1.23159	0.644561	2.35324	60.0105	2.24739e-08	NA	NA
CD28- CD8+ T cell Absolute Count || id:ebi-a-GCST90001687	Ulcerative colitis	Weighted median	14	0.0773358	0.0564429	0.170636	1.0804	0.967256	1.20679	NA	NA	NA	NA
CD28+ CD45RA+ CD8+ T cell %T cell || id:ebi-a-GCST90001688	Ulcerative colitis	Inverse variance weighted	11	0.00158696	0.059959	0.978884	1.00159	0.890535	1.12649	7.02324	0.72325	0.429782	0.0265932
CD28+ CD45RA+ CD8+ T cell %T cell || id:ebi-a-GCST90001688	Ulcerative colitis	MR Egger	11	-0.235806	0.293352	0.442207	0.789934	0.444513	1.40377	6.33981	0.705485	NA	NA
CD28+ CD45RA+ CD8+ T cell %T cell || id:ebi-a-GCST90001688	Ulcerative colitis	Weighted median	11	0.00681643	0.0805857	0.93259	1.00684	0.859735	1.17912	NA	NA	NA	NA
CD28+ CD45RA+ CD8+ T cell %CD8+ T cell || id:ebi-a-GCST90001689	Ulcerative colitis	Inverse variance weighted	12	-0.0258983	0.0624947	0.678575	0.974434	0.862097	1.10141	15.9402	0.143365	0.877827	-0.00517522
CD28+ CD45RA+ CD8+ T cell %CD8+ T cell || id:ebi-a-GCST90001689	Ulcerative colitis	MR Egger	12	0.0194587	0.29496	0.948701	1.01965	0.571973	1.81772	15.9007	0.102511	NA	NA
CD28+ CD45RA+ CD8+ T cell %CD8+ T cell || id:ebi-a-GCST90001689	Ulcerative colitis	Weighted median	12	-0.0612008	0.073436	0.404625	0.940634	0.814537	1.08625	NA	NA	NA	NA
CD28+ CD45RA+ CD8+ T cell Absolute Count || id:ebi-a-GCST90001690	Ulcerative colitis	Inverse variance weighted	18	-0.029915	0.0607127	0.622203	0.970528	0.861645	1.09317	32.3283	0.0136948	0.146969	-0.0376423
CD28+ CD45RA+ CD8+ T cell Absolute Count || id:ebi-a-GCST90001690	Ulcerative colitis	MR Egger	18	0.264404	0.201753	0.208517	1.30265	0.87719	1.93448	28.2292	0.0296828	NA	NA
CD28+ CD45RA+ CD8+ T cell Absolute Count || id:ebi-a-GCST90001690	Ulcerative colitis	Weighted median	18	0.0535552	0.071022	0.45081	1.05502	0.917917	1.21259	NA	NA	NA	NA
CD28+ CD45RA- CD8+ T cell %T cell || id:ebi-a-GCST90001691	Ulcerative colitis	Inverse variance weighted	13	0.00296914	0.0496836	0.952346	1.00297	0.909909	1.10556	23.493	0.0238205	0.452614	-0.0164243
CD28+ CD45RA- CD8+ T cell %T cell || id:ebi-a-GCST90001691	Ulcerative colitis	MR Egger	13	0.0972316	0.131178	0.474088	1.10212	0.852248	1.42524	22.2658	0.0223933	NA	NA
CD28+ CD45RA- CD8+ T cell %T cell || id:ebi-a-GCST90001691	Ulcerative colitis	Weighted median	13	0.0652201	0.0523018	0.212399	1.06739	0.963395	1.18262	NA	NA	NA	NA
CD28+ CD45RA- CD8+ T cell %CD8+ T cell || id:ebi-a-GCST90001692	Ulcerative colitis	Inverse variance weighted	13	-0.0198332	0.037082	0.592757	0.980362	0.911636	1.05427	9.3554	0.672312	0.931788	-0.00173771
CD28+ CD45RA- CD8+ T cell %CD8+ T cell || id:ebi-a-GCST90001692	Ulcerative colitis	MR Egger	13	-0.00955276	0.123107	0.939542	0.990493	0.778145	1.26079	9.34773	0.589829	NA	NA
CD28+ CD45RA- CD8+ T cell %CD8+ T cell || id:ebi-a-GCST90001692	Ulcerative colitis	Weighted median	13	-0.00229525	0.051841	0.964685	0.997707	0.901312	1.10441	NA	NA	NA	NA
CD28+ CD45RA- CD8+ T cell Absolute Count || id:ebi-a-GCST90001693	Ulcerative colitis	Inverse variance weighted	13	-0.0410944	0.0393598	0.296453	0.959739	0.888483	1.03671	13.0673	0.364168	0.375658	-0.0219321
CD28+ CD45RA- CD8+ T cell Absolute Count || id:ebi-a-GCST90001693	Ulcerative colitis	MR Egger	13	0.0974302	0.155171	0.542891	1.10233	0.81326	1.49416	12.1274	0.354141	NA	NA
CD28+ CD45RA- CD8+ T cell Absolute Count || id:ebi-a-GCST90001693	Ulcerative colitis	Weighted median	13	-0.0119073	0.054683	0.827623	0.988163	0.887732	1.09996	NA	NA	NA	NA
CD28- CD4-CD8- T cell %T cell || id:ebi-a-GCST90001694	Ulcerative colitis	Inverse variance weighted	18	0.0199711	0.041896	0.633589	1.02017	0.939747	1.10748	32.0036	0.0150324	0.954074	0.00164218
CD28- CD4-CD8- T cell %T cell || id:ebi-a-GCST90001694	Ulcerative colitis	MR Egger	18	0.0114953	0.151179	0.940332	1.01156	0.752153	1.36044	31.9968	0.0100095	NA	NA
CD28- CD4-CD8- T cell %T cell || id:ebi-a-GCST90001694	Ulcerative colitis	Weighted median	18	-0.0267505	0.0475916	0.574059	0.973604	0.886894	1.06879	NA	NA	NA	NA
CD45RA- CD28- CD8+ T cell Absolute Count || id:ebi-a-GCST90001695	Ulcerative colitis	Inverse variance weighted	15	-7.30443e-05	0.000375032	0.845575	0.999927	0.999192	1.00066	19.1185	0.160469	0.861244	-0.00419074
CD45RA- CD28- CD8+ T cell Absolute Count || id:ebi-a-GCST90001695	Ulcerative colitis	MR Egger	15	0.000129798	0.00120229	0.915677	1.00013	0.997776	1.00249	19.0719	0.120891	NA	NA
CD45RA- CD28- CD8+ T cell Absolute Count || id:ebi-a-GCST90001695	Ulcerative colitis	Weighted median	15	0.000320043	0.000472985	0.498632	1.00032	0.999393	1.00125	NA	NA	NA	NA
CD45RA- CD28- CD8+ T cell %CD8+ T cell || id:ebi-a-GCST90001696	Ulcerative colitis	Inverse variance weighted	9	0.0073055	0.00424611	0.0853387	1.00733	0.998984	1.01575	18.1393	0.0202063	0.494755	0.0247322
CD45RA- CD28- CD8+ T cell %CD8+ T cell || id:ebi-a-GCST90001696	Ulcerative colitis	MR Egger	9	-0.00297177	0.0149275	0.847859	0.997033	0.968284	1.02663	16.888	0.018133	NA	NA
CD45RA- CD28- CD8+ T cell %CD8+ T cell || id:ebi-a-GCST90001696	Ulcerative colitis	Weighted median	9	0.00284926	0.00399204	0.47539	1.00285	0.995037	1.01073	NA	NA	NA	NA
CD45RA- CD28- CD8+ T cell %T cell || id:ebi-a-GCST90001697	Ulcerative colitis	Inverse variance weighted	11	0.00875489	0.00725631	0.227616	1.00879	0.994547	1.02324	8.44909	0.585057	0.329166	-0.0286069
CD45RA- CD28- CD8+ T cell %T cell || id:ebi-a-GCST90001697	Ulcerative colitis	MR Egger	11	0.0371117	0.0284288	0.224131	1.03781	0.981563	1.09728	7.38482	0.597121	NA	NA
CD45RA- CD28- CD8+ T cell %T cell || id:ebi-a-GCST90001697	Ulcerative colitis	Weighted median	11	0.00684099	0.00960716	0.47642	1.00686	0.988083	1.026	NA	NA	NA	NA
CD45RA+ CD28- CD8+ T cell Absolute Count || id:ebi-a-GCST90001698	Ulcerative colitis	Inverse variance weighted	18	0.000429012	0.000319449	0.17928	1.00043	0.999803	1.00106	21.581	0.201373	0.00838947	0.179032
CD45RA+ CD28- CD8+ T cell Absolute Count || id:ebi-a-GCST90001698	Ulcerative colitis	MR Egger	18	-0.00392391	0.00147599	0.0171691	0.996084	0.993206	0.99897	12.5503	0.705309	NA	NA
CD45RA+ CD28- CD8+ T cell Absolute Count || id:ebi-a-GCST90001698	Ulcerative colitis	Weighted median	18	3.04378e-05	0.00041706	0.941821	1.00003	0.999213	1.00085	NA	NA	NA	NA
CD45RA+ CD28- CD8+ T cell %CD8+ T cell || id:ebi-a-GCST90001699	Ulcerative colitis	Inverse variance weighted	9	-0.000406877	0.00312122	0.896283	0.999593	0.993497	1.00573	8.09965	0.423797	0.580948	-0.0165025
CD45RA+ CD28- CD8+ T cell %CD8+ T cell || id:ebi-a-GCST90001699	Ulcerative colitis	MR Egger	9	0.00665259	0.0126275	0.614587	1.00667	0.982065	1.0319	7.72989	0.357014	NA	NA
CD45RA+ CD28- CD8+ T cell %CD8+ T cell || id:ebi-a-GCST90001699	Ulcerative colitis	Weighted median	9	-0.00223702	0.00408215	0.583691	0.997765	0.989814	1.00578	NA	NA	NA	NA
CD45RA+ CD28- CD8+ T cell %T cell || id:ebi-a-GCST90001700	Ulcerative colitis	Inverse variance weighted	6	0.00127318	0.0125097	0.918935	1.00127	0.977022	1.02613	9.14665	0.103356	0.615546	0.02066
CD45RA+ CD28- CD8+ T cell %T cell || id:ebi-a-GCST90001700	Ulcerative colitis	MR Egger	6	-0.0183702	0.038569	0.658715	0.981798	0.910314	1.05889	8.51726	0.0743658	NA	NA
CD45RA+ CD28- CD8+ T cell %T cell || id:ebi-a-GCST90001700	Ulcerative colitis	Weighted median	6	-0.0142447	0.0136977	0.298369	0.985856	0.959741	1.01268	NA	NA	NA	NA
BAFF-R on CD20- CD38- B cell || id:ebi-a-GCST90001701	Ulcerative colitis	Inverse variance weighted	6	0.0300711	0.0422461	0.476583	1.03053	0.948635	1.11949	2.34301	0.79993	0.636587	0.0112384
BAFF-R on CD20- CD38- B cell || id:ebi-a-GCST90001701	Ulcerative colitis	MR Egger	6	-0.00601786	0.0823554	0.945257	0.994	0.845832	1.16812	2.0824	0.720606	NA	NA
BAFF-R on CD20- CD38- B cell || id:ebi-a-GCST90001701	Ulcerative colitis	Weighted median	6	0.0209276	0.0484868	0.666022	1.02115	0.928573	1.12295	NA	NA	NA	NA
BAFF-R on CD24+ CD27+ B cell || id:ebi-a-GCST90001702	Ulcerative colitis	Inverse variance weighted	8	0.201737	0.1142	0.0773089	1.22353	0.978147	1.53046	57.8399	4.06891e-10	0.0848743	0.0823002
BAFF-R on CD24+ CD27+ B cell || id:ebi-a-GCST90001702	Ulcerative colitis	MR Egger	8	-0.0756054	0.164333	0.661663	0.927182	0.671865	1.27952	33.8575	7.16721e-06	NA	NA
BAFF-R on CD24+ CD27+ B cell || id:ebi-a-GCST90001702	Ulcerative colitis	Weighted median	8	0.136703	0.0556868	0.0140939	1.14649	1.02794	1.27871	NA	NA	NA	NA
BAFF-R on IgD+ CD24+ B cell || id:ebi-a-GCST90001703	Ulcerative colitis	Inverse variance weighted	6	0.199599	0.146061	0.171767	1.22091	0.916971	1.6256	57.4985	3.99142e-11	0.0278453	0.140416
BAFF-R on IgD+ CD24+ B cell || id:ebi-a-GCST90001703	Ulcerative colitis	MR Egger	6	-0.203196	0.145409	0.234817	0.816118	0.613732	1.08524	14.9263	0.00485665	NA	NA
BAFF-R on IgD+ CD24+ B cell || id:ebi-a-GCST90001703	Ulcerative colitis	Weighted median	6	0.136365	0.0602552	0.023628	1.1461	1.01843	1.28977	NA	NA	NA	NA
BAFF-R on IgD+ CD24- B cell || id:ebi-a-GCST90001704	Ulcerative colitis	Inverse variance weighted	12	0.105661	0.0873352	0.226343	1.11144	0.936584	1.31895	85.6166	1.19835e-13	0.670811	0.0166044
BAFF-R on IgD+ CD24- B cell || id:ebi-a-GCST90001704	Ulcerative colitis	MR Egger	12	0.0341837	0.18677	0.858436	1.03477	0.717569	1.4922	84.0062	8.19452e-14	NA	NA
BAFF-R on IgD+ CD24- B cell || id:ebi-a-GCST90001704	Ulcerative colitis	Weighted median	12	0.0272482	0.0459418	0.553113	1.02762	0.939133	1.12445	NA	NA	NA	NA
BAFF-R on IgD+ CD38- B cell || id:ebi-a-GCST90001705	Ulcerative colitis	Inverse variance weighted	13	0.147118	0.0803017	0.0669412	1.15849	0.98978	1.35596	67.6495	8.79319e-10	0.318773	0.0306842
BAFF-R on IgD+ CD38- B cell || id:ebi-a-GCST90001705	Ulcerative colitis	MR Egger	13	0.00642533	0.156692	0.968026	1.00645	0.740307	1.36826	61.548	4.77587e-09	NA	NA
BAFF-R on IgD+ CD38- B cell || id:ebi-a-GCST90001705	Ulcerative colitis	Weighted median	13	0.126491	0.0440802	0.00411037	1.13484	1.04091	1.23725	NA	NA	NA	NA
BAFF-R on IgD+ CD38- naive B cell || id:ebi-a-GCST90001706	Ulcerative colitis	Inverse variance weighted	16	-0.00718941	0.0224789	0.749098	0.992836	0.950043	1.03756	11.365	0.726315	0.293816	0.0148305
BAFF-R on IgD+ CD38- naive B cell || id:ebi-a-GCST90001706	Ulcerative colitis	MR Egger	16	-0.0582976	0.0519705	0.280843	0.943369	0.852008	1.04453	10.1754	0.749253	NA	NA
BAFF-R on IgD+ CD38- naive B cell || id:ebi-a-GCST90001706	Ulcerative colitis	Weighted median	16	-0.0293789	0.0315112	0.351166	0.971048	0.912889	1.03291	NA	NA	NA	NA
BAFF-R on IgD+ CD38- unswitched memory B cell || id:ebi-a-GCST90001707	Ulcerative colitis	Inverse variance weighted	10	0.0072757	0.016957	0.667875	1.0073	0.974374	1.04134	6.73043	0.665162	0.629934	0.0059316
BAFF-R on IgD+ CD38- unswitched memory B cell || id:ebi-a-GCST90001707	Ulcerative colitis	MR Egger	10	-0.00108783	0.0237979	0.964661	0.998913	0.95339	1.04661	6.47953	0.593679	NA	NA
BAFF-R on IgD+ CD38- unswitched memory B cell || id:ebi-a-GCST90001707	Ulcerative colitis	Weighted median	10	0.00151848	0.0185588	0.93479	1.00152	0.965744	1.03862	NA	NA	NA	NA
BAFF-R on IgD+ CD38+ B cell || id:ebi-a-GCST90001708	Ulcerative colitis	Inverse variance weighted	14	0.0889999	0.0819818	0.277654	1.09308	0.930824	1.28362	89.5495	1.70408e-13	0.468846	0.027704
BAFF-R on IgD+ CD38+ B cell || id:ebi-a-GCST90001708	Ulcerative colitis	MR Egger	14	-0.0299831	0.179602	0.870196	0.970462	0.682492	1.37994	85.5599	3.55197e-13	NA	NA
BAFF-R on IgD+ CD38+ B cell || id:ebi-a-GCST90001708	Ulcerative colitis	Weighted median	14	0.0036118	0.0455234	0.936763	1.00362	0.917948	1.09728	NA	NA	NA	NA
BAFF-R on IgD+ CD38dim B cell || id:ebi-a-GCST90001709	Ulcerative colitis	Inverse variance weighted	13	0.0937157	0.08367	0.262687	1.09825	0.932135	1.29396	90.9431	3.24195e-14	0.497839	0.027237
BAFF-R on IgD+ CD38dim B cell || id:ebi-a-GCST90001709	Ulcerative colitis	MR Egger	13	-0.017386	0.180074	0.924821	0.982764	0.690505	1.39872	87.0537	6.28431e-14	NA	NA
BAFF-R on IgD+ CD38dim B cell || id:ebi-a-GCST90001709	Ulcerative colitis	Weighted median	13	0.0200851	0.0443701	0.650786	1.02029	0.935307	1.11299	NA	NA	NA	NA
BAFF-R on IgD- CD24- B cell || id:ebi-a-GCST90001710	Ulcerative colitis	Inverse variance weighted	10	0.152257	0.110746	0.169185	1.16446	0.93725	1.44675	71.0621	9.42315e-12	0.642832	0.0196237
BAFF-R on IgD- CD24- B cell || id:ebi-a-GCST90001710	Ulcerative colitis	MR Egger	10	0.0536872	0.235073	0.825076	1.05515	0.665608	1.67268	69.058	7.56637e-12	NA	NA
BAFF-R on IgD- CD24- B cell || id:ebi-a-GCST90001710	Ulcerative colitis	Weighted median	10	0.0237133	0.0577288	0.68124	1.024	0.914448	1.14667	NA	NA	NA	NA
BAFF-R on IgD- CD27- B cell || id:ebi-a-GCST90001711	Ulcerative colitis	Inverse variance weighted	10	0.188486	0.100704	0.0612507	1.20742	0.991145	1.47089	59.0653	2.02895e-09	0.232994	0.049779
BAFF-R on IgD- CD27- B cell || id:ebi-a-GCST90001711	Ulcerative colitis	MR Egger	10	-0.0370362	0.199984	0.857684	0.963641	0.651157	1.42608	48.8909	6.67142e-08	NA	NA
BAFF-R on IgD- CD27- B cell || id:ebi-a-GCST90001711	Ulcerative colitis	Weighted median	10	0.110371	0.0545655	0.0431016	1.11669	1.00343	1.24274	NA	NA	NA	NA
BAFF-R on IgD- CD38- B cell || id:ebi-a-GCST90001712	Ulcerative colitis	Inverse variance weighted	8	0.190333	0.113101	0.0924042	1.20965	0.96914	1.50985	58.4149	3.12588e-10	0.0355927	0.10341
BAFF-R on IgD- CD38- B cell || id:ebi-a-GCST90001712	Ulcerative colitis	MR Egger	8	-0.136885	0.146389	0.38584	0.872071	0.65455	1.16188	26.3762	0.00018943	NA	NA
BAFF-R on IgD- CD38- B cell || id:ebi-a-GCST90001712	Ulcerative colitis	Weighted median	8	0.129488	0.0531397	0.0148199	1.13825	1.02566	1.26319	NA	NA	NA	NA
BAFF-R on IgD- CD38+ B cell || id:ebi-a-GCST90001713	Ulcerative colitis	Inverse variance weighted	13	0.0466495	0.0362196	0.197759	1.04775	0.975953	1.12484	13.7618	0.316174	0.555171	0.00911876
BAFF-R on IgD- CD38+ B cell || id:ebi-a-GCST90001713	Ulcerative colitis	MR Egger	13	0.00660509	0.0755931	0.931942	1.00663	0.868005	1.16739	13.3136	0.273324	NA	NA
BAFF-R on IgD- CD38+ B cell || id:ebi-a-GCST90001713	Ulcerative colitis	Weighted median	13	0.031069	0.0473711	0.511911	1.03156	0.940091	1.13192	NA	NA	NA	NA
BAFF-R on IgD- CD38dim B cell || id:ebi-a-GCST90001714	Ulcerative colitis	Inverse variance weighted	3	0.505676	0.211444	0.0167782	1.65811	1.09554	2.50956	20.1914	4.12565e-05	0.13991	-0.274475
BAFF-R on IgD- CD38dim B cell || id:ebi-a-GCST90001714	Ulcerative colitis	MR Egger	3	2.37216	0.422207	0.112134	10.7205	4.68624	24.5247	0.150297	0.698252	NA	NA
BAFF-R on IgD- CD38dim B cell || id:ebi-a-GCST90001714	Ulcerative colitis	Weighted median	3	0.232195	0.134749	0.0848576	1.26137	0.968591	1.64264	NA	NA	NA	NA
BAFF-R on memory B cell || id:ebi-a-GCST90001715	Ulcerative colitis	Inverse variance weighted	8	0.204411	0.117467	0.0818324	1.2268	0.974506	1.54442	60.9478	9.76077e-11	0.0863649	0.0843855
BAFF-R on memory B cell || id:ebi-a-GCST90001715	Ulcerative colitis	MR Egger	8	-0.0799393	0.1695	0.65386	0.923172	0.662219	1.28696	35.8577	2.93787e-06	NA	NA
BAFF-R on memory B cell || id:ebi-a-GCST90001715	Ulcerative colitis	Weighted median	8	0.135789	0.0530672	0.0105032	1.14544	1.03229	1.271	NA	NA	NA	NA
BAFF-R on naive-mature B cell || id:ebi-a-GCST90001716	Ulcerative colitis	Inverse variance weighted	12	0.126696	0.0801432	0.113909	1.13507	0.970072	1.32814	74.328	1.82353e-11	0.268165	0.0462208
BAFF-R on naive-mature B cell || id:ebi-a-GCST90001716	Ulcerative colitis	MR Egger	12	-0.0566012	0.175071	0.753124	0.944971	0.670495	1.33181	65.3445	3.48245e-10	NA	NA
BAFF-R on naive-mature B cell || id:ebi-a-GCST90001716	Ulcerative colitis	Weighted median	12	0.0328041	0.0434951	0.450727	1.03335	0.948905	1.12531	NA	NA	NA	NA
BAFF-R on unswitched memory B cell || id:ebi-a-GCST90001717	Ulcerative colitis	Inverse variance weighted	10	0.184479	0.0969449	0.0570501	1.20259	0.994482	1.45425	60.6414	1.00844e-09	0.137431	0.054129
BAFF-R on unswitched memory B cell || id:ebi-a-GCST90001717	Ulcerative colitis	MR Egger	10	-0.0268418	0.155815	0.867506	0.973515	0.717316	1.32122	45.2361	3.31952e-07	NA	NA
BAFF-R on unswitched memory B cell || id:ebi-a-GCST90001717	Ulcerative colitis	Weighted median	10	0.136799	0.0526619	0.00938531	1.1466	1.03415	1.27127	NA	NA	NA	NA
BAFF-R on switched memory B cell || id:ebi-a-GCST90001718	Ulcerative colitis	Inverse variance weighted	7	0.147169	0.13967	0.292026	1.15855	0.881099	1.52337	74.1759	5.67218e-14	0.648688	0.02713
BAFF-R on switched memory B cell || id:ebi-a-GCST90001718	Ulcerative colitis	MR Egger	7	0.0408769	0.265602	0.883705	1.04172	0.618968	1.75322	70.8532	6.80827e-14	NA	NA
BAFF-R on switched memory B cell || id:ebi-a-GCST90001718	Ulcerative colitis	Weighted median	7	0.107352	0.0610667	0.0787562	1.11333	0.987737	1.25488	NA	NA	NA	NA
BAFF-R on IgD+ B cell || id:ebi-a-GCST90001719	Ulcerative colitis	Inverse variance weighted	12	0.10045	0.0895084	0.261759	1.10567	0.927756	1.3177	86.4905	8.09417e-14	0.617184	0.0198254
BAFF-R on IgD+ B cell || id:ebi-a-GCST90001719	Ulcerative colitis	MR Egger	12	0.0170679	0.186317	0.92882	1.01721	0.706018	1.46558	84.2488	7.34046e-14	NA	NA
BAFF-R on IgD+ B cell || id:ebi-a-GCST90001719	Ulcerative colitis	Weighted median	12	0.0204168	0.0470395	0.664263	1.02063	0.930735	1.1192	NA	NA	NA	NA
BAFF-R on transitional B cell || id:ebi-a-GCST90001720	Ulcerative colitis	Inverse variance weighted	14	0.0283615	0.0475336	0.550733	1.02877	0.937251	1.12922	89.4775	1.75897e-13	0.194046	0.0290884
BAFF-R on transitional B cell || id:ebi-a-GCST90001720	Ulcerative colitis	MR Egger	14	-0.0231477	0.0592973	0.703107	0.977118	0.869906	1.09754	77.288	1.35435e-11	NA	NA
BAFF-R on transitional B cell || id:ebi-a-GCST90001720	Ulcerative colitis	Weighted median	14	0.000234004	0.0202606	0.990785	1.00023	0.961292	1.04075	NA	NA	NA	NA
CD19 on CD20- B cell || id:ebi-a-GCST90001721	Ulcerative colitis	Inverse variance weighted	15	5.40073e-05	0.0420529	0.998975	1.00005	0.920931	1.08597	14.4779	0.414745	0.503715	0.0143621
CD19 on CD20- B cell || id:ebi-a-GCST90001721	Ulcerative colitis	MR Egger	15	-0.0983301	0.149343	0.52176	0.90635	0.676352	1.21456	13.9697	0.375982	NA	NA
CD19 on CD20- B cell || id:ebi-a-GCST90001721	Ulcerative colitis	Weighted median	15	0.0440909	0.0577427	0.445121	1.04508	0.933248	1.17031	NA	NA	NA	NA
CD19 on CD20- CD38- B cell || id:ebi-a-GCST90001722	Ulcerative colitis	Inverse variance weighted	13	0.0247602	0.0563732	0.660503	1.02507	0.917841	1.14482	23.8449	0.0213515	0.965426	0.00136826
CD19 on CD20- CD38- B cell || id:ebi-a-GCST90001722	Ulcerative colitis	MR Egger	13	0.0169961	0.184724	0.928346	1.01714	0.708175	1.4609	23.8407	0.0134219	NA	NA
CD19 on CD20- CD38- B cell || id:ebi-a-GCST90001722	Ulcerative colitis	Weighted median	13	0.0322608	0.0573627	0.573844	1.03279	0.922959	1.15568	NA	NA	NA	NA
CD19 on CD24+ CD27+ B cell || id:ebi-a-GCST90001723	Ulcerative colitis	Inverse variance weighted	16	-0.0488895	0.0519281	0.346457	0.952286	0.860133	1.05431	36.8143	0.00134696	0.597469	0.0162436
CD19 on CD24+ CD27+ B cell || id:ebi-a-GCST90001723	Ulcerative colitis	MR Egger	16	-0.146718	0.188711	0.449817	0.863538	0.596551	1.25001	36.0623	0.00102126	NA	NA
CD19 on CD24+ CD27+ B cell || id:ebi-a-GCST90001723	Ulcerative colitis	Weighted median	16	0.0134322	0.0528372	0.799326	1.01352	0.913814	1.12411	NA	NA	NA	NA
CD19 on IgD+ CD24+ B cell || id:ebi-a-GCST90001724	Ulcerative colitis	Inverse variance weighted	18	-0.0489031	0.0458849	0.286524	0.952273	0.870369	1.04188	32.4857	0.013087	0.69799	-0.0109526
CD19 on IgD+ CD24+ B cell || id:ebi-a-GCST90001724	Ulcerative colitis	MR Egger	18	0.0169761	0.173259	0.923164	1.01712	0.724255	1.42841	32.1718	0.00949717	NA	NA
CD19 on IgD+ CD24+ B cell || id:ebi-a-GCST90001724	Ulcerative colitis	Weighted median	18	-0.00606255	0.0527063	0.908425	0.993956	0.896402	1.10213	NA	NA	NA	NA
CD19 on IgD+ CD24- B cell || id:ebi-a-GCST90001725	Ulcerative colitis	Inverse variance weighted	12	-0.0200854	0.039477	0.6109	0.980115	0.907138	1.05896	6.43049	0.843154	0.406353	-0.0201879
CD19 on IgD+ CD24- B cell || id:ebi-a-GCST90001725	Ulcerative colitis	MR Egger	12	0.0964442	0.140108	0.506883	1.10125	0.836802	1.44926	5.67909	0.841465	NA	NA
CD19 on IgD+ CD24- B cell || id:ebi-a-GCST90001725	Ulcerative colitis	Weighted median	12	-0.0594467	0.053162	0.263474	0.942286	0.849044	1.04577	NA	NA	NA	NA
CD19 on IgD+ CD38- B cell || id:ebi-a-GCST90001726	Ulcerative colitis	Inverse variance weighted	18	-0.0209726	0.0361834	0.562171	0.979246	0.912204	1.05122	19.034	0.326585	0.162949	-0.0273187
CD19 on IgD+ CD38- B cell || id:ebi-a-GCST90001726	Ulcerative colitis	MR Egger	18	0.128449	0.108002	0.251663	1.13706	0.920136	1.40513	16.7893	0.399355	NA	NA
CD19 on IgD+ CD38- B cell || id:ebi-a-GCST90001726	Ulcerative colitis	Weighted median	18	-0.0161243	0.0502591	0.748345	0.984005	0.891694	1.08587	NA	NA	NA	NA
CD19 on IgD+ CD38- naive B cell || id:ebi-a-GCST90001727	Ulcerative colitis	Inverse variance weighted	12	0.0380496	0.0578828	0.510952	1.03878	0.927372	1.16358	33.7047	0.000404163	0.901313	-0.00563245
CD19 on IgD+ CD38- naive B cell || id:ebi-a-GCST90001727	Ulcerative colitis	MR Egger	12	0.0670289	0.235783	0.781994	1.06933	0.673609	1.69751	33.6503	0.000211649	NA	NA
CD19 on IgD+ CD38- naive B cell || id:ebi-a-GCST90001727	Ulcerative colitis	Weighted median	12	0.00666908	0.0549984	0.903485	1.00669	0.903818	1.12127	NA	NA	NA	NA
CD19 on IgD+ CD38- unswitched memory B cell || id:ebi-a-GCST90001728	Ulcerative colitis	Inverse variance weighted	6	0.0439532	0.0595088	0.46015	1.04493	0.929895	1.1742	7.69807	0.173679	0.0718228	-0.0879383
CD19 on IgD+ CD38- unswitched memory B cell || id:ebi-a-GCST90001728	Ulcerative colitis	MR Egger	6	0.439437	0.169539	0.0605593	1.55183	1.11309	2.16351	1.78327	0.775542	NA	NA
CD19 on IgD+ CD38- unswitched memory B cell || id:ebi-a-GCST90001728	Ulcerative colitis	Weighted median	6	0.0352329	0.0700355	0.614914	1.03586	0.902996	1.18827	NA	NA	NA	NA
CD19 on IgD+ CD38+ B cell || id:ebi-a-GCST90001729	Ulcerative colitis	Inverse variance weighted	11	-0.0742456	0.0411993	0.0715285	0.928444	0.856418	1.00653	7.27796	0.698969	0.423515	-0.0205494
CD19 on IgD+ CD38+ B cell || id:ebi-a-GCST90001729	Ulcerative colitis	MR Egger	11	0.0458955	0.149104	0.765232	1.04697	0.78165	1.40233	6.57505	0.681268	NA	NA
CD19 on IgD+ CD38+ B cell || id:ebi-a-GCST90001729	Ulcerative colitis	Weighted median	11	-0.0679276	0.0526383	0.196891	0.934328	0.842738	1.03587	NA	NA	NA	NA
CD19 on IgD+ CD38dim B cell || id:ebi-a-GCST90001730	Ulcerative colitis	Inverse variance weighted	11	0.0402676	0.0510069	0.429847	1.04109	0.942042	1.15055	16.4769	0.0867692	0.328642	0.0349721
CD19 on IgD+ CD38dim B cell || id:ebi-a-GCST90001730	Ulcerative colitis	MR Egger	11	-0.170195	0.21002	0.438627	0.8435	0.558872	1.27309	14.731	0.098596	NA	NA
CD19 on IgD+ CD38dim B cell || id:ebi-a-GCST90001730	Ulcerative colitis	Weighted median	11	-0.0153619	0.0579687	0.791007	0.984756	0.878991	1.10325	NA	NA	NA	NA
CD19 on IgD- CD24- B cell || id:ebi-a-GCST90001731	Ulcerative colitis	Inverse variance weighted	14	-0.0542358	0.0499069	0.277152	0.947209	0.858942	1.04455	26.5943	0.014132	0.411284	-0.0216956
CD19 on IgD- CD24- B cell || id:ebi-a-GCST90001731	Ulcerative colitis	MR Egger	14	0.0813923	0.167119	0.63501	1.0848	0.781796	1.50523	25.0797	0.0144495	NA	NA
CD19 on IgD- CD24- B cell || id:ebi-a-GCST90001731	Ulcerative colitis	Weighted median	14	-0.0461429	0.0553882	0.404798	0.954905	0.856669	1.06441	NA	NA	NA	NA
CD19 on IgD- CD27- B cell || id:ebi-a-GCST90001732	Ulcerative colitis	Inverse variance weighted	14	-0.0469363	0.0559988	0.401938	0.954148	0.854966	1.06484	26.7392	0.0135045	0.878095	0.00490615
CD19 on IgD- CD27- B cell || id:ebi-a-GCST90001732	Ulcerative colitis	MR Egger	14	-0.0798574	0.218023	0.720533	0.923248	0.60219	1.41548	26.6846	0.0085763	NA	NA
CD19 on IgD- CD27- B cell || id:ebi-a-GCST90001732	Ulcerative colitis	Weighted median	14	-0.0388209	0.0629757	0.537602	0.961923	0.850226	1.08829	NA	NA	NA	NA
CD19 on IgD- CD38- B cell || id:ebi-a-GCST90001733	Ulcerative colitis	Inverse variance weighted	15	-0.0742021	0.0529096	0.160786	0.928484	0.837022	1.02994	33.8749	0.00215104	0.494269	0.0177103
CD19 on IgD- CD38- B cell || id:ebi-a-GCST90001733	Ulcerative colitis	MR Egger	15	-0.178462	0.157734	0.278323	0.836556	0.614086	1.13962	32.6332	0.00193373	NA	NA
CD19 on IgD- CD38- B cell || id:ebi-a-GCST90001733	Ulcerative colitis	Weighted median	15	-0.0679183	0.0555415	0.221391	0.934337	0.837964	1.04179	NA	NA	NA	NA
CD19 on IgD- CD38+ B cell || id:ebi-a-GCST90001734	Ulcerative colitis	Inverse variance weighted	9	-0.0347396	0.0729224	0.633796	0.965857	0.837221	1.11426	15.6014	0.0484536	0.29485	-0.0603108
CD19 on IgD- CD38+ B cell || id:ebi-a-GCST90001734	Ulcerative colitis	MR Egger	9	0.358019	0.354234	0.345819	1.43049	0.714424	2.86428	13.1867	0.0676876	NA	NA
CD19 on IgD- CD38+ B cell || id:ebi-a-GCST90001734	Ulcerative colitis	Weighted median	9	-0.150468	0.0829118	0.0695556	0.860305	0.731268	1.01211	NA	NA	NA	NA
CD19 on IgD- CD38dim B cell || id:ebi-a-GCST90001735	Ulcerative colitis	Inverse variance weighted	15	0.0208242	0.055073	0.705341	1.02104	0.916568	1.13743	36.8744	0.000770748	0.45218	0.025851
CD19 on IgD- CD38dim B cell || id:ebi-a-GCST90001735	Ulcerative colitis	MR Egger	15	-0.137674	0.211997	0.527379	0.871383	0.575114	1.32028	35.2458	0.000776106	NA	NA
CD19 on IgD- CD38dim B cell || id:ebi-a-GCST90001735	Ulcerative colitis	Weighted median	15	0.0667748	0.0527211	0.205311	1.06905	0.964102	1.18543	NA	NA	NA	NA
CD19 on memory B cell || id:ebi-a-GCST90001736	Ulcerative colitis	Inverse variance weighted	13	-0.0239099	0.0540502	0.658225	0.976374	0.878229	1.08549	21.6265	0.0419248	0.848452	-0.00735872
CD19 on memory B cell || id:ebi-a-GCST90001736	Ulcerative colitis	MR Egger	13	0.0225317	0.24397	0.928077	1.02279	0.634037	1.6499	21.5516	0.0280869	NA	NA
CD19 on memory B cell || id:ebi-a-GCST90001736	Ulcerative colitis	Weighted median	13	0.00522224	0.0596144	0.930194	1.00524	0.894382	1.12983	NA	NA	NA	NA
CD19 on naive-mature B cell || id:ebi-a-GCST90001737	Ulcerative colitis	Inverse variance weighted	16	0.0289391	0.035828	0.41925	1.02936	0.959557	1.10425	12.7917	0.618383	0.897517	-0.00290342
CD19 on naive-mature B cell || id:ebi-a-GCST90001737	Ulcerative colitis	MR Egger	16	0.0448728	0.126659	0.728407	1.04589	0.81597	1.34061	12.7745	0.544351	NA	NA
CD19 on naive-mature B cell || id:ebi-a-GCST90001737	Ulcerative colitis	Weighted median	16	0.0416008	0.0500264	0.405648	1.04248	0.945113	1.14987	NA	NA	NA	NA
CD19 on unswitched memory B cell || id:ebi-a-GCST90001738	Ulcerative colitis	Inverse variance weighted	12	-0.0689456	0.0741722	0.352612	0.933377	0.807088	1.07943	26.6201	0.0052425	0.832219	0.0104484
CD19 on unswitched memory B cell || id:ebi-a-GCST90001738	Ulcerative colitis	MR Egger	12	-0.143801	0.352861	0.692206	0.86606	0.433697	1.72945	26.4948	0.00312876	NA	NA
CD19 on unswitched memory B cell || id:ebi-a-GCST90001738	Ulcerative colitis	Weighted median	12	0.00546152	0.0810812	0.946296	1.00548	0.857737	1.17866	NA	NA	NA	NA
CD19 on Plasma Blast-Plasma Cell || id:ebi-a-GCST90001739	Ulcerative colitis	Inverse variance weighted	15	0.00451478	0.0384968	0.906641	1.00452	0.931519	1.08325	14.164	0.437564	0.259155	0.0240968
CD19 on Plasma Blast-Plasma Cell || id:ebi-a-GCST90001739	Ulcerative colitis	MR Egger	15	-0.130783	0.120881	0.298952	0.877408	0.692318	1.11198	12.7717	0.465597	NA	NA
CD19 on Plasma Blast-Plasma Cell || id:ebi-a-GCST90001739	Ulcerative colitis	Weighted median	15	-0.0324795	0.0562924	0.563954	0.968042	0.866917	1.08096	NA	NA	NA	NA
CD19 on switched memory B cell || id:ebi-a-GCST90001740	Ulcerative colitis	Inverse variance weighted	14	-0.0747791	0.0472748	0.113696	0.927948	0.845829	1.01804	23.0296	0.0413219	0.470914	-0.0189948
CD19 on switched memory B cell || id:ebi-a-GCST90001740	Ulcerative colitis	MR Egger	14	0.0321704	0.151497	0.835398	1.03269	0.767387	1.38972	22.0129	0.0373753	NA	NA
CD19 on switched memory B cell || id:ebi-a-GCST90001740	Ulcerative colitis	Weighted median	14	-0.0135826	0.0544108	0.802873	0.986509	0.886719	1.09753	NA	NA	NA	NA
CD19 on IgD+ B cell || id:ebi-a-GCST90001741	Ulcerative colitis	Inverse variance weighted	11	-0.0109518	0.0414051	0.791392	0.989108	0.912009	1.07273	4.49263	0.9224	0.496666	-0.0166012
CD19 on IgD+ B cell || id:ebi-a-GCST90001741	Ulcerative colitis	MR Egger	11	0.08597	0.142956	0.562431	1.08977	0.823473	1.44219	3.99087	0.912012	NA	NA
CD19 on IgD+ B cell || id:ebi-a-GCST90001741	Ulcerative colitis	Weighted median	11	-0.0323826	0.05346	0.544691	0.968136	0.871827	1.07508	NA	NA	NA	NA
CD19 on transitional B cell || id:ebi-a-GCST90001742	Ulcerative colitis	Inverse variance weighted	15	-0.00342672	0.0359227	0.924004	0.996579	0.928825	1.06928	12.7918	0.542977	0.172509	0.0312168
CD19 on transitional B cell || id:ebi-a-GCST90001742	Ulcerative colitis	MR Egger	15	-0.189982	0.134127	0.180163	0.826974	0.635801	1.07563	10.7078	0.635283	NA	NA
CD19 on transitional B cell || id:ebi-a-GCST90001742	Ulcerative colitis	Weighted median	15	0.0170222	0.0496773	0.731857	1.01717	0.922798	1.12119	NA	NA	NA	NA
CD20 on B cell || id:ebi-a-GCST90001743	Ulcerative colitis	Inverse variance weighted	15	-0.134945	0.0649523	0.0377463	0.873764	0.769318	0.992391	65.5271	1.23166e-08	0.747856	0.0142706
CD20 on B cell || id:ebi-a-GCST90001743	Ulcerative colitis	MR Egger	15	-0.214199	0.250511	0.408008	0.807188	0.494009	1.31891	64.9881	6.62589e-09	NA	NA
CD20 on B cell || id:ebi-a-GCST90001743	Ulcerative colitis	Weighted median	15	-0.0614435	0.0538068	0.253484	0.940406	0.84628	1.045	NA	NA	NA	NA
CD20 on CD20- CD38- B cell || id:ebi-a-GCST90001744	Ulcerative colitis	Inverse variance weighted	8	0.0396218	0.0758145	0.601242	1.04042	0.896753	1.2071	12.814	0.0767715	0.833964	-0.00803909
CD20 on CD20- CD38- B cell || id:ebi-a-GCST90001744	Ulcerative colitis	MR Egger	8	0.0886224	0.23822	0.722664	1.09267	0.685033	1.74287	12.7125	0.0478361	NA	NA
CD20 on CD20- CD38- B cell || id:ebi-a-GCST90001744	Ulcerative colitis	Weighted median	8	-0.0274294	0.0728009	0.706342	0.972943	0.843564	1.12217	NA	NA	NA	NA
CD20 on CD24+ CD27+ B cell || id:ebi-a-GCST90001745	Ulcerative colitis	Inverse variance weighted	21	-0.0351433	0.0327947	0.283893	0.965467	0.905361	1.02956	24.5275	0.22011	0.863565	-0.00298763
CD20 on CD24+ CD27+ B cell || id:ebi-a-GCST90001745	Ulcerative colitis	MR Egger	21	-0.0200838	0.0927653	0.830905	0.980117	0.817174	1.17555	24.4884	0.178081	NA	NA
CD20 on CD24+ CD27+ B cell || id:ebi-a-GCST90001745	Ulcerative colitis	Weighted median	21	-0.00633395	0.0444159	0.886602	0.993686	0.910839	1.08407	NA	NA	NA	NA
CD20 on IgD+ CD24+ B cell || id:ebi-a-GCST90001746	Ulcerative colitis	Inverse variance weighted	12	-0.0568294	0.0908201	0.531488	0.944755	0.7907	1.12883	49.1211	9.00021e-07	0.612527	0.0311687
CD20 on IgD+ CD24+ B cell || id:ebi-a-GCST90001746	Ulcerative colitis	MR Egger	12	-0.221424	0.328583	0.515665	0.801377	0.420864	1.52592	47.8145	6.70996e-07	NA	NA
CD20 on IgD+ CD24+ B cell || id:ebi-a-GCST90001746	Ulcerative colitis	Weighted median	12	0.00183773	0.0614649	0.976148	1.00184	0.888133	1.1301	NA	NA	NA	NA
CD20 on IgD+ CD24- B cell || id:ebi-a-GCST90001747	Ulcerative colitis	Inverse variance weighted	17	-0.171093	0.115401	0.138183	0.842743	0.672146	1.05664	304.571	2.88165e-55	0.482106	0.0482038
CD20 on IgD+ CD24- B cell || id:ebi-a-GCST90001747	Ulcerative colitis	MR Egger	17	-0.430509	0.378486	0.273194	0.650178	0.309641	1.36523	294.375	8.23838e-54	NA	NA
CD20 on IgD+ CD24- B cell || id:ebi-a-GCST90001747	Ulcerative colitis	Weighted median	17	-0.133548	0.0488255	0.00623388	0.874985	0.795132	0.962857	NA	NA	NA	NA
CD20 on IgD+ CD38- B cell || id:ebi-a-GCST90001748	Ulcerative colitis	Inverse variance weighted	16	-0.0326368	0.038945	0.402017	0.96789	0.896758	1.04466	21.4472	0.123139	0.12939	-0.040493
CD20 on IgD+ CD38- B cell || id:ebi-a-GCST90001748	Ulcerative colitis	MR Egger	16	0.18184	0.138149	0.209232	1.19942	0.914907	1.57241	18.0915	0.202644	NA	NA
CD20 on IgD+ CD38- B cell || id:ebi-a-GCST90001748	Ulcerative colitis	Weighted median	16	-0.0219914	0.0492717	0.655359	0.978249	0.888195	1.07743	NA	NA	NA	NA
CD20 on IgD+ CD38- naive B cell || id:ebi-a-GCST90001749	Ulcerative colitis	Inverse variance weighted	11	-0.0167562	0.0321277	0.601984	0.983383	0.923369	1.0473	10.8717	0.3676	0.245846	-0.0311415
CD20 on IgD+ CD38- naive B cell || id:ebi-a-GCST90001749	Ulcerative colitis	MR Egger	11	0.122091	0.116145	0.320572	1.12986	0.899828	1.41869	9.28236	0.411629	NA	NA
CD20 on IgD+ CD38- naive B cell || id:ebi-a-GCST90001749	Ulcerative colitis	Weighted median	11	-0.00128601	0.0422759	0.975733	0.998715	0.919296	1.08499	NA	NA	NA	NA
CD20 on IgD+ CD38- unswitched memory B cell || id:ebi-a-GCST90001750	Ulcerative colitis	Inverse variance weighted	16	-0.0630095	0.0385262	0.101945	0.938935	0.870645	1.01258	32.113	0.00621398	0.576339	-0.0212938
CD20 on IgD+ CD38- unswitched memory B cell || id:ebi-a-GCST90001750	Ulcerative colitis	MR Egger	16	0.0366708	0.178645	0.840314	1.03735	0.730903	1.47228	31.3794	0.00490362	NA	NA
CD20 on IgD+ CD38- unswitched memory B cell || id:ebi-a-GCST90001750	Ulcerative colitis	Weighted median	16	-0.0280623	0.0365833	0.443035	0.972328	0.90505	1.04461	NA	NA	NA	NA
CD20 on IgD+ CD38+ B cell || id:ebi-a-GCST90001751	Ulcerative colitis	Inverse variance weighted	17	-0.0828073	0.0399488	0.0381876	0.920529	0.851201	0.995502	28.8049	0.0252854	0.701859	-0.00855303
CD20 on IgD+ CD38+ B cell || id:ebi-a-GCST90001751	Ulcerative colitis	MR Egger	17	-0.037685	0.122704	0.762973	0.963016	0.757157	1.22484	28.5154	0.0185566	NA	NA
CD20 on IgD+ CD38+ B cell || id:ebi-a-GCST90001751	Ulcerative colitis	Weighted median	17	-0.109976	0.0452322	0.0150416	0.895855	0.819852	0.978904	NA	NA	NA	NA
CD20 on IgD+ CD38dim B cell || id:ebi-a-GCST90001752	Ulcerative colitis	Inverse variance weighted	20	-0.206451	0.0971962	0.0336646	0.813466	0.672364	0.98418	278.497	4.98806e-48	0.110111	0.100431
CD20 on IgD+ CD38dim B cell || id:ebi-a-GCST90001752	Ulcerative colitis	MR Egger	20	-0.735932	0.328449	0.0379017	0.479059	0.251656	0.911949	240.724	6.2428e-41	NA	NA
CD20 on IgD+ CD38dim B cell || id:ebi-a-GCST90001752	Ulcerative colitis	Weighted median	20	-0.154729	0.0421355	0.000240483	0.856647	0.788743	0.930397	NA	NA	NA	NA
CD20 on IgD- CD24- B cell || id:ebi-a-GCST90001753	Ulcerative colitis	Inverse variance weighted	18	-0.0589835	0.0471712	0.211149	0.942722	0.85947	1.03404	37.457	0.00291665	0.886046	-0.00385563
CD20 on IgD- CD24- B cell || id:ebi-a-GCST90001753	Ulcerative colitis	MR Egger	18	-0.0357205	0.166984	0.833315	0.96491	0.695579	1.33853	37.4074	0.00183702	NA	NA
CD20 on IgD- CD24- B cell || id:ebi-a-GCST90001753	Ulcerative colitis	Weighted median	18	-0.0170395	0.0483106	0.724308	0.983105	0.894287	1.08074	NA	NA	NA	NA
CD20 on IgD- CD27- B cell || id:ebi-a-GCST90001754	Ulcerative colitis	Inverse variance weighted	12	0.0333168	0.04184	0.425864	1.03388	0.952477	1.12224	14.5677	0.203156	0.82488	-0.00735334
CD20 on IgD- CD27- B cell || id:ebi-a-GCST90001754	Ulcerative colitis	MR Egger	12	0.0773453	0.198707	0.705256	1.08042	0.731894	1.5949	14.4929	0.151673	NA	NA
CD20 on IgD- CD27- B cell || id:ebi-a-GCST90001754	Ulcerative colitis	Weighted median	12	0.0373141	0.0532995	0.483875	1.03802	0.935052	1.15232	NA	NA	NA	NA
CD20 on IgD- CD38- B cell || id:ebi-a-GCST90001755	Ulcerative colitis	Inverse variance weighted	20	0.0550902	0.125465	0.660597	1.05664	0.82628	1.35121	327.584	4.30351e-58	0.732709	0.0234707
CD20 on IgD- CD38- B cell || id:ebi-a-GCST90001755	Ulcerative colitis	MR Egger	20	-0.0791574	0.40779	0.848261	0.923894	0.415437	2.05466	325.409	2.79074e-58	NA	NA
CD20 on IgD- CD38- B cell || id:ebi-a-GCST90001755	Ulcerative colitis	Weighted median	20	-0.0339952	0.0443987	0.443866	0.966576	0.886019	1.05446	NA	NA	NA	NA
CD20 on IgD- CD38+ B cell || id:ebi-a-GCST90001756	Ulcerative colitis	Inverse variance weighted	8	-0.0816095	0.0480129	0.0891797	0.921632	0.838857	1.01257	4.43048	0.729071	0.870663	-0.00381064
CD20 on IgD- CD38+ B cell || id:ebi-a-GCST90001756	Ulcerative colitis	MR Egger	8	-0.0598897	0.136548	0.676306	0.941868	0.720706	1.2309	4.40161	0.622498	NA	NA
CD20 on IgD- CD38+ B cell || id:ebi-a-GCST90001756	Ulcerative colitis	Weighted median	8	-0.0986793	0.0643947	0.12542	0.906033	0.798602	1.02792	NA	NA	NA	NA
CD20 on IgD- CD38dim B cell || id:ebi-a-GCST90001757	Ulcerative colitis	Inverse variance weighted	20	0.157396	0.126353	0.212878	1.17046	0.913698	1.49937	372.533	2.21414e-67	0.527199	0.0416162
CD20 on IgD- CD38dim B cell || id:ebi-a-GCST90001757	Ulcerative colitis	MR Egger	20	-0.059711	0.360343	0.870235	0.942037	0.464877	1.90896	364.123	2.67533e-66	NA	NA
CD20 on IgD- CD38dim B cell || id:ebi-a-GCST90001757	Ulcerative colitis	Weighted median	20	-0.00222552	0.0435432	0.959237	0.997777	0.916155	1.08667	NA	NA	NA	NA
CD20 on memory B cell || id:ebi-a-GCST90001758	Ulcerative colitis	Inverse variance weighted	22	0.0255144	0.068997	0.711539	1.02584	0.896085	1.17439	109.503	5.79394e-14	0.395779	0.0272195
CD20 on memory B cell || id:ebi-a-GCST90001758	Ulcerative colitis	MR Egger	22	-0.140167	0.203138	0.498119	0.869213	0.58373	1.29432	105.529	1.27415e-13	NA	NA
CD20 on memory B cell || id:ebi-a-GCST90001758	Ulcerative colitis	Weighted median	22	0.000726169	0.0481651	0.987971	1.00073	0.910576	1.0998	NA	NA	NA	NA
CD20 on naive-mature B cell || id:ebi-a-GCST90001759	Ulcerative colitis	Inverse variance weighted	15	-0.19902	0.130697	0.127818	0.819533	0.63433	1.05881	264.969	2.2819e-48	0.599764	0.042124
CD20 on naive-mature B cell || id:ebi-a-GCST90001759	Ulcerative colitis	MR Egger	15	-0.441794	0.470885	0.365237	0.642882	0.25545	1.61792	259.201	7.83385e-48	NA	NA
CD20 on naive-mature B cell || id:ebi-a-GCST90001759	Ulcerative colitis	Weighted median	15	-0.0156029	0.0508293	0.758869	0.984518	0.891163	1.08765	NA	NA	NA	NA
CD20 on unswitched memory B cell || id:ebi-a-GCST90001760	Ulcerative colitis	Inverse variance weighted	12	-0.0902217	0.074516	0.225984	0.913729	0.789565	1.05742	44.7887	5.28535e-06	0.45037	0.0312402
CD20 on unswitched memory B cell || id:ebi-a-GCST90001760	Ulcerative colitis	MR Egger	12	-0.267074	0.237578	0.28721	0.765617	0.480597	1.21967	42.1858	6.94882e-06	NA	NA
CD20 on unswitched memory B cell || id:ebi-a-GCST90001760	Ulcerative colitis	Weighted median	12	-0.0569721	0.0524759	0.27762	0.94462	0.852293	1.04695	NA	NA	NA	NA
CD20 on switched memory B cell || id:ebi-a-GCST90001761	Ulcerative colitis	Inverse variance weighted	18	0.13653	0.120997	0.259165	1.14629	0.904272	1.45308	305.92	6.7462e-55	0.35615	0.0667809
CD20 on switched memory B cell || id:ebi-a-GCST90001761	Ulcerative colitis	MR Egger	18	-0.186072	0.360547	0.612855	0.830214	0.409531	1.68304	289.58	3.65297e-52	NA	NA
CD20 on switched memory B cell || id:ebi-a-GCST90001761	Ulcerative colitis	Weighted median	18	0.0195412	0.0427107	0.647293	1.01973	0.937844	1.10877	NA	NA	NA	NA
CD20 on IgD+ B cell || id:ebi-a-GCST90001762	Ulcerative colitis	Inverse variance weighted	14	-0.213154	0.130031	0.101159	0.808031	0.626244	1.04259	265.081	4.68072e-49	0.549069	0.0564159
CD20 on IgD+ B cell || id:ebi-a-GCST90001762	Ulcerative colitis	MR Egger	14	-0.510366	0.500155	0.327663	0.600276	0.225222	1.59989	256.943	4.87051e-48	NA	NA
CD20 on IgD+ B cell || id:ebi-a-GCST90001762	Ulcerative colitis	Weighted median	14	-0.152228	0.051542	0.00314216	0.858792	0.776273	0.950083	NA	NA	NA	NA
CD20 on transitional B cell || id:ebi-a-GCST90001763	Ulcerative colitis	Inverse variance weighted	13	-0.0688678	0.0539029	0.201381	0.93345	0.839862	1.03747	30.5112	0.00233762	0.366893	0.0295054
CD20 on transitional B cell || id:ebi-a-GCST90001763	Ulcerative colitis	MR Egger	13	-0.226852	0.176403	0.224859	0.797039	0.564056	1.12626	28.2379	0.00297641	NA	NA
CD20 on transitional B cell || id:ebi-a-GCST90001763	Ulcerative colitis	Weighted median	13	-0.132346	0.0539199	0.0141086	0.876038	0.78818	0.97369	NA	NA	NA	NA
CD24 on CD24+ CD27+ B cell || id:ebi-a-GCST90001764	Ulcerative colitis	Inverse variance weighted	2	0.116466	0.159592	0.46553	1.12352	0.821737	1.53613	2.71326	0.0995175	NA	NA
CD24 on IgD+ CD24+ B cell || id:ebi-a-GCST90001765	Ulcerative colitis	Inverse variance weighted	11	0.0133745	0.0361454	0.711368	1.01346	0.94415	1.08787	14.4578	0.153115	0.453119	-0.00998496
CD24 on IgD+ CD24+ B cell || id:ebi-a-GCST90001765	Ulcerative colitis	MR Egger	11	0.0540348	0.0636225	0.41773	1.05552	0.931774	1.1957	13.5333	0.139922	NA	NA
CD24 on IgD+ CD24+ B cell || id:ebi-a-GCST90001765	Ulcerative colitis	Weighted median	11	0.0295592	0.0375753	0.431478	1.03	0.956869	1.10872	NA	NA	NA	NA
CD24 on IgD+ CD38- B cell || id:ebi-a-GCST90001766	Ulcerative colitis	Inverse variance weighted	11	0.011619	0.0357445	0.745138	1.01169	0.943235	1.08511	10.2032	0.422852	0.463866	0.015391
CD24 on IgD+ CD38- B cell || id:ebi-a-GCST90001766	Ulcerative colitis	MR Egger	11	-0.0558799	0.0954906	0.572799	0.945653	0.784239	1.14029	9.58025	0.385522	NA	NA
CD24 on IgD+ CD38- B cell || id:ebi-a-GCST90001766	Ulcerative colitis	Weighted median	11	0.0643894	0.0493492	0.191971	1.06651	0.968182	1.17482	NA	NA	NA	NA
CD24 on IgD+ CD38- unswitched memory B cell || id:ebi-a-GCST90001767	Ulcerative colitis	Inverse variance weighted	14	0.0473033	0.0298016	0.112451	1.04844	0.988954	1.1115	21.9182	0.0566428	0.749387	0.00700265
CD24 on IgD+ CD38- unswitched memory B cell || id:ebi-a-GCST90001767	Ulcerative colitis	MR Egger	14	0.0282156	0.0660561	0.676837	1.02862	0.903703	1.1708	21.7247	0.0407234	NA	NA
CD24 on IgD+ CD38- unswitched memory B cell || id:ebi-a-GCST90001767	Ulcerative colitis	Weighted median	14	0.0406137	0.0317162	0.200357	1.04145	0.978681	1.10824	NA	NA	NA	NA
CD24 on IgD+ CD38+ B cell || id:ebi-a-GCST90001768	Ulcerative colitis	Inverse variance weighted	13	-0.0234492	0.0441804	0.595585	0.976824	0.895796	1.06518	16.2297	0.180942	0.129403	-0.035103
CD24 on IgD+ CD38+ B cell || id:ebi-a-GCST90001768	Ulcerative colitis	MR Egger	13	0.156067	0.117059	0.209409	1.1689	0.929258	1.47035	13.0431	0.290516	NA	NA
CD24 on IgD+ CD38+ B cell || id:ebi-a-GCST90001768	Ulcerative colitis	Weighted median	13	0.0529462	0.0538545	0.325542	1.05437	0.948751	1.17175	NA	NA	NA	NA
CD24 on IgD- CD38- B cell || id:ebi-a-GCST90001769	Ulcerative colitis	Inverse variance weighted	18	0.019144	0.0353668	0.588302	1.01933	0.951063	1.09249	24.9209	0.0964952	0.806088	0.00407583
CD24 on IgD- CD38- B cell || id:ebi-a-GCST90001769	Ulcerative colitis	MR Egger	18	-0.00075518	0.0876403	0.993231	0.999245	0.841533	1.18651	24.8242	0.072985	NA	NA
CD24 on IgD- CD38- B cell || id:ebi-a-GCST90001769	Ulcerative colitis	Weighted median	18	0.0341449	0.0416663	0.41251	1.03473	0.95359	1.12278	NA	NA	NA	NA
CD24 on IgD- CD38dim B cell || id:ebi-a-GCST90001770	Ulcerative colitis	Inverse variance weighted	4	0.0768857	0.0961692	0.42401	1.07992	0.894397	1.30392	5.77117	0.12329	0.683807	-0.0326874
CD24 on IgD- CD38dim B cell || id:ebi-a-GCST90001770	Ulcerative colitis	MR Egger	4	0.300959	0.488346	0.600507	1.35115	0.51882	3.51879	5.19418	0.0744899	NA	NA
CD24 on IgD- CD38dim B cell || id:ebi-a-GCST90001770	Ulcerative colitis	Weighted median	4	0.0493388	0.107912	0.647517	1.05058	0.850298	1.29803	NA	NA	NA	NA
CD24 on memory B cell || id:ebi-a-GCST90001771	Ulcerative colitis	Inverse variance weighted	13	0.0401548	0.0298183	0.178094	1.04097	0.981877	1.10362	10.9688	0.531597	0.36332	-0.0112005
CD24 on memory B cell || id:ebi-a-GCST90001771	Ulcerative colitis	MR Egger	13	0.0852104	0.0560917	0.156937	1.08895	0.975574	1.21549	10.0694	0.524155	NA	NA
CD24 on memory B cell || id:ebi-a-GCST90001771	Ulcerative colitis	Weighted median	13	0.049683	0.0415846	0.232187	1.05094	0.968678	1.14018	NA	NA	NA	NA
CD24 on unswitched memory B cell || id:ebi-a-GCST90001772	Ulcerative colitis	Inverse variance weighted	13	0.0263438	0.0353917	0.456664	1.02669	0.957889	1.10044	17.3234	0.137831	0.343001	-0.0154573
CD24 on unswitched memory B cell || id:ebi-a-GCST90001772	Ulcerative colitis	MR Egger	13	0.0852618	0.0692053	0.243631	1.089	0.950868	1.2472	15.9036	0.144746	NA	NA
CD24 on unswitched memory B cell || id:ebi-a-GCST90001772	Ulcerative colitis	Weighted median	13	0.0472616	0.0403897	0.241945	1.0484	0.968601	1.13476	NA	NA	NA	NA
CD24 on switched memory B cell || id:ebi-a-GCST90001773	Ulcerative colitis	Inverse variance weighted	20	0.0881904	0.056952	0.121501	1.0922	0.976837	1.22118	93.0241	9.61623e-12	0.353882	0.0201975
CD24 on switched memory B cell || id:ebi-a-GCST90001773	Ulcerative colitis	MR Egger	20	-0.0095026	0.117466	0.936417	0.990542	0.786836	1.24699	88.568	2.60742e-11	NA	NA
CD24 on switched memory B cell || id:ebi-a-GCST90001773	Ulcerative colitis	Weighted median	20	0.0540529	0.0403496	0.180371	1.05554	0.975278	1.14241	NA	NA	NA	NA
CD24 on transitional B cell || id:ebi-a-GCST90001774	Ulcerative colitis	Inverse variance weighted	11	0.161784	0.0827448	0.0505575	1.17561	0.999604	1.3826	43.1055	4.76171e-06	0.420098	0.0465607
CD24 on transitional B cell || id:ebi-a-GCST90001774	Ulcerative colitis	MR Egger	11	-0.0414895	0.254836	0.874266	0.959359	0.582184	1.58089	39.9382	7.79692e-06	NA	NA
CD24 on transitional B cell || id:ebi-a-GCST90001774	Ulcerative colitis	Weighted median	11	0.100954	0.0550551	0.0667011	1.10623	0.99307	1.23227	NA	NA	NA	NA
CD25 on B cell || id:ebi-a-GCST90001775	Ulcerative colitis	Inverse variance weighted	11	0.0451501	0.0510212	0.376196	1.04618	0.946626	1.15621	18.7433	0.0436472	0.554671	-0.0129854
CD25 on B cell || id:ebi-a-GCST90001775	Ulcerative colitis	MR Egger	11	0.106078	0.11241	0.36998	1.11191	0.892038	1.38597	17.9907	0.0352819	NA	NA
CD25 on B cell || id:ebi-a-GCST90001775	Ulcerative colitis	Weighted median	11	0.0682416	0.0501451	0.173551	1.07062	0.970404	1.18119	NA	NA	NA	NA
CD25 on CD20- CD38- B cell || id:ebi-a-GCST90001776	Ulcerative colitis	Inverse variance weighted	11	0.0181804	0.0502114	0.717295	1.01835	0.9229	1.12366	13.9635	0.174661	0.695472	-0.00937015
CD25 on CD20- CD38- B cell || id:ebi-a-GCST90001776	Ulcerative colitis	MR Egger	11	0.0752004	0.150491	0.629274	1.0781	0.80271	1.44797	13.7145	0.132849	NA	NA
CD25 on CD20- CD38- B cell || id:ebi-a-GCST90001776	Ulcerative colitis	Weighted median	11	-0.0335411	0.0629524	0.594172	0.967015	0.854766	1.09401	NA	NA	NA	NA
CD25 on CD24+ CD27+ B cell || id:ebi-a-GCST90001777	Ulcerative colitis	Inverse variance weighted	16	-0.00373178	0.0331293	0.910314	0.996275	0.933639	1.06311	22.2301	0.10191	0.338407	-0.0149945
CD25 on CD24+ CD27+ B cell || id:ebi-a-GCST90001777	Ulcerative colitis	MR Egger	16	0.0677966	0.0794122	0.407625	1.07015	0.915897	1.25038	20.7724	0.10761	NA	NA
CD25 on CD24+ CD27+ B cell || id:ebi-a-GCST90001777	Ulcerative colitis	Weighted median	16	-0.0123933	0.0388759	0.749885	0.987683	0.915221	1.06588	NA	NA	NA	NA
CD25 on IgD+ CD24+ B cell || id:ebi-a-GCST90001778	Ulcerative colitis	Inverse variance weighted	14	0.0261449	0.0381478	0.493118	1.02649	0.952539	1.10618	20.434	0.0849047	0.864028	-0.0035387
CD25 on IgD+ CD24+ B cell || id:ebi-a-GCST90001778	Ulcerative colitis	MR Egger	14	0.042738	0.102796	0.684926	1.04366	0.853217	1.27662	20.382	0.0601962	NA	NA
CD25 on IgD+ CD24+ B cell || id:ebi-a-GCST90001778	Ulcerative colitis	Weighted median	14	0.0502497	0.0419489	0.230965	1.05153	0.968535	1.14164	NA	NA	NA	NA
CD25 on IgD+ CD24- B cell || id:ebi-a-GCST90001779	Ulcerative colitis	Inverse variance weighted	11	0.0491464	0.0388092	0.205384	1.05037	0.97344	1.13339	13.2231	0.211464	0.979344	-0.000526602
CD25 on IgD+ CD24- B cell || id:ebi-a-GCST90001779	Ulcerative colitis	MR Egger	11	0.0510334	0.0818415	0.54839	1.05236	0.896393	1.23546	13.2221	0.152813	NA	NA
CD25 on IgD+ CD24- B cell || id:ebi-a-GCST90001779	Ulcerative colitis	Weighted median	11	0.0679153	0.0451941	0.132904	1.07027	0.979547	1.16941	NA	NA	NA	NA
CD25 on IgD+ CD38- B cell || id:ebi-a-GCST90001780	Ulcerative colitis	Inverse variance weighted	12	0.0240348	0.0463922	0.604404	1.02433	0.935294	1.12183	18.9299	0.0623631	0.929805	0.00252855
CD25 on IgD+ CD38- B cell || id:ebi-a-GCST90001780	Ulcerative colitis	MR Egger	12	0.0125189	0.136442	0.928707	1.0126	0.774988	1.32306	18.9145	0.0413624	NA	NA
CD25 on IgD+ CD38- B cell || id:ebi-a-GCST90001780	Ulcerative colitis	Weighted median	12	0.0476552	0.0508444	0.348617	1.04881	0.949329	1.15871	NA	NA	NA	NA
CD25 on IgD+ CD38- naive B cell || id:ebi-a-GCST90001781	Ulcerative colitis	Inverse variance weighted	17	0.00958174	0.0364567	0.792685	1.00963	0.940002	1.08441	32.1067	0.00968468	0.0774368	-0.0439852
CD25 on IgD+ CD38- naive B cell || id:ebi-a-GCST90001781	Ulcerative colitis	MR Egger	17	0.186105	0.0990696	0.0798856	1.20455	0.991961	1.4627	25.9014	0.0390716	NA	NA
CD25 on IgD+ CD38- naive B cell || id:ebi-a-GCST90001781	Ulcerative colitis	Weighted median	17	-0.0398062	0.0390585	0.308135	0.960976	0.890154	1.03743	NA	NA	NA	NA
CD25 on IgD+ CD38- unswitched memory B cell || id:ebi-a-GCST90001782	Ulcerative colitis	Inverse variance weighted	11	0.0297187	0.0381473	0.435948	1.03016	0.95595	1.11014	20.7995	0.0225357	0.656747	0.0128065
CD25 on IgD+ CD38- unswitched memory B cell || id:ebi-a-GCST90001782	Ulcerative colitis	MR Egger	11	-0.0177605	0.110701	0.876081	0.982396	0.79078	1.22044	20.3227	0.0160222	NA	NA
CD25 on IgD+ CD38- unswitched memory B cell || id:ebi-a-GCST90001782	Ulcerative colitis	Weighted median	11	0.051004	0.0355979	0.15192	1.05233	0.981407	1.12837	NA	NA	NA	NA
CD25 on IgD+ CD38+ B cell || id:ebi-a-GCST90001783	Ulcerative colitis	Inverse variance weighted	9	0.111978	0.0484244	0.0207542	1.11849	1.01721	1.22985	10.3597	0.240683	0.43349	-0.0232062
CD25 on IgD+ CD38+ B cell || id:ebi-a-GCST90001783	Ulcerative colitis	MR Egger	9	0.245071	0.167634	0.18715	1.27771	0.919899	1.7747	9.4298	0.223253	NA	NA
CD25 on IgD+ CD38+ B cell || id:ebi-a-GCST90001783	Ulcerative colitis	Weighted median	9	0.084113	0.0602987	0.163034	1.08775	0.966501	1.22421	NA	NA	NA	NA
CD25 on IgD+ CD38dim B cell || id:ebi-a-GCST90001784	Ulcerative colitis	Inverse variance weighted	11	0.07123	0.0492236	0.147877	1.07383	0.975068	1.18259	18.9122	0.0413925	0.763503	0.00661166
CD25 on IgD+ CD38dim B cell || id:ebi-a-GCST90001784	Ulcerative colitis	MR Egger	11	0.0433768	0.103578	0.685191	1.04433	0.852454	1.2794	18.7122	0.0277546	NA	NA
CD25 on IgD+ CD38dim B cell || id:ebi-a-GCST90001784	Ulcerative colitis	Weighted median	11	0.0711067	0.0468992	0.129479	1.0737	0.979399	1.17707	NA	NA	NA	NA
CD25 on IgD- CD24- B cell || id:ebi-a-GCST90001785	Ulcerative colitis	Inverse variance weighted	21	0.0541978	0.0451433	0.229917	1.05569	0.966298	1.15336	42.3127	0.0025174	0.60484	-0.0113816
CD25 on IgD- CD24- B cell || id:ebi-a-GCST90001785	Ulcerative colitis	MR Egger	21	0.1246	0.141475	0.389474	1.13269	0.858395	1.49465	41.7049	0.00194229	NA	NA
CD25 on IgD- CD24- B cell || id:ebi-a-GCST90001785	Ulcerative colitis	Weighted median	21	0.0449826	0.0429361	0.294793	1.04601	0.961585	1.13785	NA	NA	NA	NA
CD25 on IgD- CD27- B cell || id:ebi-a-GCST90001786	Ulcerative colitis	Inverse variance weighted	13	0.013608	0.0722151	0.850534	1.0137	0.879912	1.16783	45.8863	7.25827e-06	0.739521	0.0125382
CD25 on IgD- CD27- B cell || id:ebi-a-GCST90001786	Ulcerative colitis	MR Egger	13	-0.061716	0.233281	0.796242	0.94015	0.595147	1.48515	45.4063	4.11545e-06	NA	NA
CD25 on IgD- CD27- B cell || id:ebi-a-GCST90001786	Ulcerative colitis	Weighted median	13	0.0542914	0.0561154	0.333296	1.05579	0.945828	1.17854	NA	NA	NA	NA
CD25 on IgD- CD38- B cell || id:ebi-a-GCST90001787	Ulcerative colitis	Inverse variance weighted	11	-0.0185557	0.037687	0.622463	0.981615	0.91172	1.05687	12.6983	0.241035	0.778077	-0.00508962
CD25 on IgD- CD38- B cell || id:ebi-a-GCST90001787	Ulcerative colitis	MR Egger	11	0.00776475	0.0988795	0.939127	1.00779	0.830241	1.22332	12.5804	0.182532	NA	NA
CD25 on IgD- CD38- B cell || id:ebi-a-GCST90001787	Ulcerative colitis	Weighted median	11	0.0131944	0.044773	0.768226	1.01328	0.928151	1.10622	NA	NA	NA	NA
CD25 on IgD- CD38+ B cell || id:ebi-a-GCST90001788	Ulcerative colitis	Inverse variance weighted	13	0.0218783	0.042504	0.606738	1.02212	0.940419	1.11092	8.61452	0.735455	0.299221	-0.0301512
CD25 on IgD- CD38+ B cell || id:ebi-a-GCST90001788	Ulcerative colitis	MR Egger	13	0.236277	0.201322	0.26533	1.26652	0.853581	1.87924	7.42749	0.763484	NA	NA
CD25 on IgD- CD38+ B cell || id:ebi-a-GCST90001788	Ulcerative colitis	Weighted median	13	0.0371611	0.0559567	0.506623	1.03786	0.930053	1.15816	NA	NA	NA	NA
CD25 on IgD- CD38dim B cell || id:ebi-a-GCST90001789	Ulcerative colitis	Inverse variance weighted	13	0.0226473	0.0470057	0.629949	1.02291	0.932875	1.12162	26.0624	0.0105178	0.767041	0.00678871
CD25 on IgD- CD38dim B cell || id:ebi-a-GCST90001789	Ulcerative colitis	MR Egger	13	-0.0104111	0.119336	0.932047	0.989643	0.783246	1.25043	25.8457	0.00684179	NA	NA
CD25 on IgD- CD38dim B cell || id:ebi-a-GCST90001789	Ulcerative colitis	Weighted median	13	0.0489322	0.0518766	0.345557	1.05015	0.948621	1.16254	NA	NA	NA	NA
CD25 on memory B cell || id:ebi-a-GCST90001790	Ulcerative colitis	Inverse variance weighted	13	-0.000391401	0.0398658	0.992167	0.999609	0.924476	1.08085	21.3426	0.0455827	0.559434	-0.0103927
CD25 on memory B cell || id:ebi-a-GCST90001790	Ulcerative colitis	MR Egger	13	0.048367	0.0907767	0.60476	1.04956	0.878486	1.25394	20.6621	0.0370456	NA	NA
CD25 on memory B cell || id:ebi-a-GCST90001790	Ulcerative colitis	Weighted median	13	0.0189407	0.04224	0.65386	1.01912	0.938146	1.10709	NA	NA	NA	NA
CD25 on naive-mature B cell || id:ebi-a-GCST90001791	Ulcerative colitis	Inverse variance weighted	13	0.0854923	0.0598	0.152821	1.08925	0.968782	1.22471	39.9014	7.4668e-05	0.515241	0.0157976
CD25 on naive-mature B cell || id:ebi-a-GCST90001791	Ulcerative colitis	MR Egger	13	0.0141234	0.122535	0.910316	1.01422	0.797682	1.28955	38.3264	6.89058e-05	NA	NA
CD25 on naive-mature B cell || id:ebi-a-GCST90001791	Ulcerative colitis	Weighted median	13	0.0612066	0.0485047	0.206995	1.06312	0.966704	1.16915	NA	NA	NA	NA
CD25 on unswitched memory B cell || id:ebi-a-GCST90001792	Ulcerative colitis	Inverse variance weighted	11	8.98291e-05	0.0430622	0.998336	1.00009	0.919144	1.08816	19.2141	0.0376257	0.719833	-0.00733902
CD25 on unswitched memory B cell || id:ebi-a-GCST90001792	Ulcerative colitis	MR Egger	11	0.0341765	0.102518	0.746489	1.03477	0.846404	1.26505	18.926	0.0258294	NA	NA
CD25 on unswitched memory B cell || id:ebi-a-GCST90001792	Ulcerative colitis	Weighted median	11	0.00481989	0.0412833	0.907057	1.00483	0.926728	1.08952	NA	NA	NA	NA
CD25 on switched memory B cell || id:ebi-a-GCST90001793	Ulcerative colitis	Inverse variance weighted	15	0.0222737	0.0412991	0.589662	1.02252	0.943015	1.10874	25.4071	0.0307552	0.468829	0.0119881
CD25 on switched memory B cell || id:ebi-a-GCST90001793	Ulcerative colitis	MR Egger	15	-0.0420248	0.0958457	0.668249	0.958846	0.794627	1.157	24.3635	0.0279461	NA	NA
CD25 on switched memory B cell || id:ebi-a-GCST90001793	Ulcerative colitis	Weighted median	15	0.0385972	0.0469768	0.411292	1.03935	0.947927	1.13959	NA	NA	NA	NA
CD25 on IgD+ B cell || id:ebi-a-GCST90001794	Ulcerative colitis	Inverse variance weighted	10	0.0600461	0.0600441	0.317295	1.06189	0.943989	1.19451	19.8367	0.0189473	0.638909	-0.0124969
CD25 on IgD+ B cell || id:ebi-a-GCST90001794	Ulcerative colitis	MR Egger	10	0.116557	0.131797	0.402293	1.12362	0.867825	1.45482	19.2642	0.0135089	NA	NA
CD25 on IgD+ B cell || id:ebi-a-GCST90001794	Ulcerative colitis	Weighted median	10	0.0712557	0.0546475	0.192263	1.07386	0.964782	1.19526	NA	NA	NA	NA
CD25 on transitional B cell || id:ebi-a-GCST90001795	Ulcerative colitis	Inverse variance weighted	14	0.0129456	0.0519869	0.803348	1.01303	0.914892	1.12169	26.8392	0.0130871	0.962478	-0.0012469
CD25 on transitional B cell || id:ebi-a-GCST90001795	Ulcerative colitis	MR Egger	14	0.0200301	0.157095	0.900654	1.02023	0.749855	1.3881	26.834	0.00816357	NA	NA
CD25 on transitional B cell || id:ebi-a-GCST90001795	Ulcerative colitis	Weighted median	14	0.0194294	0.0547349	0.72261	1.01962	0.915897	1.13509	NA	NA	NA	NA
CD27 on CD20- B cell || id:ebi-a-GCST90001796	Ulcerative colitis	Inverse variance weighted	7	0.0645631	0.0497787	0.19463	1.06669	0.967536	1.17601	1.37472	0.967378	0.627669	-0.0243286
CD27 on CD20- B cell || id:ebi-a-GCST90001796	Ulcerative colitis	MR Egger	7	0.221085	0.30723	0.503988	1.24743	0.68312	2.2779	1.10817	0.953378	NA	NA
CD27 on CD20- B cell || id:ebi-a-GCST90001796	Ulcerative colitis	Weighted median	7	0.0556795	0.0627226	0.374697	1.05726	0.934955	1.19556	NA	NA	NA	NA
CD27 on CD20- CD38- B cell || id:ebi-a-GCST90001797	Ulcerative colitis	Inverse variance weighted	12	-0.00275511	0.0426824	0.948533	0.997249	0.917216	1.08427	10.8806	0.453316	0.115434	0.0526501
CD27 on CD20- CD38- B cell || id:ebi-a-GCST90001797	Ulcerative colitis	MR Egger	12	-0.382881	0.224589	0.119047	0.681894	0.439079	1.05899	7.90861	0.637763	NA	NA
CD27 on CD20- CD38- B cell || id:ebi-a-GCST90001797	Ulcerative colitis	Weighted median	12	-0.042076	0.0580306	0.468411	0.958797	0.855717	1.07429	NA	NA	NA	NA
CD27 on CD24+ CD27+ B cell || id:ebi-a-GCST90001798	Ulcerative colitis	Inverse variance weighted	17	0.118934	0.0432735	0.00598829	1.1263	1.03471	1.22599	67.2244	3.04059e-08	0.173801	0.0355091
CD27 on CD24+ CD27+ B cell || id:ebi-a-GCST90001798	Ulcerative colitis	MR Egger	17	0.0167224	0.0829587	0.842957	1.01686	0.864264	1.19641	59.1799	3.48743e-07	NA	NA
CD27 on CD24+ CD27+ B cell || id:ebi-a-GCST90001798	Ulcerative colitis	Weighted median	17	0.0660319	0.0275622	0.0165868	1.06826	1.01208	1.12756	NA	NA	NA	NA
CD27 on T cell || id:ebi-a-GCST90001799	Ulcerative colitis	Inverse variance weighted	14	0.125294	0.067973	0.0652878	1.13348	0.992098	1.29501	70.8273	5.65057e-10	0.485077	-0.0370422
CD27 on T cell || id:ebi-a-GCST90001799	Ulcerative colitis	MR Egger	14	0.263498	0.203966	0.220728	1.30147	0.872602	1.94113	67.8912	7.92791e-10	NA	NA
CD27 on T cell || id:ebi-a-GCST90001799	Ulcerative colitis	Weighted median	14	-0.0226934	0.050443	0.652796	0.977562	0.885536	1.07915	NA	NA	NA	NA
CD27 on IgD+ CD24+ B cell || id:ebi-a-GCST90001800	Ulcerative colitis	Inverse variance weighted	21	0.0697451	0.0220494	0.00156085	1.07223	1.02688	1.11959	18.0847	0.581829	0.523511	0.00599272
CD27 on IgD+ CD24+ B cell || id:ebi-a-GCST90001800	Ulcerative colitis	MR Egger	21	0.0462173	0.0423865	0.289183	1.0473	0.963811	1.13803	17.6623	0.545093	NA	NA
CD27 on IgD+ CD24+ B cell || id:ebi-a-GCST90001800	Ulcerative colitis	Weighted median	21	0.068981	0.031009	0.0261119	1.07142	1.00824	1.13855	NA	NA	NA	NA
CD27 on IgD+ CD38- unswitched memory B cell || id:ebi-a-GCST90001801	Ulcerative colitis	Inverse variance weighted	13	0.0247684	0.027922	0.375048	1.02508	0.970486	1.08274	22.99	0.0278111	0.137857	-0.0287222
CD27 on IgD+ CD38- unswitched memory B cell || id:ebi-a-GCST90001801	Ulcerative colitis	MR Egger	13	0.0985732	0.0530767	0.090241	1.1036	0.994558	1.22459	18.6488	0.0676972	NA	NA
CD27 on IgD+ CD38- unswitched memory B cell || id:ebi-a-GCST90001801	Ulcerative colitis	Weighted median	13	0.0560552	0.0258132	0.0298879	1.05766	1.00548	1.11254	NA	NA	NA	NA
CD27 on IgD- CD38- B cell || id:ebi-a-GCST90001802	Ulcerative colitis	Inverse variance weighted	19	0.0889886	0.0522412	0.0884895	1.09307	0.986685	1.21092	96.2199	1.08496e-12	0.53891	-0.0148699
CD27 on IgD- CD38- B cell || id:ebi-a-GCST90001802	Ulcerative colitis	MR Egger	19	0.150563	0.111646	0.195165	1.16249	0.934015	1.44685	94.0443	1.1146e-12	NA	NA
CD27 on IgD- CD38- B cell || id:ebi-a-GCST90001802	Ulcerative colitis	Weighted median	19	0.0667729	0.0333663	0.0453695	1.06905	1.00138	1.1413	NA	NA	NA	NA
CD27 on IgD- CD38+ B cell || id:ebi-a-GCST90001803	Ulcerative colitis	Inverse variance weighted	12	-0.0245307	0.0429804	0.568176	0.975768	0.896935	1.06153	12.6705	0.315407	0.761454	-0.0105031
CD27 on IgD- CD38+ B cell || id:ebi-a-GCST90001803	Ulcerative colitis	MR Egger	12	0.0419524	0.217762	0.851088	1.04284	0.680545	1.59802	12.5483	0.250032	NA	NA
CD27 on IgD- CD38+ B cell || id:ebi-a-GCST90001803	Ulcerative colitis	Weighted median	12	0.0189577	0.0570845	0.739814	1.01914	0.911259	1.13979	NA	NA	NA	NA
CD27 on IgD- CD38dim B cell || id:ebi-a-GCST90001804	Ulcerative colitis	Inverse variance weighted	20	0.0859193	0.0402966	0.0329925	1.08972	1.00696	1.17928	83.269	5.04849e-10	0.716828	0.00654774
CD27 on IgD- CD38dim B cell || id:ebi-a-GCST90001804	Ulcerative colitis	MR Egger	20	0.0637826	0.0728744	0.392973	1.06586	0.923993	1.22951	82.6456	2.93945e-10	NA	NA
CD27 on IgD- CD38dim B cell || id:ebi-a-GCST90001804	Ulcerative colitis	Weighted median	20	0.0532229	0.0260881	0.0413381	1.05466	1.00209	1.11	NA	NA	NA	NA
CD27 on memory B cell || id:ebi-a-GCST90001805	Ulcerative colitis	Inverse variance weighted	15	0.0276583	0.0366173	0.450049	1.02804	0.956847	1.10454	32.445	0.00346141	0.0796053	-0.0302539
CD27 on memory B cell || id:ebi-a-GCST90001805	Ulcerative colitis	MR Egger	15	0.128793	0.0629129	0.0614091	1.13746	1.0055	1.28673	25.3837	0.0205436	NA	NA
CD27 on memory B cell || id:ebi-a-GCST90001805	Ulcerative colitis	Weighted median	15	0.0633766	0.0313933	0.0435086	1.06543	1.00185	1.13304	NA	NA	NA	NA
CD27 on unswitched memory B cell || id:ebi-a-GCST90001806	Ulcerative colitis	Inverse variance weighted	20	0.108074	0.044808	0.0158678	1.11413	1.02046	1.2164	75.9254	9.27071e-09	0.374267	0.0198508
CD27 on unswitched memory B cell || id:ebi-a-GCST90001806	Ulcerative colitis	MR Egger	20	0.0347683	0.0921904	0.710482	1.03538	0.864223	1.24043	72.5781	1.64715e-08	NA	NA
CD27 on unswitched memory B cell || id:ebi-a-GCST90001806	Ulcerative colitis	Weighted median	20	0.0696908	0.0318772	0.0287992	1.07218	1.00724	1.1413	NA	NA	NA	NA
CD27 on Plasma Blast-Plasma Cell || id:ebi-a-GCST90001807	Ulcerative colitis	Inverse variance weighted	12	0.172427	0.110003	0.117005	1.18818	0.957739	1.47408	62.876	2.69738e-09	0.830742	0.0199571
CD27 on Plasma Blast-Plasma Cell || id:ebi-a-GCST90001807	Ulcerative colitis	MR Egger	12	0.0403554	0.612837	0.948795	1.04118	0.313234	3.46085	62.5748	1.17646e-09	NA	NA
CD27 on Plasma Blast-Plasma Cell || id:ebi-a-GCST90001807	Ulcerative colitis	Weighted median	12	0.0114192	0.0646291	0.859754	1.01148	0.89114	1.14808	NA	NA	NA	NA
CD27 on switched memory B cell || id:ebi-a-GCST90001808	Ulcerative colitis	Inverse variance weighted	20	0.109882	0.0378435	0.00368918	1.11615	1.03635	1.20208	72.5185	3.49055e-08	0.922618	0.00243089
CD27 on switched memory B cell || id:ebi-a-GCST90001808	Ulcerative colitis	MR Egger	20	0.102673	0.0828643	0.231242	1.10813	0.942008	1.30354	72.4794	1.71233e-08	NA	NA
CD27 on switched memory B cell || id:ebi-a-GCST90001808	Ulcerative colitis	Weighted median	20	0.055353	0.0272853	0.0424914	1.05691	1.00188	1.11498	NA	NA	NA	NA
CD38 on CD20- B cell || id:ebi-a-GCST90001809	Ulcerative colitis	Inverse variance weighted	14	-0.050539	0.0394837	0.200547	0.950717	0.879918	1.02721	8.51832	0.808272	0.879205	-0.00380319
CD38 on CD20- B cell || id:ebi-a-GCST90001809	Ulcerative colitis	MR Egger	14	-0.0249795	0.169303	0.885153	0.97533	0.699903	1.35914	8.49422	0.745415	NA	NA
CD38 on CD20- B cell || id:ebi-a-GCST90001809	Ulcerative colitis	Weighted median	14	-0.060083	0.0522319	0.250015	0.941686	0.850052	1.0432	NA	NA	NA	NA
CD38 on CD3- CD19- || id:ebi-a-GCST90001810	Ulcerative colitis	Inverse variance weighted	12	-0.0440901	0.0315178	0.161845	0.956868	0.899546	1.01784	12.3303	0.339337	0.334258	-0.0206295
CD38 on CD3- CD19- || id:ebi-a-GCST90001810	Ulcerative colitis	MR Egger	12	0.0428688	0.091312	0.648799	1.0438	0.872753	1.24837	11.1796	0.343695	NA	NA
CD38 on CD3- CD19- || id:ebi-a-GCST90001810	Ulcerative colitis	Weighted median	12	-0.0554358	0.0421498	0.18844	0.946073	0.871056	1.02755	NA	NA	NA	NA
CD38 on IgD+ CD24- B cell || id:ebi-a-GCST90001811	Ulcerative colitis	Inverse variance weighted	8	-0.028057	0.072987	0.700674	0.972333	0.842728	1.12187	16.8248	0.0185615	0.896941	0.00561377
CD38 on IgD+ CD24- B cell || id:ebi-a-GCST90001811	Ulcerative colitis	MR Egger	8	-0.065659	0.289219	0.827944	0.93645	0.531247	1.65072	16.7738	0.0101517	NA	NA
CD38 on IgD+ CD24- B cell || id:ebi-a-GCST90001811	Ulcerative colitis	Weighted median	8	-0.0460272	0.0679887	0.498417	0.955016	0.835868	1.09115	NA	NA	NA	NA
CD38 on IgD+ CD38+ B cell || id:ebi-a-GCST90001812	Ulcerative colitis	Inverse variance weighted	7	-0.0158269	0.0477317	0.740207	0.984298	0.896389	1.08083	4.72015	0.580174	0.355817	0.0242923
CD38 on IgD+ CD38+ B cell || id:ebi-a-GCST90001812	Ulcerative colitis	MR Egger	7	-0.123798	0.116404	0.336189	0.883558	0.703315	1.10999	3.68589	0.595466	NA	NA
CD38 on IgD+ CD38+ B cell || id:ebi-a-GCST90001812	Ulcerative colitis	Weighted median	7	-0.0506742	0.0612202	0.40782	0.950588	0.843103	1.07178	NA	NA	NA	NA
CD38 on IgD+ CD38dim B cell || id:ebi-a-GCST90001813	Ulcerative colitis	Inverse variance weighted	10	0.186061	0.223604	0.405352	1.2045	0.777087	1.86698	262.902	1.87637e-51	0.335502	0.110425
CD38 on IgD+ CD38dim B cell || id:ebi-a-GCST90001813	Ulcerative colitis	MR Egger	10	-0.381783	0.597353	0.540605	0.682643	0.211698	2.20126	232.4	9.19612e-46	NA	NA
CD38 on IgD+ CD38dim B cell || id:ebi-a-GCST90001813	Ulcerative colitis	Weighted median	10	-0.0294576	0.0566991	0.603383	0.970972	0.868847	1.0851	NA	NA	NA	NA
CD38 on IgD- CD38+ B cell || id:ebi-a-GCST90001814	Ulcerative colitis	Inverse variance weighted	7	0.00344221	0.0590292	0.953499	1.00345	0.893816	1.12653	5.06323	0.53573	0.823032	0.00931139
CD38 on IgD- CD38+ B cell || id:ebi-a-GCST90001814	Ulcerative colitis	MR Egger	7	-0.0634944	0.290096	0.835402	0.938479	0.531484	1.65714	5.0076	0.414954	NA	NA
CD38 on IgD- CD38+ B cell || id:ebi-a-GCST90001814	Ulcerative colitis	Weighted median	7	0.0722906	0.0763604	0.34379	1.07497	0.925542	1.24852	NA	NA	NA	NA
CD38 on IgD- CD38dim B cell || id:ebi-a-GCST90001815	Ulcerative colitis	Inverse variance weighted	7	0.0416532	0.112738	0.711778	1.04253	0.835844	1.30033	27.5705	0.000113177	0.680533	0.0209401
CD38 on IgD- CD38dim B cell || id:ebi-a-GCST90001815	Ulcerative colitis	MR Egger	7	-0.0689561	0.280784	0.815766	0.933368	0.538325	1.61831	26.5575	6.95505e-05	NA	NA
CD38 on IgD- CD38dim B cell || id:ebi-a-GCST90001815	Ulcerative colitis	Weighted median	7	-0.0699787	0.0727476	0.336081	0.932414	0.808509	1.07531	NA	NA	NA	NA
CD38 on naive-mature B cell || id:ebi-a-GCST90001816	Ulcerative colitis	Inverse variance weighted	14	0.0545642	0.0400506	0.173078	1.05608	0.976349	1.14232	18.6217	0.135308	0.539019	0.0129457
CD38 on naive-mature B cell || id:ebi-a-GCST90001816	Ulcerative colitis	MR Egger	14	-0.0210544	0.126419	0.870502	0.979166	0.764268	1.25449	18.0212	0.115048	NA	NA
CD38 on naive-mature B cell || id:ebi-a-GCST90001816	Ulcerative colitis	Weighted median	14	0.048875	0.0495619	0.324064	1.05009	0.95288	1.15722	NA	NA	NA	NA
CD38 on Plasma Blast-Plasma Cell || id:ebi-a-GCST90001817	Ulcerative colitis	Inverse variance weighted	10	0.162705	0.141307	0.249557	1.17669	0.892029	1.55219	75.5507	1.23017e-12	0.729214	0.0318141
CD38 on Plasma Blast-Plasma Cell || id:ebi-a-GCST90001817	Ulcerative colitis	MR Egger	10	-0.0656445	0.654006	0.922518	0.936464	0.25989	3.37437	74.3559	6.63773e-13	NA	NA
CD38 on Plasma Blast-Plasma Cell || id:ebi-a-GCST90001817	Ulcerative colitis	Weighted median	10	0.0656002	0.0728708	0.368	1.0678	0.92568	1.23174	NA	NA	NA	NA
CD38 on IgD+ B cell || id:ebi-a-GCST90001818	Ulcerative colitis	Inverse variance weighted	10	0.240485	0.265476	0.365008	1.27187	0.755899	2.14003	274.258	7.43139e-54	0.703716	0.0609801
CD38 on IgD+ B cell || id:ebi-a-GCST90001818	Ulcerative colitis	MR Egger	10	-0.186906	1.11943	0.87154	0.829522	0.0924595	7.44225	269.032	1.57906e-53	NA	NA
CD38 on IgD+ B cell || id:ebi-a-GCST90001818	Ulcerative colitis	Weighted median	10	-0.100364	0.083634	0.230123	0.904508	0.767753	1.06562	NA	NA	NA	NA
CD38 on transitional B cell || id:ebi-a-GCST90001819	Ulcerative colitis	Inverse variance weighted	12	-0.0390085	0.0394471	0.322721	0.961742	0.890186	1.03905	13.9714	0.234582	0.0625503	0.0372433
CD38 on transitional B cell || id:ebi-a-GCST90001819	Ulcerative colitis	MR Egger	12	-0.213108	0.0901553	0.0396957	0.808069	0.677184	0.964251	9.58031	0.478052	NA	NA
CD38 on transitional B cell || id:ebi-a-GCST90001819	Ulcerative colitis	Weighted median	12	-0.0774185	0.0510173	0.129142	0.925502	0.837434	1.02283	NA	NA	NA	NA
IgD on IgD+ CD24+ B cell || id:ebi-a-GCST90001820	Ulcerative colitis	Inverse variance weighted	14	-0.0236401	0.0694185	0.733447	0.976637	0.852399	1.11898	44.4634	2.57076e-05	0.63438	-0.018686
IgD on IgD+ CD24+ B cell || id:ebi-a-GCST90001820	Ulcerative colitis	MR Egger	14	0.0787439	0.221688	0.728604	1.08193	0.700637	1.67072	43.5984	1.78736e-05	NA	NA
IgD on IgD+ CD24+ B cell || id:ebi-a-GCST90001820	Ulcerative colitis	Weighted median	14	0.0293058	0.0579682	0.613173	1.02974	0.919145	1.15364	NA	NA	NA	NA
IgD on IgD+ CD24- B cell || id:ebi-a-GCST90001821	Ulcerative colitis	Inverse variance weighted	20	0.00818866	0.034657	0.813217	1.00822	0.94201	1.07909	24.3678	0.182419	0.993969	-0.000175743
IgD on IgD+ CD24- B cell || id:ebi-a-GCST90001821	Ulcerative colitis	MR Egger	20	0.0093293	0.153029	0.95206	1.00937	0.747809	1.36243	24.3677	0.143345	NA	NA
IgD on IgD+ CD24- B cell || id:ebi-a-GCST90001821	Ulcerative colitis	Weighted median	20	0.0320275	0.0459059	0.485379	1.03255	0.943699	1.12976	NA	NA	NA	NA
IgD on IgD+ CD38- B cell || id:ebi-a-GCST90001822	Ulcerative colitis	Inverse variance weighted	16	0.027036	0.0607353	0.656216	1.0274	0.9121	1.15729	48.8128	1.87893e-05	0.772245	0.0104718
IgD on IgD+ CD38- B cell || id:ebi-a-GCST90001822	Ulcerative colitis	MR Egger	16	-0.0375108	0.227527	0.871408	0.963184	0.616644	1.50447	48.511	1.0816e-05	NA	NA
IgD on IgD+ CD38- B cell || id:ebi-a-GCST90001822	Ulcerative colitis	Weighted median	16	-0.0381247	0.0483215	0.430123	0.962593	0.87561	1.05822	NA	NA	NA	NA
IgD on IgD+ CD38- unswitched memory B cell || id:ebi-a-GCST90001823	Ulcerative colitis	Inverse variance weighted	11	0.0221254	0.0441948	0.616629	1.02237	0.937539	1.11488	16.7916	0.0791043	0.98696	0.000639518
IgD on IgD+ CD38- unswitched memory B cell || id:ebi-a-GCST90001823	Ulcerative colitis	MR Egger	11	0.0191856	0.181048	0.917931	1.01937	0.71486	1.45359	16.7911	0.0520899	NA	NA
IgD on IgD+ CD38- unswitched memory B cell || id:ebi-a-GCST90001823	Ulcerative colitis	Weighted median	11	0.0686297	0.0513438	0.18133	1.07104	0.968503	1.18443	NA	NA	NA	NA
IgD on IgD+ CD38+ B cell || id:ebi-a-GCST90001824	Ulcerative colitis	Inverse variance weighted	16	-0.0129681	0.0368474	0.724882	0.987116	0.918339	1.06104	17.3679	0.297354	0.182592	-0.0316032
IgD on IgD+ CD38+ B cell || id:ebi-a-GCST90001824	Ulcerative colitis	MR Egger	16	0.179785	0.142013	0.226185	1.19696	0.90614	1.58112	15.2287	0.362705	NA	NA
IgD on IgD+ CD38+ B cell || id:ebi-a-GCST90001824	Ulcerative colitis	Weighted median	16	-0.0238807	0.0508276	0.638471	0.976402	0.883819	1.07868	NA	NA	NA	NA
IgD on IgD+ CD38dim B cell || id:ebi-a-GCST90001825	Ulcerative colitis	Inverse variance weighted	10	-0.0154105	0.0411317	0.707913	0.984708	0.908438	1.06738	12.0931	0.20811	0.594652	0.0215511
IgD on IgD+ CD38dim B cell || id:ebi-a-GCST90001825	Ulcerative colitis	MR Egger	10	-0.127231	0.206295	0.554546	0.88053	0.587682	1.31931	11.6462	0.167703	NA	NA
IgD on IgD+ CD38dim B cell || id:ebi-a-GCST90001825	Ulcerative colitis	Weighted median	10	-0.00934906	0.0515368	0.856049	0.990695	0.895511	1.096	NA	NA	NA	NA
IgD on unswitched memory B cell || id:ebi-a-GCST90001826	Ulcerative colitis	Inverse variance weighted	14	-0.197493	0.0915901	0.0310625	0.820786	0.685909	0.982184	80.419	9.20135e-12	0.423783	0.0454386
IgD on unswitched memory B cell || id:ebi-a-GCST90001826	Ulcerative colitis	MR Egger	14	-0.442508	0.310067	0.17904	0.642423	0.349854	1.17966	76.0719	2.30323e-11	NA	NA
IgD on unswitched memory B cell || id:ebi-a-GCST90001826	Ulcerative colitis	Weighted median	14	-0.113137	0.060158	0.0600175	0.893028	0.793702	1.00478	NA	NA	NA	NA
IgD on IgD+ B cell || id:ebi-a-GCST90001827	Ulcerative colitis	Inverse variance weighted	13	-0.0360988	0.0364964	0.322611	0.964545	0.897958	1.03607	12.8713	0.378466	0.292131	0.026217
IgD on IgD+ B cell || id:ebi-a-GCST90001827	Ulcerative colitis	MR Egger	13	-0.194154	0.147351	0.214412	0.823531	0.616953	1.09928	11.5822	0.395853	NA	NA
IgD on IgD+ B cell || id:ebi-a-GCST90001827	Ulcerative colitis	Weighted median	13	-0.0537425	0.0507344	0.289467	0.947676	0.857974	1.04676	NA	NA	NA	NA
IgD on transitional B cell || id:ebi-a-GCST90001828	Ulcerative colitis	Inverse variance weighted	18	0.0124145	0.0368094	0.735918	1.01249	0.942017	1.08824	20.6555	0.242079	0.831931	0.00464868
IgD on transitional B cell || id:ebi-a-GCST90001828	Ulcerative colitis	MR Egger	18	-0.018299	0.147331	0.902701	0.981867	0.735601	1.31058	20.5956	0.194583	NA	NA
IgD on transitional B cell || id:ebi-a-GCST90001828	Ulcerative colitis	Weighted median	18	0.0777027	0.0504604	0.123591	1.0808	0.979023	1.19316	NA	NA	NA	NA
BAFF-R on B cell || id:ebi-a-GCST90001829	Ulcerative colitis	Inverse variance weighted	9	0.209631	0.106103	0.0481846	1.23322	1.00167	1.5183	57.7186	1.3036e-09	0.391725	0.0390321
BAFF-R on B cell || id:ebi-a-GCST90001829	Ulcerative colitis	MR Egger	9	0.0393297	0.215197	0.860166	1.04011	0.682183	1.58584	51.5798	7.06468e-09	NA	NA
BAFF-R on B cell || id:ebi-a-GCST90001829	Ulcerative colitis	Weighted median	9	0.127493	0.0564068	0.023806	1.13598	1.01708	1.26877	NA	NA	NA	NA
BAFF-R on CD20- B cell || id:ebi-a-GCST90001830	Ulcerative colitis	Inverse variance weighted	5	0.0586805	0.0491985	0.232975	1.06044	0.962955	1.16779	2.62182	0.622962	0.426763	0.0223342
BAFF-R on CD20- B cell || id:ebi-a-GCST90001830	Ulcerative colitis	MR Egger	5	-0.0352347	0.113619	0.776771	0.965379	0.77265	1.20618	1.78093	0.619094	NA	NA
BAFF-R on CD20- B cell || id:ebi-a-GCST90001830	Ulcerative colitis	Weighted median	5	0.0389981	0.0585343	0.505255	1.03977	0.927067	1.16617	NA	NA	NA	NA
CD62L on CD62L+ myeloid Dendritic Cell || id:ebi-a-GCST90001831	Ulcerative colitis	Inverse variance weighted	9	0.0218964	0.0540662	0.685483	1.02214	0.919364	1.1364	19.0584	0.0145502	0.901178	0.00419117
CD62L on CD62L+ myeloid Dendritic Cell || id:ebi-a-GCST90001831	Ulcerative colitis	MR Egger	9	0.00338328	0.154949	0.983189	1.00339	0.740583	1.35945	19.0134	0.00814541	NA	NA
CD62L on CD62L+ myeloid Dendritic Cell || id:ebi-a-GCST90001831	Ulcerative colitis	Weighted median	9	-0.0684541	0.0560848	0.222258	0.933836	0.836624	1.04234	NA	NA	NA	NA
CD62L on CD62L+ plasmacytoid Dendritic Cell || id:ebi-a-GCST90001832	Ulcerative colitis	Inverse variance weighted	9	-0.0569124	0.0518987	0.272814	0.944677	0.853309	1.04583	17.1454	0.02863	0.159566	-0.038617
CD62L on CD62L+ plasmacytoid Dendritic Cell || id:ebi-a-GCST90001832	Ulcerative colitis	MR Egger	9	0.137428	0.132382	0.333741	1.14732	0.885112	1.4872	12.6649	0.0807054	NA	NA
CD62L on CD62L+ plasmacytoid Dendritic Cell || id:ebi-a-GCST90001832	Ulcerative colitis	Weighted median	9	0.00644773	0.0501297	0.897658	1.00647	0.912282	1.11038	NA	NA	NA	NA
CD62L on CD62L+ Dendritic Cell || id:ebi-a-GCST90001833	Ulcerative colitis	Inverse variance weighted	18	-0.077912	0.033797	0.0211502	0.925046	0.865754	0.988398	23.7481	0.126444	0.105327	-0.0291249
CD62L on CD62L+ Dendritic Cell || id:ebi-a-GCST90001833	Ulcerative colitis	MR Egger	18	0.0752151	0.0947696	0.439004	1.07812	0.895357	1.29818	20.0543	0.217787	NA	NA
CD62L on CD62L+ Dendritic Cell || id:ebi-a-GCST90001833	Ulcerative colitis	Weighted median	18	-0.0573108	0.0429579	0.182166	0.944301	0.868048	1.02725	NA	NA	NA	NA
CD62L on monocyte || id:ebi-a-GCST90001834	Ulcerative colitis	Inverse variance weighted	11	0.00492583	0.0284632	0.862604	1.00494	0.95041	1.06259	7.35947	0.691129	0.502153	0.00966472
CD62L on monocyte || id:ebi-a-GCST90001834	Ulcerative colitis	MR Egger	11	-0.0322986	0.0603763	0.605643	0.968217	0.860161	1.08985	6.87072	0.650577	NA	NA
CD62L on monocyte || id:ebi-a-GCST90001834	Ulcerative colitis	Weighted median	11	-0.0217734	0.0360733	0.546117	0.978462	0.91167	1.05015	NA	NA	NA	NA
CD62L on granulocyte || id:ebi-a-GCST90001835	Ulcerative colitis	Inverse variance weighted	10	-0.00426955	0.0878731	0.961248	0.99574	0.838198	1.18289	38.7657	1.26968e-05	0.994342	-0.000391338
CD62L on granulocyte || id:ebi-a-GCST90001835	Ulcerative colitis	MR Egger	10	-0.00215692	0.30345	0.994503	0.997845	0.550505	1.80869	38.7654	5.43315e-06	NA	NA
CD62L on granulocyte || id:ebi-a-GCST90001835	Ulcerative colitis	Weighted median	10	-0.0792341	0.065535	0.226649	0.923824	0.812465	1.05045	NA	NA	NA	NA
CD66b on CD66b++ myeloid cell || id:ebi-a-GCST90001836	Ulcerative colitis	Inverse variance weighted	15	-0.0472777	0.0325229	0.146037	0.953823	0.894919	1.0166	20.4115	0.117692	0.689403	-0.0105352
CD66b on CD66b++ myeloid cell || id:ebi-a-GCST90001836	Ulcerative colitis	MR Egger	15	-0.00952448	0.0982702	0.924267	0.990521	0.816985	1.20092	20.1526	0.0914712	NA	NA
CD66b on CD66b++ myeloid cell || id:ebi-a-GCST90001836	Ulcerative colitis	Weighted median	15	-0.0604515	0.0417757	0.147883	0.941339	0.867333	1.02166	NA	NA	NA	NA
CD66b on Granulocytic Myeloid-Derived Suppressor Cells || id:ebi-a-GCST90001837	Ulcerative colitis	Inverse variance weighted	14	0.031721	0.0238759	0.183987	1.03223	0.985037	1.08168	16.2426	0.236279	0.581049	-0.0104603
CD66b on Granulocytic Myeloid-Derived Suppressor Cells || id:ebi-a-GCST90001837	Ulcerative colitis	MR Egger	14	0.0716809	0.0746003	0.355581	1.07431	0.928174	1.24346	15.8185	0.199691	NA	NA
CD66b on Granulocytic Myeloid-Derived Suppressor Cells || id:ebi-a-GCST90001837	Ulcerative colitis	Weighted median	14	0.0428568	0.0300368	0.153634	1.04379	0.984112	1.10708	NA	NA	NA	NA
CD3 on naive CD8+ T cell || id:ebi-a-GCST90001838	Ulcerative colitis	Inverse variance weighted	17	-0.0245225	0.0194469	0.20731	0.975776	0.939283	1.01369	13.718	0.619716	0.656215	0.0041207
CD3 on naive CD8+ T cell || id:ebi-a-GCST90001838	Ulcerative colitis	MR Egger	17	-0.0374071	0.0343955	0.293957	0.963284	0.900484	1.03046	13.5117	0.562837	NA	NA
CD3 on naive CD8+ T cell || id:ebi-a-GCST90001838	Ulcerative colitis	Weighted median	17	-0.0265326	0.0241717	0.272348	0.973816	0.928756	1.02106	NA	NA	NA	NA
CD3 on Effector Memory CD8+ T cell || id:ebi-a-GCST90001839	Ulcerative colitis	Inverse variance weighted	12	-0.0610476	0.0308034	0.0474962	0.940778	0.88566	0.999327	4.47595	0.953875	0.963188	-0.000692612
CD3 on Effector Memory CD8+ T cell || id:ebi-a-GCST90001839	Ulcerative colitis	MR Egger	12	-0.0577499	0.0761898	0.465953	0.943886	0.812953	1.09591	4.47371	0.923458	NA	NA
CD3 on Effector Memory CD8+ T cell || id:ebi-a-GCST90001839	Ulcerative colitis	Weighted median	12	-0.0500882	0.0408805	0.220487	0.951145	0.877907	1.03049	NA	NA	NA	NA
CD3 on Terminally Differentiated CD8+ T cell || id:ebi-a-GCST90001840	Ulcerative colitis	Inverse variance weighted	14	0.048166	0.0487399	0.323042	1.04934	0.95374	1.15453	24.4906	0.0269057	0.215217	0.0411254
CD3 on Terminally Differentiated CD8+ T cell || id:ebi-a-GCST90001840	Ulcerative colitis	MR Egger	14	-0.160459	0.166353	0.353799	0.851753	0.614767	1.18009	21.4327	0.0443925	NA	NA
CD3 on Terminally Differentiated CD8+ T cell || id:ebi-a-GCST90001840	Ulcerative colitis	Weighted median	14	0.00379243	0.0476493	0.936563	1.0038	0.914297	1.10206	NA	NA	NA	NA
CD3 on Central Memory CD4+ T cell || id:ebi-a-GCST90001841	Ulcerative colitis	Inverse variance weighted	14	-0.0178302	0.0301146	0.553798	0.982328	0.926024	1.04205	25.0864	0.0224875	0.200583	0.0202414
CD3 on Central Memory CD4+ T cell || id:ebi-a-GCST90001841	Ulcerative colitis	MR Egger	14	-0.0791171	0.0538515	0.167509	0.923932	0.831382	1.02678	21.7603	0.0402956	NA	NA
CD3 on Central Memory CD4+ T cell || id:ebi-a-GCST90001841	Ulcerative colitis	Weighted median	14	-0.0307082	0.0270249	0.255833	0.969759	0.919728	1.02251	NA	NA	NA	NA
CD3 on Naive CD4+ T cell || id:ebi-a-GCST90001842	Ulcerative colitis	Inverse variance weighted	18	-0.00161029	0.0220969	0.941906	0.998391	0.956074	1.04258	25.4611	0.0848551	0.0995586	0.0159303
CD3 on Naive CD4+ T cell || id:ebi-a-GCST90001842	Ulcerative colitis	MR Egger	18	-0.0480227	0.0337679	0.174188	0.953112	0.892073	1.01833	21.377	0.164469	NA	NA
CD3 on Naive CD4+ T cell || id:ebi-a-GCST90001842	Ulcerative colitis	Weighted median	18	-0.0262252	0.021837	0.22977	0.974116	0.933303	1.01671	NA	NA	NA	NA
CD3 on Effector Memory CD4+ T cell || id:ebi-a-GCST90001843	Ulcerative colitis	Inverse variance weighted	11	-0.0295986	0.0260166	0.255253	0.970835	0.922571	1.02162	8.19324	0.609968	0.687199	0.00582232
CD3 on Effector Memory CD4+ T cell || id:ebi-a-GCST90001843	Ulcerative colitis	MR Egger	11	-0.049324	0.0540915	0.385615	0.951873	0.856121	1.05833	8.02024	0.532108	NA	NA
CD3 on Effector Memory CD4+ T cell || id:ebi-a-GCST90001843	Ulcerative colitis	Weighted median	11	-0.0325973	0.0316097	0.302426	0.967928	0.90978	1.02979	NA	NA	NA	NA
CD3 on Terminally Differentiated CD4+ T cell || id:ebi-a-GCST90001844	Ulcerative colitis	Inverse variance weighted	17	-0.0631749	0.0315835	0.0454731	0.938779	0.882428	0.99873	21.3741	0.164574	0.725141	-0.00609967
CD3 on Terminally Differentiated CD4+ T cell || id:ebi-a-GCST90001844	Ulcerative colitis	MR Egger	17	-0.0306611	0.0963923	0.754805	0.969804	0.802848	1.17148	21.1928	0.130783	NA	NA
CD3 on Terminally Differentiated CD4+ T cell || id:ebi-a-GCST90001844	Ulcerative colitis	Weighted median	17	-0.0460396	0.0398268	0.247682	0.955004	0.883291	1.03254	NA	NA	NA	NA
CD3 on CD45RA- CD4+ T cell || id:ebi-a-GCST90001845	Ulcerative colitis	Inverse variance weighted	18	-0.0295357	0.0269858	0.273739	0.970896	0.920878	1.02363	25.9306	0.0757339	0.510443	0.00878786
CD3 on CD45RA- CD4+ T cell || id:ebi-a-GCST90001845	Ulcerative colitis	MR Egger	18	-0.0614747	0.0548041	0.278535	0.940377	0.844601	1.04701	25.2164	0.0661	NA	NA
CD3 on CD45RA- CD4+ T cell || id:ebi-a-GCST90001845	Ulcerative colitis	Weighted median	18	-0.0341807	0.0295455	0.247319	0.966397	0.912023	1.02401	NA	NA	NA	NA
CD3 on Central Memory CD8+ T cell || id:ebi-a-GCST90001846	Ulcerative colitis	Inverse variance weighted	11	-0.057209	0.0336887	0.0894766	0.944397	0.884052	1.00886	14.2786	0.16066	0.84123	-0.00358117
CD3 on Central Memory CD8+ T cell || id:ebi-a-GCST90001846	Ulcerative colitis	MR Egger	11	-0.043692	0.0745162	0.572056	0.957249	0.827171	1.10778	14.2114	0.115001	NA	NA
CD3 on Central Memory CD8+ T cell || id:ebi-a-GCST90001846	Ulcerative colitis	Weighted median	11	-0.0334469	0.0359123	0.351672	0.967106	0.901374	1.03763	NA	NA	NA	NA
CD3 on HLA DR+ T cell || id:ebi-a-GCST90001847	Ulcerative colitis	Inverse variance weighted	16	0.023109	0.0280158	0.409454	1.02338	0.968698	1.08114	17.6276	0.282748	0.636632	0.0068718
CD3 on HLA DR+ T cell || id:ebi-a-GCST90001847	Ulcerative colitis	MR Egger	16	-0.0083349	0.0711837	0.908452	0.9917	0.862556	1.14018	17.3388	0.238571	NA	NA
CD3 on HLA DR+ T cell || id:ebi-a-GCST90001847	Ulcerative colitis	Weighted median	16	-0.0162085	0.0353539	0.646618	0.983922	0.918051	1.05452	NA	NA	NA	NA
CD3 on Natural Killer T || id:ebi-a-GCST90001848	Ulcerative colitis	Inverse variance weighted	10	-0.121069	0.0800712	0.13053	0.885973	0.75729	1.03652	29.7894	0.000476427	0.00809905	-0.0822732
CD3 on Natural Killer T || id:ebi-a-GCST90001848	Ulcerative colitis	MR Egger	10	0.320869	0.13715	0.0474492	1.37833	1.05343	1.80342	11.7755	0.161506	NA	NA
CD3 on Natural Killer T || id:ebi-a-GCST90001848	Ulcerative colitis	Weighted median	10	0.0036214	0.0698956	0.958679	1.00363	0.875138	1.15098	NA	NA	NA	NA
CD3 on HLA DR+ CD4+ T cell || id:ebi-a-GCST90001849	Ulcerative colitis	Inverse variance weighted	18	0.0227879	0.0288003	0.428806	1.02305	0.966899	1.08246	28.4028	0.0404456	0.468983	0.0110601
CD3 on HLA DR+ CD4+ T cell || id:ebi-a-GCST90001849	Ulcerative colitis	MR Egger	18	-0.0221167	0.0672076	0.746363	0.978126	0.857406	1.11584	27.4586	0.0366587	NA	NA
CD3 on HLA DR+ CD4+ T cell || id:ebi-a-GCST90001849	Ulcerative colitis	Weighted median	18	-0.0292478	0.0328739	0.373629	0.971176	0.910574	1.03581	NA	NA	NA	NA
CD3 on HLA DR+ CD8+ T cell || id:ebi-a-GCST90001850	Ulcerative colitis	Inverse variance weighted	13	0.00313087	0.0436361	0.942801	1.00314	0.920907	1.09271	24.0365	0.0201099	0.79307	-0.00859871
CD3 on HLA DR+ CD8+ T cell || id:ebi-a-GCST90001850	Ulcerative colitis	MR Egger	13	0.0435752	0.157179	0.786742	1.04454	0.767593	1.42141	23.8796	0.0132503	NA	NA
CD3 on HLA DR+ CD8+ T cell || id:ebi-a-GCST90001850	Ulcerative colitis	Weighted median	13	0.00910355	0.0438339	0.835476	1.00915	0.926065	1.09968	NA	NA	NA	NA
CD3 on T cell || id:ebi-a-GCST90001851	Ulcerative colitis	Inverse variance weighted	18	-0.0166281	0.0245817	0.49876	0.983509	0.937247	1.03206	10.5968	0.876741	0.183781	0.0154285
CD3 on T cell || id:ebi-a-GCST90001851	Ulcerative colitis	MR Egger	18	-0.0837182	0.0541878	0.141902	0.91969	0.82702	1.02274	8.66669	0.926503	NA	NA
CD3 on T cell || id:ebi-a-GCST90001851	Ulcerative colitis	Weighted median	18	-0.0358615	0.0347661	0.302303	0.964774	0.901223	1.03281	NA	NA	NA	NA
CD3 on CD39+ resting CD4 regulatory T cell || id:ebi-a-GCST90001852	Ulcerative colitis	Inverse variance weighted	9	0.0479403	0.0349286	0.1699	1.04911	0.979689	1.12345	8.93109	0.348143	0.478476	0.0156854
CD3 on CD39+ resting CD4 regulatory T cell || id:ebi-a-GCST90001852	Ulcerative colitis	MR Egger	9	-0.015266	0.0917567	0.872566	0.98485	0.822745	1.17889	8.26904	0.309469	NA	NA
CD3 on CD39+ resting CD4 regulatory T cell || id:ebi-a-GCST90001852	Ulcerative colitis	Weighted median	9	-0.0207538	0.0464753	0.655196	0.97946	0.894182	1.07287	NA	NA	NA	NA
CD3 on activated CD4 regulatory T cell || id:ebi-a-GCST90001853	Ulcerative colitis	Inverse variance weighted	13	-0.0185203	0.0281917	0.511219	0.98165	0.92888	1.03742	22.0868	0.0365584	0.0943797	0.0249217
CD3 on activated CD4 regulatory T cell || id:ebi-a-GCST90001853	Ulcerative colitis	MR Egger	13	-0.0839306	0.0440625	0.0832696	0.919495	0.843418	1.00243	16.9299	0.109967	NA	NA
CD3 on activated CD4 regulatory T cell || id:ebi-a-GCST90001853	Ulcerative colitis	Weighted median	13	-0.0291571	0.0243506	0.231156	0.971264	0.925997	1.01874	NA	NA	NA	NA
CD3 on CD39+ activated CD4 regulatory T cell || id:ebi-a-GCST90001854	Ulcerative colitis	Inverse variance weighted	15	-0.0327954	0.053812	0.54223	0.967737	0.870866	1.07538	92.242	1.42878e-13	0.675625	-0.0126056
CD3 on CD39+ activated CD4 regulatory T cell || id:ebi-a-GCST90001854	Ulcerative colitis	MR Egger	15	0.00485985	0.10399	0.963436	1.00487	0.819582	1.23205	90.96	9.15478e-14	NA	NA
CD3 on CD39+ activated CD4 regulatory T cell || id:ebi-a-GCST90001854	Ulcerative colitis	Weighted median	15	-0.0284014	0.0258448	0.271802	0.971998	0.923987	1.0225	NA	NA	NA	NA
CD3 on secreting CD4 regulatory T cell || id:ebi-a-GCST90001855	Ulcerative colitis	Inverse variance weighted	8	-0.0229705	0.0228913	0.315638	0.977291	0.934412	1.02214	4.6607	0.70129	0.400823	0.0105176
CD3 on secreting CD4 regulatory T cell || id:ebi-a-GCST90001855	Ulcerative colitis	MR Egger	8	-0.0501183	0.03776	0.232682	0.951117	0.883267	1.02418	3.84345	0.697852	NA	NA
CD3 on secreting CD4 regulatory T cell || id:ebi-a-GCST90001855	Ulcerative colitis	Weighted median	8	-0.0250205	0.0258014	0.332177	0.97529	0.927195	1.02588	NA	NA	NA	NA
CD3 on CD39+ secreting CD4 regulatory T cell || id:ebi-a-GCST90001856	Ulcerative colitis	Inverse variance weighted	18	-0.0151754	0.0268552	0.572018	0.984939	0.934436	1.03817	25.1622	0.0911375	0.324813	0.0133446
CD3 on CD39+ secreting CD4 regulatory T cell || id:ebi-a-GCST90001856	Ulcerative colitis	MR Egger	18	-0.0591276	0.0509098	0.262505	0.942586	0.853072	1.04149	23.6376	0.0977235	NA	NA
CD3 on CD39+ secreting CD4 regulatory T cell || id:ebi-a-GCST90001856	Ulcerative colitis	Weighted median	18	-0.0310853	0.02678	0.245738	0.969393	0.919823	1.02163	NA	NA	NA	NA
CD3 on activated & secreting CD4 regulatory T cell || id:ebi-a-GCST90001857	Ulcerative colitis	Inverse variance weighted	11	-0.0191165	0.0211108	0.365184	0.981065	0.9413	1.02251	5.9269	0.821367	0.237487	0.0130822
CD3 on activated & secreting CD4 regulatory T cell || id:ebi-a-GCST90001857	Ulcerative colitis	MR Egger	11	-0.0537529	0.0345662	0.154352	0.947666	0.885589	1.0141	4.32553	0.888711	NA	NA
CD3 on activated & secreting CD4 regulatory T cell || id:ebi-a-GCST90001857	Ulcerative colitis	Weighted median	11	-0.0280363	0.0255403	0.272324	0.972353	0.924876	1.02227	NA	NA	NA	NA
CD3 on CD45RA+ CD4+ T cell || id:ebi-a-GCST90001858	Ulcerative colitis	Inverse variance weighted	19	-0.0161246	0.0210152	0.442912	0.984005	0.944297	1.02538	23.7386	0.163779	0.312538	0.00917936
CD3 on CD45RA+ CD4+ T cell || id:ebi-a-GCST90001858	Ulcerative colitis	MR Egger	19	-0.0463409	0.0358109	0.212955	0.954716	0.890003	1.02414	22.3165	0.172851	NA	NA
CD3 on CD45RA+ CD4+ T cell || id:ebi-a-GCST90001858	Ulcerative colitis	Weighted median	19	-0.0272649	0.0236197	0.248365	0.973103	0.929081	1.01921	NA	NA	NA	NA
CD3 on CD8+ T cell || id:ebi-a-GCST90001859	Ulcerative colitis	Inverse variance weighted	15	-0.00245254	0.0259693	0.92476	0.99755	0.948046	1.04964	6.97881	0.935526	0.912606	-0.00135266
CD3 on CD8+ T cell || id:ebi-a-GCST90001859	Ulcerative colitis	MR Egger	15	0.00337859	0.0582195	0.954606	1.00338	0.895179	1.12467	6.96629	0.903881	NA	NA
CD3 on CD8+ T cell || id:ebi-a-GCST90001859	Ulcerative colitis	Weighted median	15	-0.031078	0.0343829	0.366059	0.9694	0.906224	1.03698	NA	NA	NA	NA
CD3 on CD39+ CD4+ T cell || id:ebi-a-GCST90001860	Ulcerative colitis	Inverse variance weighted	10	-0.0503586	0.0332209	0.129552	0.950888	0.890946	1.01486	21.2255	0.0116858	0.435027	-0.016102
CD3 on CD39+ CD4+ T cell || id:ebi-a-GCST90001860	Ulcerative colitis	MR Egger	10	-0.0103141	0.0593268	0.8663	0.989739	0.881091	1.11178	19.5734	0.0120764	NA	NA
CD3 on CD39+ CD4+ T cell || id:ebi-a-GCST90001860	Ulcerative colitis	Weighted median	10	-0.027986	0.0249743	0.262461	0.972402	0.925949	1.02118	NA	NA	NA	NA
CD3 on CD28+ CD4+ T cell || id:ebi-a-GCST90001861	Ulcerative colitis	Inverse variance weighted	13	-0.0237261	0.0254626	0.351438	0.976553	0.929013	1.02653	10.9529	0.532955	0.201017	0.0156873
CD3 on CD28+ CD4+ T cell || id:ebi-a-GCST90001861	Ulcerative colitis	MR Egger	13	-0.0787719	0.0478151	0.12771	0.924251	0.841567	1.01506	9.10305	0.612381	NA	NA
CD3 on CD28+ CD4+ T cell || id:ebi-a-GCST90001861	Ulcerative colitis	Weighted median	13	-0.0308672	0.0316007	0.328673	0.969604	0.911372	1.03156	NA	NA	NA	NA
CD3 on CD28+ CD4-CD8- T cell || id:ebi-a-GCST90001862	Ulcerative colitis	Inverse variance weighted	8	-0.00820046	0.0476043	0.863231	0.991833	0.903477	1.08883	6.68225	0.462696	0.47489	0.0289012
CD3 on CD28+ CD4-CD8- T cell || id:ebi-a-GCST90001862	Ulcerative colitis	MR Egger	8	-0.174117	0.222936	0.464483	0.840198	0.542769	1.30062	6.09252	0.412906	NA	NA
CD3 on CD28+ CD4-CD8- T cell || id:ebi-a-GCST90001862	Ulcerative colitis	Weighted median	8	-0.0192832	0.0636986	0.762099	0.980902	0.865773	1.11134	NA	NA	NA	NA
CD3 on CD28+ CD45RA- CD8+ T cell || id:ebi-a-GCST90001863	Ulcerative colitis	Inverse variance weighted	11	-0.0012521	0.0316061	0.9684	0.998749	0.938756	1.06258	7.40671	0.686572	0.14083	0.0263131
CD3 on CD28+ CD45RA- CD8+ T cell || id:ebi-a-GCST90001863	Ulcerative colitis	MR Egger	11	-0.11173	0.0753667	0.172359	0.894286	0.771477	1.03664	4.79941	0.851432	NA	NA
CD3 on CD28+ CD45RA- CD8+ T cell || id:ebi-a-GCST90001863	Ulcerative colitis	Weighted median	11	-0.0142491	0.0386012	0.712026	0.985852	0.914016	1.06333	NA	NA	NA	NA
CD3 on CD28+ CD45RA+ CD8+ T cell || id:ebi-a-GCST90001864	Ulcerative colitis	Inverse variance weighted	14	-0.033529	0.0208279	0.10744	0.967027	0.928345	1.00732	5.71707	0.955847	0.660174	0.00476267
CD3 on CD28+ CD45RA+ CD8+ T cell || id:ebi-a-GCST90001864	Ulcerative colitis	MR Egger	14	-0.0476283	0.0375769	0.229024	0.953488	0.885787	1.02636	5.51385	0.938583	NA	NA
CD3 on CD28+ CD45RA+ CD8+ T cell || id:ebi-a-GCST90001864	Ulcerative colitis	Weighted median	14	-0.0285899	0.0251256	0.25517	0.971815	0.925116	1.02087	NA	NA	NA	NA
CD3 on CD28- CD8+ T cell || id:ebi-a-GCST90001865	Ulcerative colitis	Inverse variance weighted	10	-0.0302343	0.0350761	0.388707	0.970218	0.905758	1.03927	2.7328	0.973954	0.685204	0.0102167
CD3 on CD28- CD8+ T cell || id:ebi-a-GCST90001865	Ulcerative colitis	MR Egger	10	-0.0880575	0.141921	0.552211	0.915708	0.693348	1.20938	2.55599	0.959069	NA	NA
CD3 on CD28- CD8+ T cell || id:ebi-a-GCST90001865	Ulcerative colitis	Weighted median	10	-0.0353889	0.0438044	0.419157	0.96523	0.885816	1.05176	NA	NA	NA	NA
CD3 on CD39+ CD8+ T cell || id:ebi-a-GCST90001866	Ulcerative colitis	Inverse variance weighted	9	-0.0194534	0.0339307	0.566424	0.980735	0.917633	1.04818	9.9033	0.271879	0.911954	0.0024711
CD3 on CD39+ CD8+ T cell || id:ebi-a-GCST90001866	Ulcerative colitis	MR Egger	9	-0.0297573	0.0969158	0.767743	0.970681	0.80275	1.17374	9.88475	0.195199	NA	NA
CD3 on CD39+ CD8+ T cell || id:ebi-a-GCST90001866	Ulcerative colitis	Weighted median	9	-0.0312503	0.0401273	0.436111	0.969233	0.895924	1.04854	NA	NA	NA	NA
CD3 on CD4+ T cell || id:ebi-a-GCST90001867	Ulcerative colitis	Inverse variance weighted	16	-0.0147276	0.033392	0.659176	0.98538	0.922954	1.05203	12.9603	0.605361	0.0847166	0.0279415
CD3 on CD4+ T cell || id:ebi-a-GCST90001867	Ulcerative colitis	MR Egger	16	-0.170496	0.0903518	0.0800673	0.843246	0.706391	1.00662	9.51789	0.796514	NA	NA
CD3 on CD4+ T cell || id:ebi-a-GCST90001867	Ulcerative colitis	Weighted median	16	-0.0277859	0.0471403	0.555573	0.972597	0.88676	1.06674	NA	NA	NA	NA
CD3 on CD4 regulatory T cell || id:ebi-a-GCST90001868	Ulcerative colitis	Inverse variance weighted	6	-0.025171	0.0259211	0.331517	0.975143	0.926838	1.02597	6.46375	0.263671	0.689882	0.00827361
CD3 on CD4 regulatory T cell || id:ebi-a-GCST90001868	Ulcerative colitis	MR Egger	6	-0.0428902	0.0500726	0.43997	0.958017	0.868461	1.05681	6.17918	0.186161	NA	NA
CD3 on CD4 regulatory T cell || id:ebi-a-GCST90001868	Ulcerative colitis	Weighted median	6	-0.0281838	0.0243601	0.247286	0.97221	0.926882	1.01975	NA	NA	NA	NA
CD3 on resting CD4 regulatory T cell || id:ebi-a-GCST90001869	Ulcerative colitis	Inverse variance weighted	20	-0.0260619	0.0324415	0.421771	0.974275	0.914254	1.03824	21.645	0.302277	0.3265	0.0202619
CD3 on resting CD4 regulatory T cell || id:ebi-a-GCST90001869	Ulcerative colitis	MR Egger	20	-0.131915	0.109839	0.245322	0.876415	0.706664	1.08694	20.487	0.306077	NA	NA
CD3 on resting CD4 regulatory T cell || id:ebi-a-GCST90001869	Ulcerative colitis	Weighted median	20	-0.0116214	0.0454472	0.798173	0.988446	0.904206	1.08053	NA	NA	NA	NA
CD34 on Hematopoietic Stem Cell || id:ebi-a-GCST90001870	Ulcerative colitis	Inverse variance weighted	8	-0.0256463	0.0297441	0.38856	0.97468	0.919482	1.03319	6.60083	0.471588	0.339163	-0.038178
CD34 on Hematopoietic Stem Cell || id:ebi-a-GCST90001870	Ulcerative colitis	MR Egger	8	0.130961	0.153739	0.42699	1.13992	0.843354	1.54078	5.52283	0.478702	NA	NA
CD34 on Hematopoietic Stem Cell || id:ebi-a-GCST90001870	Ulcerative colitis	Weighted median	8	-0.0149536	0.0401218	0.709368	0.985158	0.910654	1.06576	NA	NA	NA	NA
HVEM on T cell || id:ebi-a-GCST90001871	Ulcerative colitis	Inverse variance weighted	19	-0.0999927	0.0356131	0.00498891	0.904844	0.843838	0.97026	54.2267	1.69169e-05	0.852201	-0.00606471
HVEM on T cell || id:ebi-a-GCST90001871	Ulcerative colitis	MR Egger	19	-0.0765159	0.129392	0.562069	0.926338	0.718834	1.19374	54.1128	9.50383e-06	NA	NA
HVEM on T cell || id:ebi-a-GCST90001871	Ulcerative colitis	Weighted median	19	-0.072719	0.0315521	0.0211816	0.929862	0.8741	0.989182	NA	NA	NA	NA
HVEM on naive CD8+ T cell || id:ebi-a-GCST90001872	Ulcerative colitis	Inverse variance weighted	11	-0.0646995	0.0630961	0.305168	0.937349	0.82831	1.06074	59.5081	4.48998e-09	0.262315	-0.0707203
HVEM on naive CD8+ T cell || id:ebi-a-GCST90001872	Ulcerative colitis	MR Egger	11	0.209706	0.237639	0.400486	1.23331	0.774091	1.96497	51.3492	5.99973e-08	NA	NA
HVEM on naive CD8+ T cell || id:ebi-a-GCST90001872	Ulcerative colitis	Weighted median	11	0.00568012	0.0436242	0.896404	1.0057	0.923279	1.09547	NA	NA	NA	NA
HVEM on Effector Memory CD8+ T cell || id:ebi-a-GCST90001873	Ulcerative colitis	Inverse variance weighted	11	-0.0765469	0.0577345	0.184891	0.926309	0.827202	1.03729	61.7118	1.71658e-09	0.968319	-0.00257181
HVEM on Effector Memory CD8+ T cell || id:ebi-a-GCST90001873	Ulcerative colitis	MR Egger	11	-0.0675321	0.228993	0.774753	0.934698	0.596689	1.46418	61.7004	6.29655e-10	NA	NA
HVEM on Effector Memory CD8+ T cell || id:ebi-a-GCST90001873	Ulcerative colitis	Weighted median	11	-0.0465988	0.0383506	0.224338	0.95447	0.885356	1.02898	NA	NA	NA	NA
HVEM on Terminally Differentiated CD8+ T cell || id:ebi-a-GCST90001874	Ulcerative colitis	Inverse variance weighted	19	-0.0103604	0.0322409	0.747951	0.989693	0.929087	1.05425	52.438	3.20385e-05	0.0995266	-0.0461298
HVEM on Terminally Differentiated CD8+ T cell || id:ebi-a-GCST90001874	Ulcerative colitis	MR Egger	19	0.166205	0.105851	0.134799	1.18082	0.959577	1.45306	44.4935	0.000289553	NA	NA
HVEM on Terminally Differentiated CD8+ T cell || id:ebi-a-GCST90001874	Ulcerative colitis	Weighted median	19	0.0249618	0.0278421	0.36996	1.02528	0.970825	1.08278	NA	NA	NA	NA
HVEM on CD4+ T cell || id:ebi-a-GCST90001875	Ulcerative colitis	Inverse variance weighted	12	-0.0907287	0.0481953	0.0597651	0.913265	0.830945	1.00374	50.5644	4.95394e-07	0.531406	0.0313749
HVEM on CD4+ T cell || id:ebi-a-GCST90001875	Ulcerative colitis	MR Egger	12	-0.20054	0.176478	0.28231	0.818289	0.579009	1.15645	48.5251	4.97622e-07	NA	NA
HVEM on CD4+ T cell || id:ebi-a-GCST90001875	Ulcerative colitis	Weighted median	12	-0.0560058	0.0370829	0.130971	0.945534	0.879248	1.01682	NA	NA	NA	NA
HVEM on Central Memory CD4+ T cell || id:ebi-a-GCST90001876	Ulcerative colitis	Inverse variance weighted	6	-0.199693	0.0680387	0.0033356	0.818982	0.716735	0.935815	19.3101	0.00168254	0.0999852	0.139384
HVEM on Central Memory CD4+ T cell || id:ebi-a-GCST90001876	Ulcerative colitis	MR Egger	6	-0.797735	0.285297	0.0490035	0.450348	0.257453	0.787768	9.03888	0.0601351	NA	NA
HVEM on Central Memory CD4+ T cell || id:ebi-a-GCST90001876	Ulcerative colitis	Weighted median	6	-0.15087	0.0650563	0.0203915	0.85996	0.757009	0.976911	NA	NA	NA	NA
HVEM on naive CD4+ T cell || id:ebi-a-GCST90001877	Ulcerative colitis	Inverse variance weighted	12	-0.0769231	0.0500448	0.124273	0.925961	0.839448	1.02139	48.112	1.36347e-06	0.0679233	-0.13258
HVEM on naive CD4+ T cell || id:ebi-a-GCST90001877	Ulcerative colitis	MR Egger	12	0.376065	0.225708	0.126651	1.45654	0.935828	2.26699	33.9116	0.000191176	NA	NA
HVEM on naive CD4+ T cell || id:ebi-a-GCST90001877	Ulcerative colitis	Weighted median	12	-0.0659684	0.0365059	0.0707525	0.93616	0.871517	1.0056	NA	NA	NA	NA
HVEM on Effector Memory CD4+ T cell || id:ebi-a-GCST90001878	Ulcerative colitis	Inverse variance weighted	12	-0.0968689	0.0589374	0.100261	0.907675	0.808652	1.01882	69.4651	1.54375e-10	0.670518	0.0245277
HVEM on Effector Memory CD4+ T cell || id:ebi-a-GCST90001878	Ulcerative colitis	MR Egger	12	-0.184063	0.208166	0.397343	0.831883	0.553182	1.251	68.1561	1.00514e-10	NA	NA
HVEM on Effector Memory CD4+ T cell || id:ebi-a-GCST90001878	Ulcerative colitis	Weighted median	12	-0.0588833	0.0484992	0.224707	0.942817	0.857322	1.03684	NA	NA	NA	NA
HVEM on Terminally Differentiated CD4+ T cell || id:ebi-a-GCST90001879	Ulcerative colitis	Inverse variance weighted	16	-0.0165147	0.0393378	0.674618	0.983621	0.910632	1.06246	52.7433	4.25384e-06	0.9847	0.000931751
HVEM on Terminally Differentiated CD4+ T cell || id:ebi-a-GCST90001879	Ulcerative colitis	MR Egger	16	-0.0205257	0.209457	0.923326	0.979684	0.649819	1.47699	52.7419	2.10476e-06	NA	NA
HVEM on Terminally Differentiated CD4+ T cell || id:ebi-a-GCST90001879	Ulcerative colitis	Weighted median	16	0.0107775	0.0298156	0.717746	1.01084	0.953457	1.07167	NA	NA	NA	NA
HVEM on CD45RA- CD4+ T cell || id:ebi-a-GCST90001880	Ulcerative colitis	Inverse variance weighted	10	-0.107271	0.0604578	0.076013	0.898283	0.797903	1.01129	53.8813	1.98852e-08	0.145	0.0829966
HVEM on CD45RA- CD4+ T cell || id:ebi-a-GCST90001880	Ulcerative colitis	MR Egger	10	-0.440503	0.213733	0.0732468	0.643713	0.423408	0.978646	40.6351	2.43903e-06	NA	NA
HVEM on CD45RA- CD4+ T cell || id:ebi-a-GCST90001880	Ulcerative colitis	Weighted median	10	-0.0545734	0.044716	0.222296	0.946889	0.867433	1.03362	NA	NA	NA	NA
HVEM on CD8+ T cell || id:ebi-a-GCST90001881	Ulcerative colitis	Inverse variance weighted	11	-0.0621331	0.0501882	0.215716	0.939758	0.851716	1.0369	41.7227	8.40038e-06	0.736868	-0.0152763
HVEM on CD8+ T cell || id:ebi-a-GCST90001881	Ulcerative colitis	MR Egger	11	-4.49783e-05	0.186692	0.999813	0.999955	0.69353	1.44177	41.1731	4.65177e-06	NA	NA
HVEM on CD8+ T cell || id:ebi-a-GCST90001881	Ulcerative colitis	Weighted median	11	-0.0189452	0.0342182	0.579812	0.981233	0.917582	1.0493	NA	NA	NA	NA
HVEM on Central Memory CD8+ T cell || id:ebi-a-GCST90001882	Ulcerative colitis	Inverse variance weighted	15	-0.0662795	0.0418335	0.11311	0.935869	0.862196	1.01584	55.2589	7.81478e-07	0.877941	-0.00786241
HVEM on Central Memory CD8+ T cell || id:ebi-a-GCST90001882	Ulcerative colitis	MR Egger	15	-0.0378572	0.18657	0.842346	0.96285	0.667954	1.38794	55.1548	3.79578e-07	NA	NA
HVEM on Central Memory CD8+ T cell || id:ebi-a-GCST90001882	Ulcerative colitis	Weighted median	15	-0.0149259	0.033591	0.656794	0.985185	0.922411	1.05223	NA	NA	NA	NA
CD16-CD56 on Natural Killer T || id:ebi-a-GCST90001883	Ulcerative colitis	Inverse variance weighted	15	0.0163351	0.0327119	0.617523	1.01647	0.953343	1.08378	19.4461	0.148593	0.392492	0.0131303
CD16-CD56 on Natural Killer T || id:ebi-a-GCST90001883	Ulcerative colitis	MR Egger	15	-0.0377605	0.06948	0.596001	0.962944	0.840346	1.10343	18.3423	0.14495	NA	NA
CD16-CD56 on Natural Killer T || id:ebi-a-GCST90001883	Ulcerative colitis	Weighted median	15	0.0161483	0.0377513	0.66883	1.01628	0.943797	1.09433	NA	NA	NA	NA
CD16-CD56 on Natural Killer || id:ebi-a-GCST90001884	Ulcerative colitis	Inverse variance weighted	13	-0.0942994	0.064003	0.140654	0.91001	0.802723	1.03164	77.2674	1.36658e-11	0.091444	-0.0599226
CD16-CD56 on Natural Killer || id:ebi-a-GCST90001884	Ulcerative colitis	MR Egger	13	0.0860522	0.113665	0.464918	1.08986	0.872204	1.36184	58.9421	1.4568e-08	NA	NA
CD16-CD56 on Natural Killer || id:ebi-a-GCST90001884	Ulcerative colitis	Weighted median	13	-0.0209778	0.0347089	0.545582	0.979241	0.914839	1.04818	NA	NA	NA	NA
CD16-CD56 on HLA DR+ Natural Killer || id:ebi-a-GCST90001885	Ulcerative colitis	Inverse variance weighted	13	-0.0113442	0.0466003	0.807668	0.98872	0.902415	1.08328	18.4553	0.102549	0.891989	0.00364528
CD16-CD56 on HLA DR+ Natural Killer || id:ebi-a-GCST90001885	Ulcerative colitis	MR Egger	13	-0.0339351	0.169682	0.845136	0.966634	0.693148	1.34803	18.423	0.0722713	NA	NA
CD16-CD56 on HLA DR+ Natural Killer || id:ebi-a-GCST90001885	Ulcerative colitis	Weighted median	13	-0.0355623	0.0573013	0.534849	0.965063	0.862541	1.07977	NA	NA	NA	NA
CD28 on CD39+ activated CD4 regulatory T cell || id:ebi-a-GCST90001886	Ulcerative colitis	Inverse variance weighted	5	-0.0557882	0.0749398	0.456611	0.945739	0.816547	1.09537	15.3879	0.00396081	0.491372	0.035724
CD28 on CD39+ activated CD4 regulatory T cell || id:ebi-a-GCST90001886	Ulcerative colitis	MR Egger	5	-0.210969	0.213593	0.396114	0.809799	0.532798	1.23081	12.7836	0.00512886	NA	NA
CD28 on CD39+ activated CD4 regulatory T cell || id:ebi-a-GCST90001886	Ulcerative colitis	Weighted median	5	-0.0889308	0.0596937	0.13628	0.914909	0.81389	1.02847	NA	NA	NA	NA
CD28 on secreting CD4 regulatory T cell || id:ebi-a-GCST90001887	Ulcerative colitis	Inverse variance weighted	8	-0.0895256	0.0590239	0.129325	0.914365	0.814474	1.02651	22.0918	0.00244945	0.716374	-0.0135167
CD28 on secreting CD4 regulatory T cell || id:ebi-a-GCST90001887	Ulcerative colitis	MR Egger	8	-0.0374592	0.150499	0.811739	0.963234	0.717174	1.29372	21.5701	0.00144829	NA	NA
CD28 on secreting CD4 regulatory T cell || id:ebi-a-GCST90001887	Ulcerative colitis	Weighted median	8	-0.107097	0.0449049	0.0170805	0.898439	0.822744	0.981098	NA	NA	NA	NA
CD28 on CD39+ secreting CD4 regulatory T cell || id:ebi-a-GCST90001888	Ulcerative colitis	Inverse variance weighted	14	0.0250904	0.0271231	0.354938	1.02541	0.972319	1.08139	10.589	0.645205	0.947401	-0.000843126
CD28 on CD39+ secreting CD4 regulatory T cell || id:ebi-a-GCST90001888	Ulcerative colitis	MR Egger	14	0.0285995	0.0587301	0.635057	1.02901	0.917125	1.15455	10.5845	0.564825	NA	NA
CD28 on CD39+ secreting CD4 regulatory T cell || id:ebi-a-GCST90001888	Ulcerative colitis	Weighted median	14	0.0145068	0.0349987	0.678512	1.01461	0.947346	1.08666	NA	NA	NA	NA
CD28 on activated & secreting CD4 regulatory T cell || id:ebi-a-GCST90001889	Ulcerative colitis	Inverse variance weighted	12	-0.0867753	0.0350114	0.0131941	0.916883	0.856075	0.982011	11.9354	0.36852	0.480973	0.0117489
CD28 on activated & secreting CD4 regulatory T cell || id:ebi-a-GCST90001889	Ulcerative colitis	MR Egger	12	-0.137752	0.0782921	0.108998	0.871315	0.747363	1.01582	11.3284	0.332513	NA	NA
CD28 on activated & secreting CD4 regulatory T cell || id:ebi-a-GCST90001889	Ulcerative colitis	Weighted median	12	-0.07781	0.0462441	0.0924538	0.92514	0.844975	1.01291	NA	NA	NA	NA
CD28 on CD45RA+ CD4+ T cell || id:ebi-a-GCST90001890	Ulcerative colitis	Inverse variance weighted	8	-0.0459659	0.0632694	0.467526	0.955075	0.843687	1.08117	27.2479	0.000300713	0.162643	0.0438517
CD28 on CD45RA+ CD4+ T cell || id:ebi-a-GCST90001890	Ulcerative colitis	MR Egger	8	-0.214073	0.120183	0.125164	0.80729	0.637863	1.02172	19.161	0.00390017	NA	NA
CD28 on CD45RA+ CD4+ T cell || id:ebi-a-GCST90001890	Ulcerative colitis	Weighted median	8	-0.0904759	0.0413736	0.0287568	0.913496	0.842343	0.99066	NA	NA	NA	NA
CD28 on CD45RA- CD4 not regulatory T cell || id:ebi-a-GCST90001891	Ulcerative colitis	Inverse variance weighted	7	-0.110767	0.0515186	0.0315521	0.895147	0.809172	0.990257	13.4621	0.0362568	0.76984	0.00718226
CD28 on CD45RA- CD4 not regulatory T cell || id:ebi-a-GCST90001891	Ulcerative colitis	MR Egger	7	-0.13795	0.104252	0.243034	0.871142	0.710146	1.06864	13.21	0.0214883	NA	NA
CD28 on CD45RA- CD4 not regulatory T cell || id:ebi-a-GCST90001891	Ulcerative colitis	Weighted median	7	-0.11402	0.042355	0.00710256	0.89224	0.821162	0.969472	NA	NA	NA	NA
CD28 on CD39+ CD4+ T cell || id:ebi-a-GCST90001892	Ulcerative colitis	Inverse variance weighted	8	-0.018478	0.0406769	0.649641	0.981692	0.906463	1.06316	22.1468	0.00239655	0.552895	0.0160099
CD28 on CD39+ CD4+ T cell || id:ebi-a-GCST90001892	Ulcerative colitis	MR Egger	8	-0.0643737	0.0845306	0.475191	0.937655	0.794491	1.10662	20.7792	0.00200992	NA	NA
CD28 on CD39+ CD4+ T cell || id:ebi-a-GCST90001892	Ulcerative colitis	Weighted median	8	0.0026228	0.027899	0.925101	1.00263	0.949273	1.05898	NA	NA	NA	NA
CD28 on CD28+ CD45RA- CD8+ T cell || id:ebi-a-GCST90001893	Ulcerative colitis	Inverse variance weighted	10	-0.0986748	0.0392287	0.0118906	0.906037	0.838985	0.978449	14.6149	0.102073	0.627356	0.00888972
CD28 on CD28+ CD45RA- CD8+ T cell || id:ebi-a-GCST90001893	Ulcerative colitis	MR Egger	10	-0.1358	0.0841903	0.145407	0.873018	0.740216	1.02964	14.1638	0.0775939	NA	NA
CD28 on CD28+ CD45RA- CD8+ T cell || id:ebi-a-GCST90001893	Ulcerative colitis	Weighted median	10	-0.112517	0.0397796	0.0046766	0.893582	0.826558	0.966041	NA	NA	NA	NA
CD28 on CD28+ CD4+ T cell || id:ebi-a-GCST90001894	Ulcerative colitis	Inverse variance weighted	19	-0.059164	0.0303817	0.0514916	0.942552	0.888063	1.00038	24.1076	0.151536	0.0214264	0.0398986
CD28 on CD28+ CD4+ T cell || id:ebi-a-GCST90001894	Ulcerative colitis	MR Egger	19	-0.224052	0.0703236	0.00540789	0.799274	0.696362	0.917395	17.5003	0.421001	NA	NA
CD28 on CD28+ CD4+ T cell || id:ebi-a-GCST90001894	Ulcerative colitis	Weighted median	19	-0.123492	0.0422077	0.00343551	0.883829	0.813655	0.960055	NA	NA	NA	NA
CD28 on CD28+ CD4-CD8- T cell || id:ebi-a-GCST90001895	Ulcerative colitis	Inverse variance weighted	3	0.038648	0.10084	0.701527	1.0394	0.852997	1.26655	2.43913	0.295359	0.384194	0.0824422
CD28 on CD28+ CD4-CD8- T cell || id:ebi-a-GCST90001895	Ulcerative colitis	MR Egger	3	-0.497453	0.380635	0.415801	0.608077	0.288374	1.28222	0.334297	0.56314	NA	NA
CD28 on CD28+ CD4-CD8- T cell || id:ebi-a-GCST90001895	Ulcerative colitis	Weighted median	3	0.0653214	0.108987	0.548938	1.0675	0.862179	1.32172	NA	NA	NA	NA
CD28 on CD28+ CD45RA+ CD8+ T cell || id:ebi-a-GCST90001896	Ulcerative colitis	Inverse variance weighted	12	-0.00598321	0.0375179	0.873294	0.994035	0.923561	1.06989	21.296	0.0304309	0.137372	0.0281126
CD28 on CD28+ CD45RA+ CD8+ T cell || id:ebi-a-GCST90001896	Ulcerative colitis	MR Egger	12	-0.0983063	0.0670504	0.173333	0.906371	0.794752	1.03367	16.8903	0.0768264	NA	NA
CD28 on CD28+ CD45RA+ CD8+ T cell || id:ebi-a-GCST90001896	Ulcerative colitis	Weighted median	12	-0.0368253	0.0340271	0.279147	0.963844	0.901659	1.03032	NA	NA	NA	NA
CD28 on CD39+ CD8+ T cell || id:ebi-a-GCST90001897	Ulcerative colitis	Inverse variance weighted	8	-0.0123616	0.068348	0.856475	0.987714	0.863878	1.1293	19.036	0.00807521	0.656942	0.0212826
CD28 on CD39+ CD8+ T cell || id:ebi-a-GCST90001897	Ulcerative colitis	MR Egger	8	-0.13177	0.26575	0.637643	0.876543	0.520669	1.47565	18.3682	0.00537492	NA	NA
CD28 on CD39+ CD8+ T cell || id:ebi-a-GCST90001897	Ulcerative colitis	Weighted median	8	0.0195464	0.0610285	0.748754	1.01974	0.904775	1.14931	NA	NA	NA	NA
CD28 on CD4+ T cell || id:ebi-a-GCST90001898	Ulcerative colitis	Inverse variance weighted	16	-0.0872763	0.0339063	0.0100519	0.916424	0.857501	0.979395	22.5066	0.0951932	0.110931	0.0265709
CD28 on CD4+ T cell || id:ebi-a-GCST90001898	Ulcerative colitis	MR Egger	16	-0.21857	0.0835135	0.020287	0.803667	0.68232	0.946595	18.6497	0.178772	NA	NA
CD28 on CD4+ T cell || id:ebi-a-GCST90001898	Ulcerative colitis	Weighted median	16	-0.134989	0.0391614	0.000566832	0.873725	0.80917	0.94343	NA	NA	NA	NA
CD28 on CD4 regulatory T cell || id:ebi-a-GCST90001899	Ulcerative colitis	Inverse variance weighted	14	-0.0487381	0.0362485	0.178769	0.952431	0.887111	1.02256	16.7524	0.21087	0.667829	0.00790528
CD28 on CD4 regulatory T cell || id:ebi-a-GCST90001899	Ulcerative colitis	MR Egger	14	-0.086378	0.0933928	0.373249	0.917247	0.763816	1.1015	16.4866	0.169953	NA	NA
CD28 on CD4 regulatory T cell || id:ebi-a-GCST90001899	Ulcerative colitis	Weighted median	14	-0.0909743	0.0468317	0.052067	0.913041	0.832964	1.00082	NA	NA	NA	NA
CD28 on resting CD4 regulatory T cell || id:ebi-a-GCST90001900	Ulcerative colitis	Inverse variance weighted	4	-0.0811848	0.0477675	0.0892094	0.922023	0.839617	1.01252	5.48833	0.139338	0.270779	0.0302125
CD28 on resting CD4 regulatory T cell || id:ebi-a-GCST90001900	Ulcerative colitis	MR Egger	4	-0.167972	0.0701335	0.138911	0.845377	0.736804	0.96995	2.56984	0.276673	NA	NA
CD28 on resting CD4 regulatory T cell || id:ebi-a-GCST90001900	Ulcerative colitis	Weighted median	4	-0.108603	0.0391659	0.00555591	0.897086	0.830798	0.968664	NA	NA	NA	NA
CD28 on CD39+ resting CD4 regulatory T cell || id:ebi-a-GCST90001901	Ulcerative colitis	Inverse variance weighted	11	-0.0377305	0.0718932	0.599713	0.962972	0.836406	1.10869	37.1629	5.30355e-05	0.0737188	-0.061464
CD28 on CD39+ resting CD4 regulatory T cell || id:ebi-a-GCST90001901	Ulcerative colitis	MR Egger	11	0.26803	0.163654	0.135892	1.30739	0.948634	1.80181	25.5434	0.00242539	NA	NA
CD28 on CD39+ resting CD4 regulatory T cell || id:ebi-a-GCST90001901	Ulcerative colitis	Weighted median	11	0.0443832	0.0606897	0.464587	1.04538	0.928144	1.17743	NA	NA	NA	NA
CD28 on activated CD4 regulatory T cell || id:ebi-a-GCST90001902	Ulcerative colitis	Inverse variance weighted	9	-0.0678816	0.0368039	0.0651224	0.934371	0.869343	1.00426	7.41468	0.492622	0.120531	0.0257474
CD28 on activated CD4 regulatory T cell || id:ebi-a-GCST90001902	Ulcerative colitis	MR Egger	9	-0.208923	0.0878882	0.049088	0.811458	0.683053	0.964002	4.29174	0.745629	NA	NA
CD28 on activated CD4 regulatory T cell || id:ebi-a-GCST90001902	Ulcerative colitis	Weighted median	9	-0.0839487	0.0493361	0.0888362	0.919478	0.83473	1.01283	NA	NA	NA	NA
CD86 on myeloid Dendritic Cell || id:ebi-a-GCST90001903	Ulcerative colitis	Inverse variance weighted	12	0.0527908	0.0385302	0.170651	1.05421	0.977528	1.13691	16.2513	0.132056	0.998567	-3.07202e-05
CD86 on myeloid Dendritic Cell || id:ebi-a-GCST90001903	Ulcerative colitis	MR Egger	12	0.0529287	0.085121	0.547983	1.05435	0.89234	1.24578	16.2513	0.0926623	NA	NA
CD86 on myeloid Dendritic Cell || id:ebi-a-GCST90001903	Ulcerative colitis	Weighted median	12	0.0406675	0.0423315	0.336707	1.04151	0.95858	1.13161	NA	NA	NA	NA
CD86 on CD62L+ myeloid Dendritic Cell || id:ebi-a-GCST90001904	Ulcerative colitis	Inverse variance weighted	11	0.0362778	0.0401321	0.366016	1.03694	0.958505	1.1218	12.4019	0.259056	0.946417	0.00176993
CD86 on CD62L+ myeloid Dendritic Cell || id:ebi-a-GCST90001904	Ulcerative colitis	MR Egger	11	0.0260139	0.15443	0.869953	1.02636	0.758306	1.38916	12.3954	0.191926	NA	NA
CD86 on CD62L+ myeloid Dendritic Cell || id:ebi-a-GCST90001904	Ulcerative colitis	Weighted median	11	0.0372385	0.0506026	0.461791	1.03794	0.939937	1.14616	NA	NA	NA	NA
CD86 on monocyte || id:ebi-a-GCST90001905	Ulcerative colitis	Inverse variance weighted	8	-0.00791945	0.0508062	0.876131	0.992112	0.898077	1.09599	7.81205	0.349459	0.894247	-0.00520989
CD86 on monocyte || id:ebi-a-GCST90001905	Ulcerative colitis	MR Egger	8	0.0225582	0.22651	0.923914	1.02281	0.656127	1.59443	7.78709	0.25412	NA	NA
CD86 on monocyte || id:ebi-a-GCST90001905	Ulcerative colitis	Weighted median	8	-0.043985	0.0664933	0.508295	0.956968	0.840035	1.09018	NA	NA	NA	NA
CD86 on granulocyte || id:ebi-a-GCST90001906	Ulcerative colitis	Inverse variance weighted	12	-0.00825565	0.036452	0.820828	0.991778	0.923392	1.06523	12.1522	0.352312	0.449136	0.0196066
CD86 on granulocyte || id:ebi-a-GCST90001906	Ulcerative colitis	MR Egger	12	-0.116402	0.142217	0.432152	0.890117	0.673581	1.17626	11.4422	0.324116	NA	NA
CD86 on granulocyte || id:ebi-a-GCST90001906	Ulcerative colitis	Weighted median	12	-0.0171016	0.0500697	0.732685	0.983044	0.891154	1.08441	NA	NA	NA	NA
CCR7 on naive CD4+ T cell || id:ebi-a-GCST90001907	Ulcerative colitis	Inverse variance weighted	14	-0.0245683	0.0315373	0.435965	0.975731	0.917244	1.03795	16.6112	0.217693	0.958838	-0.000901202
CCR7 on naive CD4+ T cell || id:ebi-a-GCST90001907	Ulcerative colitis	MR Egger	14	-0.020732	0.0798526	0.799551	0.979481	0.837576	1.14543	16.6073	0.164974	NA	NA
CCR7 on naive CD4+ T cell || id:ebi-a-GCST90001907	Ulcerative colitis	Weighted median	14	-0.00650619	0.0402955	0.87173	0.993515	0.918067	1.07516	NA	NA	NA	NA
CCR7 on naive CD8+ T cell || id:ebi-a-GCST90001908	Ulcerative colitis	Inverse variance weighted	11	0.0364207	0.0340861	0.2853	1.03709	0.970069	1.10875	6.1574	0.80187	0.203968	-0.0276151
CCR7 on naive CD8+ T cell || id:ebi-a-GCST90001908	Ulcerative colitis	MR Egger	11	0.174039	0.106095	0.135341	1.1901	0.966661	1.46519	4.28122	0.891948	NA	NA
CCR7 on naive CD8+ T cell || id:ebi-a-GCST90001908	Ulcerative colitis	Weighted median	11	0.0298775	0.0456683	0.512964	1.03033	0.942111	1.12681	NA	NA	NA	NA
CD45 on CD14+ monocyte || id:ebi-a-GCST90001909	Ulcerative colitis	Inverse variance weighted	8	-0.0621125	0.0564382	0.271097	0.939777	0.841364	1.0497	8.74752	0.271295	0.266614	-0.0309075
CD45 on CD14+ monocyte || id:ebi-a-GCST90001909	Ulcerative colitis	MR Egger	8	0.123511	0.161085	0.472316	1.13146	0.825128	1.55152	6.99831	0.321004	NA	NA
CD45 on CD14+ monocyte || id:ebi-a-GCST90001909	Ulcerative colitis	Weighted median	8	-0.0375643	0.0674861	0.577785	0.963132	0.843802	1.09934	NA	NA	NA	NA
CD45 on B cell || id:ebi-a-GCST90001910	Ulcerative colitis	Inverse variance weighted	6	-0.0145535	0.116526	0.900607	0.985552	0.784315	1.23842	19.1114	0.00183239	0.982298	0.00243329
CD45 on B cell || id:ebi-a-GCST90001910	Ulcerative colitis	MR Egger	6	-0.0300772	0.670417	0.966367	0.970371	0.260776	3.61084	19.1088	0.000748192	NA	NA
CD45 on B cell || id:ebi-a-GCST90001910	Ulcerative colitis	Weighted median	6	-0.0439958	0.0884212	0.618787	0.956958	0.804687	1.13804	NA	NA	NA	NA
CD45 on Natural Killer || id:ebi-a-GCST90001911	Ulcerative colitis	Inverse variance weighted	19	0.00886554	0.0523832	0.865605	1.0089	0.91046	1.11799	48.7827	0.000115074	0.873674	0.00505213
CD45 on Natural Killer || id:ebi-a-GCST90001911	Ulcerative colitis	MR Egger	19	-0.0210647	0.193094	0.914408	0.979156	0.670635	1.42961	48.708	6.6883e-05	NA	NA
CD45 on Natural Killer || id:ebi-a-GCST90001911	Ulcerative colitis	Weighted median	19	0.0169383	0.0461488	0.713592	1.01708	0.929124	1.11337	NA	NA	NA	NA
CD45 on HLA DR+ Natural Killer || id:ebi-a-GCST90001912	Ulcerative colitis	Inverse variance weighted	6	0.103321	0.052794	0.0503397	1.10885	0.999845	1.22973	4.88439	0.430152	0.738948	-0.01362
CD45 on HLA DR+ Natural Killer || id:ebi-a-GCST90001912	Ulcerative colitis	MR Egger	6	0.185061	0.235892	0.476594	1.20329	0.757837	1.91058	4.73336	0.315767	NA	NA
CD45 on HLA DR+ Natural Killer || id:ebi-a-GCST90001912	Ulcerative colitis	Weighted median	6	0.0823132	0.0696306	0.23715	1.0858	0.947278	1.24457	NA	NA	NA	NA
CD45 on granulocyte || id:ebi-a-GCST90001913	Ulcerative colitis	Inverse variance weighted	8	-0.0103798	0.0427242	0.808044	0.989674	0.910174	1.07612	2.89371	0.894658	0.347696	0.0356205
CD45 on granulocyte || id:ebi-a-GCST90001913	Ulcerative colitis	MR Egger	8	-0.221655	0.211773	0.335575	0.801192	0.52902	1.21339	1.85617	0.93244	NA	NA
CD45 on granulocyte || id:ebi-a-GCST90001913	Ulcerative colitis	Weighted median	8	4.00911e-05	0.0542886	0.999411	1.00004	0.899096	1.11232	NA	NA	NA	NA
CD45 on lymphocyte || id:ebi-a-GCST90001914	Ulcerative colitis	Inverse variance weighted	13	-0.0381058	0.0377447	0.312704	0.962611	0.893968	1.03653	12.0321	0.443104	0.525541	-0.0116526
CD45 on lymphocyte || id:ebi-a-GCST90001914	Ulcerative colitis	MR Egger	13	0.0257571	0.104805	0.810391	1.02609	0.835554	1.26008	11.5796	0.396056	NA	NA
CD45 on lymphocyte || id:ebi-a-GCST90001914	Ulcerative colitis	Weighted median	13	-0.0179112	0.0556769	0.747681	0.982248	0.8807	1.09551	NA	NA	NA	NA
CD45 on T cell || id:ebi-a-GCST90001915	Ulcerative colitis	Inverse variance weighted	7	0.0346778	0.10915	0.750707	1.03529	0.835891	1.28224	27.238	0.000130672	0.647565	0.0382074
CD45 on T cell || id:ebi-a-GCST90001915	Ulcerative colitis	MR Egger	7	-0.200539	0.49796	0.703794	0.818289	0.308343	2.1716	26.0097	8.8852e-05	NA	NA
CD45 on T cell || id:ebi-a-GCST90001915	Ulcerative colitis	Weighted median	7	-0.070837	0.0684385	0.300647	0.931614	0.814666	1.06535	NA	NA	NA	NA
CD45 on CD4+ T cell || id:ebi-a-GCST90001916	Ulcerative colitis	Inverse variance weighted	9	0.274551	0.191343	0.151326	1.31594	0.904402	1.91474	154.914	1.84885e-29	0.0752493	-0.249456
CD45 on CD4+ T cell || id:ebi-a-GCST90001916	Ulcerative colitis	MR Egger	9	1.94264	0.81507	0.0486378	6.97717	1.41214	34.4732	95.4776	9.24164e-18	NA	NA
CD45 on CD4+ T cell || id:ebi-a-GCST90001916	Ulcerative colitis	Weighted median	9	0.0469094	0.068569	0.4939	1.04803	0.916232	1.19878	NA	NA	NA	NA
CD45 on CD8+ T cell || id:ebi-a-GCST90001917	Ulcerative colitis	Inverse variance weighted	9	-0.00254456	0.0433537	0.953197	0.997459	0.916202	1.08592	5.14375	0.742107	0.453973	0.0213335
CD45 on CD8+ T cell || id:ebi-a-GCST90001917	Ulcerative colitis	MR Egger	9	-0.142788	0.182152	0.458801	0.866938	0.606649	1.23891	4.51537	0.718866	NA	NA
CD45 on CD8+ T cell || id:ebi-a-GCST90001917	Ulcerative colitis	Weighted median	9	0.000956153	0.0551389	0.986165	1.00096	0.898421	1.11519	NA	NA	NA	NA
CD45 on HLA DR+ T cell || id:ebi-a-GCST90001918	Ulcerative colitis	Inverse variance weighted	10	-0.0866559	0.0645184	0.179233	0.916993	0.808066	1.0406	18.9257	0.0258325	0.299764	0.0435822
CD45 on HLA DR+ T cell || id:ebi-a-GCST90001918	Ulcerative colitis	MR Egger	10	-0.282024	0.187374	0.170705	0.754256	0.522423	1.08897	16.4049	0.0369382	NA	NA
CD45 on HLA DR+ T cell || id:ebi-a-GCST90001918	Ulcerative colitis	Weighted median	10	-0.107199	0.0657664	0.103103	0.898347	0.789701	1.02194	NA	NA	NA	NA
CD45 on Natural Killer T || id:ebi-a-GCST90001919	Ulcerative colitis	Inverse variance weighted	10	-0.000887114	0.041182	0.982814	0.999113	0.921637	1.0831	3.17937	0.956757	0.672777	0.0115081
CD45 on Natural Killer T || id:ebi-a-GCST90001919	Ulcerative colitis	MR Egger	10	-0.0593622	0.139631	0.681941	0.942365	0.716743	1.23901	2.98728	0.935153	NA	NA
CD45 on Natural Killer T || id:ebi-a-GCST90001919	Ulcerative colitis	Weighted median	10	0.004817	0.0513162	0.925213	1.00483	0.90868	1.11115	NA	NA	NA	NA
CD45 on HLA DR+ CD4+ T cell || id:ebi-a-GCST90001920	Ulcerative colitis	Inverse variance weighted	12	0.214691	0.121672	0.0776468	1.23948	0.976495	1.57329	128.542	3.43233e-22	0.932877	0.00700806
CD45 on HLA DR+ CD4+ T cell || id:ebi-a-GCST90001920	Ulcerative colitis	MR Egger	12	0.17431	0.48462	0.726564	1.19042	0.460452	3.07765	128.447	9.6874e-23	NA	NA
CD45 on HLA DR+ CD4+ T cell || id:ebi-a-GCST90001920	Ulcerative colitis	Weighted median	12	0.0369189	0.0566979	0.514949	1.03761	0.928478	1.15957	NA	NA	NA	NA
CD45 on HLA DR+ CD8+ T cell || id:ebi-a-GCST90001921	Ulcerative colitis	Inverse variance weighted	10	0.0481516	0.0752974	0.522507	1.04933	0.905352	1.2162	32.8508	0.000141781	0.555957	0.0273879
CD45 on HLA DR+ CD8+ T cell || id:ebi-a-GCST90001921	Ulcerative colitis	MR Egger	10	-0.109204	0.267702	0.694023	0.896548	0.530519	1.51511	31.3701	0.00012071	NA	NA
CD45 on HLA DR+ CD8+ T cell || id:ebi-a-GCST90001921	Ulcerative colitis	Weighted median	10	0.0239324	0.0523301	0.64743	1.02422	0.924378	1.13485	NA	NA	NA	NA
CD127 on T cell || id:ebi-a-GCST90001922	Ulcerative colitis	Inverse variance weighted	15	-0.0182566	0.0520353	0.725701	0.981909	0.886702	1.08734	33.8935	0.00213765	0.770726	-0.00863699
CD127 on T cell || id:ebi-a-GCST90001922	Ulcerative colitis	MR Egger	15	0.0266768	0.1603	0.870388	1.02704	0.750129	1.40616	33.6641	0.00135326	NA	NA
CD127 on T cell || id:ebi-a-GCST90001922	Ulcerative colitis	Weighted median	15	0.000573205	0.0498522	0.990826	1.00057	0.907432	1.10328	NA	NA	NA	NA
CD127 on CD45RA- CD4 not regulatory T cell || id:ebi-a-GCST90001923	Ulcerative colitis	Inverse variance weighted	9	-0.0136738	0.0519592	0.792425	0.986419	0.890908	1.09217	12.0327	0.149753	0.0452685	-0.0673738
CD127 on CD45RA- CD4 not regulatory T cell || id:ebi-a-GCST90001923	Ulcerative colitis	MR Egger	9	0.418994	0.182861	0.0556986	1.52043	1.06246	2.17581	6.11664	0.526198	NA	NA
CD127 on CD45RA- CD4 not regulatory T cell || id:ebi-a-GCST90001923	Ulcerative colitis	Weighted median	9	0.0164586	0.0578092	0.77587	1.01659	0.907695	1.13856	NA	NA	NA	NA
CD127 on CD28+ CD4+ T cell || id:ebi-a-GCST90001924	Ulcerative colitis	Inverse variance weighted	12	-0.00104123	0.0328757	0.974734	0.998959	0.93662	1.06545	8.18057	0.697043	0.360113	-0.0174847
CD127 on CD28+ CD4+ T cell || id:ebi-a-GCST90001924	Ulcerative colitis	MR Egger	12	0.0941321	0.104534	0.389029	1.0987	0.895159	1.34853	7.26066	0.700629	NA	NA
CD127 on CD28+ CD4+ T cell || id:ebi-a-GCST90001924	Ulcerative colitis	Weighted median	12	-0.0241295	0.0427931	0.572846	0.976159	0.897624	1.06157	NA	NA	NA	NA
CD127 on CD28+ CD4-CD8- T cell || id:ebi-a-GCST90001925	Ulcerative colitis	Inverse variance weighted	13	-0.0369822	0.0436363	0.39671	0.963693	0.884698	1.04974	14.4828	0.270946	0.742186	0.00878243
CD127 on CD28+ CD4-CD8- T cell || id:ebi-a-GCST90001925	Ulcerative colitis	MR Egger	13	-0.0879465	0.157721	0.588279	0.91581	0.672281	1.24756	14.3345	0.215035	NA	NA
CD127 on CD28+ CD4-CD8- T cell || id:ebi-a-GCST90001925	Ulcerative colitis	Weighted median	13	-0.0489517	0.0548056	0.371757	0.952227	0.855242	1.06021	NA	NA	NA	NA
CD127 on granulocyte || id:ebi-a-GCST90001926	Ulcerative colitis	Inverse variance weighted	13	0.00117071	0.0364701	0.974392	1.00117	0.932104	1.07536	8.84471	0.716134	0.201796	0.025958
CD127 on granulocyte || id:ebi-a-GCST90001926	Ulcerative colitis	MR Egger	13	-0.137787	0.10866	0.230961	0.871284	0.704152	1.07809	7.00169	0.798946	NA	NA
CD127 on granulocyte || id:ebi-a-GCST90001926	Ulcerative colitis	Weighted median	13	-0.0176928	0.0468149	0.705481	0.982463	0.896327	1.07688	NA	NA	NA	NA
CD127 on CD8+ T cell || id:ebi-a-GCST90001927	Ulcerative colitis	Inverse variance weighted	18	-0.0368252	0.0327178	0.26036	0.963845	0.903976	1.02768	20.7283	0.238681	0.313301	-0.0192846
CD127 on CD8+ T cell || id:ebi-a-GCST90001927	Ulcerative colitis	MR Egger	18	0.0707193	0.108331	0.52315	1.07328	0.86796	1.32717	19.4131	0.247822	NA	NA
CD127 on CD8+ T cell || id:ebi-a-GCST90001927	Ulcerative colitis	Weighted median	18	-0.03704	0.0442018	0.402045	0.963638	0.883666	1.05085	NA	NA	NA	NA
CD127 on CD28+ CD45RA- CD8+ T cell || id:ebi-a-GCST90001928	Ulcerative colitis	Inverse variance weighted	8	-0.0243238	0.0513182	0.635514	0.97597	0.882579	1.07924	7.69429	0.360321	0.912876	0.00398188
CD127 on CD28+ CD45RA- CD8+ T cell || id:ebi-a-GCST90001928	Ulcerative colitis	MR Egger	8	-0.0449404	0.188972	0.819938	0.956054	0.660125	1.38465	7.67763	0.262685	NA	NA
CD127 on CD28+ CD45RA- CD8+ T cell || id:ebi-a-GCST90001928	Ulcerative colitis	Weighted median	8	-0.0567176	0.0665518	0.394086	0.944861	0.829312	1.07651	NA	NA	NA	NA
CD127 on CD28+ CD45RA+ CD8+ T cell || id:ebi-a-GCST90001929	Ulcerative colitis	Inverse variance weighted	11	-0.0141073	0.0410775	0.731274	0.985992	0.909719	1.06866	5.75894	0.835093	0.683162	0.0126578
CD127 on CD28+ CD45RA+ CD8+ T cell || id:ebi-a-GCST90001929	Ulcerative colitis	MR Egger	11	-0.0895601	0.183594	0.637344	0.914333	0.638008	1.31034	5.58114	0.780996	NA	NA
CD127 on CD28+ CD45RA+ CD8+ T cell || id:ebi-a-GCST90001929	Ulcerative colitis	Weighted median	11	0.0107456	0.0538782	0.841917	1.0108	0.909504	1.12339	NA	NA	NA	NA
CD127 on CD28- CD8+ T cell || id:ebi-a-GCST90001930	Ulcerative colitis	Inverse variance weighted	11	0.026636	0.040609	0.511879	1.02699	0.94842	1.11208	7.88954	0.639625	0.137646	0.048989
CD127 on CD28- CD8+ T cell || id:ebi-a-GCST90001930	Ulcerative colitis	MR Egger	11	-0.290098	0.198571	0.178049	0.74819	0.506973	1.10418	5.23426	0.813428	NA	NA
CD127 on CD28- CD8+ T cell || id:ebi-a-GCST90001930	Ulcerative colitis	Weighted median	11	-0.00937297	0.0554389	0.865743	0.990671	0.888667	1.10438	NA	NA	NA	NA
CD127 on CD4+ T cell || id:ebi-a-GCST90001931	Ulcerative colitis	Inverse variance weighted	7	0.0127337	0.0441584	0.773068	1.01282	0.928842	1.10438	5.14628	0.525193	0.933866	0.0029017
CD127 on CD4+ T cell || id:ebi-a-GCST90001931	Ulcerative colitis	MR Egger	7	-0.00319299	0.187967	0.987104	0.996812	0.689625	1.44083	5.13846	0.399217	NA	NA
CD127 on CD4+ T cell || id:ebi-a-GCST90001931	Ulcerative colitis	Weighted median	7	0.0345356	0.0558301	0.53619	1.03514	0.927844	1.15484	NA	NA	NA	NA
CD127 on CD45RA+ CD4+ T cell || id:ebi-a-GCST90001932	Ulcerative colitis	Inverse variance weighted	12	0.0598489	0.0759748	0.430845	1.06168	0.914789	1.23215	62.1312	3.71697e-09	0.727687	0.0253337
CD127 on CD45RA+ CD4+ T cell || id:ebi-a-GCST90001932	Ulcerative colitis	MR Egger	12	-0.0823318	0.404822	0.842919	0.920966	0.416535	2.03627	61.3444	2.01572e-09	NA	NA
CD127 on CD45RA+ CD4+ T cell || id:ebi-a-GCST90001932	Ulcerative colitis	Weighted median	12	-0.00547359	0.0480609	0.909326	0.994541	0.905133	1.09278	NA	NA	NA	NA
CD25 on CD45RA- CD4 not regulatory T cell || id:ebi-a-GCST90001933	Ulcerative colitis	Inverse variance weighted	10	-0.0230557	0.033969	0.497309	0.977208	0.914265	1.04448	8.85624	0.450649	0.776848	-0.00386577
CD25 on CD45RA- CD4 not regulatory T cell || id:ebi-a-GCST90001933	Ulcerative colitis	MR Egger	10	-0.00869802	0.0605158	0.889267	0.99134	0.880462	1.11618	8.7621	0.362761	NA	NA
CD25 on CD45RA- CD4 not regulatory T cell || id:ebi-a-GCST90001933	Ulcerative colitis	Weighted median	10	-0.0204839	0.0399173	0.607841	0.979724	0.905995	1.05945	NA	NA	NA	NA
CD25 on CD45RA+ CD4 not regulatory T cell || id:ebi-a-GCST90001934	Ulcerative colitis	Inverse variance weighted	11	0.0514817	0.059882	0.389945	1.05283	0.936237	1.18394	25.4271	0.00459217	0.34599	-0.0324137
CD25 on CD45RA+ CD4 not regulatory T cell || id:ebi-a-GCST90001934	Ulcerative colitis	MR Egger	11	0.236376	0.195343	0.257079	1.26665	0.863729	1.85753	22.9098	0.0064022	NA	NA
CD25 on CD45RA+ CD4 not regulatory T cell || id:ebi-a-GCST90001934	Ulcerative colitis	Weighted median	11	0.125975	0.0556472	0.0235854	1.13425	1.01705	1.26496	NA	NA	NA	NA
CD25 on CD39+ CD4 regulatory T cell || id:ebi-a-GCST90001935	Ulcerative colitis	Inverse variance weighted	9	0.0215974	0.0648849	0.739243	1.02183	0.899805	1.16041	17.728	0.0233608	0.0970747	0.0599143
CD25 on CD39+ CD4 regulatory T cell || id:ebi-a-GCST90001935	Ulcerative colitis	MR Egger	9	-0.327867	0.190965	0.129702	0.720459	0.495514	1.04752	11.6344	0.113242	NA	NA
CD25 on CD39+ CD4 regulatory T cell || id:ebi-a-GCST90001935	Ulcerative colitis	Weighted median	9	0.0255022	0.0645304	0.692697	1.02583	0.903954	1.16414	NA	NA	NA	NA
CD25 on CD4 regulatory T cell || id:ebi-a-GCST90001936	Ulcerative colitis	Inverse variance weighted	12	-0.0230814	0.039141	0.555392	0.977183	0.90502	1.0551	7.61849	0.747017	0.420473	0.0180717
CD25 on CD4 regulatory T cell || id:ebi-a-GCST90001936	Ulcerative colitis	MR Egger	12	-0.142483	0.147416	0.356567	0.867202	0.649587	1.15772	6.91268	0.733662	NA	NA
CD25 on CD4 regulatory T cell || id:ebi-a-GCST90001936	Ulcerative colitis	Weighted median	12	0.00968155	0.0541328	0.858057	1.00973	0.908084	1.12275	NA	NA	NA	NA
CD25 on resting CD4 regulatory T cell || id:ebi-a-GCST90001937	Ulcerative colitis	Inverse variance weighted	14	0.0488268	0.054604	0.371216	1.05004	0.943464	1.16865	24.6221	0.0258666	0.575032	-0.0177277
CD25 on resting CD4 regulatory T cell || id:ebi-a-GCST90001937	Ulcerative colitis	MR Egger	14	0.163686	0.207024	0.444487	1.17784	0.784993	1.7673	23.9589	0.0206043	NA	NA
CD25 on resting CD4 regulatory T cell || id:ebi-a-GCST90001937	Ulcerative colitis	Weighted median	14	0.0508231	0.0620583	0.412811	1.05214	0.931638	1.18822	NA	NA	NA	NA
CD25 on CD39+ resting CD4 regulatory T cell || id:ebi-a-GCST90001938	Ulcerative colitis	Inverse variance weighted	9	0.000251361	0.0673976	0.997024	1.00025	0.876474	1.14151	14.9608	0.0599124	0.606122	-0.0212824
CD25 on CD39+ resting CD4 regulatory T cell || id:ebi-a-GCST90001938	Ulcerative colitis	MR Egger	9	0.135469	0.260289	0.618795	1.14507	0.687498	1.9072	14.3631	0.0450879	NA	NA
CD25 on CD39+ resting CD4 regulatory T cell || id:ebi-a-GCST90001938	Ulcerative colitis	Weighted median	9	-0.0338964	0.0738496	0.646239	0.966672	0.836406	1.11723	NA	NA	NA	NA
CD25 on activated CD4 regulatory T cell || id:ebi-a-GCST90001939	Ulcerative colitis	Inverse variance weighted	10	-0.0659987	0.0536585	0.218706	0.936132	0.842679	1.03995	11.2248	0.260612	0.942386	0.00273107
CD25 on activated CD4 regulatory T cell || id:ebi-a-GCST90001939	Ulcerative colitis	MR Egger	10	-0.0821452	0.223869	0.723184	0.921138	0.593969	1.42852	11.217	0.189702	NA	NA
CD25 on activated CD4 regulatory T cell || id:ebi-a-GCST90001939	Ulcerative colitis	Weighted median	10	-0.00810384	0.0643812	0.899833	0.991929	0.874336	1.12534	NA	NA	NA	NA
CD25 on CD39+ activated CD4 regulatory T cell || id:ebi-a-GCST90001940	Ulcerative colitis	Inverse variance weighted	8	-0.0342356	0.0888317	0.699942	0.966344	0.811926	1.15013	25.4445	0.000632677	0.332826	-0.0620106
CD25 on CD39+ activated CD4 regulatory T cell || id:ebi-a-GCST90001940	Ulcerative colitis	MR Egger	8	0.355358	0.38029	0.38614	1.42669	0.67705	3.00635	21.4748	0.0015068	NA	NA
CD25 on CD39+ activated CD4 regulatory T cell || id:ebi-a-GCST90001940	Ulcerative colitis	Weighted median	8	-0.022339	0.0684111	0.744015	0.977909	0.855196	1.11823	NA	NA	NA	NA
CD25 on secreting CD4 regulatory T cell || id:ebi-a-GCST90001941	Ulcerative colitis	Inverse variance weighted	5	0.022258	0.086119	0.796054	1.02251	0.863695	1.21052	8.15262	0.0861447	0.202936	-0.126585
CD25 on secreting CD4 regulatory T cell || id:ebi-a-GCST90001941	Ulcerative colitis	MR Egger	5	0.728247	0.440859	0.197126	2.07145	0.872986	4.91519	4.33969	0.227043	NA	NA
CD25 on secreting CD4 regulatory T cell || id:ebi-a-GCST90001941	Ulcerative colitis	Weighted median	5	-0.0716617	0.0835342	0.390963	0.930846	0.790264	1.09644	NA	NA	NA	NA
CD25 on CD39+ secreting CD4 regulatory T cell || id:ebi-a-GCST90001942	Ulcerative colitis	Inverse variance weighted	6	-0.0594918	0.0528461	0.260269	0.942243	0.849532	1.04507	4.43187	0.489051	0.852195	0.00581994
CD25 on CD39+ secreting CD4 regulatory T cell || id:ebi-a-GCST90001942	Ulcerative colitis	MR Egger	6	-0.0958656	0.191253	0.642525	0.908586	0.624551	1.32179	4.38855	0.355967	NA	NA
CD25 on CD39+ secreting CD4 regulatory T cell || id:ebi-a-GCST90001942	Ulcerative colitis	Weighted median	6	-0.0726994	0.0681061	0.285772	0.92988	0.813681	1.06267	NA	NA	NA	NA
CD25 on activated & secreting CD4 regulatory T cell || id:ebi-a-GCST90001943	Ulcerative colitis	Inverse variance weighted	8	-0.00107501	0.0525509	0.983679	0.998926	0.901158	1.1073	7.69775	0.359999	0.224488	0.0353754
CD25 on activated & secreting CD4 regulatory T cell || id:ebi-a-GCST90001943	Ulcerative colitis	MR Egger	8	-0.202054	0.156657	0.244605	0.81705	0.601034	1.1107	5.86424	0.438569	NA	NA
CD25 on activated & secreting CD4 regulatory T cell || id:ebi-a-GCST90001943	Ulcerative colitis	Weighted median	8	-0.00365668	0.070014	0.958347	0.99635	0.86859	1.1429	NA	NA	NA	NA
CD123 on plasmacytoid Dendritic Cell || id:ebi-a-GCST90001944	Ulcerative colitis	Inverse variance weighted	8	-0.0910384	0.057365	0.112512	0.912983	0.815892	1.02163	18.793	0.00886114	0.925551	0.00361667
CD123 on plasmacytoid Dendritic Cell || id:ebi-a-GCST90001944	Ulcerative colitis	MR Egger	8	-0.108149	0.186196	0.582496	0.897494	0.623072	1.29278	18.7633	0.00458263	NA	NA
CD123 on plasmacytoid Dendritic Cell || id:ebi-a-GCST90001944	Ulcerative colitis	Weighted median	8	-0.0764606	0.050135	0.127236	0.926389	0.839688	1.02204	NA	NA	NA	NA
CD123 on CD62L+ plasmacytoid Dendritic Cell || id:ebi-a-GCST90001945	Ulcerative colitis	Inverse variance weighted	8	-0.0913682	0.0576051	0.112714	0.912682	0.815239	1.02177	18.7986	0.0088423	0.920336	0.00392562
CD123 on CD62L+ plasmacytoid Dendritic Cell || id:ebi-a-GCST90001945	Ulcerative colitis	MR Egger	8	-0.110047	0.189583	0.582727	0.895792	0.617775	1.29892	18.7646	0.0045803	NA	NA
CD123 on CD62L+ plasmacytoid Dendritic Cell || id:ebi-a-GCST90001945	Ulcerative colitis	Weighted median	8	-0.0772868	0.0525337	0.141241	0.925624	0.835059	1.02601	NA	NA	NA	NA
CD33 on CD14+ monocyte || id:ebi-a-GCST90001946	Ulcerative colitis	Inverse variance weighted	17	0.0167621	0.0133649	0.209774	1.0169	0.990611	1.04389	18.2695	0.308354	0.937976	-0.000738012
CD33 on CD14+ monocyte || id:ebi-a-GCST90001946	Ulcerative colitis	MR Egger	17	0.0180409	0.0212518	0.409273	1.0182	0.976664	1.06151	18.2619	0.249148	NA	NA
CD33 on CD14+ monocyte || id:ebi-a-GCST90001946	Ulcerative colitis	Weighted median	17	0.0135155	0.0147346	0.359005	1.01361	0.984753	1.04331	NA	NA	NA	NA
CD33 on CD33+ HLA DR+ CD14dim || id:ebi-a-GCST90001947	Ulcerative colitis	Inverse variance weighted	15	0.00777356	0.0170963	0.64933	1.0078	0.974593	1.04215	27.1372	0.0184777	0.61547	-0.00624001
CD33 on CD33+ HLA DR+ CD14dim || id:ebi-a-GCST90001947	Ulcerative colitis	MR Egger	15	0.0178095	0.0262455	0.509309	1.01797	0.966928	1.0717	26.5955	0.0141267	NA	NA
CD33 on CD33+ HLA DR+ CD14dim || id:ebi-a-GCST90001947	Ulcerative colitis	Weighted median	15	0.0117595	0.0131557	0.37139	1.01183	0.986072	1.03826	NA	NA	NA	NA
CD33 on CD33dim HLA DR+ CD11b+ || id:ebi-a-GCST90001948	Ulcerative colitis	Inverse variance weighted	21	0.0293237	0.0262283	0.263561	1.02976	0.978158	1.08408	91.2911	4.40419e-11	0.506112	0.0121951
CD33 on CD33dim HLA DR+ CD11b+ || id:ebi-a-GCST90001948	Ulcerative colitis	MR Egger	21	0.00686669	0.0424853	0.873307	1.00689	0.926441	1.09433	89.1363	4.71682e-11	NA	NA
CD33 on CD33dim HLA DR+ CD11b+ || id:ebi-a-GCST90001948	Ulcerative colitis	Weighted median	21	0.0116404	0.0147666	0.430528	1.01171	0.982847	1.04142	NA	NA	NA	NA
CD33 on CD33dim HLA DR+ CD11b- || id:ebi-a-GCST90001949	Ulcerative colitis	Inverse variance weighted	17	0.0389509	0.0291466	0.181425	1.03972	0.981988	1.10085	85.2626	1.84832e-11	0.229221	0.0245213
CD33 on CD33dim HLA DR+ CD11b- || id:ebi-a-GCST90001949	Ulcerative colitis	MR Egger	17	-0.00602372	0.0459088	0.897352	0.993994	0.908459	1.08758	77.1785	2.28219e-10	NA	NA
CD33 on CD33dim HLA DR+ CD11b- || id:ebi-a-GCST90001949	Ulcerative colitis	Weighted median	17	0.0133932	0.0145318	0.356713	1.01348	0.985024	1.04276	NA	NA	NA	NA
CD33 on Granulocytic Myeloid-Derived Suppressor Cells || id:ebi-a-GCST90001950	Ulcerative colitis	Inverse variance weighted	12	0.0130685	0.0198558	0.510429	1.01315	0.974482	1.05336	18.3122	0.0746129	0.501985	0.010345
CD33 on Granulocytic Myeloid-Derived Suppressor Cells || id:ebi-a-GCST90001950	Ulcerative colitis	MR Egger	12	-0.0108376	0.0398961	0.791421	0.989221	0.914815	1.06968	17.465	0.0646877	NA	NA
CD33 on Granulocytic Myeloid-Derived Suppressor Cells || id:ebi-a-GCST90001950	Ulcerative colitis	Weighted median	12	0.0117756	0.0192439	0.540594	1.01185	0.974391	1.05074	NA	NA	NA	NA
CD33 on CD66b++ myeloid cell || id:ebi-a-GCST90001951	Ulcerative colitis	Inverse variance weighted	10	0.0122809	0.0146535	0.401982	1.01236	0.983694	1.04185	8.90233	0.446338	0.830227	0.00279758
CD33 on CD66b++ myeloid cell || id:ebi-a-GCST90001951	Ulcerative colitis	MR Egger	10	0.00708207	0.028075	0.807203	1.00711	0.953186	1.06408	8.84805	0.355276	NA	NA
CD33 on CD66b++ myeloid cell || id:ebi-a-GCST90001951	Ulcerative colitis	Weighted median	10	0.0132169	0.0172144	0.442617	1.0133	0.979686	1.04808	NA	NA	NA	NA
CD33 on Monocytic Myeloid-Derived Suppressor Cells || id:ebi-a-GCST90001952	Ulcerative colitis	Inverse variance weighted	15	0.0114797	0.0132853	0.387538	1.01155	0.985546	1.03823	15.5619	0.340854	0.492387	-0.00577467
CD33 on Monocytic Myeloid-Derived Suppressor Cells || id:ebi-a-GCST90001952	Ulcerative colitis	MR Egger	15	0.0221555	0.0202838	0.29454	1.0224	0.982553	1.06387	14.9866	0.308191	NA	NA
CD33 on Monocytic Myeloid-Derived Suppressor Cells || id:ebi-a-GCST90001952	Ulcerative colitis	Weighted median	15	0.0123709	0.0142334	0.384768	1.01245	0.984593	1.04109	NA	NA	NA	NA
CD33 on CD33dim HLA DR- || id:ebi-a-GCST90001953	Ulcerative colitis	Inverse variance weighted	15	0.0119196	0.0134613	0.375903	1.01199	0.985639	1.03905	16.2695	0.297196	0.89117	0.00156349
CD33 on CD33dim HLA DR- || id:ebi-a-GCST90001953	Ulcerative colitis	MR Egger	15	0.0094887	0.0223246	0.677763	1.00953	0.966313	1.05469	16.2451	0.236145	NA	NA
CD33 on CD33dim HLA DR- || id:ebi-a-GCST90001953	Ulcerative colitis	Weighted median	15	0.0121023	0.0147539	0.412058	1.01218	0.983325	1.04187	NA	NA	NA	NA
CD33 on basophil || id:ebi-a-GCST90001954	Ulcerative colitis	Inverse variance weighted	16	0.0043666	0.0137756	0.751259	1.00438	0.977621	1.03186	17.8585	0.270179	0.570817	-0.00631306
CD33 on basophil || id:ebi-a-GCST90001954	Ulcerative colitis	MR Egger	16	0.0142732	0.0221314	0.529401	1.01438	0.971315	1.05935	17.4387	0.23355	NA	NA
CD33 on basophil || id:ebi-a-GCST90001954	Ulcerative colitis	Weighted median	16	0.00731209	0.0145485	0.615246	1.00734	0.97902	1.03648	NA	NA	NA	NA
CD33 on Immature Myeloid-Derived Suppressor Cells || id:ebi-a-GCST90001955	Ulcerative colitis	Inverse variance weighted	17	0.00512444	0.0136269	0.706877	1.00514	0.978647	1.03235	18.3128	0.3059	0.265287	-0.0114973
CD33 on Immature Myeloid-Derived Suppressor Cells || id:ebi-a-GCST90001955	Ulcerative colitis	MR Egger	17	0.0241063	0.0212346	0.274089	1.0244	0.982639	1.06793	16.8119	0.33023	NA	NA
CD33 on Immature Myeloid-Derived Suppressor Cells || id:ebi-a-GCST90001955	Ulcerative colitis	Weighted median	17	0.00753554	0.0153526	0.623545	1.00756	0.977697	1.03834	NA	NA	NA	NA
CD33 on CD33+ HLA DR+ || id:ebi-a-GCST90001956	Ulcerative colitis	Inverse variance weighted	15	0.0127633	0.0122226	0.296378	1.01285	0.988869	1.0374	13.814	0.463656	0.990383	0.00011028
CD33 on CD33+ HLA DR+ || id:ebi-a-GCST90001956	Ulcerative colitis	MR Egger	15	0.0125874	0.0190665	0.52066	1.01267	0.975522	1.05123	13.8139	0.387081	NA	NA
CD33 on CD33+ HLA DR+ || id:ebi-a-GCST90001956	Ulcerative colitis	Weighted median	15	0.0114868	0.0139791	0.411241	1.01155	0.984214	1.03965	NA	NA	NA	NA
CD33 on CD33+ HLA DR+ CD14- || id:ebi-a-GCST90001957	Ulcerative colitis	Inverse variance weighted	15	0.0141644	0.0125011	0.25719	1.01427	0.989716	1.03942	14.7319	0.396724	0.888036	0.00135712
CD33 on CD33+ HLA DR+ CD14- || id:ebi-a-GCST90001957	Ulcerative colitis	MR Egger	15	0.0120364	0.0196902	0.551548	1.01211	0.973793	1.05193	14.7086	0.325898	NA	NA
CD33 on CD33+ HLA DR+ CD14- || id:ebi-a-GCST90001957	Ulcerative colitis	Weighted median	15	0.0118368	0.0130182	0.363219	1.01191	0.986414	1.03806	NA	NA	NA	NA
CD4 on monocyte || id:ebi-a-GCST90001958	Ulcerative colitis	Inverse variance weighted	9	0.0299474	0.121374	0.805112	1.0304	0.812252	1.30714	82.8733	1.28856e-14	0.409702	0.0578883
CD4 on monocyte || id:ebi-a-GCST90001958	Ulcerative colitis	MR Egger	9	-0.299704	0.395654	0.473478	0.741037	0.341234	1.60926	74.6732	1.67082e-13	NA	NA
CD4 on monocyte || id:ebi-a-GCST90001958	Ulcerative colitis	Weighted median	9	-0.0966331	0.0496515	0.0516275	0.907889	0.823699	1.00068	NA	NA	NA	NA
CD4 on HLA DR+ CD4+ T cell || id:ebi-a-GCST90001959	Ulcerative colitis	Inverse variance weighted	9	-0.0330379	0.0481539	0.492656	0.967502	0.880364	1.06326	6.34779	0.608336	0.925493	-0.00313196
CD4 on HLA DR+ CD4+ T cell || id:ebi-a-GCST90001959	Ulcerative colitis	MR Egger	9	-0.0132164	0.210071	0.951594	0.986871	0.653799	1.48962	6.33839	0.500839	NA	NA
CD4 on HLA DR+ CD4+ T cell || id:ebi-a-GCST90001959	Ulcerative colitis	Weighted median	9	0.0112137	0.0641594	0.861253	1.01128	0.891777	1.14679	NA	NA	NA	NA
CD25 on CD4+ T cell || id:ebi-a-GCST90001960	Ulcerative colitis	Inverse variance weighted	8	0.0200193	0.0409845	0.625225	1.02022	0.941472	1.10556	4.84317	0.679095	0.685001	0.0107105
CD25 on CD4+ T cell || id:ebi-a-GCST90001960	Ulcerative colitis	MR Egger	8	-0.0244754	0.112212	0.834567	0.975822	0.783166	1.21587	4.66174	0.58787	NA	NA
CD25 on CD4+ T cell || id:ebi-a-GCST90001960	Ulcerative colitis	Weighted median	8	-0.0103389	0.0526326	0.844269	0.989714	0.892705	1.09727	NA	NA	NA	NA
CD25 on CD39+ CD4+ T cell || id:ebi-a-GCST90001961	Ulcerative colitis	Inverse variance weighted	11	-0.0150819	0.0192093	0.432374	0.985031	0.948634	1.02282	10.0182	0.438895	0.204891	-0.0157405
CD25 on CD39+ CD4+ T cell || id:ebi-a-GCST90001961	Ulcerative colitis	MR Egger	11	0.0184669	0.0311595	0.568001	1.01864	0.958289	1.08279	8.15041	0.519062	NA	NA
CD25 on CD39+ CD4+ T cell || id:ebi-a-GCST90001961	Ulcerative colitis	Weighted median	11	-0.00687336	0.020679	0.7396	0.99315	0.953702	1.03423	NA	NA	NA	NA
CD25 on CD28+ CD4+ T cell || id:ebi-a-GCST90001962	Ulcerative colitis	Inverse variance weighted	2	0.0487747	0.0954356	0.609299	1.04998	0.870856	1.26596	0.692371	0.405359	NA	NA
FSC-A on myeloid Dendritic Cell || id:ebi-a-GCST90001963	Ulcerative colitis	Inverse variance weighted	15	-0.0290214	0.0294618	0.324598	0.971396	0.916891	1.02914	16.2694	0.297203	0.398879	-0.0141529
FSC-A on myeloid Dendritic Cell || id:ebi-a-GCST90001963	Ulcerative colitis	MR Egger	15	0.0348863	0.0790622	0.666281	1.0355	0.886853	1.20907	15.3698	0.28484	NA	NA
FSC-A on myeloid Dendritic Cell || id:ebi-a-GCST90001963	Ulcerative colitis	Weighted median	15	0.011512	0.0411381	0.779601	1.01158	0.933216	1.09652	NA	NA	NA	NA
FSC-A on plasmacytoid Dendritic Cell || id:ebi-a-GCST90001964	Ulcerative colitis	Inverse variance weighted	11	-0.00931751	0.0384067	0.808314	0.990726	0.918885	1.06818	7.93161	0.635517	0.96298	-0.00125333
FSC-A on plasmacytoid Dendritic Cell || id:ebi-a-GCST90001964	Ulcerative colitis	MR Egger	11	-0.00218845	0.154245	0.988989	0.997814	0.737486	1.35004	7.92933	0.541283	NA	NA
FSC-A on plasmacytoid Dendritic Cell || id:ebi-a-GCST90001964	Ulcerative colitis	Weighted median	11	-0.0259237	0.04979	0.602603	0.974409	0.883811	1.0743	NA	NA	NA	NA
FSC-A on monocyte || id:ebi-a-GCST90001965	Ulcerative colitis	Inverse variance weighted	15	0.0185835	0.0378664	0.623594	1.01876	0.945885	1.09724	17.8815	0.212234	0.463019	-0.0193432
FSC-A on monocyte || id:ebi-a-GCST90001965	Ulcerative colitis	MR Egger	15	0.121763	0.141763	0.405945	1.12949	0.85548	1.49126	17.1281	0.193516	NA	NA
FSC-A on monocyte || id:ebi-a-GCST90001965	Ulcerative colitis	Weighted median	15	0.0579525	0.0469058	0.216641	1.05966	0.966588	1.1617	NA	NA	NA	NA
FSC-A on granulocyte || id:ebi-a-GCST90001966	Ulcerative colitis	Inverse variance weighted	10	0.0127305	0.0401574	0.751232	1.01281	0.936151	1.09575	11.4724	0.24471	0.400111	0.0172745
FSC-A on granulocyte || id:ebi-a-GCST90001966	Ulcerative colitis	MR Egger	10	-0.0680941	0.0996147	0.513551	0.934173	0.768481	1.13559	10.4417	0.235384	NA	NA
FSC-A on granulocyte || id:ebi-a-GCST90001966	Ulcerative colitis	Weighted median	10	-0.023475	0.0486405	0.629363	0.976798	0.887976	1.07451	NA	NA	NA	NA
FSC-A on CD14+ monocyte || id:ebi-a-GCST90001967	Ulcerative colitis	Inverse variance weighted	10	0.0251051	0.0538152	0.640854	1.02542	0.922772	1.13949	14.1035	0.118691	0.968723	0.00151512
FSC-A on CD14+ monocyte || id:ebi-a-GCST90001967	Ulcerative colitis	MR Egger	10	0.0168251	0.21249	0.938834	1.01697	0.670552	1.54235	14.1006	0.0791802	NA	NA
FSC-A on CD14+ monocyte || id:ebi-a-GCST90001967	Ulcerative colitis	Weighted median	10	0.0556709	0.0563789	0.323426	1.05725	0.946644	1.18078	NA	NA	NA	NA
FSC-A on B cell || id:ebi-a-GCST90001968	Ulcerative colitis	Inverse variance weighted	11	0.00366048	0.0539444	0.9459	1.00367	0.902966	1.1156	20.8478	0.0221804	0.547984	0.0194593
FSC-A on B cell || id:ebi-a-GCST90001968	Ulcerative colitis	MR Egger	11	-0.0923342	0.163552	0.586169	0.9118	0.661731	1.25637	19.9827	0.0180196	NA	NA
FSC-A on B cell || id:ebi-a-GCST90001968	Ulcerative colitis	Weighted median	11	0.0515001	0.0513695	0.316082	1.05285	0.952006	1.16437	NA	NA	NA	NA
FSC-A on Natural Killer || id:ebi-a-GCST90001969	Ulcerative colitis	Inverse variance weighted	14	-0.0934055	0.0594161	0.115938	0.910824	0.810697	1.02332	42.6791	5.06896e-05	0.387361	0.0288014
FSC-A on Natural Killer || id:ebi-a-GCST90001969	Ulcerative colitis	MR Egger	14	-0.241221	0.175327	0.194008	0.785668	0.557183	1.10785	39.9973	7.19837e-05	NA	NA
FSC-A on Natural Killer || id:ebi-a-GCST90001969	Ulcerative colitis	Weighted median	14	-0.00142706	0.0551219	0.979346	0.998574	0.896313	1.1125	NA	NA	NA	NA
FSC-A on HLA DR+ Natural Killer || id:ebi-a-GCST90001970	Ulcerative colitis	Inverse variance weighted	7	-0.0808167	0.0475104	0.0889369	0.922363	0.84035	1.01238	11.1937	0.0825725	0.965406	-0.00110492
FSC-A on HLA DR+ Natural Killer || id:ebi-a-GCST90001970	Ulcerative colitis	MR Egger	7	-0.0768606	0.101188	0.481763	0.926019	0.759428	1.12915	11.189	0.0477587	NA	NA
FSC-A on HLA DR+ Natural Killer || id:ebi-a-GCST90001970	Ulcerative colitis	Weighted median	7	-0.0731534	0.0432867	0.0910331	0.929458	0.853854	1.01176	NA	NA	NA	NA
FSC-A on lymphocyte || id:ebi-a-GCST90001971	Ulcerative colitis	Inverse variance weighted	9	0.231073	0.224599	0.303563	1.25995	0.81128	1.95675	159.218	2.33079e-30	0.963046	-0.0069685
FSC-A on lymphocyte || id:ebi-a-GCST90001971	Ulcerative colitis	MR Egger	9	0.279098	1.02863	0.793966	1.32194	0.176044	9.9266	159.165	4.80662e-31	NA	NA
FSC-A on lymphocyte || id:ebi-a-GCST90001971	Ulcerative colitis	Weighted median	9	0.0773987	0.0751972	0.30335	1.08047	0.932405	1.25205	NA	NA	NA	NA
FSC-A on T cell || id:ebi-a-GCST90001972	Ulcerative colitis	Inverse variance weighted	10	0.0394898	0.0678265	0.56042	1.04028	0.910784	1.18819	20.0356	0.0176943	0.895357	-0.00738207
FSC-A on T cell || id:ebi-a-GCST90001972	Ulcerative colitis	MR Egger	10	0.0910099	0.386208	0.819625	1.09528	0.513782	2.33492	19.9895	0.0103759	NA	NA
FSC-A on T cell || id:ebi-a-GCST90001972	Ulcerative colitis	Weighted median	10	0.0736379	0.0635127	0.246285	1.07642	0.950424	1.21911	NA	NA	NA	NA
FSC-A on CD4+ T cell || id:ebi-a-GCST90001973	Ulcerative colitis	Inverse variance weighted	8	-0.00929527	0.0530136	0.860815	0.990748	0.89297	1.09923	7.1531	0.413115	0.111042	-0.0594793
FSC-A on CD4+ T cell || id:ebi-a-GCST90001973	Ulcerative colitis	MR Egger	8	0.369901	0.209699	0.12819	1.44759	0.959725	2.18346	3.66503	0.721899	NA	NA
FSC-A on CD4+ T cell || id:ebi-a-GCST90001973	Ulcerative colitis	Weighted median	8	-0.00684074	0.0691384	0.921184	0.993183	0.867316	1.13732	NA	NA	NA	NA
FSC-A on CD8+ T cell || id:ebi-a-GCST90001974	Ulcerative colitis	Inverse variance weighted	11	0.0926807	0.0435866	0.0334735	1.09711	1.00728	1.19496	2.87674	0.984178	0.922582	0.00264492
FSC-A on CD8+ T cell || id:ebi-a-GCST90001974	Ulcerative colitis	MR Egger	11	0.0760359	0.172155	0.669148	1.079	0.769982	1.51204	2.86675	0.969344	NA	NA
FSC-A on CD8+ T cell || id:ebi-a-GCST90001974	Ulcerative colitis	Weighted median	11	0.0833543	0.0543892	0.125386	1.08693	0.97702	1.2092	NA	NA	NA	NA
FSC-A on HLA DR+ T cell || id:ebi-a-GCST90001975	Ulcerative colitis	Inverse variance weighted	9	-0.078252	0.0436356	0.0729239	0.924731	0.848931	1.0073	4.71941	0.787102	0.775996	0.0204378
FSC-A on HLA DR+ T cell || id:ebi-a-GCST90001975	Ulcerative colitis	MR Egger	9	-0.218607	0.476563	0.660341	0.803638	0.315793	2.04512	4.63194	0.704777	NA	NA
FSC-A on HLA DR+ T cell || id:ebi-a-GCST90001975	Ulcerative colitis	Weighted median	9	-0.093635	0.0563541	0.0966034	0.910615	0.81539	1.01696	NA	NA	NA	NA
FSC-A on Natural Killer T || id:ebi-a-GCST90001976	Ulcerative colitis	Inverse variance weighted	12	-0.00321554	0.0641939	0.96005	0.99679	0.878943	1.13044	24.8971	0.00943828	0.95004	0.00275155
FSC-A on Natural Killer T || id:ebi-a-GCST90001976	Ulcerative colitis	MR Egger	12	-0.0160653	0.211032	0.940819	0.984063	0.650712	1.48819	24.8868	0.00556429	NA	NA
FSC-A on Natural Killer T || id:ebi-a-GCST90001976	Ulcerative colitis	Weighted median	12	0.100148	0.0653095	0.125169	1.10533	0.972526	1.25628	NA	NA	NA	NA
FSC-A on HLA DR+ CD4+ T cell || id:ebi-a-GCST90001977	Ulcerative colitis	Inverse variance weighted	10	0.0202028	0.0465905	0.66456	1.02041	0.931355	1.11798	11.6487	0.233847	0.333682	-0.022913
FSC-A on HLA DR+ CD4+ T cell || id:ebi-a-GCST90001977	Ulcerative colitis	MR Egger	10	0.145304	0.130168	0.296705	1.15639	0.895991	1.49247	10.2877	0.245414	NA	NA
FSC-A on HLA DR+ CD4+ T cell || id:ebi-a-GCST90001977	Ulcerative colitis	Weighted median	10	-0.0191813	0.058174	0.741609	0.981001	0.875288	1.09948	NA	NA	NA	NA
FSC-A on HLA DR+ CD8+ T cell || id:ebi-a-GCST90001978	Ulcerative colitis	Inverse variance weighted	5	-0.0371579	0.0672639	0.580661	0.963524	0.844513	1.09931	4.56417	0.335007	0.915633	-0.00480483
FSC-A on HLA DR+ CD8+ T cell || id:ebi-a-GCST90001978	Ulcerative colitis	MR Egger	5	-0.00368984	0.30091	0.990986	0.996317	0.552405	1.79695	4.5441	0.20839	NA	NA
FSC-A on HLA DR+ CD8+ T cell || id:ebi-a-GCST90001978	Ulcerative colitis	Weighted median	5	-0.0811677	0.0826731	0.326203	0.922039	0.784109	1.08423	NA	NA	NA	NA
CD16 on CD14- CD16+ monocyte || id:ebi-a-GCST90001979	Ulcerative colitis	Inverse variance weighted	9	0.00140128	0.0227566	0.9509	1.0014	0.957718	1.04708	8.92047	0.349049	0.385429	0.0141572
CD16 on CD14- CD16+ monocyte || id:ebi-a-GCST90001979	Ulcerative colitis	MR Egger	9	-0.0243344	0.0360596	0.521437	0.975959	0.909363	1.04743	7.94765	0.337233	NA	NA
CD16 on CD14- CD16+ monocyte || id:ebi-a-GCST90001979	Ulcerative colitis	Weighted median	9	-0.0098342	0.0235998	0.676892	0.990214	0.945454	1.03709	NA	NA	NA	NA
CD40 on CD14+ CD16- monocyte || id:ebi-a-GCST90001980	Ulcerative colitis	Inverse variance weighted	14	-0.0749128	0.0466337	0.108184	0.927824	0.84678	1.01663	73.9606	1.4858e-10	0.363846	0.0259201
CD40 on CD14+ CD16- monocyte || id:ebi-a-GCST90001980	Ulcerative colitis	MR Egger	14	-0.141684	0.0848378	0.120763	0.867895	0.73494	1.0249	68.8491	5.25542e-10	NA	NA
CD40 on CD14+ CD16- monocyte || id:ebi-a-GCST90001980	Ulcerative colitis	Weighted median	14	-0.00654181	0.0284323	0.818027	0.99348	0.93963	1.05042	NA	NA	NA	NA
CD40 on CD14+ CD16+ monocyte || id:ebi-a-GCST90001981	Ulcerative colitis	Inverse variance weighted	10	-0.0784028	0.0510973	0.124936	0.924592	0.836479	1.02199	67.0895	5.64976e-11	0.774931	0.0129023
CD40 on CD14+ CD16+ monocyte || id:ebi-a-GCST90001981	Ulcerative colitis	MR Egger	10	-0.106914	0.11044	0.361362	0.898603	0.723701	1.11577	66.3638	2.59217e-11	NA	NA
CD40 on CD14+ CD16+ monocyte || id:ebi-a-GCST90001981	Ulcerative colitis	Weighted median	10	-0.00364049	0.028956	0.89995	0.996366	0.941393	1.05455	NA	NA	NA	NA
CCR2 on CD14- CD16+ monocyte || id:ebi-a-GCST90001982	Ulcerative colitis	Inverse variance weighted	13	-0.0695195	0.0418602	0.0967623	0.932842	0.859362	1.01261	12.9368	0.373654	0.246083	0.0368949
CCR2 on CD14- CD16+ monocyte || id:ebi-a-GCST90001982	Ulcerative colitis	MR Egger	13	-0.271508	0.169885	0.138307	0.762229	0.546356	1.0634	11.3833	0.411731	NA	NA
CCR2 on CD14- CD16+ monocyte || id:ebi-a-GCST90001982	Ulcerative colitis	Weighted median	13	-0.0565886	0.0578949	0.328353	0.944983	0.843612	1.05853	NA	NA	NA	NA
CD14 on CD14+ CD16+ monocyte || id:ebi-a-GCST90001983	Ulcerative colitis	Inverse variance weighted	13	-0.143319	0.0817794	0.0796865	0.866478	0.738151	1.01711	65.7763	1.95848e-09	0.732695	0.0221677
CD14 on CD14+ CD16+ monocyte || id:ebi-a-GCST90001983	Ulcerative colitis	MR Egger	13	-0.275323	0.386237	0.490794	0.759327	0.35617	1.61883	65.0504	1.05435e-09	NA	NA
CD14 on CD14+ CD16+ monocyte || id:ebi-a-GCST90001983	Ulcerative colitis	Weighted median	13	-0.0849693	0.0533105	0.110968	0.91854	0.827408	1.01971	NA	NA	NA	NA
HLA DR on CD14- CD16+ monocyte || id:ebi-a-GCST90001984	Ulcerative colitis	Inverse variance weighted	10	-0.247191	0.0940911	0.00861053	0.780992	0.649463	0.939157	101.718	7.06573e-18	0.208199	0.0681333
HLA DR on CD14- CD16+ monocyte || id:ebi-a-GCST90001984	Ulcerative colitis	MR Egger	10	-0.512721	0.213751	0.0432654	0.598864	0.393894	0.910493	82.4115	1.59692e-14	NA	NA
HLA DR on CD14- CD16+ monocyte || id:ebi-a-GCST90001984	Ulcerative colitis	Weighted median	10	-0.093148	0.04239	0.0279913	0.911059	0.838423	0.989987	NA	NA	NA	NA
CD40 on monocytes || id:ebi-a-GCST90001985	Ulcerative colitis	Inverse variance weighted	14	-0.0740211	0.0420703	0.0784991	0.928652	0.85515	1.00847	70.7844	5.75443e-10	0.284267	0.0280339
CD40 on monocytes || id:ebi-a-GCST90001985	Ulcerative colitis	MR Egger	14	-0.13819	0.0708033	0.0746994	0.870933	0.758081	1.00058	64.0758	4.03849e-09	NA	NA
CD40 on monocytes || id:ebi-a-GCST90001985	Ulcerative colitis	Weighted median	14	0.00320043	0.0281264	0.909406	1.00321	0.949398	1.06006	NA	NA	NA	NA
CD14 on CD14+ CD16- monocyte || id:ebi-a-GCST90001986	Ulcerative colitis	Inverse variance weighted	12	0.0463697	0.0387696	0.231684	1.04746	0.970816	1.13016	12.1065	0.355693	0.718746	0.0074449
CD14 on CD14+ CD16- monocyte || id:ebi-a-GCST90001986	Ulcerative colitis	MR Egger	12	0.00717957	0.113227	0.950691	1.00721	0.806746	1.25747	11.9426	0.28892	NA	NA
CD14 on CD14+ CD16- monocyte || id:ebi-a-GCST90001986	Ulcerative colitis	Weighted median	12	0.00496449	0.0510428	0.922519	1.00498	0.909301	1.11072	NA	NA	NA	NA
CD64 on CD14+ CD16- monocyte || id:ebi-a-GCST90001987	Ulcerative colitis	Inverse variance weighted	13	-0.127013	0.0494399	0.0101984	0.880723	0.799383	0.970338	55.7749	1.31387e-07	0.5243	0.0154031
CD64 on CD14+ CD16- monocyte || id:ebi-a-GCST90001987	Ulcerative colitis	MR Egger	13	-0.172869	0.086185	0.0701053	0.841248	0.710496	0.996062	53.665	1.35858e-07	NA	NA
CD64 on CD14+ CD16- monocyte || id:ebi-a-GCST90001987	Ulcerative colitis	Weighted median	13	-0.0722842	0.0444641	0.104019	0.930267	0.852626	1.01498	NA	NA	NA	NA
HLA DR on CD14+ CD16- monocyte || id:ebi-a-GCST90001988	Ulcerative colitis	Inverse variance weighted	13	-0.00202259	0.0569049	0.971647	0.997979	0.892654	1.11573	20.9213	0.0515442	0.669316	-0.013733
HLA DR on CD14+ CD16- monocyte || id:ebi-a-GCST90001988	Ulcerative colitis	MR Egger	13	0.0675975	0.169255	0.697257	1.06993	0.767864	1.49084	20.5615	0.0382096	NA	NA
HLA DR on CD14+ CD16- monocyte || id:ebi-a-GCST90001988	Ulcerative colitis	Weighted median	13	-0.0120229	0.0651989	0.853697	0.988049	0.869521	1.12273	NA	NA	NA	NA
CD40 on CD14- CD16+ monocyte || id:ebi-a-GCST90001989	Ulcerative colitis	Inverse variance weighted	15	-0.0805977	0.0405772	0.0470024	0.922565	0.852034	0.998934	76.2013	1.42371e-10	0.643804	0.0136211
CD40 on CD14- CD16+ monocyte || id:ebi-a-GCST90001989	Ulcerative colitis	MR Egger	15	-0.110862	0.0763591	0.170248	0.895062	0.770646	1.03956	74.9101	9.89351e-11	NA	NA
CD40 on CD14- CD16+ monocyte || id:ebi-a-GCST90001989	Ulcerative colitis	Weighted median	15	-0.00685098	0.0289905	0.813186	0.993172	0.938312	1.05124	NA	NA	NA	NA
CD64 on CD14- CD16+ monocyte || id:ebi-a-GCST90001990	Ulcerative colitis	Inverse variance weighted	16	0.0527832	0.0463841	0.255138	1.0542	0.962588	1.15453	34.1892	0.00320307	0.965452	-0.00123458
CD64 on CD14- CD16+ monocyte || id:ebi-a-GCST90001990	Ulcerative colitis	MR Egger	16	0.0596888	0.163805	0.721012	1.06151	0.769997	1.46338	34.1844	0.00193819	NA	NA
CD64 on CD14- CD16+ monocyte || id:ebi-a-GCST90001990	Ulcerative colitis	Weighted median	16	0.0438264	0.0436905	0.315807	1.0448	0.959055	1.13821	NA	NA	NA	NA
HLA DR on CD14+ monocyte || id:ebi-a-GCST90001991	Ulcerative colitis	Inverse variance weighted	13	-0.01205	0.0560562	0.829797	0.988022	0.885219	1.10276	20.4214	0.0595232	0.833238	-0.00664918
HLA DR on CD14+ monocyte || id:ebi-a-GCST90001991	Ulcerative colitis	MR Egger	13	0.0217024	0.167091	0.899003	1.02194	0.736536	1.41794	20.3354	0.0409472	NA	NA
HLA DR on CD14+ monocyte || id:ebi-a-GCST90001991	Ulcerative colitis	Weighted median	13	-0.024178	0.0597892	0.685928	0.976112	0.868172	1.09747	NA	NA	NA	NA
CCR2 on CD14+ CD16+ monocyte || id:ebi-a-GCST90001992	Ulcerative colitis	Inverse variance weighted	14	0.0507086	0.0377027	0.178638	1.05202	0.977078	1.1327	11.0898	0.603294	0.559713	-0.0105781
CCR2 on CD14+ CD16+ monocyte || id:ebi-a-GCST90001992	Ulcerative colitis	MR Egger	14	0.112654	0.109923	0.325653	1.11924	0.902312	1.38833	10.7299	0.552197	NA	NA
CCR2 on CD14+ CD16+ monocyte || id:ebi-a-GCST90001992	Ulcerative colitis	Weighted median	14	0.058215	0.050525	0.249238	1.05994	0.960008	1.17028	NA	NA	NA	NA
PDL-1 on CD14+ CD16- monocyte || id:ebi-a-GCST90001993	Ulcerative colitis	Inverse variance weighted	8	-0.00773309	0.0547074	0.887591	0.992297	0.891402	1.10461	1.96271	0.961876	0.654135	-0.0165645
PDL-1 on CD14+ CD16- monocyte || id:ebi-a-GCST90001993	Ulcerative colitis	MR Egger	8	0.0970079	0.228913	0.686501	1.10187	0.703518	1.72578	1.74067	0.941939	NA	NA
PDL-1 on CD14+ CD16- monocyte || id:ebi-a-GCST90001993	Ulcerative colitis	Weighted median	8	0.0119148	0.0715914	0.86782	1.01199	0.879498	1.16443	NA	NA	NA	NA
CX3CR1 on CD14- CD16- || id:ebi-a-GCST90001994	Ulcerative colitis	Inverse variance weighted	5	0.141064	0.0779028	0.0701763	1.1515	0.988442	1.34145	6.69576	0.152867	0.632226	-0.0311102
CX3CR1 on CD14- CD16- || id:ebi-a-GCST90001994	Ulcerative colitis	MR Egger	5	0.344696	0.393021	0.445029	1.41156	0.653361	3.04962	6.12053	0.105891	NA	NA
CX3CR1 on CD14- CD16- || id:ebi-a-GCST90001994	Ulcerative colitis	Weighted median	5	0.0533777	0.0880782	0.544497	1.05483	0.887581	1.25359	NA	NA	NA	NA
CX3CR1 on monocyte || id:ebi-a-GCST90001995	Ulcerative colitis	Inverse variance weighted	16	0.163019	0.0471277	0.000541982	1.17706	1.0732	1.29096	50.3927	1.03857e-05	0.0472527	-0.0482735
CX3CR1 on monocyte || id:ebi-a-GCST90001995	Ulcerative colitis	MR Egger	16	0.353945	0.0973839	0.0027066	1.42468	1.17712	1.72429	37.6647	0.000584691	NA	NA
CX3CR1 on monocyte || id:ebi-a-GCST90001995	Ulcerative colitis	Weighted median	16	0.147043	0.0551308	0.00764956	1.1584	1.03976	1.29059	NA	NA	NA	NA
CX3CR1 on CD14+ CD16+ monocyte || id:ebi-a-GCST90001996	Ulcerative colitis	Inverse variance weighted	19	0.129845	0.0474573	0.00621828	1.13865	1.03752	1.24965	75.0337	6.24338e-09	0.000638528	-0.075804
CX3CR1 on CD14+ CD16+ monocyte || id:ebi-a-GCST90001996	Ulcerative colitis	MR Egger	19	0.42431	0.0784784	4.72224e-05	1.52854	1.31061	1.7827	37.0708	0.00329163	NA	NA
CX3CR1 on CD14+ CD16+ monocyte || id:ebi-a-GCST90001996	Ulcerative colitis	Weighted median	19	0.0999672	0.0523624	0.0562437	1.10513	0.997341	1.22458	NA	NA	NA	NA
CX3CR1 on CD14+ CD16- monocyte || id:ebi-a-GCST90001997	Ulcerative colitis	Inverse variance weighted	16	0.143604	0.047133	0.00231297	1.15443	1.05256	1.26616	56.934	8.42081e-07	0.0125705	-0.0571892
CX3CR1 on CD14+ CD16- monocyte || id:ebi-a-GCST90001997	Ulcerative colitis	MR Egger	16	0.36217	0.0856593	0.000843353	1.43644	1.21443	1.69904	35.9268	0.00107012	NA	NA
CX3CR1 on CD14+ CD16- monocyte || id:ebi-a-GCST90001997	Ulcerative colitis	Weighted median	16	0.162356	0.0568988	0.00432511	1.17628	1.05215	1.31505	NA	NA	NA	NA
PDL-1 on CD14+ CD16+ monocyte || id:ebi-a-GCST90001998	Ulcerative colitis	Inverse variance weighted	19	-0.00985263	0.0744848	0.894765	0.990196	0.855694	1.14584	100.453	1.82969e-13	0.155502	-0.0805519
PDL-1 on CD14+ CD16+ monocyte || id:ebi-a-GCST90001998	Ulcerative colitis	MR Egger	19	0.45155	0.318695	0.174585	1.57075	0.841061	2.93349	88.9002	9.67036e-12	NA	NA
PDL-1 on CD14+ CD16+ monocyte || id:ebi-a-GCST90001998	Ulcerative colitis	Weighted median	19	0.018709	0.0457027	0.682273	1.01889	0.931585	1.11437	NA	NA	NA	NA
PDL-1 on CD14- CD16+ monocyte || id:ebi-a-GCST90001999	Ulcerative colitis	Inverse variance weighted	12	-0.0468301	0.0306366	0.126372	0.95425	0.898636	1.01331	6.7124	0.821873	0.796348	0.00422443
PDL-1 on CD14- CD16+ monocyte || id:ebi-a-GCST90001999	Ulcerative colitis	MR Egger	12	-0.0628747	0.0678436	0.375877	0.939061	0.822137	1.07261	6.64214	0.758742	NA	NA
PDL-1 on CD14- CD16+ monocyte || id:ebi-a-GCST90001999	Ulcerative colitis	Weighted median	12	-0.0395589	0.042304	0.349732	0.961213	0.884728	1.04431	NA	NA	NA	NA
PDL-1 on CD14- CD16- || id:ebi-a-GCST90002000	Ulcerative colitis	Inverse variance weighted	14	0.00334092	0.046877	0.943183	1.00335	0.915268	1.0999	18.9401	0.124972	0.0266049	0.0514012
PDL-1 on CD14- CD16- || id:ebi-a-GCST90002000	Ulcerative colitis	MR Egger	14	-0.317141	0.132848	0.0343065	0.728228	0.561288	0.944821	12.3646	0.416861	NA	NA
PDL-1 on CD14- CD16- || id:ebi-a-GCST90002000	Ulcerative colitis	Weighted median	14	-0.0655217	0.0560374	0.242303	0.936579	0.839159	1.04531	NA	NA	NA	NA
CD64 on CD14- CD16- || id:ebi-a-GCST90002001	Ulcerative colitis	Inverse variance weighted	11	-0.00884125	0.0433081	0.838238	0.991198	0.910533	1.07901	11.3764	0.328955	0.605428	0.0137828
CD64 on CD14- CD16- || id:ebi-a-GCST90002001	Ulcerative colitis	MR Egger	11	-0.08786	0.154311	0.583034	0.915889	0.676848	1.23935	11.0254	0.273973	NA	NA
CD64 on CD14- CD16- || id:ebi-a-GCST90002001	Ulcerative colitis	Weighted median	11	0.0264975	0.0556071	0.633709	1.02685	0.920818	1.14509	NA	NA	NA	NA
PDL-1 on monocyte || id:ebi-a-GCST90002002	Ulcerative colitis	Inverse variance weighted	8	0.0281521	0.0468833	0.548191	1.02855	0.93825	1.12755	3.82681	0.799495	0.984192	-0.000490906
PDL-1 on monocyte || id:ebi-a-GCST90002002	Ulcerative colitis	MR Egger	8	0.0305132	0.123562	0.813182	1.03098	0.809233	1.3135	3.82639	0.700157	NA	NA
PDL-1 on monocyte || id:ebi-a-GCST90002002	Ulcerative colitis	Weighted median	8	0.0414579	0.0617921	0.502267	1.04233	0.923435	1.17653	NA	NA	NA	NA
CCR2 on CD14- CD16- || id:ebi-a-GCST90002003	Ulcerative colitis	Inverse variance weighted	9	-0.000418012	0.0772891	0.995685	0.999582	0.85907	1.16308	22.0858	0.00475932	0.573427	0.0273938
CCR2 on CD14- CD16- || id:ebi-a-GCST90002003	Ulcerative colitis	MR Egger	9	-0.165309	0.290658	0.587307	0.847632	0.479506	1.49837	21.0379	0.00371442	NA	NA
CCR2 on CD14- CD16- || id:ebi-a-GCST90002003	Ulcerative colitis	Weighted median	9	0.104424	0.0714806	0.144049	1.11007	0.964951	1.27702	NA	NA	NA	NA
CCR2 on CD14+ CD16- monocyte || id:ebi-a-GCST90002004	Ulcerative colitis	Inverse variance weighted	15	0.0863811	0.0514265	0.0930157	1.09022	0.985689	1.20584	39.5186	0.000303145	0.138305	-0.038222
CCR2 on CD14+ CD16- monocyte || id:ebi-a-GCST90002004	Ulcerative colitis	MR Egger	15	0.295185	0.140969	0.0564259	1.34337	1.01907	1.77089	33.1578	0.00161349	NA	NA
CCR2 on CD14+ CD16- monocyte || id:ebi-a-GCST90002004	Ulcerative colitis	Weighted median	15	0.0922214	0.0525697	0.0793845	1.09661	0.989243	1.21562	NA	NA	NA	NA
CD16 on CD14+ CD16+ monocyte || id:ebi-a-GCST90002005	Ulcerative colitis	Inverse variance weighted	14	-0.0757272	0.0256797	0.00318889	0.927069	0.881563	0.974925	14.86	0.316171	0.202972	-0.0139647
CD16 on CD14+ CD16+ monocyte || id:ebi-a-GCST90002005	Ulcerative colitis	MR Egger	14	-0.0358349	0.0387057	0.372779	0.9648	0.894314	1.04084	12.9091	0.375679	NA	NA
CD16 on CD14+ CD16+ monocyte || id:ebi-a-GCST90002005	Ulcerative colitis	Weighted median	14	-0.0396986	0.0286849	0.166372	0.961079	0.908536	1.01666	NA	NA	NA	NA
CD64 on monocyte || id:ebi-a-GCST90002006	Ulcerative colitis	Inverse variance weighted	13	-0.0858949	0.0712603	0.228061	0.917691	0.798065	1.05525	104.601	6.95415e-17	0.0543011	0.0722984
CD64 on monocyte || id:ebi-a-GCST90002006	Ulcerative colitis	MR Egger	13	-0.306892	0.120111	0.0267519	0.73573	0.581404	0.931019	73.5769	2.53942e-11	NA	NA
CD64 on monocyte || id:ebi-a-GCST90002006	Ulcerative colitis	Weighted median	13	0.00386996	0.0454755	0.932182	1.00388	0.918272	1.09746	NA	NA	NA	NA
HLA DR on CD14+ CD16+ monocyte || id:ebi-a-GCST90002007	Ulcerative colitis	Inverse variance weighted	7	0.045568	0.0542954	0.401323	1.04662	0.940963	1.16414	4.38647	0.624529	0.350726	0.0257366
HLA DR on CD14+ CD16+ monocyte || id:ebi-a-GCST90002007	Ulcerative colitis	MR Egger	7	-0.0842927	0.137402	0.566395	0.919162	0.702155	1.20324	3.32794	0.649567	NA	NA
HLA DR on CD14+ CD16+ monocyte || id:ebi-a-GCST90002007	Ulcerative colitis	Weighted median	7	0.0651126	0.0728564	0.371476	1.06728	0.925255	1.2311	NA	NA	NA	NA
CCR2 on monocyte || id:ebi-a-GCST90002008	Ulcerative colitis	Inverse variance weighted	10	0.107819	0.0699316	0.123126	1.11385	0.971177	1.27747	26.5197	0.00167879	0.0580874	-0.074687
CCR2 on monocyte || id:ebi-a-GCST90002008	Ulcerative colitis	MR Egger	10	0.494145	0.184326	0.0278903	1.6391	1.1421	2.35237	16.467	0.0361634	NA	NA
CCR2 on monocyte || id:ebi-a-GCST90002008	Ulcerative colitis	Weighted median	10	0.175523	0.0692057	0.0112048	1.19187	1.04069	1.36502	NA	NA	NA	NA
HLA DR on CD14- CD16- || id:ebi-a-GCST90002009	Ulcerative colitis	Inverse variance weighted	9	0.119748	0.049785	0.0161591	1.12721	1.02242	1.24275	17.4575	0.0256825	0.356605	-0.0251273
HLA DR on CD14- CD16- || id:ebi-a-GCST90002009	Ulcerative colitis	MR Egger	9	0.230545	0.122853	0.102678	1.25929	0.989806	1.60213	15.3255	0.0320463	NA	NA
HLA DR on CD14- CD16- || id:ebi-a-GCST90002009	Ulcerative colitis	Weighted median	9	0.141829	0.0476055	0.00288951	1.15238	1.04972	1.26508	NA	NA	NA	NA
HLA DR on monocyte || id:ebi-a-GCST90002010	Ulcerative colitis	Inverse variance weighted	6	-0.111473	0.0602122	0.0641211	0.894515	0.79494	1.00656	4.91232	0.426674	0.526488	-0.0243033
HLA DR on monocyte || id:ebi-a-GCST90002010	Ulcerative colitis	MR Egger	6	0.0153415	0.19357	0.940636	1.01546	0.694852	1.484	4.38587	0.356296	NA	NA
HLA DR on monocyte || id:ebi-a-GCST90002010	Ulcerative colitis	Weighted median	6	-0.15235	0.0823741	0.0643864	0.858687	0.730662	1.00914	NA	NA	NA	NA
CD64 on CD14+ CD16+ monocyte || id:ebi-a-GCST90002011	Ulcerative colitis	Inverse variance weighted	5	0.115206	0.120152	0.33764	1.1221	0.886662	1.42007	19.1607	0.000730804	0.585152	0.0480213
CD64 on CD14+ CD16+ monocyte || id:ebi-a-GCST90002011	Ulcerative colitis	MR Egger	5	-0.187902	0.5141	0.73899	0.828696	0.302541	2.2699	17.0484	0.000690721	NA	NA
CD64 on CD14+ CD16+ monocyte || id:ebi-a-GCST90002011	Ulcerative colitis	Weighted median	5	-0.0169854	0.0811871	0.834282	0.983158	0.838524	1.15274	NA	NA	NA	NA
CX3CR1 on CD14- CD16+ monocyte || id:ebi-a-GCST90002012	Ulcerative colitis	Inverse variance weighted	13	0.201428	0.0830935	0.015346	1.22315	1.03932	1.43949	56.0259	1.18416e-07	0.101112	-0.0804338
CX3CR1 on CD14- CD16+ monocyte || id:ebi-a-GCST90002012	Ulcerative colitis	MR Egger	13	0.653205	0.263796	0.0307819	1.92169	1.14587	3.22278	43.396	9.26536e-06	NA	NA
CX3CR1 on CD14- CD16+ monocyte || id:ebi-a-GCST90002012	Ulcerative colitis	Weighted median	13	0.036871	0.0643937	0.566925	1.03756	0.914534	1.17713	NA	NA	NA	NA
CCR2 on myeloid Dendritic Cell || id:ebi-a-GCST90002013	Ulcerative colitis	Inverse variance weighted	8	0.00270882	0.0631799	0.965801	1.00271	0.885924	1.1349	22.9251	0.00175659	0.8334	0.00751923
CCR2 on myeloid Dendritic Cell || id:ebi-a-GCST90002013	Ulcerative colitis	MR Egger	8	-0.0258111	0.146539	0.86598	0.974519	0.73123	1.29875	22.7421	0.000887609	NA	NA
CCR2 on myeloid Dendritic Cell || id:ebi-a-GCST90002013	Ulcerative colitis	Weighted median	8	-0.0555249	0.0516654	0.282508	0.945988	0.854884	1.0468	NA	NA	NA	NA
CCR2 on CD62L+ myeloid Dendritic Cell || id:ebi-a-GCST90002014	Ulcerative colitis	Inverse variance weighted	9	0.0554104	0.0409199	0.175699	1.05697	0.975512	1.14524	10.5213	0.230327	0.350999	-0.0190685
CCR2 on CD62L+ myeloid Dendritic Cell || id:ebi-a-GCST90002014	Ulcerative colitis	MR Egger	9	0.140666	0.0946339	0.180759	1.15104	0.956173	1.38562	9.20806	0.238061	NA	NA
CCR2 on CD62L+ myeloid Dendritic Cell || id:ebi-a-GCST90002014	Ulcerative colitis	Weighted median	9	0.0558857	0.0499505	0.263216	1.05748	0.958853	1.16624	NA	NA	NA	NA
CCR2 on plasmacytoid Dendritic Cell || id:ebi-a-GCST90002015	Ulcerative colitis	Inverse variance weighted	13	0.0417494	0.0268183	0.119529	1.04263	0.989244	1.0989	8.29893	0.761356	0.473566	-0.00885052
CCR2 on plasmacytoid Dendritic Cell || id:ebi-a-GCST90002015	Ulcerative colitis	MR Egger	13	0.080208	0.058351	0.196617	1.08351	0.966417	1.2148	7.74819	0.735667	NA	NA
CCR2 on plasmacytoid Dendritic Cell || id:ebi-a-GCST90002015	Ulcerative colitis	Weighted median	13	0.0647832	0.0349739	0.0639783	1.06693	0.996241	1.14263	NA	NA	NA	NA
CCR2 on CD62L+ plasmacytoid Dendritic Cell || id:ebi-a-GCST90002016	Ulcerative colitis	Inverse variance weighted	12	0.0438817	0.0274249	0.109584	1.04486	0.990177	1.10256	8.15754	0.699126	0.527426	-0.00819527
CCR2 on CD62L+ plasmacytoid Dendritic Cell || id:ebi-a-GCST90002016	Ulcerative colitis	MR Egger	12	0.0784632	0.059515	0.216775	1.08162	0.962534	1.21545	7.7289	0.655299	NA	NA
CCR2 on CD62L+ plasmacytoid Dendritic Cell || id:ebi-a-GCST90002016	Ulcerative colitis	Weighted median	12	0.0669811	0.0367007	0.0679916	1.06928	0.99506	1.14903	NA	NA	NA	NA
CCR2 on monocyte || id:ebi-a-GCST90002017	Ulcerative colitis	Inverse variance weighted	10	-0.00245197	0.106187	0.981578	0.997551	0.810116	1.22835	112.688	4.16707e-20	0.900936	-0.0112163
CCR2 on monocyte || id:ebi-a-GCST90002017	Ulcerative colitis	MR Egger	10	0.0443166	0.38099	0.910266	1.04531	0.495383	2.20573	112.456	1.19028e-20	NA	NA
CCR2 on monocyte || id:ebi-a-GCST90002017	Ulcerative colitis	Weighted median	10	0.200229	0.0483629	3.47103e-05	1.22168	1.1112	1.34315	NA	NA	NA	NA
CCR2 on granulocyte || id:ebi-a-GCST90002018	Ulcerative colitis	Inverse variance weighted	10	0.0121655	0.0605213	0.84069	1.01224	0.899014	1.13973	19.1861	0.0236563	0.156729	0.0544211
CCR2 on granulocyte || id:ebi-a-GCST90002018	Ulcerative colitis	MR Egger	10	-0.275297	0.192332	0.190208	0.759346	0.520863	1.10702	14.6987	0.0652751	NA	NA
CCR2 on granulocyte || id:ebi-a-GCST90002018	Ulcerative colitis	Weighted median	10	0.0212505	0.0587382	0.717514	1.02148	0.910395	1.14611	NA	NA	NA	NA
CD14 on Monocytic Myeloid-Derived Suppressor Cells || id:ebi-a-GCST90002019	Ulcerative colitis	Inverse variance weighted	18	0.000696412	0.0217903	0.974504	1.0007	0.958858	1.04436	18.1521	0.379304	0.222323	-0.0236234
CD14 on Monocytic Myeloid-Derived Suppressor Cells || id:ebi-a-GCST90002019	Ulcerative colitis	MR Egger	18	0.0863742	0.0707896	0.240086	1.09021	0.948974	1.25248	16.4904	0.419289	NA	NA
CD14 on Monocytic Myeloid-Derived Suppressor Cells || id:ebi-a-GCST90002019	Ulcerative colitis	Weighted median	18	0.0120002	0.0274401	0.661876	1.01207	0.959078	1.06799	NA	NA	NA	NA
CD14 on CD33+ HLA DR+ CD14dim || id:ebi-a-GCST90002020	Ulcerative colitis	Inverse variance weighted	11	-0.0179214	0.0564243	0.750775	0.982238	0.879402	1.0971	39.8419	1.80664e-05	0.625269	-0.0251882
CD14 on CD33+ HLA DR+ CD14dim || id:ebi-a-GCST90002020	Ulcerative colitis	MR Egger	11	0.0830931	0.208211	0.699138	1.08664	0.722527	1.63426	38.7413	1.28257e-05	NA	NA
CD14 on CD33+ HLA DR+ CD14dim || id:ebi-a-GCST90002020	Ulcerative colitis	Weighted median	11	0.00354979	0.0435173	0.934987	1.00356	0.921508	1.09291	NA	NA	NA	NA
CD14 on CD33dim HLA DR+ CD11b+ || id:ebi-a-GCST90002021	Ulcerative colitis	Inverse variance weighted	10	0.134868	0.0629878	0.0322595	1.14439	1.01148	1.29476	53.3736	2.48283e-08	0.168525	-0.0927384
CD14 on CD33dim HLA DR+ CD11b+ || id:ebi-a-GCST90002021	Ulcerative colitis	MR Egger	10	0.479419	0.235098	0.0757644	1.61514	1.0188	2.56052	41.4885	1.68886e-06	NA	NA
CD14 on CD33dim HLA DR+ CD11b+ || id:ebi-a-GCST90002021	Ulcerative colitis	Weighted median	10	0.0430227	0.0401936	0.284445	1.04396	0.964875	1.12953	NA	NA	NA	NA
CD4 on CD4+ T cell || id:ebi-a-GCST90002022	Ulcerative colitis	Inverse variance weighted	15	-0.00122776	0.027673	0.964612	0.998773	0.946043	1.05444	13.9434	0.45394	0.922215	0.00162112
CD4 on CD4+ T cell || id:ebi-a-GCST90002022	Ulcerative colitis	MR Egger	15	-0.00912605	0.0843484	0.915493	0.990915	0.83992	1.16906	13.9327	0.378598	NA	NA
CD4 on CD4+ T cell || id:ebi-a-GCST90002022	Ulcerative colitis	Weighted median	15	0.037166	0.0408285	0.362667	1.03787	0.958048	1.12433	NA	NA	NA	NA
CD4 on Central Memory CD4+ T cell || id:ebi-a-GCST90002023	Ulcerative colitis	Inverse variance weighted	11	0.017213	0.0344007	0.616817	1.01736	0.951027	1.08832	13.3659	0.203928	0.975034	-0.000756081
CD4 on Central Memory CD4+ T cell || id:ebi-a-GCST90002023	Ulcerative colitis	MR Egger	11	0.0208076	0.117454	0.863309	1.02103	0.811068	1.28533	13.3644	0.146801	NA	NA
CD4 on Central Memory CD4+ T cell || id:ebi-a-GCST90002023	Ulcerative colitis	Weighted median	11	0.0458949	0.0414032	0.267653	1.04696	0.965359	1.13547	NA	NA	NA	NA
CD4 on naive CD4+ T cell || id:ebi-a-GCST90002024	Ulcerative colitis	Inverse variance weighted	9	-0.0325431	0.0746333	0.662808	0.967981	0.836253	1.12046	38.3355	6.52633e-06	0.764373	0.0185935
CD4 on naive CD4+ T cell || id:ebi-a-GCST90002024	Ulcerative colitis	MR Egger	9	-0.131381	0.326877	0.699727	0.876884	0.46206	1.66412	37.8108	3.29169e-06	NA	NA
CD4 on naive CD4+ T cell || id:ebi-a-GCST90002024	Ulcerative colitis	Weighted median	9	-0.0419711	0.05108	0.411262	0.958897	0.867545	1.05987	NA	NA	NA	NA
CD4 on Effector Memory CD4+ T cell || id:ebi-a-GCST90002025	Ulcerative colitis	Inverse variance weighted	12	0.0635373	0.0527415	0.228322	1.0656	0.960947	1.18165	33.2826	0.00047344	0.306844	0.0292673
CD4 on Effector Memory CD4+ T cell || id:ebi-a-GCST90002025	Ulcerative colitis	MR Egger	12	-0.0895229	0.151477	0.567637	0.914367	0.679487	1.23044	29.8243	0.000915204	NA	NA
CD4 on Effector Memory CD4+ T cell || id:ebi-a-GCST90002025	Ulcerative colitis	Weighted median	12	0.037871	0.0432386	0.381106	1.0386	0.954205	1.13045	NA	NA	NA	NA
CD4 on Terminally Differentiated CD4+ T cell || id:ebi-a-GCST90002026	Ulcerative colitis	Inverse variance weighted	16	0.0228478	0.0336519	0.497171	1.02311	0.957806	1.09287	18.2458	0.249963	0.326302	0.0192943
CD4 on Terminally Differentiated CD4+ T cell || id:ebi-a-GCST90002026	Ulcerative colitis	MR Egger	16	-0.0851974	0.111407	0.457124	0.918331	0.738189	1.14243	16.9901	0.256708	NA	NA
CD4 on Terminally Differentiated CD4+ T cell || id:ebi-a-GCST90002026	Ulcerative colitis	Weighted median	16	0.0136056	0.0424842	0.748779	1.0137	0.932708	1.10172	NA	NA	NA	NA
CD4 on CD45RA+ CD4+ T cell || id:ebi-a-GCST90002027	Ulcerative colitis	Inverse variance weighted	13	-0.0105103	0.0323593	0.745333	0.989545	0.928733	1.05434	15.8298	0.199156	0.824116	-0.00446759
CD4 on CD45RA+ CD4+ T cell || id:ebi-a-GCST90002027	Ulcerative colitis	MR Egger	13	0.0098311	0.0955146	0.919873	1.00988	0.837464	1.21779	15.7556	0.150449	NA	NA
CD4 on CD45RA+ CD4+ T cell || id:ebi-a-GCST90002027	Ulcerative colitis	Weighted median	13	0.0308304	0.0420307	0.463241	1.03131	0.949756	1.11987	NA	NA	NA	NA
CD19 on B cell || id:ebi-a-GCST90002028	Ulcerative colitis	Inverse variance weighted	12	-0.0989553	0.0922569	0.283448	0.905783	0.755951	1.08531	60.6567	7.00003e-09	0.849347	0.0104055
CD19 on B cell || id:ebi-a-GCST90002028	Ulcerative colitis	MR Egger	12	-0.165922	0.356852	0.651918	0.847112	0.420904	1.7049	60.427	3.00871e-09	NA	NA
CD19 on B cell || id:ebi-a-GCST90002028	Ulcerative colitis	Weighted median	12	0.0277913	0.0657032	0.672308	1.02818	0.903945	1.16949	NA	NA	NA	NA
CD39 on CD39+ CD8+ T cell || id:ebi-a-GCST90002029	Ulcerative colitis	Inverse variance weighted	15	-0.0140387	0.0389314	0.718398	0.986059	0.913617	1.06425	17.5758	0.22679	0.495274	0.0190712
CD39 on CD39+ CD8+ T cell || id:ebi-a-GCST90002029	Ulcerative colitis	MR Egger	15	-0.120156	0.156355	0.455934	0.886782	0.652717	1.20478	16.9345	0.202316	NA	NA
CD39 on CD39+ CD8+ T cell || id:ebi-a-GCST90002029	Ulcerative colitis	Weighted median	15	0.0142434	0.0517521	0.783145	1.01435	0.916502	1.12263	NA	NA	NA	NA
CD39 on CD39+ activated CD4 regulatory T cell || id:ebi-a-GCST90002030	Ulcerative colitis	Inverse variance weighted	9	0.0577112	0.0839739	0.491924	1.05941	0.898636	1.24895	67.1637	1.79927e-11	0.0706096	0.0833383
CD39 on CD39+ activated CD4 regulatory T cell || id:ebi-a-GCST90002030	Ulcerative colitis	MR Egger	9	-0.231705	0.152778	0.173147	0.79318	0.587929	1.07009	40.7427	9.07064e-07	NA	NA
CD39 on CD39+ activated CD4 regulatory T cell || id:ebi-a-GCST90002030	Ulcerative colitis	Weighted median	9	-0.00590923	0.0372005	0.873789	0.994108	0.924204	1.0693	NA	NA	NA	NA
CD39 on CD39+ secreting CD4 regulatory T cell || id:ebi-a-GCST90002031	Ulcerative colitis	Inverse variance weighted	15	0.0227691	0.0242603	0.347971	1.02303	0.975523	1.07285	12.8454	0.538729	0.72192	0.00516272
CD39 on CD39+ secreting CD4 regulatory T cell || id:ebi-a-GCST90002031	Ulcerative colitis	MR Egger	15	0.00164838	0.0629339	0.979502	1.00165	0.885412	1.13315	12.7132	0.470205	NA	NA
CD39 on CD39+ secreting CD4 regulatory T cell || id:ebi-a-GCST90002031	Ulcerative colitis	Weighted median	15	0.0374745	0.032345	0.246624	1.03819	0.974411	1.10613	NA	NA	NA	NA
CD39 on CD39+ CD4+ T cell || id:ebi-a-GCST90002032	Ulcerative colitis	Inverse variance weighted	14	0.0216727	0.0282251	0.442574	1.02191	0.966911	1.08004	17.3229	0.184962	0.835321	0.00370168
CD39 on CD39+ CD4+ T cell || id:ebi-a-GCST90002032	Ulcerative colitis	MR Egger	14	0.0061993	0.078514	0.938368	1.00622	0.8627	1.17361	17.2579	0.140149	NA	NA
CD39 on CD39+ CD4+ T cell || id:ebi-a-GCST90002032	Ulcerative colitis	Weighted median	14	0.0326762	0.0336318	0.331257	1.03322	0.967304	1.10362	NA	NA	NA	NA
CD39 on granulocyte || id:ebi-a-GCST90002033	Ulcerative colitis	Inverse variance weighted	16	0.0115578	0.0298613	0.698718	1.01162	0.954116	1.0726	12.6887	0.626331	0.589921	0.0124604
CD39 on granulocyte || id:ebi-a-GCST90002033	Ulcerative colitis	MR Egger	16	-0.0524038	0.11974	0.66832	0.948946	0.75044	1.19996	12.3844	0.575462	NA	NA
CD39 on granulocyte || id:ebi-a-GCST90002033	Ulcerative colitis	Weighted median	16	-0.00773374	0.0406395	0.849073	0.992296	0.916322	1.07457	NA	NA	NA	NA
CD39 on monocyte || id:ebi-a-GCST90002034	Ulcerative colitis	Inverse variance weighted	10	-0.00537023	0.0396089	0.892152	0.994644	0.920348	1.07494	9.95814	0.353884	0.263033	-0.0342337
CD39 on monocyte || id:ebi-a-GCST90002034	Ulcerative colitis	MR Egger	10	0.181181	0.159703	0.289436	1.19863	0.876484	1.63918	8.4307	0.392567	NA	NA
CD39 on monocyte || id:ebi-a-GCST90002034	Ulcerative colitis	Weighted median	10	-0.0160781	0.052985	0.76155	0.98405	0.886984	1.09174	NA	NA	NA	NA
CD80 on myeloid Dendritic Cell || id:ebi-a-GCST90002035	Ulcerative colitis	Inverse variance weighted	19	-0.0763379	0.0389939	0.0502663	0.926503	0.858331	1.00009	36.4035	0.00626176	0.0142758	-0.045778
CD80 on myeloid Dendritic Cell || id:ebi-a-GCST90002035	Ulcerative colitis	MR Egger	19	0.158864	0.0924463	0.103871	1.17218	0.977917	1.40503	25.3126	0.0879287	NA	NA
CD80 on myeloid Dendritic Cell || id:ebi-a-GCST90002035	Ulcerative colitis	Weighted median	19	-0.103418	0.0425569	0.0150941	0.90175	0.829585	0.980192	NA	NA	NA	NA
CD80 on CD62L+ myeloid Dendritic Cell || id:ebi-a-GCST90002036	Ulcerative colitis	Inverse variance weighted	14	-0.04191	0.0477242	0.379851	0.958956	0.873323	1.05299	27.4747	0.0107043	0.313027	-0.0225648
CD80 on CD62L+ myeloid Dendritic Cell || id:ebi-a-GCST90002036	Ulcerative colitis	MR Egger	14	0.0749671	0.120729	0.546244	1.07785	0.850729	1.3656	25.1503	0.0141266	NA	NA
CD80 on CD62L+ myeloid Dendritic Cell || id:ebi-a-GCST90002036	Ulcerative colitis	Weighted median	14	-0.0613755	0.0500388	0.219989	0.94047	0.852611	1.03738	NA	NA	NA	NA
CD80 on plasmacytoid Dendritic Cell || id:ebi-a-GCST90002037	Ulcerative colitis	Inverse variance weighted	12	-0.102139	0.0391726	0.00912304	0.902904	0.836175	0.974958	17.1354	0.103934	0.718847	-0.00954179
CD80 on plasmacytoid Dendritic Cell || id:ebi-a-GCST90002037	Ulcerative colitis	MR Egger	12	-0.0551384	0.133309	0.687887	0.946354	0.728751	1.22893	16.9035	0.0765258	NA	NA
CD80 on plasmacytoid Dendritic Cell || id:ebi-a-GCST90002037	Ulcerative colitis	Weighted median	12	-0.0849605	0.0469632	0.0704373	0.918549	0.837773	1.00711	NA	NA	NA	NA
CD80 on CD62L+ plasmacytoid Dendritic Cell || id:ebi-a-GCST90002038	Ulcerative colitis	Inverse variance weighted	12	-0.102467	0.0393481	0.009211	0.902608	0.835613	0.974974	17.1519	0.103462	0.718776	-0.00968006
CD80 on CD62L+ plasmacytoid Dendritic Cell || id:ebi-a-GCST90002038	Ulcerative colitis	MR Egger	12	-0.0545284	0.135744	0.696356	0.946932	0.725723	1.23557	16.9197	0.0761598	NA	NA
CD80 on CD62L+ plasmacytoid Dendritic Cell || id:ebi-a-GCST90002038	Ulcerative colitis	Weighted median	12	-0.0859268	0.045619	0.0596226	0.917661	0.839172	1.00349	NA	NA	NA	NA
CD80 on monocyte || id:ebi-a-GCST90002039	Ulcerative colitis	Inverse variance weighted	13	0.0549234	0.029525	0.062853	1.05646	0.997059	1.1194	8.04699	0.781448	0.72474	0.00426056
CD80 on monocyte || id:ebi-a-GCST90002039	Ulcerative colitis	MR Egger	13	0.0399478	0.0508923	0.449059	1.04076	0.941952	1.14992	7.91647	0.720766	NA	NA
CD80 on monocyte || id:ebi-a-GCST90002039	Ulcerative colitis	Weighted median	13	0.0200051	0.0410111	0.625693	1.02021	0.94141	1.1056	NA	NA	NA	NA
CD80 on granulocyte || id:ebi-a-GCST90002040	Ulcerative colitis	Inverse variance weighted	19	-0.00311389	0.0279741	0.911368	0.996891	0.943704	1.05308	12.0832	0.842914	0.619679	0.0104447
CD80 on granulocyte || id:ebi-a-GCST90002040	Ulcerative colitis	MR Egger	19	-0.0617703	0.119354	0.61145	0.940099	0.744007	1.18787	11.8276	0.810462	NA	NA
CD80 on granulocyte || id:ebi-a-GCST90002040	Ulcerative colitis	Weighted median	19	0.0105529	0.0392951	0.788271	1.01061	0.935695	1.09152	NA	NA	NA	NA
CD45 on lymphocyte || id:ebi-a-GCST90002041	Ulcerative colitis	Inverse variance weighted	10	-0.0800221	0.0335689	0.0171343	0.923096	0.864316	0.985874	4.53795	0.872586	0.541332	-0.0154521
CD45 on lymphocyte || id:ebi-a-GCST90002041	Ulcerative colitis	MR Egger	10	-0.00905158	0.116202	0.939824	0.990989	0.789143	1.24446	4.13097	0.845117	NA	NA
CD45 on lymphocyte || id:ebi-a-GCST90002041	Ulcerative colitis	Weighted median	10	-0.0880219	0.0418382	0.0353901	0.915741	0.843644	0.993999	NA	NA	NA	NA
CD45 on CD33+ HLA DR+ CD14- || id:ebi-a-GCST90002042	Ulcerative colitis	Inverse variance weighted	14	0.0459444	0.0240729	0.0563198	1.04702	0.998762	1.0976	8.34769	0.820235	0.967319	0.000910068
CD45 on CD33+ HLA DR+ CD14- || id:ebi-a-GCST90002042	Ulcerative colitis	MR Egger	14	0.0420385	0.0964211	0.670585	1.04293	0.86334	1.25989	8.34594	0.757546	NA	NA
CD45 on CD33+ HLA DR+ CD14- || id:ebi-a-GCST90002042	Ulcerative colitis	Weighted median	14	0.0539609	0.0312585	0.0842977	1.05544	0.992721	1.12213	NA	NA	NA	NA
CD45 on CD33+ HLA DR+ CD14dim || id:ebi-a-GCST90002043	Ulcerative colitis	Inverse variance weighted	10	0.0191071	0.0402054	0.634618	1.01929	0.942051	1.10286	16.7883	0.052136	0.412321	0.0430923
CD45 on CD33+ HLA DR+ CD14dim || id:ebi-a-GCST90002043	Ulcerative colitis	MR Egger	10	-0.199538	0.256091	0.458308	0.819109	0.495852	1.3531	15.353	0.0526343	NA	NA
CD45 on CD33+ HLA DR+ CD14dim || id:ebi-a-GCST90002043	Ulcerative colitis	Weighted median	10	0.0247543	0.0463422	0.593228	1.02506	0.936059	1.12253	NA	NA	NA	NA
CD45 on CD33dim HLA DR+ CD11b- || id:ebi-a-GCST90002044	Ulcerative colitis	Inverse variance weighted	7	0.106184	0.0781393	0.174177	1.11203	0.954117	1.29607	27.8809	9.89405e-05	0.903073	0.0165087
CD45 on CD33dim HLA DR+ CD11b- || id:ebi-a-GCST90002044	Ulcerative colitis	MR Egger	7	0.0192634	0.683966	0.978621	1.01945	0.266785	3.89556	27.7897	4.00104e-05	NA	NA
CD45 on CD33dim HLA DR+ CD11b- || id:ebi-a-GCST90002044	Ulcerative colitis	Weighted median	7	0.0390747	0.0538438	0.46802	1.03985	0.935701	1.15559	NA	NA	NA	NA
CD45 on CD33- HLA DR- || id:ebi-a-GCST90002045	Ulcerative colitis	Inverse variance weighted	9	0.0492428	0.0668381	0.461276	1.05048	0.921493	1.19751	34.294	3.59327e-05	0.286743	0.0683254
CD45 on CD33- HLA DR- || id:ebi-a-GCST90002045	Ulcerative colitis	MR Egger	9	-0.214905	0.238269	0.397059	0.806618	0.505649	1.28673	28.8203	0.000156022	NA	NA
CD45 on CD33- HLA DR- || id:ebi-a-GCST90002045	Ulcerative colitis	Weighted median	9	-0.00767399	0.0509332	0.880238	0.992355	0.898074	1.09653	NA	NA	NA	NA
CD45 on CD33- HLA DR+ || id:ebi-a-GCST90002046	Ulcerative colitis	Inverse variance weighted	11	-0.0171707	0.0492892	0.727565	0.982976	0.892457	1.08268	26.8587	0.00274176	0.392332	0.0552696
CD45 on CD33- HLA DR+ || id:ebi-a-GCST90002046	Ulcerative colitis	MR Egger	11	-0.27923	0.295885	0.36996	0.756366	0.423516	1.35081	24.6479	0.0033864	NA	NA
CD45 on CD33- HLA DR+ || id:ebi-a-GCST90002046	Ulcerative colitis	Weighted median	11	0.00692542	0.0464946	0.881592	1.00695	0.919244	1.10302	NA	NA	NA	NA
CD45 on Granulocytic Myeloid-Derived Suppressor Cells || id:ebi-a-GCST90002047	Ulcerative colitis	Inverse variance weighted	15	-0.0309067	0.0243542	0.204422	0.969566	0.924372	1.01697	14.5763	0.407713	0.8495	-0.00456427
CD45 on Granulocytic Myeloid-Derived Suppressor Cells || id:ebi-a-GCST90002047	Ulcerative colitis	MR Egger	15	-0.0139791	0.091016	0.880292	0.986118	0.825001	1.1787	14.5345	0.33731	NA	NA
CD45 on Granulocytic Myeloid-Derived Suppressor Cells || id:ebi-a-GCST90002047	Ulcerative colitis	Weighted median	15	-0.0397595	0.0307347	0.195792	0.961021	0.904838	1.02069	NA	NA	NA	NA
CD45 on CD66b++ myelod cell || id:ebi-a-GCST90002048	Ulcerative colitis	Inverse variance weighted	10	-0.0063797	0.037718	0.865685	0.993641	0.922833	1.06988	6.78558	0.659432	0.212611	0.0434687
CD45 on CD66b++ myelod cell || id:ebi-a-GCST90002048	Ulcerative colitis	MR Egger	10	-0.198536	0.146801	0.213226	0.81993	0.614918	1.09329	4.95111	0.762788	NA	NA
CD45 on CD66b++ myelod cell || id:ebi-a-GCST90002048	Ulcerative colitis	Weighted median	10	0.00512501	0.0518232	0.921222	1.00514	0.908057	1.1126	NA	NA	NA	NA
CD45 on Monocytic Myeloid-Derived Suppressor Cells || id:ebi-a-GCST90002049	Ulcerative colitis	Inverse variance weighted	6	0.0697034	0.0363596	0.0552305	1.07219	0.99844	1.15139	3.92354	0.560476	0.595561	-0.0219612
CD45 on Monocytic Myeloid-Derived Suppressor Cells || id:ebi-a-GCST90002049	Ulcerative colitis	MR Egger	6	0.157115	0.156089	0.371087	1.17013	0.861726	1.58891	3.59193	0.464038	NA	NA
CD45 on Monocytic Myeloid-Derived Suppressor Cells || id:ebi-a-GCST90002049	Ulcerative colitis	Weighted median	6	0.0431478	0.0462757	0.351127	1.04409	0.95356	1.14322	NA	NA	NA	NA
CD45 on CD33dim HLA DR- || id:ebi-a-GCST90002050	Ulcerative colitis	Inverse variance weighted	8	-0.0397401	0.0330913	0.229781	0.961039	0.900686	1.02544	4.06626	0.772115	0.500213	0.0248639
CD45 on CD33dim HLA DR- || id:ebi-a-GCST90002050	Ulcerative colitis	MR Egger	8	-0.14147	0.145654	0.368923	0.868081	0.652495	1.1549	3.5519	0.737053	NA	NA
CD45 on CD33dim HLA DR- || id:ebi-a-GCST90002050	Ulcerative colitis	Weighted median	8	-0.0417909	0.0444954	0.347619	0.95907	0.878972	1.04647	NA	NA	NA	NA
CD45 on basophil || id:ebi-a-GCST90002051	Ulcerative colitis	Inverse variance weighted	11	-0.0233342	0.031525	0.45919	0.976936	0.918399	1.0392	14.1674	0.165491	0.0799929	-0.0410825
CD45 on basophil || id:ebi-a-GCST90002051	Ulcerative colitis	MR Egger	11	0.129445	0.0822729	0.150087	1.1382	0.96869	1.33736	9.89071	0.359405	NA	NA
CD45 on basophil || id:ebi-a-GCST90002051	Ulcerative colitis	Weighted median	11	0.0203131	0.0407888	0.618479	1.02052	0.94211	1.10546	NA	NA	NA	NA
CD45 on Immature Myeloid-Derived Suppressor Cells || id:ebi-a-GCST90002052	Ulcerative colitis	Inverse variance weighted	6	-0.0130063	0.0243156	0.592723	0.987078	0.941139	1.03526	4.63361	0.462208	0.393614	-0.0181634
CD45 on Immature Myeloid-Derived Suppressor Cells || id:ebi-a-GCST90002052	Ulcerative colitis	MR Egger	6	0.0330341	0.0539904	0.573704	1.03359	0.929799	1.14896	3.7214	0.445021	NA	NA
CD45 on Immature Myeloid-Derived Suppressor Cells || id:ebi-a-GCST90002052	Ulcerative colitis	Weighted median	6	-0.00463679	0.0267739	0.862507	0.995374	0.944487	1.049	NA	NA	NA	NA
CD45 on CD33+ HLA DR+ || id:ebi-a-GCST90002053	Ulcerative colitis	Inverse variance weighted	10	0.0213216	0.0298362	0.474842	1.02155	0.963525	1.08307	9.13147	0.425228	0.578045	-0.0156238
CD45 on CD33+ HLA DR+ || id:ebi-a-GCST90002053	Ulcerative colitis	MR Egger	10	0.0841577	0.112733	0.476714	1.0878	0.872146	1.35678	8.7633	0.362656	NA	NA
CD45 on CD33+ HLA DR+ || id:ebi-a-GCST90002053	Ulcerative colitis	Weighted median	10	0.0281706	0.04154	0.497672	1.02857	0.948145	1.11582	NA	NA	NA	NA
CD8 on Central Memory CD8+ T cell || id:ebi-a-GCST90002054	Ulcerative colitis	Inverse variance weighted	8	-0.0139271	0.0537556	0.795572	0.986169	0.887552	1.09574	20.3665	0.00483007	0.507548	-0.0228078
CD8 on Central Memory CD8+ T cell || id:ebi-a-GCST90002054	Ulcerative colitis	MR Egger	8	0.0782432	0.142239	0.602123	1.08139	0.818285	1.42908	18.8107	0.00449565	NA	NA
CD8 on Central Memory CD8+ T cell || id:ebi-a-GCST90002054	Ulcerative colitis	Weighted median	8	0.0474654	0.0440736	0.281499	1.04861	0.961829	1.14322	NA	NA	NA	NA
CD8 on naive CD8+ T cell || id:ebi-a-GCST90002055	Ulcerative colitis	Inverse variance weighted	9	-0.0422315	0.101682	0.677902	0.958648	0.785426	1.17007	40.27	2.85319e-06	0.459009	0.0521385
CD8 on naive CD8+ T cell || id:ebi-a-GCST90002055	Ulcerative colitis	MR Egger	9	-0.353112	0.410238	0.41788	0.702498	0.314372	1.56981	37.0231	4.64363e-06	NA	NA
CD8 on naive CD8+ T cell || id:ebi-a-GCST90002055	Ulcerative colitis	Weighted median	9	0.0536648	0.0662127	0.417658	1.05513	0.926712	1.20134	NA	NA	NA	NA
CD8 on Effector Memory CD8+ T cell || id:ebi-a-GCST90002056	Ulcerative colitis	Inverse variance weighted	17	0.0287599	0.0266251	0.280061	1.02918	0.976847	1.08431	13.2367	0.655375	0.149007	-0.0211856
CD8 on Effector Memory CD8+ T cell || id:ebi-a-GCST90002056	Ulcerative colitis	MR Egger	17	0.128114	0.0705312	0.0893419	1.13668	0.989924	1.3052	10.9227	0.758056	NA	NA
CD8 on Effector Memory CD8+ T cell || id:ebi-a-GCST90002056	Ulcerative colitis	Weighted median	17	0.0697999	0.0348425	0.0451454	1.07229	1.00151	1.14808	NA	NA	NA	NA
CD8 on Terminally Differentiated CD8+ T cell || id:ebi-a-GCST90002057	Ulcerative colitis	Inverse variance weighted	10	0.0419754	0.0328322	0.201078	1.04287	0.977873	1.11218	8.67928	0.467391	0.215673	-0.022253
CD8 on Terminally Differentiated CD8+ T cell || id:ebi-a-GCST90002057	Ulcerative colitis	MR Egger	10	0.148106	0.0854948	0.121449	1.15964	0.980725	1.37119	6.8717	0.550537	NA	NA
CD8 on Terminally Differentiated CD8+ T cell || id:ebi-a-GCST90002057	Ulcerative colitis	Weighted median	10	0.0757011	0.044182	0.0866402	1.07864	0.989164	1.17621	NA	NA	NA	NA
CD8 on CD8+ T cell || id:ebi-a-GCST90002058	Ulcerative colitis	Inverse variance weighted	13	0.0221231	0.0489651	0.651403	1.02237	0.928812	1.12535	39.414	8.99149e-05	0.389883	0.02007
CD8 on CD8+ T cell || id:ebi-a-GCST90002058	Ulcerative colitis	MR Egger	13	-0.0565514	0.100811	0.586067	0.945018	0.775582	1.15147	36.738	0.000127477	NA	NA
CD8 on CD8+ T cell || id:ebi-a-GCST90002058	Ulcerative colitis	Weighted median	13	0.0310532	0.0381547	0.415716	1.03154	0.957212	1.11164	NA	NA	NA	NA
CD8 on Natural Killer T || id:ebi-a-GCST90002059	Ulcerative colitis	Inverse variance weighted	10	-0.113865	0.138062	0.409521	0.892379	0.680814	1.16969	100.183	1.44519e-17	0.410647	0.0935382
[truncated: 179 more rows]
