# Supplementary material for: The immune factors have complex causal regulation effects on inflammatory bowel disease
Source: Front Immunol. 2024 Jan 9;14:1322673. doi: 10.3389/fimmu.2023.1322673 (PMC10803565; doi:10.3389/fimmu.2023.1322673)
Supplement: Supplementary file 6 [file Table_6.xlsx]

## Sheet: Sheet1
Supplement Table S6: MR analysis of immune cell phenotypes on UC in IBDGC dataset
Exposure	Outcome	Method	NSNP	β	SE	Pval	OR	LCI	UCI	Cochran’s Q	Cochran’s Q test P	Egger_intercept	P_intercept
IgD+ B cell %B cell || id:ebi-a-GCST90001391	Ulcerative colitis	Inverse variance weighted	8	0.0461838	0.0686535	0.501133	1.04727	0.915416	1.19811	6.28926	0.506409	-0.00521315	0.918464
IgD+ B cell %B cell || id:ebi-a-GCST90001391	Ulcerative colitis	MR Egger	8	0.0767396	0.294716	0.803273	1.07976	0.605982	1.92396	6.27733	0.392851	NA	NA
IgD+ B cell %B cell || id:ebi-a-GCST90001391	Ulcerative colitis	Weighted median	8	0.015411	0.0880476	0.861056	1.01553	0.854565	1.20681	NA	NA	NA	NA
IgD+ CD38+ B cell Absolute Count || id:ebi-a-GCST90001392	Ulcerative colitis	Inverse variance weighted	16	-0.00465851	0.0617318	0.939846	0.995352	0.881921	1.12337	24.3547	0.0593095	-0.0164684	0.633274
IgD+ CD38+ B cell Absolute Count || id:ebi-a-GCST90001392	Ulcerative colitis	MR Egger	16	0.0994243	0.222601	0.66196	1.10453	0.713999	1.70868	23.9478	0.0464921	NA	NA
IgD+ CD38+ B cell Absolute Count || id:ebi-a-GCST90001392	Ulcerative colitis	Weighted median	16	-0.0255678	0.0748433	0.732638	0.974756	0.84176	1.12877	NA	NA	NA	NA
IgD+ CD38dim B cell %B cell || id:ebi-a-GCST90001393	Ulcerative colitis	Inverse variance weighted	12	0.0670543	0.0560098	0.231233	1.06935	0.958175	1.19343	11.3571	0.41385	0.0310744	0.321543
IgD+ CD38dim B cell %B cell || id:ebi-a-GCST90001393	Ulcerative colitis	MR Egger	12	-0.150186	0.215642	0.502007	0.860548	0.563919	1.31321	10.243	0.41944	NA	NA
IgD+ CD38dim B cell %B cell || id:ebi-a-GCST90001393	Ulcerative colitis	Weighted median	12	0.0791591	0.077308	0.305862	1.08238	0.930192	1.25946	NA	NA	NA	NA
IgD+ CD38dim B cell Absolute Count || id:ebi-a-GCST90001394	Ulcerative colitis	Inverse variance weighted	14	-0.169817	0.0904488	0.0604509	0.843819	0.706737	1.00749	42.656	5.11e-05	-0.0155914	0.772886
IgD+ CD38dim B cell Absolute Count || id:ebi-a-GCST90001394	Ulcerative colitis	MR Egger	14	-0.0734856	0.339539	0.83229	0.92915	0.477599	1.80762	42.3485	2.91e-05	NA	NA
IgD+ CD38dim B cell Absolute Count || id:ebi-a-GCST90001394	Ulcerative colitis	Weighted median	14	-0.0978491	0.0758218	0.196872	0.906786	0.781563	1.05207	NA	NA	NA	NA
IgD+ CD38- B cell %B cell || id:ebi-a-GCST90001395	Ulcerative colitis	Inverse variance weighted	12	-0.0403893	0.0585315	0.490167	0.960415	0.85632	1.07716	3.35674	0.985122	0.017655	0.590926
IgD+ CD38- B cell %B cell || id:ebi-a-GCST90001395	Ulcerative colitis	MR Egger	12	-0.15854	0.220692	0.488968	0.853389	0.55372	1.31523	3.04843	0.980261	NA	NA
IgD+ CD38- B cell %B cell || id:ebi-a-GCST90001395	Ulcerative colitis	Weighted median	12	-0.0260635	0.0777839	0.737568	0.974273	0.836507	1.13473	NA	NA	NA	NA
IgD+ CD38- B cell Absolute Count || id:ebi-a-GCST90001396	Ulcerative colitis	Inverse variance weighted	11	-0.122034	0.0591758	0.0391857	0.885118	0.788188	0.993969	11.7397	0.302855	-0.00185826	0.954447
IgD+ CD38- B cell Absolute Count || id:ebi-a-GCST90001396	Ulcerative colitis	MR Egger	11	-0.111072	0.196783	0.586246	0.894874	0.608494	1.31603	11.7352	0.228652	NA	NA
IgD+ CD38- B cell Absolute Count || id:ebi-a-GCST90001396	Ulcerative colitis	Weighted median	11	-0.118144	0.0807103	0.143249	0.888568	0.758558	1.04086	NA	NA	NA	NA
Unswitched memory B cell %B cell || id:ebi-a-GCST90001397	Ulcerative colitis	Inverse variance weighted	23	-0.0438957	0.0486932	0.367336	0.957054	0.869937	1.05289	30.0447	0.117383	0.0417007	0.113921
Unswitched memory B cell %B cell || id:ebi-a-GCST90001397	Ulcerative colitis	MR Egger	23	-0.31688	0.172009	0.0796076	0.728418	0.519953	1.02046	26.5984	0.184545	NA	NA
Unswitched memory B cell %B cell || id:ebi-a-GCST90001397	Ulcerative colitis	Weighted median	23	-0.123667	0.0624505	0.0476763	0.883674	0.781867	0.998737	NA	NA	NA	NA
Unswitched memory B cell Absolute Count || id:ebi-a-GCST90001398	Ulcerative colitis	Inverse variance weighted	13	-0.0158907	0.0656653	0.808784	0.984235	0.865373	1.11942	15.357	0.22249	0.0593491	0.0495106
Unswitched memory B cell Absolute Count || id:ebi-a-GCST90001398	Ulcerative colitis	MR Egger	13	-0.366477	0.169151	0.0530938	0.693172	0.497573	0.965663	10.4879	0.487109	NA	NA
Unswitched memory B cell Absolute Count || id:ebi-a-GCST90001398	Ulcerative colitis	Weighted median	13	0.0321039	0.0863293	0.709984	1.03262	0.871882	1.223	NA	NA	NA	NA
IgD- CD27- B cell %B cell || id:ebi-a-GCST90001399	Ulcerative colitis	Inverse variance weighted	12	-0.0620338	0.0703084	0.377609	0.939851	0.818863	1.07872	30.17	0.00149003	0.0426467	0.146792
IgD- CD27- B cell %B cell || id:ebi-a-GCST90001399	Ulcerative colitis	MR Egger	12	-0.263693	0.144202	0.0973921	0.768209	0.579072	1.01912	24.1856	0.00712266	NA	NA
IgD- CD27- B cell %B cell || id:ebi-a-GCST90001399	Ulcerative colitis	Weighted median	12	-0.11513	0.0558958	0.0394242	0.89125	0.798767	0.994441	NA	NA	NA	NA
IgD+ B cell Absolute Count || id:ebi-a-GCST90001400	Ulcerative colitis	Inverse variance weighted	11	-0.108564	0.101643	0.28548	0.897121	0.735073	1.09489	42.7646	5.48e-06	-0.0313762	0.589448
IgD+ B cell Absolute Count || id:ebi-a-GCST90001400	Ulcerative colitis	MR Egger	11	0.062723	0.323736	0.850676	1.06473	0.564508	2.00821	41.327	4.36e-06	NA	NA
IgD+ B cell Absolute Count || id:ebi-a-GCST90001400	Ulcerative colitis	Weighted median	11	0.0840974	0.0723314	0.244964	1.08773	0.943959	1.25341	NA	NA	NA	NA
IgD- CD27- B cell Absolute Count || id:ebi-a-GCST90001401	Ulcerative colitis	Inverse variance weighted	22	-0.0609723	0.0404799	0.132007	0.940849	0.869086	1.01854	16.2878	0.753266	-0.0202064	0.352729
IgD- CD27- B cell Absolute Count || id:ebi-a-GCST90001401	Ulcerative colitis	MR Egger	22	0.0461098	0.119604	0.703921	1.04719	0.828355	1.32384	15.3826	0.754114	NA	NA
IgD- CD27- B cell Absolute Count || id:ebi-a-GCST90001401	Ulcerative colitis	Weighted median	22	-0.108	0.0559252	0.0534641	0.897628	0.804436	1.00161	NA	NA	NA	NA
Switched memory B cell %B cell || id:ebi-a-GCST90001402	Ulcerative colitis	Inverse variance weighted	8	-0.00936187	0.0715401	0.895885	0.990682	0.861069	1.1398	7.85885	0.345205	-0.0993384	0.12529
Switched memory B cell %B cell || id:ebi-a-GCST90001402	Ulcerative colitis	MR Egger	8	0.692884	0.400147	0.134063	1.99947	0.912649	4.38054	4.68868	0.584316	NA	NA
Switched memory B cell %B cell || id:ebi-a-GCST90001402	Ulcerative colitis	Weighted median	8	-0.0462168	0.0876442	0.59797	0.954835	0.804126	1.13379	NA	NA	NA	NA
Switched memory B cell Absolute Count || id:ebi-a-GCST90001403	Ulcerative colitis	Inverse variance weighted	16	0.00343296	0.0489231	0.944058	1.00344	0.911689	1.10442	5.3861	0.988322	-0.0278658	0.437509
Switched memory B cell Absolute Count || id:ebi-a-GCST90001403	Ulcerative colitis	MR Egger	16	0.194443	0.24395	0.438724	1.21463	0.752994	1.95929	4.74734	0.989027	NA	NA
Switched memory B cell Absolute Count || id:ebi-a-GCST90001403	Ulcerative colitis	Weighted median	16	0.0178981	0.0641143	0.780122	1.01806	0.897838	1.15438	NA	NA	NA	NA
Plasma Blast-Plasma Cell %B cell || id:ebi-a-GCST90001404	Ulcerative colitis	Inverse variance weighted	18	0.0507148	0.0627508	0.418978	1.05202	0.930273	1.18971	29.3157	0.0317237	0.0301995	0.427743
Plasma Blast-Plasma Cell %B cell || id:ebi-a-GCST90001404	Ulcerative colitis	MR Egger	18	-0.119207	0.218225	0.592426	0.887624	0.578725	1.3614	28.1507	0.0303338	NA	NA
Plasma Blast-Plasma Cell %B cell || id:ebi-a-GCST90001404	Ulcerative colitis	Weighted median	18	0.00981263	0.0708301	0.889816	1.00986	0.878961	1.16025	NA	NA	NA	NA
Plasma Blast-Plasma Cell Absolute Count || id:ebi-a-GCST90001405	Ulcerative colitis	Inverse variance weighted	14	0.0847085	0.0585706	0.148103	1.0884	0.970358	1.2208	7.30042	0.886013	0.0598336	0.0743717
Plasma Blast-Plasma Cell Absolute Count || id:ebi-a-GCST90001405	Ulcerative colitis	MR Egger	14	-0.341247	0.225693	0.156416	0.710884	0.456756	1.1064	3.48123	0.991088	NA	NA
Plasma Blast-Plasma Cell Absolute Count || id:ebi-a-GCST90001405	Ulcerative colitis	Weighted median	14	0.0948213	0.0812184	0.243014	1.09946	0.937661	1.28918	NA	NA	NA	NA
Memory B cell %B cell || id:ebi-a-GCST90001406	Ulcerative colitis	Inverse variance weighted	18	-0.041556	0.0468804	0.375388	0.959296	0.875079	1.05162	20.1082	0.268731	-0.00159028	0.955171
Memory B cell %B cell || id:ebi-a-GCST90001406	Ulcerative colitis	MR Egger	18	-0.0316557	0.179986	0.862595	0.96884	0.68084	1.37867	20.1041	0.215567	NA	NA
Memory B cell %B cell || id:ebi-a-GCST90001406	Ulcerative colitis	Weighted median	18	-0.0740212	0.0616716	0.230043	0.928652	0.822919	1.04797	NA	NA	NA	NA
Memory B cell Absolute Count || id:ebi-a-GCST90001407	Ulcerative colitis	Inverse variance weighted	10	-0.00151542	0.0892923	0.986459	0.998486	0.838175	1.18946	18.3171	0.0316677	0.0875495	0.0171131
Memory B cell Absolute Count || id:ebi-a-GCST90001407	Ulcerative colitis	MR Egger	10	-0.551323	0.194542	0.022016	0.576187	0.393519	0.843648	8.62466	0.374941	NA	NA
Memory B cell Absolute Count || id:ebi-a-GCST90001407	Ulcerative colitis	Weighted median	10	-0.0645784	0.0926015	0.485565	0.937463	0.781862	1.12403	NA	NA	NA	NA
Naive-mature B cell %B cell || id:ebi-a-GCST90001408	Ulcerative colitis	Inverse variance weighted	19	0.0459356	0.0468828	0.327187	1.04701	0.955085	1.14778	22.2686	0.220276	0.00586146	0.829486
Naive-mature B cell %B cell || id:ebi-a-GCST90001408	Ulcerative colitis	MR Egger	19	0.00935296	0.174071	0.957776	1.0094	0.717612	1.41982	22.2062	0.17692	NA	NA
Naive-mature B cell %B cell || id:ebi-a-GCST90001408	Ulcerative colitis	Weighted median	19	0.0757323	0.0625334	0.225869	1.07867	0.954247	1.21933	NA	NA	NA	NA
Naive-mature B cell Absolute Count || id:ebi-a-GCST90001409	Ulcerative colitis	Inverse variance weighted	19	-0.0945801	0.0737222	0.199518	0.909755	0.787355	1.05118	54.1913	1.71e-05	-0.0494489	0.235522
Naive-mature B cell Absolute Count || id:ebi-a-GCST90001409	Ulcerative colitis	MR Egger	19	0.193728	0.245448	0.440816	1.21377	0.75025	1.96365	49.764	4.6e-05	NA	NA
Naive-mature B cell Absolute Count || id:ebi-a-GCST90001409	Ulcerative colitis	Weighted median	19	0.048909	0.0639959	0.444717	1.05012	0.926332	1.19046	NA	NA	NA	NA
IgD- CD38+ B cell %B cell || id:ebi-a-GCST90001410	Ulcerative colitis	Inverse variance weighted	11	-0.0200416	0.0589207	0.733747	0.980158	0.873256	1.10015	5.91509	0.822346	0.0068136	0.827965
IgD- CD38+ B cell %B cell || id:ebi-a-GCST90001410	Ulcerative colitis	MR Egger	11	-0.0655721	0.211866	0.763988	0.936532	0.61827	1.41862	5.86503	0.753347	NA	NA
IgD- CD38+ B cell %B cell || id:ebi-a-GCST90001410	Ulcerative colitis	Weighted median	11	-0.0357675	0.0798773	0.654311	0.964865	0.825037	1.12839	NA	NA	NA	NA
IgD+ CD24+ B cell %B cell || id:ebi-a-GCST90001411	Ulcerative colitis	Inverse variance weighted	14	-0.0794519	0.0665184	0.232308	0.923622	0.810724	1.05224	17.1134	0.194173	-0.0317196	0.448773
IgD+ CD24+ B cell %B cell || id:ebi-a-GCST90001411	Ulcerative colitis	MR Egger	14	0.14174	0.290432	0.634324	1.15228	0.652133	2.036	16.2814	0.178684	NA	NA
IgD+ CD24+ B cell %B cell || id:ebi-a-GCST90001411	Ulcerative colitis	Weighted median	14	-0.0578929	0.0882493	0.511814	0.943751	0.793849	1.12196	NA	NA	NA	NA
IgD+ CD24+ B cell Absolute Count || id:ebi-a-GCST90001412	Ulcerative colitis	Inverse variance weighted	19	-0.0296882	0.0584001	0.611201	0.970748	0.865756	1.08847	28.0967	0.0605994	-0.0129441	0.712107
IgD+ CD24+ B cell Absolute Count || id:ebi-a-GCST90001412	Ulcerative colitis	MR Egger	19	0.0528417	0.227924	0.819431	1.05426	0.674429	1.64802	27.8658	0.0465306	NA	NA
IgD+ CD24+ B cell Absolute Count || id:ebi-a-GCST90001412	Ulcerative colitis	Weighted median	19	0.0515969	0.0713555	0.469621	1.05295	0.915523	1.21101	NA	NA	NA	NA
IgD- CD24- B cell %B cell || id:ebi-a-GCST90001413	Ulcerative colitis	Inverse variance weighted	9	-0.0350751	0.058837	0.551082	0.965533	0.860368	1.08355	4.35945	0.823324	0.00857122	0.818326
IgD- CD24- B cell %B cell || id:ebi-a-GCST90001413	Ulcerative colitis	MR Egger	9	-0.0797025	0.196151	0.696634	0.923391	0.628664	1.35629	4.30257	0.744342	NA	NA
IgD- CD24- B cell %B cell || id:ebi-a-GCST90001413	Ulcerative colitis	Weighted median	9	-0.0123756	0.0735272	0.866336	0.987701	0.855141	1.14081	NA	NA	NA	NA
IgD- CD24- B cell Absolute Count || id:ebi-a-GCST90001414	Ulcerative colitis	Inverse variance weighted	13	-0.0376787	0.0576677	0.513513	0.963022	0.860099	1.07826	7.63447	0.813003	0.00872498	0.820274
IgD- CD24- B cell Absolute Count || id:ebi-a-GCST90001414	Ulcerative colitis	MR Egger	13	-0.0880307	0.223941	0.701759	0.915733	0.5904	1.42034	7.58033	0.750331	NA	NA
IgD- CD24- B cell Absolute Count || id:ebi-a-GCST90001414	Ulcerative colitis	Weighted median	13	-0.075234	0.0717823	0.294599	0.927526	0.805794	1.06765	NA	NA	NA	NA
IgD+ CD24- B cell %B cell || id:ebi-a-GCST90001415	Ulcerative colitis	Inverse variance weighted	13	-0.0761984	0.0547438	0.163949	0.926632	0.832355	1.03159	9.8011	0.633405	0.00851093	0.784511
IgD+ CD24- B cell %B cell || id:ebi-a-GCST90001415	Ulcerative colitis	MR Egger	13	-0.124805	0.181893	0.506828	0.882669	0.61797	1.26075	9.72258	0.555501	NA	NA
IgD+ CD24- B cell %B cell || id:ebi-a-GCST90001415	Ulcerative colitis	Weighted median	13	-0.0529723	0.0739734	0.47393	0.948406	0.820403	1.09638	NA	NA	NA	NA
IgD+ CD24- B cell Absolute Count || id:ebi-a-GCST90001416	Ulcerative colitis	Inverse variance weighted	13	-0.12581	0.0973962	0.196449	0.881782	0.728544	1.06725	42.982	2.27e-05	-0.0395416	0.489425
IgD+ CD24- B cell Absolute Count || id:ebi-a-GCST90001416	Ulcerative colitis	MR Egger	13	0.0967257	0.326682	0.77268	1.10156	0.580671	2.08971	41.0724	2.34e-05	NA	NA
IgD+ CD24- B cell Absolute Count || id:ebi-a-GCST90001416	Ulcerative colitis	Weighted median	13	0.0382088	0.0728221	0.599801	1.03895	0.900754	1.19834	NA	NA	NA	NA
CD24+ CD27+ B cell %B cell || id:ebi-a-GCST90001417	Ulcerative colitis	Inverse variance weighted	15	-0.00290822	0.0607952	0.961847	0.997096	0.885089	1.12328	18.9517	0.166802	-0.0227863	0.515269
CD24+ CD27+ B cell %B cell || id:ebi-a-GCST90001417	Ulcerative colitis	MR Egger	15	0.130068	0.208254	0.543065	1.13891	0.757213	1.713	18.3212	0.145701	NA	NA
CD24+ CD27+ B cell %B cell || id:ebi-a-GCST90001417	Ulcerative colitis	Weighted median	15	-0.0689273	0.0750516	0.35841	0.933395	0.805712	1.08131	NA	NA	NA	NA
CD24+ CD27+ B cell Absolute Count || id:ebi-a-GCST90001418	Ulcerative colitis	Inverse variance weighted	15	-0.00159708	0.0542461	0.976513	0.998404	0.8977	1.11041	11.6391	0.635263	0.00538574	0.853961
CD24+ CD27+ B cell Absolute Count || id:ebi-a-GCST90001418	Ulcerative colitis	MR Egger	15	-0.0364053	0.193157	0.853415	0.964249	0.660344	1.40802	11.6038	0.560367	NA	NA
CD24+ CD27+ B cell Absolute Count || id:ebi-a-GCST90001418	Ulcerative colitis	Weighted median	15	0.041139	0.0736523	0.576465	1.042	0.901929	1.20382	NA	NA	NA	NA
CD20- B cell %B cell || id:ebi-a-GCST90001419	Ulcerative colitis	Inverse variance weighted	15	-0.128731	0.154445	0.404558	0.87921	0.64957	1.19003	143.118	1.7e-23	-0.0869677	0.317915
CD20- B cell %B cell || id:ebi-a-GCST90001419	Ulcerative colitis	MR Egger	15	0.338622	0.475603	0.489055	1.40301	0.552358	3.56371	132.153	7.79e-22	NA	NA
CD20- B cell %B cell || id:ebi-a-GCST90001419	Ulcerative colitis	Weighted median	15	0.0287277	0.066131	0.663994	1.02914	0.904033	1.17157	NA	NA	NA	NA
IgD- CD38+ B cell Absolute Count || id:ebi-a-GCST90001420	Ulcerative colitis	Inverse variance weighted	10	-0.0648397	0.0648987	0.31775	0.937218	0.825273	1.06435	8.44326	0.490166	-0.018894	0.632251
IgD- CD38+ B cell Absolute Count || id:ebi-a-GCST90001420	Ulcerative colitis	MR Egger	10	0.0541492	0.248045	0.832658	1.05564	0.649197	1.71655	8.18992	0.415141	NA	NA
IgD- CD38+ B cell Absolute Count || id:ebi-a-GCST90001420	Ulcerative colitis	Weighted median	10	-0.110844	0.0930206	0.233416	0.895079	0.7459	1.07409	NA	NA	NA	NA
CD20- B cell Absolute Count || id:ebi-a-GCST90001421	Ulcerative colitis	Inverse variance weighted	21	-0.085478	0.093637	0.361313	0.918073	0.764138	1.10302	90.0573	7.24e-11	0.0754886	0.155781
CD20- B cell Absolute Count || id:ebi-a-GCST90001421	Ulcerative colitis	MR Egger	21	-0.597706	0.3583	0.111679	0.550072	0.272539	1.11022	80.7703	1.37e-09	NA	NA
CD20- B cell Absolute Count || id:ebi-a-GCST90001421	Ulcerative colitis	Weighted median	21	0.0320733	0.0642866	0.617842	1.03259	0.910348	1.17125	NA	NA	NA	NA
CD20- CD38- B cell %B cell || id:ebi-a-GCST90001422	Ulcerative colitis	Inverse variance weighted	19	-0.199402	0.107378	0.0633085	0.81922	0.663741	1.01112	102.381	8.09e-14	0.154452	0.0105662
CD20- CD38- B cell %B cell || id:ebi-a-GCST90001422	Ulcerative colitis	MR Egger	19	-1.14333	0.340918	0.00376683	0.318755	0.163403	0.621802	68.9311	3.29e-08	NA	NA
CD20- CD38- B cell %B cell || id:ebi-a-GCST90001422	Ulcerative colitis	Weighted median	19	-0.042653	0.0718045	0.552502	0.958244	0.832444	1.10306	NA	NA	NA	NA
CD20- CD38- B cell Absolute Count || id:ebi-a-GCST90001423	Ulcerative colitis	Inverse variance weighted	15	-0.230682	0.135514	0.0887034	0.793992	0.608786	1.03554	95.4237	3.55e-14	0.163251	0.0582119
CD20- CD38- B cell Absolute Count || id:ebi-a-GCST90001423	Ulcerative colitis	MR Egger	15	-1.21119	0.487604	0.0274045	0.297842	0.114532	0.774538	71.6518	3.98e-10	NA	NA
CD20- CD38- B cell Absolute Count || id:ebi-a-GCST90001423	Ulcerative colitis	Weighted median	15	-0.0805574	0.0776287	0.299397	0.922602	0.792384	1.07422	NA	NA	NA	NA
IgD+ B cell %Lymphocyte || id:ebi-a-GCST90001424	Ulcerative colitis	Inverse variance weighted	13	-0.0224436	0.0740645	0.761869	0.977806	0.845684	1.13057	22.7336	0.030075	0.0275521	0.481055
IgD+ B cell %Lymphocyte || id:ebi-a-GCST90001424	Ulcerative colitis	MR Egger	13	-0.187875	0.239085	0.448577	0.828719	0.518673	1.3241	21.685	0.0269302	NA	NA
IgD+ B cell %Lymphocyte || id:ebi-a-GCST90001424	Ulcerative colitis	Weighted median	13	0.00479692	0.0833728	0.954118	1.00481	0.853326	1.18318	NA	NA	NA	NA
IgD- CD38+ B cell %lymphocyte || id:ebi-a-GCST90001425	Ulcerative colitis	Inverse variance weighted	16	0.0110608	0.0588581	0.850937	1.01112	0.900954	1.13476	19.3757	0.197212	-0.0108377	0.717277
IgD- CD38+ B cell %lymphocyte || id:ebi-a-GCST90001425	Ulcerative colitis	MR Egger	16	0.0807551	0.198118	0.689724	1.08411	0.735241	1.5985	19.1885	0.157869	NA	NA
IgD- CD38+ B cell %lymphocyte || id:ebi-a-GCST90001425	Ulcerative colitis	Weighted median	16	0.0608195	0.0760633	0.423948	1.06271	0.915519	1.23356	NA	NA	NA	NA
IgD- CD38dim B cell %lymphocyte || id:ebi-a-GCST90001426	Ulcerative colitis	Inverse variance weighted	14	0.0362947	0.0500132	0.468022	1.03696	0.940136	1.14376	12.8887	0.456445	-0.0229295	0.505348
IgD- CD38dim B cell %lymphocyte || id:ebi-a-GCST90001426	Ulcerative colitis	MR Egger	14	0.195186	0.236917	0.42609	1.21554	0.764013	1.93391	12.4014	0.414003	NA	NA
IgD- CD38dim B cell %lymphocyte || id:ebi-a-GCST90001426	Ulcerative colitis	Weighted median	14	0.0374219	0.0703024	0.594519	1.03813	0.904502	1.1915	NA	NA	NA	NA
IgD- CD38- B cell %lymphocyte || id:ebi-a-GCST90001427	Ulcerative colitis	Inverse variance weighted	22	-0.0317631	0.0483472	0.511195	0.968736	0.881153	1.06502	24.7998	0.255939	0.0407419	0.22906
IgD- CD38- B cell %lymphocyte || id:ebi-a-GCST90001427	Ulcerative colitis	MR Egger	22	-0.322531	0.239163	0.192546	0.724314	0.453259	1.15746	23.0274	0.287453	NA	NA
IgD- CD38- B cell %lymphocyte || id:ebi-a-GCST90001427	Ulcerative colitis	Weighted median	22	-0.0497788	0.0669452	0.457133	0.95144	0.834443	1.08484	NA	NA	NA	NA
IgD- CD38dim B cell %B cell || id:ebi-a-GCST90001428	Ulcerative colitis	Inverse variance weighted	15	0.0836892	0.0906327	0.355805	1.08729	0.910327	1.29866	41.9054	0.000127975	-0.0715862	0.105431
IgD- CD38dim B cell %B cell || id:ebi-a-GCST90001428	Ulcerative colitis	MR Egger	15	0.529007	0.269559	0.0714711	1.69725	1.00067	2.87871	33.9882	0.00120852	NA	NA
IgD- CD38dim B cell %B cell || id:ebi-a-GCST90001428	Ulcerative colitis	Weighted median	15	0.0232807	0.0754284	0.757591	1.02355	0.882886	1.18663	NA	NA	NA	NA
IgD+ CD38+ B cell %lymphocyte || id:ebi-a-GCST90001429	Ulcerative colitis	Inverse variance weighted	17	-0.0108915	0.0754533	0.885226	0.989168	0.853184	1.14682	40.8613	0.000582067	-0.0417777	0.38567
IgD+ CD38+ B cell %lymphocyte || id:ebi-a-GCST90001429	Ulcerative colitis	MR Egger	17	0.266631	0.319729	0.417403	1.30556	0.697651	2.44318	38.7961	0.000687355	NA	NA
IgD+ CD38+ B cell %lymphocyte || id:ebi-a-GCST90001429	Ulcerative colitis	Weighted median	17	0.0298293	0.0777001	0.701051	1.03028	0.884739	1.19976	NA	NA	NA	NA
IgD+ CD38dim B cell %lymphocyte || id:ebi-a-GCST90001430	Ulcerative colitis	Inverse variance weighted	22	0.0286002	0.0515878	0.579307	1.02901	0.930055	1.1385	31.3285	0.0683619	0.0455275	0.142476
IgD+ CD38dim B cell %lymphocyte || id:ebi-a-GCST90001430	Ulcerative colitis	MR Egger	22	-0.265565	0.199059	0.197163	0.766772	0.519068	1.13268	28.0582	0.108028	NA	NA
IgD+ CD38dim B cell %lymphocyte || id:ebi-a-GCST90001430	Ulcerative colitis	Weighted median	22	0.0473237	0.0630816	0.453135	1.04846	0.926523	1.18645	NA	NA	NA	NA
IgD+ CD38- B cell %lymphocyte || id:ebi-a-GCST90001431	Ulcerative colitis	Inverse variance weighted	12	0.0355109	0.0622766	0.568534	1.03615	0.917088	1.17067	11.8053	0.378456	0.0459096	0.268533
IgD+ CD38- B cell %lymphocyte || id:ebi-a-GCST90001431	Ulcerative colitis	MR Egger	12	-0.226533	0.231906	0.351691	0.797293	0.506076	1.25609	10.3805	0.407767	NA	NA
IgD+ CD38- B cell %lymphocyte || id:ebi-a-GCST90001431	Ulcerative colitis	Weighted median	12	0.126459	0.0845184	0.134592	1.1348	0.961562	1.33926	NA	NA	NA	NA
Unswitched memory B cell %lymphocyte || id:ebi-a-GCST90001432	Ulcerative colitis	Inverse variance weighted	15	0.0195109	0.0570466	0.732339	1.0197	0.911831	1.14034	16.9285	0.260006	0.0361728	0.278914
Unswitched memory B cell %lymphocyte || id:ebi-a-GCST90001432	Ulcerative colitis	MR Egger	15	-0.207031	0.208295	0.338396	0.812994	0.540485	1.2229	15.4146	0.28219	NA	NA
Unswitched memory B cell %lymphocyte || id:ebi-a-GCST90001432	Ulcerative colitis	Weighted median	15	0.0380695	0.0769299	0.6207	1.0388	0.893407	1.20786	NA	NA	NA	NA
IgD- CD27- B cell %lymphocyte || id:ebi-a-GCST90001433	Ulcerative colitis	Inverse variance weighted	14	-0.111735	0.0502569	0.0261976	0.894282	0.810391	0.986856	18.4374	0.141607	-0.02049	0.446681
IgD- CD27- B cell %lymphocyte || id:ebi-a-GCST90001433	Ulcerative colitis	MR Egger	14	-0.0124405	0.136125	0.92869	0.987637	0.756354	1.28964	17.533	0.130624	NA	NA
IgD- CD27- B cell %lymphocyte || id:ebi-a-GCST90001433	Ulcerative colitis	Weighted median	14	-0.154405	0.0609341	0.0112781	0.856925	0.760457	0.965631	NA	NA	NA	NA
Switched memory B cell %lymphocyte || id:ebi-a-GCST90001434	Ulcerative colitis	Inverse variance weighted	13	0.012941	0.0500094	0.795811	1.01303	0.918441	1.11735	4.49691	0.972713	-0.0203749	0.586024
Switched memory B cell %lymphocyte || id:ebi-a-GCST90001434	Ulcerative colitis	MR Egger	13	0.138438	0.229212	0.558112	1.14848	0.732848	1.79983	4.18215	0.964282	NA	NA
Switched memory B cell %lymphocyte || id:ebi-a-GCST90001434	Ulcerative colitis	Weighted median	13	0.0148487	0.0645057	0.817943	1.01496	0.894418	1.15175	NA	NA	NA	NA
Plasma Blast-Plasma Cell %lymphocyte || id:ebi-a-GCST90001435	Ulcerative colitis	Inverse variance weighted	13	0.10912	0.0814934	0.180568	1.1153	0.950653	1.30846	25.2725	0.0135833	-0.0187058	0.742426
Plasma Blast-Plasma Cell %lymphocyte || id:ebi-a-GCST90001435	Ulcerative colitis	MR Egger	13	0.233509	0.378647	0.549987	1.26302	0.601313	2.65291	25.0141	0.00907336	NA	NA
Plasma Blast-Plasma Cell %lymphocyte || id:ebi-a-GCST90001435	Ulcerative colitis	Weighted median	13	0.147259	0.0846629	0.0819711	1.15865	0.981494	1.36779	NA	NA	NA	NA
Memory B cell %lymphocyte || id:ebi-a-GCST90001436	Ulcerative colitis	Inverse variance weighted	19	-0.0027002	0.0450994	0.952257	0.997303	0.912931	1.08947	16.0763	0.587225	0.0202973	0.411694
Memory B cell %lymphocyte || id:ebi-a-GCST90001436	Ulcerative colitis	MR Egger	19	-0.135024	0.163569	0.420529	0.873695	0.634055	1.20391	15.368	0.568995	NA	NA
Memory B cell %lymphocyte || id:ebi-a-GCST90001436	Ulcerative colitis	Weighted median	19	0.0538121	0.06363	0.397718	1.05529	0.931553	1.19546	NA	NA	NA	NA
Naive-mature B cell %lymphocyte || id:ebi-a-GCST90001437	Ulcerative colitis	Inverse variance weighted	17	-0.0885076	0.0519364	0.0883525	0.915296	0.826709	1.01338	16.5034	0.418411	0.0305524	0.219928
Naive-mature B cell %lymphocyte || id:ebi-a-GCST90001437	Ulcerative colitis	MR Egger	17	-0.267758	0.149066	0.0926222	0.765093	0.57125	1.02471	14.8646	0.461215	NA	NA
Naive-mature B cell %lymphocyte || id:ebi-a-GCST90001437	Ulcerative colitis	Weighted median	17	-0.0514139	0.0738164	0.486109	0.949885	0.821935	1.09775	NA	NA	NA	NA
IgD- CD38dim B cell Absolute Count || id:ebi-a-GCST90001438	Ulcerative colitis	Inverse variance weighted	11	0.0139049	0.0630682	0.825502	1.014	0.896095	1.14742	6.44318	0.776758	0.0754804	0.219868
IgD- CD38dim B cell Absolute Count || id:ebi-a-GCST90001438	Ulcerative colitis	MR Egger	11	-0.548613	0.431238	0.235193	0.57775	0.248121	1.34529	4.70446	0.859273	NA	NA
IgD- CD38dim B cell Absolute Count || id:ebi-a-GCST90001438	Ulcerative colitis	Weighted median	11	0.0104259	0.0841561	0.901404	1.01048	0.856826	1.19169	NA	NA	NA	NA
IgD+ CD24+ B cell %lymphocyte || id:ebi-a-GCST90001439	Ulcerative colitis	Inverse variance weighted	12	-0.00950711	0.0559473	0.865065	0.990538	0.887662	1.10534	9.67499	0.559837	0.00284292	0.92125
IgD+ CD24+ B cell %lymphocyte || id:ebi-a-GCST90001439	Ulcerative colitis	MR Egger	12	-0.0265988	0.177627	0.883942	0.973752	0.687463	1.37926	9.66472	0.470385	NA	NA
IgD+ CD24+ B cell %lymphocyte || id:ebi-a-GCST90001439	Ulcerative colitis	Weighted median	12	0.0316699	0.0741693	0.669383	1.03218	0.892524	1.19368	NA	NA	NA	NA
IgD- CD24- B cell %lymphocyte || id:ebi-a-GCST90001440	Ulcerative colitis	Inverse variance weighted	18	-0.0448245	0.0490667	0.360957	0.956165	0.868494	1.05269	15.3129	0.572958	-0.0204179	0.41429
IgD- CD24- B cell %lymphocyte || id:ebi-a-GCST90001440	Ulcerative colitis	MR Egger	18	0.0833953	0.160655	0.6108	1.08697	0.793352	1.48926	14.6103	0.55334	NA	NA
IgD- CD24- B cell %lymphocyte || id:ebi-a-GCST90001440	Ulcerative colitis	Weighted median	18	0.00161595	0.0678159	0.980989	1.00162	0.876952	1.144	NA	NA	NA	NA
IgD+ CD24- B cell %lymphocyte || id:ebi-a-GCST90001441	Ulcerative colitis	Inverse variance weighted	17	0.0357067	0.0530387	0.500808	1.03635	0.934028	1.14989	16.8091	0.398053	0.021441	0.540034
IgD+ CD24- B cell %lymphocyte || id:ebi-a-GCST90001441	Ulcerative colitis	MR Egger	17	-0.104751	0.230422	0.655902	0.900548	0.573282	1.41464	16.3797	0.357275	NA	NA
IgD+ CD24- B cell %lymphocyte || id:ebi-a-GCST90001441	Ulcerative colitis	Weighted median	17	0.0267161	0.0745174	0.719953	1.02708	0.887508	1.18859	NA	NA	NA	NA
CD24+ CD27+ B cell %lymphocyte || id:ebi-a-GCST90001442	Ulcerative colitis	Inverse variance weighted	14	-0.00870261	0.0535729	0.870956	0.991335	0.892521	1.10109	8.86299	0.783211	0.0348113	0.227818
CD24+ CD27+ B cell %lymphocyte || id:ebi-a-GCST90001442	Ulcerative colitis	MR Egger	14	-0.238402	0.188498	0.229973	0.787886	0.544516	1.14003	7.24758	0.840828	NA	NA
CD24+ CD27+ B cell %lymphocyte || id:ebi-a-GCST90001442	Ulcerative colitis	Weighted median	14	-0.00861707	0.0729005	0.905907	0.99142	0.859416	1.1437	NA	NA	NA	NA
CD20- B cell %lymphocyte || id:ebi-a-GCST90001443	Ulcerative colitis	Inverse variance weighted	11	-0.230007	0.147046	0.117774	0.794528	0.595581	1.05993	68.3752	9.12e-11	0.0161041	0.860128
CD20- B cell %lymphocyte || id:ebi-a-GCST90001443	Ulcerative colitis	MR Egger	11	-0.328839	0.566581	0.575891	0.719759	0.237085	2.18509	68.1263	3.54e-11	NA	NA
CD20- B cell %lymphocyte || id:ebi-a-GCST90001443	Ulcerative colitis	Weighted median	11	-0.00981563	0.081389	0.904007	0.990232	0.844223	1.16149	NA	NA	NA	NA
CD20- CD38- B cell %lymphocyte || id:ebi-a-GCST90001444	Ulcerative colitis	Inverse variance weighted	20	-0.132284	0.115391	0.25163	0.876093	0.698759	1.09843	117.903	2.73e-16	0.0884096	0.215179
CD20- CD38- B cell %lymphocyte || id:ebi-a-GCST90001444	Ulcerative colitis	MR Egger	20	-0.680503	0.441552	0.140674	0.506362	0.21311	1.20314	108	7.41e-15	NA	NA
CD20- CD38- B cell %lymphocyte || id:ebi-a-GCST90001444	Ulcerative colitis	Weighted median	20	-0.0499553	0.0704252	0.478115	0.951272	0.828624	1.09207	NA	NA	NA	NA
IgD- CD38- B cell %B cell || id:ebi-a-GCST90001445	Ulcerative colitis	Inverse variance weighted	6	-0.0261696	0.0751456	0.727651	0.97417	0.840755	1.12876	4.52083	0.477102	-0.0477889	0.476363
IgD- CD38- B cell %B cell || id:ebi-a-GCST90001445	Ulcerative colitis	MR Egger	6	0.254359	0.365197	0.52447	1.28964	0.630384	2.63833	3.90467	0.419061	NA	NA
IgD- CD38- B cell %B cell || id:ebi-a-GCST90001445	Ulcerative colitis	Weighted median	6	-0.0530116	0.0959608	0.580654	0.948369	0.785767	1.14462	NA	NA	NA	NA
IgD- CD38- B cell Absolute Count || id:ebi-a-GCST90001446	Ulcerative colitis	Inverse variance weighted	7	-0.122936	0.0894458	0.169313	0.884321	0.742116	1.05377	1.95795	0.923525	-0.0351228	0.556462
IgD- CD38- B cell Absolute Count || id:ebi-a-GCST90001446	Ulcerative colitis	MR Egger	7	0.0697142	0.318686	0.83549	1.0722	0.574124	2.00238	1.56126	0.905894	NA	NA
IgD- CD38- B cell Absolute Count || id:ebi-a-GCST90001446	Ulcerative colitis	Weighted median	7	-0.119061	0.10767	0.268815	0.887753	0.718856	1.09633	NA	NA	NA	NA
IgD+ CD38+ B cell %B cell || id:ebi-a-GCST90001447	Ulcerative colitis	Inverse variance weighted	14	0.0378486	0.0507995	0.456237	1.03857	0.940147	1.1473	10.1703	0.67995	-0.00212898	0.947403
IgD+ CD38+ B cell %B cell || id:ebi-a-GCST90001447	Ulcerative colitis	MR Egger	14	0.0481541	0.161201	0.770263	1.04933	0.76506	1.43923	10.1658	0.601418	NA	NA
IgD+ CD38+ B cell %B cell || id:ebi-a-GCST90001447	Ulcerative colitis	Weighted median	14	0.0120864	0.0729264	0.868366	1.01216	0.87735	1.16768	NA	NA	NA	NA
CD11c+ monocyte Absolute Count || id:ebi-a-GCST90001448	Ulcerative colitis	Inverse variance weighted	10	-0.0415858	0.0681518	0.541733	0.959267	0.83932	1.09636	7.41733	0.593755	-0.0231099	0.558629
CD11c+ monocyte Absolute Count || id:ebi-a-GCST90001448	Ulcerative colitis	MR Egger	10	0.0814827	0.212874	0.711856	1.08489	0.714802	1.6466	7.04492	0.531794	NA	NA
CD11c+ monocyte Absolute Count || id:ebi-a-GCST90001448	Ulcerative colitis	Weighted median	10	-0.0604992	0.0937445	0.518692	0.941294	0.783301	1.13116	NA	NA	NA	NA
CD11c+ monocyte %monocyte || id:ebi-a-GCST90001449	Ulcerative colitis	Inverse variance weighted	13	0.0592052	0.0484706	0.221909	1.06099	0.964836	1.16673	7.59729	0.815756	0.00561777	0.858398
CD11c+ monocyte %monocyte || id:ebi-a-GCST90001449	Ulcerative colitis	MR Egger	13	0.0274242	0.180627	0.882072	1.0278	0.721368	1.46441	7.56393	0.751751	NA	NA
CD11c+ monocyte %monocyte || id:ebi-a-GCST90001449	Ulcerative colitis	Weighted median	13	0.0388958	0.0668201	0.560501	1.03966	0.91204	1.18514	NA	NA	NA	NA
CD62L- monocyte Absolute Count || id:ebi-a-GCST90001450	Ulcerative colitis	Inverse variance weighted	16	-0.0075268	0.0415776	0.856344	0.992501	0.914828	1.07677	13.3252	0.577199	0.0108402	0.677735
CD62L- monocyte Absolute Count || id:ebi-a-GCST90001450	Ulcerative colitis	MR Egger	16	-0.0643504	0.140203	0.653295	0.937676	0.712376	1.23423	13.1451	0.515135	NA	NA
CD62L- monocyte Absolute Count || id:ebi-a-GCST90001450	Ulcerative colitis	Weighted median	16	-0.0206188	0.0532749	0.698736	0.979592	0.882464	1.08741	NA	NA	NA	NA
CD62L- monocyte %monocyte || id:ebi-a-GCST90001451	Ulcerative colitis	Inverse variance weighted	19	0.0202783	0.0367123	0.580704	1.02049	0.949635	1.09662	21.3952	0.259943	-0.013264	0.601455
CD62L- monocyte %monocyte || id:ebi-a-GCST90001451	Ulcerative colitis	MR Egger	19	0.0802558	0.118756	0.508255	1.08356	0.858554	1.36755	21.0446	0.224302	NA	NA
CD62L- monocyte %monocyte || id:ebi-a-GCST90001451	Ulcerative colitis	Weighted median	19	0.051141	0.0476659	0.283314	1.05247	0.958597	1.15554	NA	NA	NA	NA
CD11c+ CD62L- monocyte Absolute Count || id:ebi-a-GCST90001452	Ulcerative colitis	Inverse variance weighted	17	-0.0294795	0.0487213	0.545137	0.970951	0.88252	1.06824	14.2215	0.582214	-0.00529703	0.865469
CD11c+ CD62L- monocyte Absolute Count || id:ebi-a-GCST90001452	Ulcerative colitis	MR Egger	17	0.000437488	0.180294	0.998096	1.00044	0.702621	1.42449	14.1918	0.511033	NA	NA
CD11c+ CD62L- monocyte Absolute Count || id:ebi-a-GCST90001452	Ulcerative colitis	Weighted median	17	0.00411278	0.0674294	0.951364	1.00412	0.87981	1.146	NA	NA	NA	NA
CD11c+ CD62L- monocyte %monocyte || id:ebi-a-GCST90001453	Ulcerative colitis	Inverse variance weighted	15	0.0578364	0.0479285	0.227539	1.05954	0.964541	1.1639	6.62905	0.948068	0.044891	0.167503
CD11c+ CD62L- monocyte %monocyte || id:ebi-a-GCST90001453	Ulcerative colitis	MR Egger	15	-0.170948	0.163667	0.315294	0.842866	0.611565	1.16165	4.49173	0.984749	NA	NA
CD11c+ CD62L- monocyte %monocyte || id:ebi-a-GCST90001453	Ulcerative colitis	Weighted median	15	0.058747	0.0662709	0.375366	1.06051	0.931328	1.2076	NA	NA	NA	NA
CD62L- HLA DR++ monocyte Absolute Count || id:ebi-a-GCST90001454	Ulcerative colitis	Inverse variance weighted	12	-0.00294613	0.0784483	0.970042	0.997058	0.854956	1.16278	22.6041	0.0200891	-0.0955373	0.0326807
CD62L- HLA DR++ monocyte Absolute Count || id:ebi-a-GCST90001454	Ulcerative colitis	MR Egger	12	0.638847	0.267019	0.037796	1.8943	1.12242	3.19698	14.0066	0.172689	NA	NA
CD62L- HLA DR++ monocyte Absolute Count || id:ebi-a-GCST90001454	Ulcerative colitis	Weighted median	12	0.0612443	0.0801983	0.44507	1.06316	0.908514	1.24413	NA	NA	NA	NA
CD62L- HLA DR++ monocyte %monocyte || id:ebi-a-GCST90001455	Ulcerative colitis	Inverse variance weighted	9	0.0420816	0.0567094	0.458053	1.04298	0.933262	1.1656	5.39321	0.714841	-0.0327934	0.322651
CD62L- HLA DR++ monocyte %monocyte || id:ebi-a-GCST90001455	Ulcerative colitis	MR Egger	9	0.222384	0.178695	0.25337	1.24905	0.879978	1.77292	4.26112	0.749258	NA	NA
CD62L- HLA DR++ monocyte %monocyte || id:ebi-a-GCST90001455	Ulcerative colitis	Weighted median	9	0.0474946	0.0712675	0.505138	1.04864	0.911932	1.20584	NA	NA	NA	NA
CD11c+ HLA DR++ monocyte Absolute Count || id:ebi-a-GCST90001456	Ulcerative colitis	Inverse variance weighted	11	0.0169173	0.0594752	0.776071	1.01706	0.90515	1.14281	7.5478	0.672912	-0.00609077	0.889357
CD11c+ HLA DR++ monocyte Absolute Count || id:ebi-a-GCST90001456	Ulcerative colitis	MR Egger	11	0.0557979	0.278118	0.845451	1.05738	0.613047	1.82378	7.52732	0.582389	NA	NA
CD11c+ HLA DR++ monocyte Absolute Count || id:ebi-a-GCST90001456	Ulcerative colitis	Weighted median	11	-0.0215193	0.0795591	0.786789	0.978711	0.837399	1.14387	NA	NA	NA	NA
CD11c+ HLA DR++ monocyte %monocyte || id:ebi-a-GCST90001457	Ulcerative colitis	Inverse variance weighted	11	-0.033908	0.0587707	0.56397	0.96666	0.861484	1.08468	11.3564	0.330435	0.0545735	0.115447
CD11c+ HLA DR++ monocyte %monocyte || id:ebi-a-GCST90001457	Ulcerative colitis	MR Egger	11	-0.362019	0.196238	0.0981594	0.696269	0.473954	1.02286	8.32103	0.502146	NA	NA
CD11c+ HLA DR++ monocyte %monocyte || id:ebi-a-GCST90001457	Ulcerative colitis	Weighted median	11	-0.0278457	0.0774387	0.719158	0.972538	0.835583	1.13194	NA	NA	NA	NA
Myeloid Dendritic Cell Absolute Count || id:ebi-a-GCST90001458	Ulcerative colitis	Inverse variance weighted	12	0.0509747	0.0423935	0.229201	1.0523	0.968394	1.14347	12.6955	0.313691	-0.00468294	0.778284
Myeloid Dendritic Cell Absolute Count || id:ebi-a-GCST90001458	Ulcerative colitis	MR Egger	12	0.0697972	0.0787051	0.396003	1.07229	0.919004	1.25114	12.5902	0.247496	NA	NA
Myeloid Dendritic Cell Absolute Count || id:ebi-a-GCST90001458	Ulcerative colitis	Weighted median	12	0.0513058	0.0506758	0.311331	1.05264	0.953116	1.16257	NA	NA	NA	NA
Myeloid Dendritic Cell %Dendritic Cell || id:ebi-a-GCST90001459	Ulcerative colitis	Inverse variance weighted	20	-0.0140085	0.0543189	0.796489	0.986089	0.8865	1.09687	45.3078	0.000620543	-0.0293349	0.18122
Myeloid Dendritic Cell %Dendritic Cell || id:ebi-a-GCST90001459	Ulcerative colitis	MR Egger	20	0.114365	0.106447	0.296842	1.12116	0.910036	1.38127	40.911	0.00156603	NA	NA
Myeloid Dendritic Cell %Dendritic Cell || id:ebi-a-GCST90001459	Ulcerative colitis	Weighted median	20	0.0372189	0.0517065	0.471641	1.03792	0.937887	1.14862	NA	NA	NA	NA
Plasmacytoid Dendritic Cell Absolute Count || id:ebi-a-GCST90001460	Ulcerative colitis	Inverse variance weighted	16	0.000838743	0.0523491	0.987217	1.00084	0.903241	1.10898	22.0591	0.106264	-0.0343105	0.261929
Plasmacytoid Dendritic Cell Absolute Count || id:ebi-a-GCST90001460	Ulcerative colitis	MR Egger	16	0.191098	0.170776	0.281974	1.21058	0.866214	1.69185	20.0974	0.1271	NA	NA
Plasmacytoid Dendritic Cell Absolute Count || id:ebi-a-GCST90001460	Ulcerative colitis	Weighted median	16	-0.0344643	0.0656551	0.599633	0.966123	0.849465	1.0988	NA	NA	NA	NA
Dendritic Cell Absolute Count || id:ebi-a-GCST90001461	Ulcerative colitis	Inverse variance weighted	17	0.0591004	0.0370163	0.110354	1.06088	0.986639	1.14071	8.81199	0.920953	-0.0139568	0.360574
Dendritic Cell Absolute Count || id:ebi-a-GCST90001461	Ulcerative colitis	MR Egger	17	0.117056	0.0717402	0.123561	1.12418	0.976721	1.29391	7.92256	0.92685	NA	NA
Dendritic Cell Absolute Count || id:ebi-a-GCST90001461	Ulcerative colitis	Weighted median	17	0.074127	0.051891	0.153144	1.07694	0.972798	1.19224	NA	NA	NA	NA
CD62L- Dendritic Cell Absolute Count || id:ebi-a-GCST90001462	Ulcerative colitis	Inverse variance weighted	13	0.0122305	0.0423634	0.772808	1.01231	0.931647	1.09995	15.6809	0.206291	-0.00727834	0.712862
CD62L- Dendritic Cell Absolute Count || id:ebi-a-GCST90001462	Ulcerative colitis	MR Egger	13	0.033088	0.0705887	0.648405	1.03364	0.900085	1.18702	15.4802	0.161551	NA	NA
CD62L- Dendritic Cell Absolute Count || id:ebi-a-GCST90001462	Ulcerative colitis	Weighted median	13	0.0244137	0.0465996	0.600346	1.02471	0.935269	1.12271	NA	NA	NA	NA
CD62L- Dendritic Cell %Dendritic Cell || id:ebi-a-GCST90001463	Ulcerative colitis	Inverse variance weighted	15	0.0403289	0.0387973	0.298582	1.04115	0.964917	1.12341	17.0566	0.253174	-0.00500898	0.755026
CD62L- Dendritic Cell %Dendritic Cell || id:ebi-a-GCST90001463	Ulcerative colitis	MR Egger	15	0.0566392	0.0650214	0.399509	1.05827	0.931646	1.20211	16.9244	0.202784	NA	NA
CD62L- Dendritic Cell %Dendritic Cell || id:ebi-a-GCST90001463	Ulcerative colitis	Weighted median	15	0.046259	0.0453028	0.307204	1.04735	0.958357	1.1446	NA	NA	NA	NA
CD86+ myeloid Dendritic Cell Absolute Count || id:ebi-a-GCST90001464	Ulcerative colitis	Inverse variance weighted	12	0.00629256	0.0379554	0.868324	1.00631	0.934167	1.08403	12.598	0.320408	-0.0128139	0.464537
CD86+ myeloid Dendritic Cell Absolute Count || id:ebi-a-GCST90001464	Ulcerative colitis	MR Egger	12	0.041657	0.0605039	0.506795	1.04254	0.925954	1.1738	11.9093	0.291171	NA	NA
CD86+ myeloid Dendritic Cell Absolute Count || id:ebi-a-GCST90001464	Ulcerative colitis	Weighted median	12	0.0328876	0.0405496	0.41734	1.03343	0.954479	1.11892	NA	NA	NA	NA
CD86+ myeloid Dendritic Cell %Dendritic Cell || id:ebi-a-GCST90001465	Ulcerative colitis	Inverse variance weighted	10	0.0162269	0.0370544	0.661444	1.01636	0.945161	1.09292	5.96434	0.743482	-0.00299866	0.857317
CD86+ myeloid Dendritic Cell %Dendritic Cell || id:ebi-a-GCST90001465	Ulcerative colitis	MR Egger	10	0.023929	0.0556206	0.678392	1.02422	0.918432	1.14219	5.92986	0.655089	NA	NA
CD86+ myeloid Dendritic Cell %Dendritic Cell || id:ebi-a-GCST90001465	Ulcerative colitis	Weighted median	10	0.0421533	0.0440675	0.338788	1.04305	0.956744	1.13715	NA	NA	NA	NA
CD86+ plasmacytoid Dendritic Cell Absolute Count || id:ebi-a-GCST90001466	Ulcerative colitis	Inverse variance weighted	12	-0.0834672	0.077116	0.279093	0.919921	0.790876	1.07002	15.0088	0.182093	-0.0264795	0.47592
CD86+ plasmacytoid Dendritic Cell Absolute Count || id:ebi-a-GCST90001466	Ulcerative colitis	MR Egger	12	0.087869	0.24436	0.726633	1.09185	0.676328	1.76264	14.2283	0.162832	NA	NA
CD86+ plasmacytoid Dendritic Cell Absolute Count || id:ebi-a-GCST90001466	Ulcerative colitis	Weighted median	12	-0.0729214	0.0935703	0.43579	0.929674	0.773895	1.11681	NA	NA	NA	NA
CD86+ plasmacytoid Dendritic Cell %Dendritic Cell || id:ebi-a-GCST90001467	Ulcerative colitis	Inverse variance weighted	17	-0.0940021	0.0503799	0.0620604	0.910281	0.824691	1.00475	20.747	0.188441	0.0157908	0.549505
CD86+ plasmacytoid Dendritic Cell %Dendritic Cell || id:ebi-a-GCST90001467	Ulcerative colitis	MR Egger	17	-0.187957	0.161822	0.263588	0.82865	0.603428	1.13793	20.2411	0.162878	NA	NA
CD86+ plasmacytoid Dendritic Cell %Dendritic Cell || id:ebi-a-GCST90001467	Ulcerative colitis	Weighted median	17	-0.144982	0.0614111	0.0182331	0.865038	0.766939	0.975684	NA	NA	NA	NA
CD62L- myeloid Dendritic Cell Absolute Count || id:ebi-a-GCST90001468	Ulcerative colitis	Inverse variance weighted	15	0.0522282	0.0376745	0.165655	1.05362	0.978618	1.13436	18.7719	0.17385	0.0121372	0.510945
CD62L- myeloid Dendritic Cell Absolute Count || id:ebi-a-GCST90001468	Ulcerative colitis	MR Egger	15	0.0177748	0.0638354	0.785048	1.01793	0.898218	1.15361	18.1346	0.152475	NA	NA
CD62L- myeloid Dendritic Cell Absolute Count || id:ebi-a-GCST90001468	Ulcerative colitis	Weighted median	15	0.0298742	0.0408344	0.464416	1.03032	0.951076	1.11618	NA	NA	NA	NA
CD62L- myeloid Dendritic Cell %Dendritic Cell || id:ebi-a-GCST90001469	Ulcerative colitis	Inverse variance weighted	17	0.0135193	0.0311538	0.664322	1.01361	0.95357	1.07743	13.7525	0.617146	-0.00932126	0.503772
CD62L- myeloid Dendritic Cell %Dendritic Cell || id:ebi-a-GCST90001469	Ulcerative colitis	MR Egger	17	0.042473	0.052507	0.431216	1.04339	0.94135	1.15649	13.2832	0.580431	NA	NA
CD62L- myeloid Dendritic Cell %Dendritic Cell || id:ebi-a-GCST90001469	Ulcerative colitis	Weighted median	17	0.030153	0.0397657	0.448292	1.03061	0.953336	1.11415	NA	NA	NA	NA
CD62L- plasmacytoid Dendritic Cell Absolute Count || id:ebi-a-GCST90001470	Ulcerative colitis	Inverse variance weighted	17	0.0323886	0.0386577	0.402126	1.03292	0.957547	1.11422	13.4517	0.639491	-0.0138315	0.487798
CD62L- plasmacytoid Dendritic Cell Absolute Count || id:ebi-a-GCST90001470	Ulcerative colitis	MR Egger	17	0.102165	0.105436	0.347922	1.10757	0.900784	1.36182	12.9457	0.606494	NA	NA
CD62L- plasmacytoid Dendritic Cell Absolute Count || id:ebi-a-GCST90001470	Ulcerative colitis	Weighted median	17	-0.00447147	0.0554366	0.935713	0.995539	0.893037	1.10981	NA	NA	NA	NA
CD62L- plasmacytoid Dendritic Cell %Dendritic Cell || id:ebi-a-GCST90001471	Ulcerative colitis	Inverse variance weighted	13	-0.0594414	0.0420959	0.157936	0.942291	0.867665	1.02333	10.0402	0.612435	0.0082652	0.69924
CD62L- plasmacytoid Dendritic Cell %Dendritic Cell || id:ebi-a-GCST90001471	Ulcerative colitis	MR Egger	13	-0.0986895	0.10754	0.378458	0.906024	0.733837	1.11861	9.88289	0.540951	NA	NA
CD62L- plasmacytoid Dendritic Cell %Dendritic Cell || id:ebi-a-GCST90001471	Ulcerative colitis	Weighted median	13	-0.0441978	0.0546113	0.418334	0.956765	0.859645	1.06486	NA	NA	NA	NA
CD62L- CD86+ myeloid Dendritic Cell Absolute Count || id:ebi-a-GCST90001472	Ulcerative colitis	Inverse variance weighted	12	0.0516113	0.0294242	0.0794236	1.05297	0.993958	1.11548	6.56421	0.833198	-0.000450334	0.977624
CD62L- CD86+ myeloid Dendritic Cell Absolute Count || id:ebi-a-GCST90001472	Ulcerative colitis	MR Egger	12	0.0526952	0.0478185	0.296284	1.05411	0.959801	1.15768	6.56339	0.76592	NA	NA
CD62L- CD86+ myeloid Dendritic Cell Absolute Count || id:ebi-a-GCST90001472	Ulcerative colitis	Weighted median	12	0.0484975	0.0356964	0.17427	1.04969	0.978761	1.12576	NA	NA	NA	NA
CD62L- CD86+ myeloid Dendritic Cell %Dendritic Cell || id:ebi-a-GCST90001473	Ulcerative colitis	Inverse variance weighted	14	0.0462768	0.0294586	0.116203	1.04736	0.988603	1.10962	7.21998	0.890462	0.00149256	0.912011
CD62L- CD86+ myeloid Dendritic Cell %Dendritic Cell || id:ebi-a-GCST90001473	Ulcerative colitis	MR Egger	14	0.0423465	0.0456143	0.371519	1.04326	0.954032	1.14082	7.20724	0.84362	NA	NA
CD62L- CD86+ myeloid Dendritic Cell %Dendritic Cell || id:ebi-a-GCST90001473	Ulcerative colitis	Weighted median	14	0.0460717	0.0360723	0.20153	1.04715	0.975671	1.12386	NA	NA	NA	NA
Plasmacytoid Dendritic Cell %Dendritic Cell || id:ebi-a-GCST90001474	Ulcerative colitis	Inverse variance weighted	20	-0.0345049	0.0414788	0.405483	0.966084	0.89065	1.04791	29.095	0.0645054	0.0349657	0.0456919
Plasmacytoid Dendritic Cell %Dendritic Cell || id:ebi-a-GCST90001474	Ulcerative colitis	MR Egger	20	-0.19118	0.082295	0.0320893	0.825984	0.702944	0.97056	23.1644	0.184352	NA	NA
Plasmacytoid Dendritic Cell %Dendritic Cell || id:ebi-a-GCST90001474	Ulcerative colitis	Weighted median	20	-0.0463631	0.0527448	0.379397	0.954695	0.860929	1.05867	NA	NA	NA	NA
HLA DR++ monocyte %monocyte || id:ebi-a-GCST90001475	Ulcerative colitis	Inverse variance weighted	12	0.181754	0.126624	0.151177	1.19932	0.935729	1.53716	72.197	4.66e-11	-0.126211	0.0954765
HLA DR++ monocyte %monocyte || id:ebi-a-GCST90001475	Ulcerative colitis	MR Egger	12	0.875269	0.393845	0.0504915	2.39952	1.10886	5.19245	53.9247	5.01e-08	NA	NA
HLA DR++ monocyte %monocyte || id:ebi-a-GCST90001475	Ulcerative colitis	Weighted median	12	-0.0549816	0.0742857	0.459217	0.946503	0.818255	1.09485	NA	NA	NA	NA
HLA DR++ monocyte %leukocyte || id:ebi-a-GCST90001476	Ulcerative colitis	Inverse variance weighted	3	0.459075	0.284143	0.106171	1.58261	0.906789	2.76211	35.8269	1.66e-08	0.28849	0.702316
HLA DR++ monocyte %leukocyte || id:ebi-a-GCST90001476	Ulcerative colitis	MR Egger	3	-0.749314	2.41981	0.808827	0.472691	0.00411901	54.2453	28.5479	9.14e-08	NA	NA
HLA DR++ monocyte %leukocyte || id:ebi-a-GCST90001476	Ulcerative colitis	Weighted median	3	0.212614	0.0923675	0.0213451	1.23691	1.03208	1.48239	NA	NA	NA	NA
HLA DR++ monocyte Absolute Count || id:ebi-a-GCST90001477	Ulcerative colitis	Inverse variance weighted	12	0.0868506	0.0837033	0.299456	1.09073	0.925697	1.28519	26.508	0.00544954	0.00484037	0.926741
HLA DR++ monocyte Absolute Count || id:ebi-a-GCST90001477	Ulcerative colitis	MR Egger	12	0.0604424	0.293499	0.840972	1.06231	0.597611	1.88834	26.4844	0.00314049	NA	NA
HLA DR++ monocyte Absolute Count || id:ebi-a-GCST90001477	Ulcerative colitis	Weighted median	12	0.117978	0.0767938	0.124466	1.12522	0.967986	1.30799	NA	NA	NA	NA
CD4 regulatory T cell %CD4+ T cell || id:ebi-a-GCST90001478	Ulcerative colitis	Inverse variance weighted	14	0.10038	0.0688092	0.144616	1.10559	0.966102	1.26522	25.6464	0.0189572	-0.0124193	0.771423
CD4 regulatory T cell %CD4+ T cell || id:ebi-a-GCST90001478	Ulcerative colitis	MR Egger	14	0.164054	0.225841	0.481516	1.17828	0.756846	1.83437	25.459	0.0127914	NA	NA
CD4 regulatory T cell %CD4+ T cell || id:ebi-a-GCST90001478	Ulcerative colitis	Weighted median	14	0.0577805	0.0732008	0.429912	1.05948	0.917876	1.22294	NA	NA	NA	NA
CD4 regulatory T cell %T cell || id:ebi-a-GCST90001479	Ulcerative colitis	Inverse variance weighted	13	0.00100167	0.0701656	0.98861	1.001	0.872386	1.14858	26.035	0.0106122	-0.0225986	0.549393
CD4 regulatory T cell %T cell || id:ebi-a-GCST90001479	Ulcerative colitis	MR Egger	13	0.126184	0.215107	0.569308	1.13449	0.744215	1.72943	25.1624	0.00863046	NA	NA
CD4 regulatory T cell %T cell || id:ebi-a-GCST90001479	Ulcerative colitis	Weighted median	13	-0.024022	0.0676097	0.722362	0.976264	0.8551	1.1146	NA	NA	NA	NA
Resting CD4 regulatory T cell Absolute Count || id:ebi-a-GCST90001480	Ulcerative colitis	Inverse variance weighted	15	0.0194525	0.0551117	0.724114	1.01964	0.915242	1.13595	18.9844	0.165547	-0.0481446	0.295825
Resting CD4 regulatory T cell Absolute Count || id:ebi-a-GCST90001480	Ulcerative colitis	MR Egger	15	0.262059	0.229359	0.273823	1.2996	0.829042	2.03725	17.3967	0.1818	NA	NA
Resting CD4 regulatory T cell Absolute Count || id:ebi-a-GCST90001480	Ulcerative colitis	Weighted median	15	0.106102	0.0700024	0.129599	1.11193	0.969376	1.27546	NA	NA	NA	NA
Resting CD4 regulatory T cell %CD4 regulatory T cell || id:ebi-a-GCST90001481	Ulcerative colitis	Inverse variance weighted	12	0.0684821	0.0503884	0.17412	1.07088	0.970175	1.18204	12.6893	0.314118	-0.0159162	0.661292
Resting CD4 regulatory T cell %CD4 regulatory T cell || id:ebi-a-GCST90001481	Ulcerative colitis	MR Egger	12	0.136255	0.158974	0.411467	1.14597	0.839176	1.56494	12.4358	0.256946	NA	NA
Resting CD4 regulatory T cell %CD4 regulatory T cell || id:ebi-a-GCST90001481	Ulcerative colitis	Weighted median	12	0.0947723	0.0624168	0.128919	1.09941	0.972812	1.24248	NA	NA	NA	NA
Resting CD4 regulatory T cell %CD4+ T cell || id:ebi-a-GCST90001482	Ulcerative colitis	Inverse variance weighted	17	0.0370029	0.0506276	0.464851	1.0377	0.939669	1.14595	19.7465	0.231854	-0.0386989	0.39625
Resting CD4 regulatory T cell %CD4+ T cell || id:ebi-a-GCST90001482	Ulcerative colitis	MR Egger	17	0.210269	0.20485	0.320945	1.23401	0.825938	1.8437	18.7911	0.223358	NA	NA
Resting CD4 regulatory T cell %CD4+ T cell || id:ebi-a-GCST90001482	Ulcerative colitis	Weighted median	17	0.0846064	0.0661017	0.200565	1.08829	0.956042	1.23883	NA	NA	NA	NA
CD39+ resting CD4 regulatory T cell Absolute Count || id:ebi-a-GCST90001483	Ulcerative colitis	Inverse variance weighted	15	0.0218225	0.0230368	0.343492	1.02206	0.97694	1.06927	11.3014	0.662211	-0.00566403	0.660826
CD39+ resting CD4 regulatory T cell Absolute Count || id:ebi-a-GCST90001483	Ulcerative colitis	MR Egger	15	0.0356472	0.0384542	0.370815	1.03629	0.961056	1.11741	11.0998	0.602455	NA	NA
CD39+ resting CD4 regulatory T cell Absolute Count || id:ebi-a-GCST90001483	Ulcerative colitis	Weighted median	15	0.0436956	0.0281549	0.120669	1.04466	0.988578	1.10393	NA	NA	NA	NA
CD39+ resting CD4 regulatory T cell %resting CD4 regulatory T cell || id:ebi-a-GCST90001484	Ulcerative colitis	Inverse variance weighted	17	0.00873765	0.0339302	0.796779	1.00878	0.943871	1.07814	8.86159	0.919004	0.0264659	0.12404
CD39+ resting CD4 regulatory T cell %resting CD4 regulatory T cell || id:ebi-a-GCST90001484	Ulcerative colitis	MR Egger	17	-0.105864	0.0780896	0.195264	0.899547	0.771885	1.04832	6.20659	0.976065	NA	NA
CD39+ resting CD4 regulatory T cell %resting CD4 regulatory T cell || id:ebi-a-GCST90001484	Ulcerative colitis	Weighted median	17	-0.0237841	0.0462183	0.60683	0.976497	0.891926	1.06909	NA	NA	NA	NA
CD39+ resting CD4 regulatory T cell %CD4 regulatory T cell || id:ebi-a-GCST90001485	Ulcerative colitis	Inverse variance weighted	19	0.0233773	0.0216642	0.280553	1.02365	0.981096	1.06805	13.2057	0.779213	-0.00568913	0.588415
CD39+ resting CD4 regulatory T cell %CD4 regulatory T cell || id:ebi-a-GCST90001485	Ulcerative colitis	MR Egger	19	0.0379892	0.0342215	0.282413	1.03872	0.971334	1.11078	12.9014	0.742759	NA	NA
CD39+ resting CD4 regulatory T cell %CD4 regulatory T cell || id:ebi-a-GCST90001485	Ulcerative colitis	Weighted median	19	0.0390106	0.0258022	0.130556	1.03978	0.988505	1.09372	NA	NA	NA	NA
Activated CD4 regulatory T cell Absolute Count || id:ebi-a-GCST90001486	Ulcerative colitis	Inverse variance weighted	7	0.0155468	0.0775307	0.841071	1.01567	0.872482	1.18235	1.5951	0.952929	0.0135865	0.820981
Activated CD4 regulatory T cell Absolute Count || id:ebi-a-GCST90001486	Ulcerative colitis	MR Egger	7	-0.0791906	0.404765	0.85259	0.923864	0.417893	2.04245	1.53823	0.908616	NA	NA
Activated CD4 regulatory T cell Absolute Count || id:ebi-a-GCST90001486	Ulcerative colitis	Weighted median	7	0.036599	0.0954722	0.701462	1.03728	0.860255	1.25073	NA	NA	NA	NA
Activated CD4 regulatory T cell %CD4 regulatory T cell || id:ebi-a-GCST90001487	Ulcerative colitis	Inverse variance weighted	17	-0.00285878	0.0578953	0.960618	0.997145	0.890178	1.11697	23.5743	0.0992232	-0.0226747	0.505476
Activated CD4 regulatory T cell %CD4 regulatory T cell || id:ebi-a-GCST90001487	Ulcerative colitis	MR Egger	17	0.141835	0.220105	0.529049	1.15239	0.748585	1.77401	22.8648	0.0870535	NA	NA
Activated CD4 regulatory T cell %CD4 regulatory T cell || id:ebi-a-GCST90001487	Ulcerative colitis	Weighted median	17	-0.020147	0.0646729	0.755405	0.980055	0.863375	1.1125	NA	NA	NA	NA
Activated CD4 regulatory T cell %CD4+ T cell || id:ebi-a-GCST90001488	Ulcerative colitis	Inverse variance weighted	10	-0.0738475	0.0769321	0.337103	0.928813	0.798808	1.07998	12.8557	0.169245	0.00106052	0.986124
Activated CD4 regulatory T cell %CD4+ T cell || id:ebi-a-GCST90001488	Ulcerative colitis	MR Egger	10	-0.0814097	0.429278	0.854312	0.921816	0.397407	2.13822	12.8552	0.11693	NA	NA
Activated CD4 regulatory T cell %CD4+ T cell || id:ebi-a-GCST90001488	Ulcerative colitis	Weighted median	10	-0.0445637	0.0921617	0.628714	0.956415	0.798356	1.14577	NA	NA	NA	NA
CD39+ activated CD4 regulatory T cell Absolute Count || id:ebi-a-GCST90001489	Ulcerative colitis	Inverse variance weighted	24	0.0515827	0.0303793	0.0895162	1.05294	0.992071	1.11754	22.3024	0.502061	0.0412682	0.0221269
CD39+ activated CD4 regulatory T cell Absolute Count || id:ebi-a-GCST90001489	Ulcerative colitis	MR Egger	24	-0.135546	0.0818548	0.111931	0.873239	0.743801	1.0252	16.2413	0.803733	NA	NA
CD39+ activated CD4 regulatory T cell Absolute Count || id:ebi-a-GCST90001489	Ulcerative colitis	Weighted median	24	0.0279163	0.0434703	0.520748	1.02831	0.944324	1.11976	NA	NA	NA	NA
CD39+ activated CD4 regulatory T cell %activated CD4 regulatory T cell || id:ebi-a-GCST90001490	Ulcerative colitis	Inverse variance weighted	3	-0.0488922	0.127079	0.700432	0.952284	0.742325	1.22163	2.69908	0.259359	-0.0769891	0.580521
CD39+ activated CD4 regulatory T cell %activated CD4 regulatory T cell || id:ebi-a-GCST90001490	Ulcerative colitis	MR Egger	3	0.383743	0.57648	0.626107	1.46777	0.474185	4.54326	1.6873	0.193958	NA	NA
CD39+ activated CD4 regulatory T cell %activated CD4 regulatory T cell || id:ebi-a-GCST90001490	Ulcerative colitis	Weighted median	3	-0.113303	0.125793	0.36774	0.89288	0.697776	1.14254	NA	NA	NA	NA
CD39+ activated CD4 regulatory T cell %CD4 regulatory T cell || id:ebi-a-GCST90001491	Ulcerative colitis	Inverse variance weighted	14	0.0209627	0.0370251	0.571274	1.02118	0.949703	1.09805	7.34912	0.883275	0.0372088	0.11823
CD39+ activated CD4 regulatory T cell %CD4 regulatory T cell || id:ebi-a-GCST90001491	Ulcerative colitis	MR Egger	14	-0.136241	0.100488	0.200131	0.872632	0.716629	1.0626	4.51733	0.972193	NA	NA
CD39+ activated CD4 regulatory T cell %CD4 regulatory T cell || id:ebi-a-GCST90001491	Ulcerative colitis	Weighted median	14	0.00837705	0.04874	0.863538	1.00841	0.916536	1.1095	NA	NA	NA	NA
Secreting CD4 regulatory T cell Absolute Count || id:ebi-a-GCST90001492	Ulcerative colitis	Inverse variance weighted	8	0.0736603	0.111857	0.510203	1.07644	0.864521	1.34031	26.3961	0.000427822	0.0747639	0.147584
Secreting CD4 regulatory T cell Absolute Count || id:ebi-a-GCST90001492	Ulcerative colitis	MR Egger	8	-0.317788	0.255875	0.260592	0.727757	0.440739	1.20169	18.0752	0.00604707	NA	NA
Secreting CD4 regulatory T cell Absolute Count || id:ebi-a-GCST90001492	Ulcerative colitis	Weighted median	8	0.0998041	0.091659	0.276214	1.10495	0.923257	1.32241	NA	NA	NA	NA
Secreting CD4 regulatory T cell %CD4 regulatory T cell || id:ebi-a-GCST90001493	Ulcerative colitis	Inverse variance weighted	16	-0.0286736	0.0414578	0.489167	0.971734	0.895896	1.05399	15.2794	0.431483	-0.0120914	0.592514
Secreting CD4 regulatory T cell %CD4 regulatory T cell || id:ebi-a-GCST90001493	Ulcerative colitis	MR Egger	16	0.032876	0.12013	0.788334	1.03342	0.816623	1.30778	14.9589	0.380971	NA	NA
Secreting CD4 regulatory T cell %CD4 regulatory T cell || id:ebi-a-GCST90001493	Ulcerative colitis	Weighted median	16	-0.0865464	0.0550981	0.116237	0.917093	0.823214	1.02168	NA	NA	NA	NA
Secreting CD4 regulatory T cell %CD4+ T cell || id:ebi-a-GCST90001494	Ulcerative colitis	Inverse variance weighted	16	0.0835705	0.0637795	0.190093	1.08716	0.959409	1.23193	33.8982	0.00351925	-0.0623792	0.0873981
Secreting CD4 regulatory T cell %CD4+ T cell || id:ebi-a-GCST90001494	Ulcerative colitis	MR Egger	16	0.453178	0.209658	0.0484659	1.5733	1.04315	2.37289	27.3095	0.0175448	NA	NA
Secreting CD4 regulatory T cell %CD4+ T cell || id:ebi-a-GCST90001494	Ulcerative colitis	Weighted median	16	0.0296651	0.0630833	0.638175	1.03011	0.910303	1.16568	NA	NA	NA	NA
CD39+ secreting CD4 regulatory T cell Absolute Count || id:ebi-a-GCST90001495	Ulcerative colitis	Inverse variance weighted	19	0.0299107	0.0314568	0.341681	1.03036	0.968754	1.09589	14.9762	0.663604	0.0278247	0.200237
CD39+ secreting CD4 regulatory T cell Absolute Count || id:ebi-a-GCST90001495	Ulcerative colitis	MR Egger	19	-0.0829855	0.090368	0.371304	0.920364	0.770969	1.09871	13.2002	0.722683	NA	NA
CD39+ secreting CD4 regulatory T cell Absolute Count || id:ebi-a-GCST90001495	Ulcerative colitis	Weighted median	19	0.0177088	0.0422727	0.675276	1.01787	0.936931	1.10579	NA	NA	NA	NA
CD39+ secreting CD4 regulatory T cell %secreting CD4 regulatory T cell || id:ebi-a-GCST90001496	Ulcerative colitis	Inverse variance weighted	13	-0.0229966	0.0391222	0.556656	0.977266	0.90513	1.05515	13.8778	0.308581	0.0289305	0.125096
CD39+ secreting CD4 regulatory T cell %secreting CD4 regulatory T cell || id:ebi-a-GCST90001496	Ulcerative colitis	MR Egger	13	-0.135179	0.0768213	0.106209	0.873559	0.751451	1.01551	11.0974	0.435143	NA	NA
CD39+ secreting CD4 regulatory T cell %secreting CD4 regulatory T cell || id:ebi-a-GCST90001496	Ulcerative colitis	Weighted median	13	-0.0260787	0.0485891	0.591462	0.974258	0.885756	1.0716	NA	NA	NA	NA
CD39+ secreting CD4 regulatory T cell %CD4 regulatory T cell || id:ebi-a-GCST90001497	Ulcerative colitis	Inverse variance weighted	12	-0.0225127	0.0416121	0.588498	0.977739	0.90116	1.06083	13.3191	0.272983	0.00603363	0.81447
CD39+ secreting CD4 regulatory T cell %CD4 regulatory T cell || id:ebi-a-GCST90001497	Ulcerative colitis	MR Egger	12	-0.0444972	0.101091	0.669176	0.956478	0.784558	1.16607	13.2422	0.210443	NA	NA
CD39+ secreting CD4 regulatory T cell %CD4 regulatory T cell || id:ebi-a-GCST90001497	Ulcerative colitis	Weighted median	12	-0.0273155	0.049297	0.57951	0.973054	0.883435	1.07176	NA	NA	NA	NA
Activated & resting CD4 regulatory T cell Absolute Count || id:ebi-a-GCST90001498	Ulcerative colitis	Inverse variance weighted	11	0.00547717	0.0761089	0.94263	1.00549	0.866151	1.16725	17.3111	0.067757	-0.0357807	0.441261
Activated & resting CD4 regulatory T cell Absolute Count || id:ebi-a-GCST90001498	Ulcerative colitis	MR Egger	11	0.233778	0.293808	0.446693	1.26336	0.710287	2.24711	16.1469	0.0638768	NA	NA
Activated & resting CD4 regulatory T cell Absolute Count || id:ebi-a-GCST90001498	Ulcerative colitis	Weighted median	11	-0.0039352	0.0821698	0.961803	0.996073	0.847904	1.17013	NA	NA	NA	NA
Activated & resting CD4 regulatory T cell %CD4 regulatory T cell || id:ebi-a-GCST90001499	Ulcerative colitis	Inverse variance weighted	15	0.0216267	0.0422247	0.608524	1.02186	0.940697	1.11003	14.4519	0.416615	0.0107137	0.638949
Activated & resting CD4 regulatory T cell %CD4 regulatory T cell || id:ebi-a-GCST90001499	Ulcerative colitis	MR Egger	15	-0.0330258	0.121782	0.790504	0.967514	0.762069	1.22834	14.1999	0.359922	NA	NA
Activated & resting CD4 regulatory T cell %CD4 regulatory T cell || id:ebi-a-GCST90001499	Ulcerative colitis	Weighted median	15	0.0851702	0.0601063	0.156485	1.0889	0.967889	1.22505	NA	NA	NA	NA
Activated & resting CD4 regulatory T cell %CD4+ T cell || id:ebi-a-GCST90001500	Ulcerative colitis	Inverse variance weighted	15	-0.00519538	0.0480328	0.913866	0.994818	0.905435	1.09302	15.0386	0.375518	-0.0279071	0.383172
Activated & resting CD4 regulatory T cell %CD4+ T cell || id:ebi-a-GCST90001500	Ulcerative colitis	MR Egger	15	0.165537	0.195245	0.411863	1.18003	0.804815	1.73017	14.1518	0.363239	NA	NA
Activated & resting CD4 regulatory T cell %CD4+ T cell || id:ebi-a-GCST90001500	Ulcerative colitis	Weighted median	15	0.0344215	0.0663391	0.60385	1.03502	0.908825	1.17874	NA	NA	NA	NA
Activated & secreting CD4 regulatory T cell Absolute Count || id:ebi-a-GCST90001501	Ulcerative colitis	Inverse variance weighted	8	-0.0262045	0.100283	0.793856	0.974136	0.800308	1.18572	20.7119	0.00422079	0.0521099	0.342965
Activated & secreting CD4 regulatory T cell Absolute Count || id:ebi-a-GCST90001501	Ulcerative colitis	MR Egger	8	-0.286241	0.271618	0.332534	0.751081	0.441044	1.27907	17.6027	0.00730562	NA	NA
Activated & secreting CD4 regulatory T cell Absolute Count || id:ebi-a-GCST90001501	Ulcerative colitis	Weighted median	8	-0.0158346	0.0854022	0.852906	0.98429	0.832583	1.16364	NA	NA	NA	NA
Activated & secreting CD4 regulatory T cell %CD4 regulatory T cell || id:ebi-a-GCST90001502	Ulcerative colitis	Inverse variance weighted	14	-0.0427976	0.0479047	0.371648	0.958105	0.87224	1.05242	15.5246	0.275754	0.0458048	0.0863598
Activated & secreting CD4 regulatory T cell %CD4 regulatory T cell || id:ebi-a-GCST90001502	Ulcerative colitis	MR Egger	14	-0.261322	0.124942	0.0584149	0.770033	0.602777	0.983699	12.0272	0.443499	NA	NA
Activated & secreting CD4 regulatory T cell %CD4 regulatory T cell || id:ebi-a-GCST90001502	Ulcerative colitis	Weighted median	14	-0.0862973	0.0626026	0.168051	0.917321	0.811397	1.03707	NA	NA	NA	NA
Activated & secreting CD4 regulatory T cell %CD4+ T cell || id:ebi-a-GCST90001503	Ulcerative colitis	Inverse variance weighted	15	-0.0211074	0.0549628	0.700956	0.979114	0.87912	1.09048	22.3351	0.0719862	0.0392224	0.139969
Activated & secreting CD4 regulatory T cell %CD4+ T cell || id:ebi-a-GCST90001503	Ulcerative colitis	MR Egger	15	-0.239744	0.148587	0.130637	0.786829	0.588031	1.05283	18.7677	0.130486	NA	NA
Activated & secreting CD4 regulatory T cell %CD4+ T cell || id:ebi-a-GCST90001503	Ulcerative colitis	Weighted median	15	-0.0611432	0.0671237	0.362346	0.940689	0.824725	1.07296	NA	NA	NA	NA
CD25++ CD4+ T cell Absolute Count || id:ebi-a-GCST90001504	Ulcerative colitis	Inverse variance weighted	10	-0.00541764	0.0643591	0.932915	0.994597	0.876725	1.12832	14.0105	0.121951	0.0532318	0.114951
CD25++ CD4+ T cell Absolute Count || id:ebi-a-GCST90001504	Ulcerative colitis	MR Egger	10	-0.212062	0.130398	0.142545	0.808914	0.626478	1.04448	10.0727	0.259961	NA	NA
CD25++ CD4+ T cell Absolute Count || id:ebi-a-GCST90001504	Ulcerative colitis	Weighted median	10	-0.101266	0.0727087	0.163691	0.903693	0.783664	1.04211	NA	NA	NA	NA
CD25++ CD4+ T cell %CD4+ T cell || id:ebi-a-GCST90001505	Ulcerative colitis	Inverse variance weighted	16	-0.0790127	0.0415795	0.0573968	0.924028	0.851711	1.00249	9.48484	0.850835	0.0166752	0.341983
CD25++ CD4+ T cell %CD4+ T cell || id:ebi-a-GCST90001505	Ulcerative colitis	MR Egger	16	-0.146526	0.0802476	0.0892624	0.863704	0.738	1.01082	8.51728	0.860677	NA	NA
CD25++ CD4+ T cell %CD4+ T cell || id:ebi-a-GCST90001505	Ulcerative colitis	Weighted median	16	-0.112013	0.0562707	0.0465247	0.894033	0.800672	0.99828	NA	NA	NA	NA
CD25++ CD4+ T cell %T cell || id:ebi-a-GCST90001506	Ulcerative colitis	Inverse variance weighted	13	0.04541	0.0619571	0.463603	1.04646	0.926792	1.18157	25.2377	0.0137356	0.0503872	0.0560059
CD25++ CD4+ T cell %T cell || id:ebi-a-GCST90001506	Ulcerative colitis	MR Egger	13	-0.17821	0.11799	0.159125	0.836767	0.664002	1.05448	17.8394	0.0853833	NA	NA
CD25++ CD4+ T cell %T cell || id:ebi-a-GCST90001506	Ulcerative colitis	Weighted median	13	-0.0652874	0.0642948	0.309898	0.936798	0.82588	1.06261	NA	NA	NA	NA
CD25++ CD45RA+ CD4 not regulatory T cell Absolute Count || id:ebi-a-GCST90001507	Ulcerative colitis	Inverse variance weighted	15	0.0274112	0.0469844	0.559618	1.02779	0.937369	1.12693	16.7875	0.267678	-0.00123288	0.973182
CD25++ CD45RA+ CD4 not regulatory T cell Absolute Count || id:ebi-a-GCST90001507	Ulcerative colitis	MR Egger	15	0.0333704	0.180596	0.856254	1.03393	0.725715	1.47305	16.786	0.209273	NA	NA
CD25++ CD45RA+ CD4 not regulatory T cell Absolute Count || id:ebi-a-GCST90001507	Ulcerative colitis	Weighted median	15	0.0731706	0.0635257	0.249392	1.07591	0.949956	1.21857	NA	NA	NA	NA
CD25++ CD45RA+ CD4 not regulatory T cell %CD4+ T cell || id:ebi-a-GCST90001508	Ulcerative colitis	Inverse variance weighted	17	0.0562096	0.0481103	0.242666	1.05782	0.96263	1.16242	22.5468	0.126396	-0.0165161	0.591647
CD25++ CD45RA+ CD4 not regulatory T cell %CD4+ T cell || id:ebi-a-GCST90001508	Ulcerative colitis	MR Egger	17	0.14744	0.173549	0.408927	1.15886	0.824716	1.6284	22.104	0.105105	NA	NA
CD25++ CD45RA+ CD4 not regulatory T cell %CD4+ T cell || id:ebi-a-GCST90001508	Ulcerative colitis	Weighted median	17	0.0413453	0.0568667	0.467192	1.04221	0.932288	1.1651	NA	NA	NA	NA
CD25++ CD45RA+ CD4 not regulatory T cell %T cell || id:ebi-a-GCST90001509	Ulcerative colitis	Inverse variance weighted	12	0.101547	0.0477509	0.0334536	1.10688	1.00799	1.21548	9.79153	0.549231	-0.00603902	0.852497
CD25++ CD45RA+ CD4 not regulatory T cell %T cell || id:ebi-a-GCST90001509	Ulcerative colitis	MR Egger	12	0.132723	0.170229	0.45364	1.14193	0.817973	1.5942	9.75512	0.462234	NA	NA
CD25++ CD45RA+ CD4 not regulatory T cell %T cell || id:ebi-a-GCST90001509	Ulcerative colitis	Weighted median	12	0.104661	0.0626427	0.0947704	1.11033	0.982044	1.25538	NA	NA	NA	NA
CD25++ CD45RA- CD4 not regulatory T cell Absolute Count || id:ebi-a-GCST90001510	Ulcerative colitis	Inverse variance weighted	7	-0.100265	0.0498385	0.0442402	0.904597	0.820412	0.997421	1.1548	0.979058	0.00633982	0.809597
CD25++ CD45RA- CD4 not regulatory T cell Absolute Count || id:ebi-a-GCST90001510	Ulcerative colitis	MR Egger	7	-0.120773	0.0948774	0.259014	0.886235	0.735847	1.06736	1.09028	0.954961	NA	NA
CD25++ CD45RA- CD4 not regulatory T cell Absolute Count || id:ebi-a-GCST90001510	Ulcerative colitis	Weighted median	7	-0.0946174	0.0595875	0.112315	0.909721	0.809443	1.02242	NA	NA	NA	NA
CD25++ CD45RA- CD4 not regulatory T cell %CD4+ T cell || id:ebi-a-GCST90001511	Ulcerative colitis	Inverse variance weighted	16	-0.0875167	0.0444583	0.0490089	0.916204	0.839747	0.999622	17.5105	0.289274	0.0024226	0.906247
CD25++ CD45RA- CD4 not regulatory T cell %CD4+ T cell || id:ebi-a-GCST90001511	Ulcerative colitis	MR Egger	16	-0.0961602	0.0854998	0.279637	0.908318	0.768173	1.07403	17.4925	0.23088	NA	NA
CD25++ CD45RA- CD4 not regulatory T cell %CD4+ T cell || id:ebi-a-GCST90001511	Ulcerative colitis	Weighted median	16	-0.0923862	0.0551572	0.0939418	0.911753	0.818326	1.01585	NA	NA	NA	NA
CD25++ CD45RA- CD4 not regulatory T cell %T cell || id:ebi-a-GCST90001512	Ulcerative colitis	Inverse variance weighted	18	0.00396167	0.0452109	0.930174	1.00397	0.918832	1.097	23.5679	0.131658	0.0535493	0.00550477
CD25++ CD45RA- CD4 not regulatory T cell %T cell || id:ebi-a-GCST90001512	Ulcerative colitis	MR Egger	18	-0.220563	0.0798633	0.0138942	0.802067	0.685851	0.937976	13.2878	0.651609	NA	NA
CD25++ CD45RA- CD4 not regulatory T cell %T cell || id:ebi-a-GCST90001512	Ulcerative colitis	Weighted median	18	-0.0415107	0.0553981	0.453667	0.959339	0.86063	1.06937	NA	NA	NA	NA
CD4 regulatory T cell Absolute Count || id:ebi-a-GCST90001513	Ulcerative colitis	Inverse variance weighted	14	0.0399462	0.0785339	0.610999	1.04075	0.892275	1.21394	33.7508	0.001313	0.0983234	0.0488088
CD4 regulatory T cell Absolute Count || id:ebi-a-GCST90001513	Ulcerative colitis	MR Egger	14	-0.491413	0.252028	0.0749493	0.611761	0.373294	1.00257	24.099	0.0197192	NA	NA
CD4 regulatory T cell Absolute Count || id:ebi-a-GCST90001513	Ulcerative colitis	Weighted median	14	0.0125096	0.0775772	0.871893	1.01259	0.869757	1.17888	NA	NA	NA	NA
Hematopoietic Stem Cell Absolute Count || id:ebi-a-GCST90001514	Ulcerative colitis	Inverse variance weighted	13	0.00310246	0.0410545	0.939762	1.00311	0.925553	1.08716	10.2416	0.594772	-0.0306814	0.265111
Hematopoietic Stem Cell Absolute Count || id:ebi-a-GCST90001514	Ulcerative colitis	MR Egger	13	0.144673	0.127366	0.280148	1.15566	0.900357	1.48336	8.86289	0.634547	NA	NA
Hematopoietic Stem Cell Absolute Count || id:ebi-a-GCST90001514	Ulcerative colitis	Weighted median	13	0.0267188	0.0552791	0.628852	1.02708	0.921615	1.14461	NA	NA	NA	NA
Immature Myeloid-Derived Suppressor Cells Absolute Count || id:ebi-a-GCST90001515	Ulcerative colitis	Inverse variance weighted	15	-0.0348372	0.0374806	0.352644	0.965763	0.897359	1.03938	21.3136	0.0938615	-0.00125632	0.960238
Immature Myeloid-Derived Suppressor Cells Absolute Count || id:ebi-a-GCST90001515	Ulcerative colitis	MR Egger	15	-0.0298672	0.105238	0.781028	0.970574	0.789675	1.19291	21.3094	0.0670305	NA	NA
Immature Myeloid-Derived Suppressor Cells Absolute Count || id:ebi-a-GCST90001515	Ulcerative colitis	Weighted median	15	0.0456881	0.0468034	0.328979	1.04675	0.954998	1.14731	NA	NA	NA	NA
Immature Myeloid-Derived Suppressor Cells %CD33dim HLA DR- CD66b- || id:ebi-a-GCST90001516	Ulcerative colitis	Inverse variance weighted	13	-0.0431052	0.0480918	0.370087	0.957811	0.871652	1.05249	23.9483	0.0206727	-0.0220303	0.537697
Immature Myeloid-Derived Suppressor Cells %CD33dim HLA DR- CD66b- || id:ebi-a-GCST90001516	Ulcerative colitis	MR Egger	13	0.0447665	0.146677	0.765908	1.04578	0.78449	1.39411	23.0986	0.0171178	NA	NA
Immature Myeloid-Derived Suppressor Cells %CD33dim HLA DR- CD66b- || id:ebi-a-GCST90001516	Ulcerative colitis	Weighted median	13	-0.0526943	0.0512095	0.303482	0.94867	0.858074	1.04883	NA	NA	NA	NA
CD33+ HLA DR+ Absolute Count || id:ebi-a-GCST90001517	Ulcerative colitis	Inverse variance weighted	17	0.0174143	0.0330285	0.59802	1.01757	0.953781	1.08562	16.403	0.425206	-0.0291001	0.22251
CD33+ HLA DR+ Absolute Count || id:ebi-a-GCST90001517	Ulcerative colitis	MR Egger	17	0.152297	0.110891	0.18981	1.16451	0.937022	1.44722	14.7833	0.467136	NA	NA
CD33+ HLA DR+ Absolute Count || id:ebi-a-GCST90001517	Ulcerative colitis	Weighted median	17	0.0491234	0.0489175	0.315278	1.05035	0.954321	1.15604	NA	NA	NA	NA
CD33+ HLA DR+ CD14- Absolute Count || id:ebi-a-GCST90001518	Ulcerative colitis	Inverse variance weighted	14	0.0483184	0.0341963	0.157663	1.0495	0.981468	1.12226	9.75185	0.71409	-0.0300435	0.200456
CD33+ HLA DR+ CD14- Absolute Count || id:ebi-a-GCST90001518	Ulcerative colitis	MR Egger	14	0.181017	0.103749	0.106557	1.19844	0.977917	1.46868	7.91652	0.79162	NA	NA
CD33+ HLA DR+ CD14- Absolute Count || id:ebi-a-GCST90001518	Ulcerative colitis	Weighted median	14	0.067944	0.0467316	0.145968	1.07031	0.976628	1.17297	NA	NA	NA	NA
CD33+ HLA DR+ CD14- %CD33+ HLA DR+ || id:ebi-a-GCST90001519	Ulcerative colitis	Inverse variance weighted	14	-0.0231788	0.0500463	0.643259	0.977088	0.885795	1.07779	25.3	0.0210742	-0.0254663	0.569472
CD33+ HLA DR+ CD14- %CD33+ HLA DR+ || id:ebi-a-GCST90001519	Ulcerative colitis	MR Egger	14	0.0849366	0.191858	0.665854	1.08865	0.747437	1.58563	24.5988	0.0168425	NA	NA
CD33+ HLA DR+ CD14- %CD33+ HLA DR+ || id:ebi-a-GCST90001519	Ulcerative colitis	Weighted median	14	-0.0386097	0.0560854	0.491196	0.962126	0.861968	1.07392	NA	NA	NA	NA
CD33+ HLA DR+ CD14dim Absolute Count || id:ebi-a-GCST90001520	Ulcerative colitis	Inverse variance weighted	16	0.040649	0.0355598	0.25299	1.04149	0.97137	1.11666	15.16	0.439956	-0.00724718	0.805699
CD33+ HLA DR+ CD14dim Absolute Count || id:ebi-a-GCST90001520	Ulcerative colitis	MR Egger	16	0.071689	0.129152	0.587604	1.07432	0.834061	1.38379	15.0922	0.371879	NA	NA
CD33+ HLA DR+ CD14dim Absolute Count || id:ebi-a-GCST90001520	Ulcerative colitis	Weighted median	16	0.0586687	0.0487437	0.228738	1.06042	0.963803	1.16673	NA	NA	NA	NA
CD33+ HLA DR+ CD14dim %CD33+ HLA DR+ || id:ebi-a-GCST90001521	Ulcerative colitis	Inverse variance weighted	17	0.0210769	0.0443387	0.63453	1.0213	0.936293	1.11403	27.0115	0.0413556	-0.0257078	0.479735
CD33+ HLA DR+ CD14dim %CD33+ HLA DR+ || id:ebi-a-GCST90001521	Ulcerative colitis	MR Egger	17	0.156744	0.192517	0.428278	1.1697	0.802046	1.70587	26.0975	0.0370101	NA	NA
CD33+ HLA DR+ CD14dim %CD33+ HLA DR+ || id:ebi-a-GCST90001521	Ulcerative colitis	Weighted median	17	0.028581	0.0475894	0.548123	1.02899	0.937354	1.12959	NA	NA	NA	NA
CD33- HLA DR- Absolute Count || id:ebi-a-GCST90001522	Ulcerative colitis	Inverse variance weighted	14	-0.00166341	0.0368411	0.963987	0.998338	0.928791	1.07309	15.4206	0.281835	-0.0391793	0.209478
CD33- HLA DR- Absolute Count || id:ebi-a-GCST90001522	Ulcerative colitis	MR Egger	14	0.140047	0.1127	0.237728	1.15033	0.922338	1.43468	13.4495	0.337232	NA	NA
CD33- HLA DR- Absolute Count || id:ebi-a-GCST90001522	Ulcerative colitis	Weighted median	14	-0.0260437	0.0496204	0.599681	0.974292	0.883999	1.07381	NA	NA	NA	NA
CD33- HLA DR+ Absolute Count || id:ebi-a-GCST90001523	Ulcerative colitis	Inverse variance weighted	14	-0.0578399	0.0517442	0.263651	0.943801	0.852776	1.04454	24.8541	0.0241239	-0.056146	0.259487
CD33- HLA DR+ Absolute Count || id:ebi-a-GCST90001523	Ulcerative colitis	MR Egger	14	0.207092	0.229564	0.384747	1.2301	0.784387	1.92907	22.2559	0.0347504	NA	NA
CD33- HLA DR+ Absolute Count || id:ebi-a-GCST90001523	Ulcerative colitis	Weighted median	14	-0.00697551	0.0582736	0.904719	0.993049	0.885864	1.1132	NA	NA	NA	NA
Granulocytic Myeloid-Derived Suppressor Cells Absolute Count || id:ebi-a-GCST90001524	Ulcerative colitis	Inverse variance weighted	15	0.0179646	0.0353628	0.611448	1.01813	0.949949	1.0912	12.1644	0.593104	0.00432948	0.85813
Granulocytic Myeloid-Derived Suppressor Cells Absolute Count || id:ebi-a-GCST90001524	Ulcerative colitis	MR Egger	15	-0.00130301	0.11143	0.990848	0.998698	0.802755	1.24247	12.1311	0.516922	NA	NA
Granulocytic Myeloid-Derived Suppressor Cells Absolute Count || id:ebi-a-GCST90001524	Ulcerative colitis	Weighted median	15	-0.0383306	0.0510855	0.45306	0.962395	0.8707	1.06375	NA	NA	NA	NA
CD33dim HLA DR+ CD11b+ Absolute Count || id:ebi-a-GCST90001525	Ulcerative colitis	Inverse variance weighted	16	-0.0710936	0.080056	0.374515	0.931375	0.796122	1.08961	85.3249	7.33e-12	0.0566773	0.393407
CD33dim HLA DR+ CD11b+ Absolute Count || id:ebi-a-GCST90001525	Ulcerative colitis	MR Egger	16	-0.332275	0.307372	0.297958	0.71729	0.392694	1.31019	80.8469	1.97e-11	NA	NA
CD33dim HLA DR+ CD11b+ Absolute Count || id:ebi-a-GCST90001525	Ulcerative colitis	Weighted median	16	0.0283335	0.0525589	0.589832	1.02874	0.928039	1.14037	NA	NA	NA	NA
CD33dim HLA DR+ CD11b+ %CD33dim HLA DR+ || id:ebi-a-GCST90001526	Ulcerative colitis	Inverse variance weighted	17	-0.157805	0.0466779	0.000722944	0.854016	0.779351	0.935835	57.8609	1.2e-06	0.0789584	0.00514741
CD33dim HLA DR+ CD11b+ %CD33dim HLA DR+ || id:ebi-a-GCST90001526	Ulcerative colitis	MR Egger	17	-0.399808	0.0826257	0.000216773	0.670449	0.570208	0.788312	33.7642	0.00367458	NA	NA
CD33dim HLA DR+ CD11b+ %CD33dim HLA DR+ || id:ebi-a-GCST90001526	Ulcerative colitis	Weighted median	17	-0.10197	0.0558596	0.067931	0.903057	0.809406	1.00754	NA	NA	NA	NA
CD33dim HLA DR+ CD11b- Absolute Count || id:ebi-a-GCST90001527	Ulcerative colitis	Inverse variance weighted	16	0.0445595	0.0843641	0.597374	1.04557	0.886216	1.23357	100.309	1.14e-14	-0.0250648	0.644118
CD33dim HLA DR+ CD11b- Absolute Count || id:ebi-a-GCST90001527	Ulcerative colitis	MR Egger	16	0.164739	0.268894	0.549929	1.17909	0.696078	1.99725	98.7371	8.28e-15	NA	NA
CD33dim HLA DR+ CD11b- Absolute Count || id:ebi-a-GCST90001527	Ulcerative colitis	Weighted median	16	-0.00758276	0.0531857	0.886629	0.992446	0.894199	1.10149	NA	NA	NA	NA
CD33dim HLA DR+ CD11b- %CD33dim HLA DR+ || id:ebi-a-GCST90001528	Ulcerative colitis	Inverse variance weighted	15	0.193221	0.0432253	7.82e-06	1.21315	1.1146	1.32041	39.7473	0.000279324	-0.0636859	0.0122504
CD33dim HLA DR+ CD11b- %CD33dim HLA DR+ || id:ebi-a-GCST90001528	Ulcerative colitis	MR Egger	15	0.386606	0.0751401	0.000188266	1.47198	1.2704	1.70554	24.0908	0.0303051	NA	NA
CD33dim HLA DR+ CD11b- %CD33dim HLA DR+ || id:ebi-a-GCST90001528	Ulcerative colitis	Weighted median	15	0.13147	0.0559705	0.0188281	1.1405	1.02201	1.27274	NA	NA	NA	NA
CD66b++ myeloid cell Absolute Count || id:ebi-a-GCST90001529	Ulcerative colitis	Inverse variance weighted	14	-0.0179982	0.0461116	0.696301	0.982163	0.897289	1.07506	18.9213	0.125563	-0.0292825	0.487273
CD66b++ myeloid cell Absolute Count || id:ebi-a-GCST90001529	Ulcerative colitis	MR Egger	14	0.120229	0.19851	0.556023	1.12776	0.764258	1.66414	18.1446	0.111369	NA	NA
CD66b++ myeloid cell Absolute Count || id:ebi-a-GCST90001529	Ulcerative colitis	Weighted median	14	-0.0347947	0.055036	0.527245	0.965804	0.867044	1.07581	NA	NA	NA	NA
Monocytic Myeloid-Derived Suppressor Cells Absolute Count || id:ebi-a-GCST90001530	Ulcerative colitis	Inverse variance weighted	14	-0.115556	0.0741053	0.118914	0.890871	0.770433	1.03014	100.426	1.37e-15	0.0584946	0.279976
Monocytic Myeloid-Derived Suppressor Cells Absolute Count || id:ebi-a-GCST90001530	Ulcerative colitis	MR Egger	14	-0.320164	0.195137	0.126788	0.72603	0.49528	1.06429	90.7451	3.54e-14	NA	NA
Monocytic Myeloid-Derived Suppressor Cells Absolute Count || id:ebi-a-GCST90001530	Ulcerative colitis	Weighted median	14	-0.00570834	0.0493264	0.90787	0.994308	0.902679	1.09524	NA	NA	NA	NA
CD33dim HLA DR- Absolute Count || id:ebi-a-GCST90001531	Ulcerative colitis	Inverse variance weighted	12	0.0355098	0.049928	0.476948	1.03615	0.939555	1.14267	24.6289	0.0103273	0.0235273	0.400367
CD33dim HLA DR- Absolute Count || id:ebi-a-GCST90001531	Ulcerative colitis	MR Egger	12	-0.0530117	0.112706	0.648193	0.948369	0.760396	1.18281	22.8649	0.0112565	NA	NA
CD33dim HLA DR- Absolute Count || id:ebi-a-GCST90001531	Ulcerative colitis	Weighted median	12	0.0738194	0.0467122	0.114037	1.07661	0.98242	1.17984	NA	NA	NA	NA
Basophil Absolute Count || id:ebi-a-GCST90001532	Ulcerative colitis	Inverse variance weighted	14	0.0677039	0.0452179	0.13432	1.07005	0.979294	1.16921	28.4158	0.00791468	0.0353484	0.139019
Basophil Absolute Count || id:ebi-a-GCST90001532	Ulcerative colitis	MR Egger	14	-0.0680032	0.095735	0.491076	0.934257	0.774418	1.12709	23.4983	0.0237815	NA	NA
Basophil Absolute Count || id:ebi-a-GCST90001532	Ulcerative colitis	Weighted median	14	0.0634516	0.0435411	0.145039	1.06551	0.978349	1.16043	NA	NA	NA	NA
Basophil %CD33dim HLA DR- CD66b- || id:ebi-a-GCST90001533	Ulcerative colitis	Inverse variance weighted	16	0.0632452	0.0365698	0.0837306	1.06529	0.991604	1.14445	25.1723	0.047677	-0.0223412	0.294481
Basophil %CD33dim HLA DR- CD66b- || id:ebi-a-GCST90001533	Ulcerative colitis	MR Egger	16	0.146264	0.084445	0.105226	1.1575	0.980936	1.36585	23.206	0.0569993	NA	NA
Basophil %CD33dim HLA DR- CD66b- || id:ebi-a-GCST90001533	Ulcerative colitis	Weighted median	16	0.0598804	0.0417214	0.151218	1.06171	0.978344	1.15218	NA	NA	NA	NA
CD45RA- CD4+ T cell Absolute Count || id:ebi-a-GCST90001534	Ulcerative colitis	Inverse variance weighted	11	0.0508077	0.0762481	0.50519	1.05212	0.90607	1.22171	23.9614	0.00770349	0.0142443	0.779477
CD45RA- CD4+ T cell Absolute Count || id:ebi-a-GCST90001534	Ulcerative colitis	MR Egger	11	-0.024603	0.273334	0.93025	0.975697	0.571017	1.66718	23.7418	0.00472874	NA	NA
CD45RA- CD4+ T cell Absolute Count || id:ebi-a-GCST90001534	Ulcerative colitis	Weighted median	11	-0.0533291	0.0808177	0.509338	0.948068	0.809182	1.11079	NA	NA	NA	NA
CD45RA- CD4+ T cell %CD4+ T cell || id:ebi-a-GCST90001535	Ulcerative colitis	Inverse variance weighted	18	-0.0094963	0.047818	0.842581	0.990549	0.901929	1.08788	20.9029	0.230664	0.00985676	0.718529
CD45RA- CD4+ T cell %CD4+ T cell || id:ebi-a-GCST90001535	Ulcerative colitis	MR Egger	18	-0.0723164	0.178132	0.690142	0.930237	0.656091	1.31893	20.7285	0.189183	NA	NA
CD45RA- CD4+ T cell %CD4+ T cell || id:ebi-a-GCST90001535	Ulcerative colitis	Weighted median	18	-0.0537304	0.0623426	0.388766	0.947688	0.838684	1.07086	NA	NA	NA	NA
CD45RA- CD4+ T cell %T cell || id:ebi-a-GCST90001536	Ulcerative colitis	Inverse variance weighted	13	-0.0194806	0.0625712	0.755546	0.980708	0.867517	1.10867	16.3297	0.176597	0.00843411	0.861836
CD45RA- CD4+ T cell %T cell || id:ebi-a-GCST90001536	Ulcerative colitis	MR Egger	13	-0.0749412	0.318064	0.818059	0.927798	0.497407	1.73059	16.2827	0.130955	NA	NA
CD45RA- CD4+ T cell %T cell || id:ebi-a-GCST90001536	Ulcerative colitis	Weighted median	13	-0.0900918	0.0792404	0.255562	0.913847	0.782389	1.06739	NA	NA	NA	NA
Central Memory CD4+ T cell Absolute Count || id:ebi-a-GCST90001537	Ulcerative colitis	Inverse variance weighted	17	0.00887535	0.07477	0.905511	1.00891	0.871383	1.16815	35.6837	0.00320066	0.0196264	0.67292
Central Memory CD4+ T cell Absolute Count || id:ebi-a-GCST90001537	Ulcerative colitis	MR Egger	17	-0.103987	0.273142	0.708758	0.901237	0.527638	1.53937	35.2481	0.00226665	NA	NA
Central Memory CD4+ T cell Absolute Count || id:ebi-a-GCST90001537	Ulcerative colitis	Weighted median	17	0.00823617	0.0832838	0.921223	1.00827	0.856415	1.18705	NA	NA	NA	NA
Central Memory CD4+ T cell %CD4+ T cell || id:ebi-a-GCST90001538	Ulcerative colitis	Inverse variance weighted	20	-0.0345143	0.0381356	0.365443	0.966075	0.896497	1.04105	16.8563	0.5996	-0.0256266	0.246585
Central Memory CD4+ T cell %CD4+ T cell || id:ebi-a-GCST90001538	Ulcerative colitis	MR Egger	20	0.10453	0.1222	0.403573	1.11019	0.873732	1.41064	15.422	0.63282	NA	NA
Central Memory CD4+ T cell %CD4+ T cell || id:ebi-a-GCST90001538	Ulcerative colitis	Weighted median	20	-0.0305373	0.0531669	0.56572	0.969924	0.873939	1.07645	NA	NA	NA	NA
Central Memory CD4+ T cell %T cell || id:ebi-a-GCST90001539	Ulcerative colitis	Inverse variance weighted	20	-0.047048	0.0493223	0.34014	0.954042	0.86613	1.05088	26.5153	0.116459	-0.0377817	0.226938
Central Memory CD4+ T cell %T cell || id:ebi-a-GCST90001539	Ulcerative colitis	MR Egger	20	0.198719	0.202374	0.339146	1.21984	0.820424	1.8137	24.3943	0.142531	NA	NA
Central Memory CD4+ T cell %T cell || id:ebi-a-GCST90001539	Ulcerative colitis	Weighted median	20	-0.0440616	0.0613007	0.472278	0.956895	0.848563	1.07906	NA	NA	NA	NA
Naive CD4+ T cell Absolute Count || id:ebi-a-GCST90001540	Ulcerative colitis	Inverse variance weighted	18	-0.138633	0.102631	0.176765	0.870548	0.71192	1.06452	93.846	1.21e-12	0.0301883	0.551936
Naive CD4+ T cell Absolute Count || id:ebi-a-GCST90001540	Ulcerative colitis	MR Egger	18	-0.299772	0.285058	0.308599	0.740987	0.423804	1.29556	91.729	1.2e-12	NA	NA
Naive CD4+ T cell Absolute Count || id:ebi-a-GCST90001540	Ulcerative colitis	Weighted median	18	-0.0134039	0.0794756	0.866069	0.986686	0.84436	1.153	NA	NA	NA	NA
Naive CD4+ T cell %CD4+ T cell || id:ebi-a-GCST90001541	Ulcerative colitis	Inverse variance weighted	23	0.0363592	0.0436971	0.405368	1.03703	0.951908	1.12976	25.6821	0.26558	0.00291633	0.890992
Naive CD4+ T cell %CD4+ T cell || id:ebi-a-GCST90001541	Ulcerative colitis	MR Egger	23	0.0178498	0.140718	0.900268	1.01801	0.772627	1.34133	25.6586	0.219767	NA	NA
Naive CD4+ T cell %CD4+ T cell || id:ebi-a-GCST90001541	Ulcerative colitis	Weighted median	23	0.053632	0.059676	0.368802	1.0551	0.938631	1.18601	NA	NA	NA	NA
Effector Memory CD4+ T cell Absolute Count || id:ebi-a-GCST90001542	Ulcerative colitis	Inverse variance weighted	11	0.0289511	0.0948633	0.760223	1.02937	0.85472	1.23972	25.9151	0.00385604	-0.05425	0.448518
Effector Memory CD4+ T cell Absolute Count || id:ebi-a-GCST90001542	Ulcerative colitis	MR Egger	11	0.262816	0.310572	0.419353	1.30059	0.70758	2.39058	24.2251	0.00395929	NA	NA
Effector Memory CD4+ T cell Absolute Count || id:ebi-a-GCST90001542	Ulcerative colitis	Weighted median	11	0.0400605	0.0819527	0.624966	1.04087	0.886418	1.22224	NA	NA	NA	NA
Effector Memory CD4+ T cell %CD4+ T cell || id:ebi-a-GCST90001543	Ulcerative colitis	Inverse variance weighted	17	-0.032857	0.0533568	0.538028	0.967677	0.87159	1.07436	19.6984	0.234114	0.00588603	0.837908
Effector Memory CD4+ T cell %CD4+ T cell || id:ebi-a-GCST90001543	Ulcerative colitis	MR Egger	17	-0.0665643	0.171028	0.702597	0.935603	0.669129	1.3082	19.6416	0.186115	NA	NA
Effector Memory CD4+ T cell %CD4+ T cell || id:ebi-a-GCST90001543	Ulcerative colitis	Weighted median	17	-0.0861698	0.073416	0.240507	0.917438	0.794482	1.05942	NA	NA	NA	NA
Effector Memory CD4+ T cell %T cell || id:ebi-a-GCST90001544	Ulcerative colitis	Inverse variance weighted	12	0.0279587	0.0545371	0.608194	1.02835	0.924101	1.14437	8.75441	0.64455	0.0148111	0.624372
Effector Memory CD4+ T cell %T cell || id:ebi-a-GCST90001544	Ulcerative colitis	MR Egger	12	-0.0535215	0.170257	0.75971	0.947886	0.678938	1.32337	8.49919	0.580197	NA	NA
Effector Memory CD4+ T cell %T cell || id:ebi-a-GCST90001544	Ulcerative colitis	Weighted median	12	-0.0310288	0.075061	0.679327	0.969448	0.836818	1.1231	NA	NA	NA	NA
Terminally Differentiated CD4+ T cell Absolute Count || id:ebi-a-GCST90001545	Ulcerative colitis	Inverse variance weighted	7	0.0184131	0.083361	0.825183	1.01858	0.865044	1.19938	11.76	0.0675424	0.0178478	0.79706
Terminally Differentiated CD4+ T cell Absolute Count || id:ebi-a-GCST90001545	Ulcerative colitis	MR Egger	7	-0.0699804	0.338279	0.844271	0.932412	0.480462	1.80949	11.5895	0.0408671	NA	NA
Terminally Differentiated CD4+ T cell Absolute Count || id:ebi-a-GCST90001545	Ulcerative colitis	Weighted median	7	-0.075634	0.0834746	0.364898	0.927155	0.787223	1.09196	NA	NA	NA	NA
Terminally Differentiated CD4+ T cell %CD4+ T cell || id:ebi-a-GCST90001546	Ulcerative colitis	Inverse variance weighted	13	0.0852947	0.0557434	0.125984	1.08904	0.976322	1.21477	13.8944	0.3075	-0.0215796	0.490451
Terminally Differentiated CD4+ T cell %CD4+ T cell || id:ebi-a-GCST90001546	Ulcerative colitis	MR Egger	13	0.230232	0.210984	0.298498	1.25889	0.83252	1.90363	13.28	0.27542	NA	NA
Terminally Differentiated CD4+ T cell %CD4+ T cell || id:ebi-a-GCST90001546	Ulcerative colitis	Weighted median	13	0.0430515	0.0779147	0.580574	1.04399	0.896138	1.21624	NA	NA	NA	NA
Terminally Differentiated CD4+ T cell %T cell || id:ebi-a-GCST90001547	Ulcerative colitis	Inverse variance weighted	16	0.141806	0.0524185	0.00682487	1.15235	1.03984	1.27704	13.3478	0.57545	-0.0356572	0.208
Terminally Differentiated CD4+ T cell %T cell || id:ebi-a-GCST90001547	Ulcerative colitis	MR Egger	16	0.386638	0.192739	0.0645746	1.47202	1.00891	2.14772	11.6053	0.637963	NA	NA
Terminally Differentiated CD4+ T cell %T cell || id:ebi-a-GCST90001547	Ulcerative colitis	Weighted median	16	0.125868	0.072656	0.0832055	1.13413	0.983598	1.30771	NA	NA	NA	NA
Central Memory CD8+ T cell Absolute Count || id:ebi-a-GCST90001548	Ulcerative colitis	Inverse variance weighted	20	0.0166603	0.0468295	0.722017	1.0168	0.927627	1.11454	17.2498	0.572948	0.0199543	0.444194
Central Memory CD8+ T cell Absolute Count || id:ebi-a-GCST90001548	Ulcerative colitis	MR Egger	20	-0.0904961	0.144756	0.539709	0.913478	0.687827	1.21316	16.6378	0.548127	NA	NA
Central Memory CD8+ T cell Absolute Count || id:ebi-a-GCST90001548	Ulcerative colitis	Weighted median	20	0.0272512	0.0621673	0.66113	1.02763	0.90974	1.16079	NA	NA	NA	NA
Central Memory CD8+ T cell %CD8+ T cell || id:ebi-a-GCST90001549	Ulcerative colitis	Inverse variance weighted	24	0.0443996	0.0409818	0.278632	1.0454	0.964713	1.13284	26.9396	0.258548	0.00950067	0.653106
Central Memory CD8+ T cell %CD8+ T cell || id:ebi-a-GCST90001549	Ulcerative colitis	MR Egger	24	-0.0106196	0.127748	0.934501	0.989437	0.770276	1.27095	26.6877	0.223328	NA	NA
Central Memory CD8+ T cell %CD8+ T cell || id:ebi-a-GCST90001549	Ulcerative colitis	Weighted median	24	0.0484024	0.0528284	0.359553	1.04959	0.946351	1.1641	NA	NA	NA	NA
Central Memory CD8+ T cell %T cell || id:ebi-a-GCST90001550	Ulcerative colitis	Inverse variance weighted	16	0.0513991	0.0504955	0.308728	1.05274	0.953542	1.16226	15.1181	0.442946	0.0132326	0.621037
Central Memory CD8+ T cell %T cell || id:ebi-a-GCST90001550	Ulcerative colitis	MR Egger	16	-0.0301422	0.169405	0.861327	0.970308	0.69616	1.35241	14.847	0.388691	NA	NA
Central Memory CD8+ T cell %T cell || id:ebi-a-GCST90001550	Ulcerative colitis	Weighted median	16	-0.00170166	0.0708397	0.980836	0.9983	0.868882	1.14699	NA	NA	NA	NA
Naive CD8+ T cell Absolute Count || id:ebi-a-GCST90001551	Ulcerative colitis	Inverse variance weighted	17	-0.302274	0.137522	0.0279491	0.739135	0.564498	0.967799	77.4295	4.82e-10	0.0800831	0.179777
Naive CD8+ T cell Absolute Count || id:ebi-a-GCST90001551	Ulcerative colitis	MR Egger	17	-0.915901	0.456065	0.0629728	0.400156	0.163689	0.978227	68.4008	8.59e-09	NA	NA
Naive CD8+ T cell Absolute Count || id:ebi-a-GCST90001551	Ulcerative colitis	Weighted median	17	-0.0989406	0.0952107	0.298723	0.905796	0.751598	1.09163	NA	NA	NA	NA
Naive CD8+ T cell %CD8+ T cell || id:ebi-a-GCST90001552	Ulcerative colitis	Inverse variance weighted	18	-0.0543257	0.0655147	0.406984	0.947124	0.832989	1.0769	22.305	0.173271	0.0270615	0.340443
Naive CD8+ T cell %CD8+ T cell || id:ebi-a-GCST90001552	Ulcerative colitis	MR Egger	18	-0.278947	0.237826	0.258001	0.75658	0.474693	1.20586	21.0357	0.177141	NA	NA
Naive CD8+ T cell %CD8+ T cell || id:ebi-a-GCST90001552	Ulcerative colitis	Weighted median	18	0.0142198	0.0875114	0.87092	1.01432	0.854445	1.20411	NA	NA	NA	NA
Naive CD8+ T cell %T cell || id:ebi-a-GCST90001553	Ulcerative colitis	Inverse variance weighted	19	0.0395451	0.0632613	0.531901	1.04034	0.91902	1.17767	13.2051	0.779246	0.0339601	0.277623
Naive CD8+ T cell %T cell || id:ebi-a-GCST90001553	Ulcerative colitis	MR Egger	19	-0.272738	0.285521	0.352849	0.761292	0.435021	1.33227	11.9471	0.803329	NA	NA
Naive CD8+ T cell %T cell || id:ebi-a-GCST90001553	Ulcerative colitis	Weighted median	19	0.0243308	0.088167	0.782577	1.02463	0.86202	1.21791	NA	NA	NA	NA
Effector Memory CD8+ T cell Absolute Count || id:ebi-a-GCST90001554	Ulcerative colitis	Inverse variance weighted	16	-0.00403432	0.0455372	0.929405	0.995974	0.910932	1.08896	9.33166	0.859548	-0.0144167	0.569195
Effector Memory CD8+ T cell Absolute Count || id:ebi-a-GCST90001554	Ulcerative colitis	MR Egger	16	0.0847686	0.158993	0.602285	1.08847	0.797034	1.48646	8.99182	0.831574	NA	NA
Effector Memory CD8+ T cell Absolute Count || id:ebi-a-GCST90001554	Ulcerative colitis	Weighted median	16	-0.0165858	0.0616897	0.788038	0.983551	0.871536	1.10996	NA	NA	NA	NA
Effector Memory CD8+ T cell %CD8+ T cell || id:ebi-a-GCST90001555	Ulcerative colitis	Inverse variance weighted	13	-0.0109148	0.0570556	0.848289	0.989145	0.88449	1.10618	14.0264	0.299023	0.0516934	0.0873712
Effector Memory CD8+ T cell %CD8+ T cell || id:ebi-a-GCST90001555	Ulcerative colitis	MR Egger	13	-0.336155	0.181191	0.0905345	0.714512	0.50093	1.01916	10.5057	0.485552	NA	NA
Effector Memory CD8+ T cell %CD8+ T cell || id:ebi-a-GCST90001555	Ulcerative colitis	Weighted median	13	0.0173587	0.0737557	0.813934	1.01751	0.880555	1.17577	NA	NA	NA	NA
Effector Memory CD8+ T cell %T cell || id:ebi-a-GCST90001556	Ulcerative colitis	Inverse variance weighted	7	-0.0319565	0.0627109	0.610342	0.968549	0.856527	1.09522	7.37094	0.2879	-0.0893068	0.0862394
Effector Memory CD8+ T cell %T cell || id:ebi-a-GCST90001556	Ulcerative colitis	MR Egger	7	0.411781	0.215732	0.114568	1.5095	0.989008	2.30393	2.82762	0.726541	NA	NA
Effector Memory CD8+ T cell %T cell || id:ebi-a-GCST90001556	Ulcerative colitis	Weighted median	7	0.0220669	0.0746047	0.767395	1.02231	0.88324	1.18328	NA	NA	NA	NA
Terminally Differentiated CD8+ T cell Absolute Count || id:ebi-a-GCST90001557	Ulcerative colitis	Inverse variance weighted	12	0.043349	0.0588222	0.461154	1.0443	0.930584	1.17192	11.9783	0.365274	-0.0069602	0.880935
Terminally Differentiated CD8+ T cell Absolute Count || id:ebi-a-GCST90001557	Ulcerative colitis	MR Egger	12	0.0778757	0.232992	0.745101	1.08099	0.684691	1.70666	11.9501	0.288409	NA	NA
Terminally Differentiated CD8+ T cell Absolute Count || id:ebi-a-GCST90001557	Ulcerative colitis	Weighted median	12	-0.00107723	0.0798235	0.989233	0.998923	0.85425	1.1681	NA	NA	NA	NA
Terminally Differentiated CD8+ T cell %CD8+ T cell || id:ebi-a-GCST90001558	Ulcerative colitis	Inverse variance weighted	14	-0.0613219	0.0732504	0.402505	0.94052	0.814735	1.08573	29.3276	0.00588006	0.0360924	0.529732
Terminally Differentiated CD8+ T cell %CD8+ T cell || id:ebi-a-GCST90001558	Ulcerative colitis	MR Egger	14	-0.245789	0.294741	0.420619	0.782087	0.438901	1.39362	28.3386	0.00493426	NA	NA
Terminally Differentiated CD8+ T cell %CD8+ T cell || id:ebi-a-GCST90001558	Ulcerative colitis	Weighted median	14	-0.0209747	0.0657172	0.749601	0.979244	0.860897	1.11386	NA	NA	NA	NA
Terminally Differentiated CD8+ T cell %T cell || id:ebi-a-GCST90001559	Ulcerative colitis	Inverse variance weighted	13	-0.018367	0.053131	0.729574	0.981801	0.884703	1.08956	13.432	0.338441	0.0515824	0.121651
Terminally Differentiated CD8+ T cell %T cell || id:ebi-a-GCST90001559	Ulcerative colitis	MR Egger	13	-0.31412	0.183346	0.114669	0.730431	0.509931	1.04628	10.6189	0.475724	NA	NA
Terminally Differentiated CD8+ T cell %T cell || id:ebi-a-GCST90001559	Ulcerative colitis	Weighted median	13	0.000310317	0.0674457	0.996329	1.00031	0.876443	1.14168	NA	NA	NA	NA
CD45RA+ CD8+ T cell Absolute Count || id:ebi-a-GCST90001560	Ulcerative colitis	Inverse variance weighted	14	0.0125693	0.0743579	0.865767	1.01265	0.875314	1.17153	22.2733	0.0512695	0.0222956	0.642497
CD45RA+ CD8+ T cell Absolute Count || id:ebi-a-GCST90001560	Ulcerative colitis	MR Egger	14	-0.137125	0.323578	0.679226	0.871861	0.462394	1.64393	21.8602	0.0391167	NA	NA
CD45RA+ CD8+ T cell Absolute Count || id:ebi-a-GCST90001560	Ulcerative colitis	Weighted median	14	0.0613354	0.0827488	0.458558	1.06326	0.904067	1.25047	NA	NA	NA	NA
CD45RA+ CD8+ T cell %CD8+ T cell || id:ebi-a-GCST90001561	Ulcerative colitis	Inverse variance weighted	8	0.0625877	0.0761735	0.411278	1.06459	0.916941	1.23601	11.3616	0.123605	-0.0517195	0.197239
CD45RA+ CD8+ T cell %CD8+ T cell || id:ebi-a-GCST90001561	Ulcerative colitis	MR Egger	8	0.363862	0.219506	0.148464	1.43888	0.935786	2.21243	8.41337	0.209355	NA	NA
CD45RA+ CD8+ T cell %CD8+ T cell || id:ebi-a-GCST90001561	Ulcerative colitis	Weighted median	8	0.0592072	0.0838215	0.479972	1.061	0.90025	1.25044	NA	NA	NA	NA
CD45RA+ CD8+ T cell %T cell || id:ebi-a-GCST90001562	Ulcerative colitis	Inverse variance weighted	13	-0.02395	0.0763421	0.753734	0.976335	0.840649	1.13392	18.0148	0.115242	-0.0727639	0.0435225
CD45RA+ CD8+ T cell %T cell || id:ebi-a-GCST90001562	Ulcerative colitis	MR Egger	13	0.463091	0.223475	0.0625327	1.58898	1.0254	2.46232	12.2329	0.346397	NA	NA
CD45RA+ CD8+ T cell %T cell || id:ebi-a-GCST90001562	Ulcerative colitis	Weighted median	13	0.0349917	0.0890521	0.694367	1.03561	0.869749	1.2331	NA	NA	NA	NA
Central Memory CD4-CD8- T cell Absolute Count || id:ebi-a-GCST90001563	Ulcerative colitis	Inverse variance weighted	2	-0.38178	0.201656	0.0583273	0.682645	0.459772	1.01356	1.11403	0.291207	NA	NA
Central Memory CD4-CD8- T cell %CD4-CD8- T cell || id:ebi-a-GCST90001564	Ulcerative colitis	Inverse variance weighted	11	-0.0124863	0.0883954	0.887669	0.987591	0.830488	1.17441	18.4643	0.0476193	0.00879685	0.855995
Central Memory CD4-CD8- T cell %CD4-CD8- T cell || id:ebi-a-GCST90001564	Ulcerative colitis	MR Egger	11	-0.0701553	0.322496	0.83264	0.932249	0.495471	1.75407	18.393	0.0308785	NA	NA
Central Memory CD4-CD8- T cell %CD4-CD8- T cell || id:ebi-a-GCST90001564	Ulcerative colitis	Weighted median	11	-0.0688331	0.0905836	0.447323	0.933482	0.781628	1.11484	NA	NA	NA	NA
Central Memory CD4-CD8- T cell %T cell || id:ebi-a-GCST90001565	Ulcerative colitis	Inverse variance weighted	9	0.00963773	0.0863245	0.911105	1.00968	0.85252	1.19582	14.0686	0.0799953	-0.0681557	0.104838
Central Memory CD4-CD8- T cell %T cell || id:ebi-a-GCST90001565	Ulcerative colitis	MR Egger	9	0.443212	0.244727	0.113041	1.5577	0.964205	2.51652	9.40716	0.22473	NA	NA
Central Memory CD4-CD8- T cell %T cell || id:ebi-a-GCST90001565	Ulcerative colitis	Weighted median	9	-0.00682409	0.0972208	0.944041	0.993199	0.820881	1.20169	NA	NA	NA	NA
Naive CD4-CD8- T cell Absolute Count || id:ebi-a-GCST90001566	Ulcerative colitis	Inverse variance weighted	12	0.0562823	0.0714812	0.431064	1.0579	0.919596	1.217	12.1868	0.349765	-0.00505238	0.888754
Naive CD4-CD8- T cell Absolute Count || id:ebi-a-GCST90001566	Ulcerative colitis	MR Egger	12	0.0918226	0.25876	0.730067	1.09617	0.660111	1.82028	12.1618	0.274375	NA	NA
Naive CD4-CD8- T cell Absolute Count || id:ebi-a-GCST90001566	Ulcerative colitis	Weighted median	12	0.0112532	0.0927911	0.903474	1.01132	0.843144	1.21303	NA	NA	NA	NA
Naive CD4-CD8- T cell %CD4-CD8- T cell || id:ebi-a-GCST90001567	Ulcerative colitis	Inverse variance weighted	13	-0.0421172	0.0800663	0.598868	0.958757	0.819511	1.12166	21.1717	0.0479219	0.0633352	0.405063
Naive CD4-CD8- T cell %CD4-CD8- T cell || id:ebi-a-GCST90001567	Ulcerative colitis	MR Egger	13	-0.554753	0.597566	0.373147	0.574214	0.177998	1.85239	19.8208	0.047859	NA	NA
Naive CD4-CD8- T cell %CD4-CD8- T cell || id:ebi-a-GCST90001567	Ulcerative colitis	Weighted median	13	0.0476532	0.0934798	0.610213	1.04881	0.87322	1.2597	NA	NA	NA	NA
Naive CD4-CD8- T cell %T cell || id:ebi-a-GCST90001568	Ulcerative colitis	Inverse variance weighted	17	0.00172049	0.0736209	0.981355	1.00172	0.867121	1.15722	28.7187	0.0259031	0.00114976	0.975791
Naive CD4-CD8- T cell %T cell || id:ebi-a-GCST90001568	Ulcerative colitis	MR Egger	17	-0.00598535	0.26105	0.98201	0.994033	0.595923	1.6581	28.7169	0.0174888	NA	NA
Naive CD4-CD8- T cell %T cell || id:ebi-a-GCST90001568	Ulcerative colitis	Weighted median	17	-0.0773108	0.0831274	0.352357	0.925602	0.786439	1.08939	NA	NA	NA	NA
Effector Memory CD4-CD8- T cell Absolute Count || id:ebi-a-GCST90001569	Ulcerative colitis	Inverse variance weighted	15	0.0312207	0.054271	0.565106	1.03171	0.927604	1.14751	15.6554	0.334869	0.0144804	0.651933
Effector Memory CD4-CD8- T cell Absolute Count || id:ebi-a-GCST90001569	Ulcerative colitis	MR Egger	15	-0.0593168	0.203901	0.77571	0.942408	0.631939	1.40541	15.4028	0.282884	NA	NA
Effector Memory CD4-CD8- T cell Absolute Count || id:ebi-a-GCST90001569	Ulcerative colitis	Weighted median	15	-0.0027156	0.0719576	0.969896	0.997288	0.866102	1.14834	NA	NA	NA	NA
Effector Memory CD4-CD8- T cell %CD4-CD8- T cell || id:ebi-a-GCST90001570	Ulcerative colitis	Inverse variance weighted	16	0.0496099	0.0556868	0.372997	1.05086	0.942201	1.17205	23.6899	0.0705496	0.0166489	0.69923
Effector Memory CD4-CD8- T cell %CD4-CD8- T cell || id:ebi-a-GCST90001570	Ulcerative colitis	MR Egger	16	-0.0581324	0.279131	0.838024	0.943525	0.545949	1.63063	23.4296	0.0536285	NA	NA
Effector Memory CD4-CD8- T cell %CD4-CD8- T cell || id:ebi-a-GCST90001570	Ulcerative colitis	Weighted median	16	0.0194395	0.0681223	0.775368	1.01963	0.892186	1.16528	NA	NA	NA	NA
Effector Memory CD4-CD8- T cell %T cell || id:ebi-a-GCST90001571	Ulcerative colitis	Inverse variance weighted	20	0.049032	0.0573025	0.392181	1.05025	0.93868	1.17509	32.1472	0.0300825	-0.00435391	0.889932
Effector Memory CD4-CD8- T cell %T cell || id:ebi-a-GCST90001571	Ulcerative colitis	MR Egger	20	0.0728892	0.179864	0.690073	1.07561	0.756052	1.53024	32.112	0.0213251	NA	NA
Effector Memory CD4-CD8- T cell %T cell || id:ebi-a-GCST90001571	Ulcerative colitis	Weighted median	20	-0.00220221	0.0658928	0.973339	0.9978	0.876909	1.13536	NA	NA	NA	NA
Terminally Differentiated CD4-CD8- T cell Absolute Count || id:ebi-a-GCST90001572	Ulcerative colitis	Inverse variance weighted	14	-0.00761322	0.0466892	0.87047	0.992416	0.90563	1.08752	11.7471	0.548484	-0.00814665	0.731245
Terminally Differentiated CD4-CD8- T cell Absolute Count || id:ebi-a-GCST90001572	Ulcerative colitis	MR Egger	14	0.0405107	0.144621	0.784158	1.04134	0.784314	1.3826	11.6235	0.476373	NA	NA
Terminally Differentiated CD4-CD8- T cell Absolute Count || id:ebi-a-GCST90001572	Ulcerative colitis	Weighted median	14	-0.00161273	0.0666738	0.980702	0.998389	0.876084	1.13777	NA	NA	NA	NA
Terminally Differentiated CD4-CD8- T cell %CD4-CD8- T cell || id:ebi-a-GCST90001573	Ulcerative colitis	Inverse variance weighted	18	-0.00377033	0.0452889	0.933652	0.996237	0.911616	1.08871	18.6388	0.349656	-0.0230113	0.412266
Terminally Differentiated CD4-CD8- T cell %CD4-CD8- T cell || id:ebi-a-GCST90001573	Ulcerative colitis	MR Egger	18	0.140689	0.17757	0.439774	1.15107	0.812737	1.63024	17.8481	0.332864	NA	NA
Terminally Differentiated CD4-CD8- T cell %CD4-CD8- T cell || id:ebi-a-GCST90001573	Ulcerative colitis	Weighted median	18	0.00857808	0.0625397	0.890903	1.00861	0.892258	1.14015	NA	NA	NA	NA
Terminally Differentiated CD4-CD8- T cell %T cell || id:ebi-a-GCST90001574	Ulcerative colitis	Inverse variance weighted	12	-0.0288121	0.0601434	0.631898	0.971599	0.863559	1.09316	15.5595	0.158286	0.067313	0.0516064
Terminally Differentiated CD4-CD8- T cell %T cell || id:ebi-a-GCST90001574	Ulcerative colitis	MR Egger	12	-0.425707	0.186927	0.0459888	0.653308	0.4529	0.942396	10.4554	0.401485	NA	NA
Terminally Differentiated CD4-CD8- T cell %T cell || id:ebi-a-GCST90001574	Ulcerative colitis	Weighted median	12	0.0509523	0.0714604	0.475837	1.05227	0.914745	1.21048	NA	NA	NA	NA
Naive CD4+ T cell %T cell || id:ebi-a-GCST90001575	Ulcerative colitis	Inverse variance weighted	25	0.0691433	0.0396783	0.0814035	1.07159	0.991411	1.15825	25.5771	0.374966	-0.00701024	0.732582
Naive CD4+ T cell %T cell || id:ebi-a-GCST90001575	Ulcerative colitis	MR Egger	25	0.113152	0.133507	0.405431	1.1198	0.861981	1.45474	25.4448	0.327769	NA	NA
Naive CD4+ T cell %T cell || id:ebi-a-GCST90001575	Ulcerative colitis	Weighted median	25	0.0503216	0.0571057	0.378209	1.05161	0.940254	1.17615	NA	NA	NA	NA
Transitional B cell %B cell || id:ebi-a-GCST90001576	Ulcerative colitis	Inverse variance weighted	12	-0.0981567	0.0598545	0.101021	0.906507	0.806161	1.01934	10.5976	0.477567	-0.0354889	0.293131
Transitional B cell %B cell || id:ebi-a-GCST90001576	Ulcerative colitis	MR Egger	12	0.128048	0.212462	0.560136	1.13661	0.749478	1.7237	9.36629	0.497729	NA	NA
Transitional B cell %B cell || id:ebi-a-GCST90001576	Ulcerative colitis	Weighted median	12	-0.0328007	0.0853603	0.700784	0.967731	0.818643	1.14397	NA	NA	NA	NA
Transitional B cell Absolute Count || id:ebi-a-GCST90001577	Ulcerative colitis	Inverse variance weighted	24	-0.0427146	0.0555267	0.441737	0.958185	0.859378	1.06835	40.2372	0.0144543	-0.0138286	0.605215
Transitional B cell Absolute Count || id:ebi-a-GCST90001577	Ulcerative colitis	MR Egger	24	0.0485108	0.182869	0.793267	1.04971	0.73351	1.50221	39.7404	0.0115917	NA	NA
Transitional B cell Absolute Count || id:ebi-a-GCST90001577	Ulcerative colitis	Weighted median	24	-0.0319485	0.0648508	0.622262	0.968556	0.852948	1.09983	NA	NA	NA	NA
Transitional B cell %lymphocyte || id:ebi-a-GCST90001578	Ulcerative colitis	Inverse variance weighted	21	-0.0664095	0.0594344	0.263841	0.935748	0.832851	1.05136	32.7872	0.0355998	-0.0001673	0.99579
Transitional B cell %lymphocyte || id:ebi-a-GCST90001578	Ulcerative colitis	MR Egger	21	-0.0652552	0.224351	0.774308	0.936828	0.603516	1.45422	32.7871	0.0254349	NA	NA
Transitional B cell %lymphocyte || id:ebi-a-GCST90001578	Ulcerative colitis	Weighted median	21	0.00615283	0.0729403	0.932775	1.00617	0.872136	1.16081	NA	NA	NA	NA
CD14- CD16+ monocyte Absolute Count || id:ebi-a-GCST90001579	Ulcerative colitis	Inverse variance weighted	14	0.0180451	0.0525848	0.731477	1.01821	0.918493	1.12875	14.9532	0.310285	0.0249883	0.35042
CD14- CD16+ monocyte Absolute Count || id:ebi-a-GCST90001579	Ulcerative colitis	MR Egger	14	-0.0948924	0.127625	0.471471	0.909471	0.708194	1.16795	13.8626	0.309568	NA	NA
CD14- CD16+ monocyte Absolute Count || id:ebi-a-GCST90001579	Ulcerative colitis	Weighted median	14	-0.0162355	0.0766814	0.83232	0.983896	0.846597	1.14346	NA	NA	NA	NA
CD14+ CD16+ monocyte Absolute Count || id:ebi-a-GCST90001580	Ulcerative colitis	Inverse variance weighted	14	0.0452769	0.0649024	0.485418	1.04632	0.921335	1.18825	33.0746	0.00166059	0.0335132	0.184717
CD14+ CD16+ monocyte Absolute Count || id:ebi-a-GCST90001580	Ulcerative colitis	MR Egger	14	-0.0798315	0.108721	0.476884	0.923272	0.746078	1.14255	28.3894	0.00485014	NA	NA
CD14+ CD16+ monocyte Absolute Count || id:ebi-a-GCST90001580	Ulcerative colitis	Weighted median	14	-0.0110545	0.0561613	0.843958	0.989006	0.885918	1.10409	NA	NA	NA	NA
CD14- CD16- Absolute Count || id:ebi-a-GCST90001581	Ulcerative colitis	Inverse variance weighted	17	0.138082	0.0437377	0.0015938	1.14807	1.05375	1.25083	12.1593	0.73294	-0.00393184	0.871236
CD14- CD16- Absolute Count || id:ebi-a-GCST90001581	Ulcerative colitis	MR Egger	17	0.159003	0.134208	0.254549	1.17234	0.901185	1.52508	12.1322	0.668999	NA	NA
CD14- CD16- Absolute Count || id:ebi-a-GCST90001581	Ulcerative colitis	Weighted median	17	0.117566	0.0619515	0.057735	1.12476	0.996148	1.26997	NA	NA	NA	NA
CD14+ CD16- monocyte Absolute Count || id:ebi-a-GCST90001582	Ulcerative colitis	Inverse variance weighted	20	-0.00233031	0.0611549	0.969604	0.997672	0.884977	1.12472	35.0224	0.0138804	0.0241595	0.496928
CD14+ CD16- monocyte Absolute Count || id:ebi-a-GCST90001582	Ulcerative colitis	MR Egger	20	-0.157375	0.232048	0.506272	0.854384	0.542163	1.34641	34.1113	0.0122027	NA	NA
CD14+ CD16- monocyte Absolute Count || id:ebi-a-GCST90001582	Ulcerative colitis	Weighted median	20	-0.0989769	0.0690408	0.151686	0.905764	0.791127	1.03701	NA	NA	NA	NA
Monocyte Absolute Count || id:ebi-a-GCST90001583	Ulcerative colitis	Inverse variance weighted	18	-0.0510106	0.0551036	0.35459	0.950269	0.852985	1.05865	22.3567	0.171387	0.00195126	0.961289
Monocyte Absolute Count || id:ebi-a-GCST90001583	Ulcerative colitis	MR Egger	18	-0.0642753	0.27498	0.818147	0.937747	0.547038	1.60751	22.3533	0.132145	NA	NA
Monocyte Absolute Count || id:ebi-a-GCST90001583	Ulcerative colitis	Weighted median	18	-0.0423986	0.0705576	0.547901	0.958488	0.834693	1.10064	NA	NA	NA	NA
CD14- CD16+ monocyte %monocyte || id:ebi-a-GCST90001584	Ulcerative colitis	Inverse variance weighted	14	0.0627123	0.0493813	0.204099	1.06472	0.966499	1.17292	7.25288	0.888653	0.0268657	0.198839
CD14- CD16+ monocyte %monocyte || id:ebi-a-GCST90001584	Ulcerative colitis	MR Egger	14	-0.0993805	0.129012	0.45601	0.905398	0.703108	1.16589	5.40334	0.943134	NA	NA
CD14- CD16+ monocyte %monocyte || id:ebi-a-GCST90001584	Ulcerative colitis	Weighted median	14	0.00719091	0.0693757	0.917446	1.00722	0.879163	1.15392	NA	NA	NA	NA
CD14+ CD16+ monocyte %monocyte || id:ebi-a-GCST90001585	Ulcerative colitis	Inverse variance weighted	18	-0.000467809	0.0366786	0.989824	0.999532	0.930198	1.07403	18.0288	0.387029	0.00805266	0.62249
CD14+ CD16+ monocyte %monocyte || id:ebi-a-GCST90001585	Ulcerative colitis	MR Egger	18	-0.0283895	0.0670868	0.677801	0.97201	0.852246	1.1086	17.7492	0.338788	NA	NA
CD14+ CD16+ monocyte %monocyte || id:ebi-a-GCST90001585	Ulcerative colitis	Weighted median	18	-0.0381	0.0487927	0.434888	0.962617	0.874823	1.05922	NA	NA	NA	NA
CD14+ CD16- monocyte %monocyte || id:ebi-a-GCST90001586	Ulcerative colitis	Inverse variance weighted	17	-0.00277479	0.0459312	0.951828	0.997229	0.911376	1.09117	8.80342	0.921288	-0.00751748	0.688448
CD14+ CD16- monocyte %monocyte || id:ebi-a-GCST90001586	Ulcerative colitis	MR Egger	17	0.036374	0.106206	0.736737	1.03704	0.842156	1.27703	8.63629	0.895754	NA	NA
CD14+ CD16- monocyte %monocyte || id:ebi-a-GCST90001586	Ulcerative colitis	Weighted median	17	0.0138768	0.0668655	0.835594	1.01397	0.889425	1.15596	NA	NA	NA	NA
CD16+ monocyte %monocyte || id:ebi-a-GCST90001587	Ulcerative colitis	Inverse variance weighted	17	0.010781	0.0434755	0.804152	1.01084	0.928271	1.10075	9.13375	0.907803	0.00795581	0.652445
CD16+ monocyte %monocyte || id:ebi-a-GCST90001587	Ulcerative colitis	MR Egger	17	-0.0334795	0.105675	0.755749	0.967075	0.786155	1.18963	8.92258	0.88153	NA	NA
CD16+ monocyte %monocyte || id:ebi-a-GCST90001587	Ulcerative colitis	Weighted median	17	-0.0149888	0.0608449	0.805416	0.985123	0.874376	1.1099	NA	NA	NA	NA
T/B cell || id:ebi-a-GCST90001588	Ulcerative colitis	Inverse variance weighted	22	0.0494907	0.0384735	0.198318	1.05074	0.974416	1.13303	17.4796	0.681654	-0.00290203	0.902881
T/B cell || id:ebi-a-GCST90001588	Ulcerative colitis	MR Egger	22	0.0688807	0.16155	0.674389	1.07131	0.78055	1.47038	17.4644	0.622647	NA	NA
T/B cell || id:ebi-a-GCST90001588	Ulcerative colitis	Weighted median	22	0.0272903	0.0545924	0.617151	1.02767	0.923383	1.14373	NA	NA	NA	NA
CD4+/CD8+ T cell || id:ebi-a-GCST90001589	Ulcerative colitis	Inverse variance weighted	10	0.124853	0.0630557	0.047699	1.13298	1.00126	1.28203	10.5781	0.305739	0.0399142	0.244545
CD4+/CD8+ T cell || id:ebi-a-GCST90001589	Ulcerative colitis	MR Egger	10	-0.1138	0.199596	0.584227	0.892436	0.6035	1.31971	8.83571	0.356345	NA	NA
CD4+/CD8+ T cell || id:ebi-a-GCST90001589	Ulcerative colitis	Weighted median	10	0.115193	0.0836855	0.168667	1.12209	0.952343	1.32209	NA	NA	NA	NA
CD4+ T cell Absolute Count || id:ebi-a-GCST90001590	Ulcerative colitis	Inverse variance weighted	18	-0.0671819	0.10261	0.512642	0.935025	0.76468	1.14332	92.3171	2.31e-12	0.0137557	0.823351
CD4+ T cell Absolute Count || id:ebi-a-GCST90001590	Ulcerative colitis	MR Egger	18	-0.153696	0.395591	0.70275	0.857532	0.394927	1.86202	92.0209	1.06e-12	NA	NA
CD4+ T cell Absolute Count || id:ebi-a-GCST90001590	Ulcerative colitis	Weighted median	18	0.0206997	0.0731052	0.777062	1.02092	0.884629	1.1782	NA	NA	NA	NA
CD4+ T cell %T cell || id:ebi-a-GCST90001591	Ulcerative colitis	Inverse variance weighted	14	0.00400518	0.0775555	0.958813	1.00401	0.862428	1.16884	26.0958	0.0165043	0.00756394	0.86346
CD4+ T cell %T cell || id:ebi-a-GCST90001591	Ulcerative colitis	MR Egger	14	-0.041879	0.273311	0.880765	0.958986	0.561261	1.63855	26.0288	0.0106335	NA	NA
CD4+ T cell %T cell || id:ebi-a-GCST90001591	Ulcerative colitis	Weighted median	14	-0.0138765	0.082523	0.866463	0.986219	0.838935	1.15936	NA	NA	NA	NA
CD8+ T cell Absolute Count || id:ebi-a-GCST90001592	Ulcerative colitis	Inverse variance weighted	14	0.0825834	0.0536482	0.123719	1.08609	0.977686	1.20651	8.30512	0.82317	0.0175877	0.541905
CD8+ T cell Absolute Count || id:ebi-a-GCST90001592	Ulcerative colitis	MR Egger	14	-0.0392237	0.201306	0.848773	0.961536	0.648053	1.42666	7.911	0.792046	NA	NA
CD8+ T cell Absolute Count || id:ebi-a-GCST90001592	Ulcerative colitis	Weighted median	14	0.101559	0.0741043	0.170535	1.1069	0.957255	1.27993	NA	NA	NA	NA
CD8+ T cell %T cell || id:ebi-a-GCST90001593	Ulcerative colitis	Inverse variance weighted	15	-0.130713	0.0516756	0.0114227	0.87747	0.792948	0.971	18.0152	0.206091	-0.0161776	0.623521
CD8+ T cell %T cell || id:ebi-a-GCST90001593	Ulcerative colitis	MR Egger	15	-0.0432273	0.181926	0.815888	0.957694	0.670453	1.368	17.6715	0.170394	NA	NA
CD8+ T cell %T cell || id:ebi-a-GCST90001593	Ulcerative colitis	Weighted median	15	-0.129154	0.069088	0.061566	0.878839	0.767539	1.00628	NA	NA	NA	NA
CD4+CD8+ T cell Absolute Count || id:ebi-a-GCST90001594	Ulcerative colitis	Inverse variance weighted	12	-0.0190498	0.0501573	0.704092	0.98113	0.889267	1.08248	12.1053	0.355777	-0.0371114	0.144388
CD4+CD8+ T cell Absolute Count || id:ebi-a-GCST90001594	Ulcerative colitis	MR Egger	12	0.188192	0.139336	0.206581	1.20707	0.918599	1.58612	9.59785	0.476455	NA	NA
CD4+CD8+ T cell Absolute Count || id:ebi-a-GCST90001594	Ulcerative colitis	Weighted median	12	0.0269452	0.0667962	0.686658	1.02731	0.901248	1.17101	NA	NA	NA	NA
CD4+CD8+ T cell %T cell || id:ebi-a-GCST90001595	Ulcerative colitis	Inverse variance weighted	6	-0.027974	0.0880699	0.750763	0.972414	0.818247	1.15563	4.78695	0.44243	0.0902105	0.222555
CD4+CD8+ T cell %T cell || id:ebi-a-GCST90001595	Ulcerative colitis	MR Egger	6	-0.610639	0.41334	0.213649	0.543004	0.241524	1.2208	2.70534	0.60828	NA	NA
CD4+CD8+ T cell %T cell || id:ebi-a-GCST90001595	Ulcerative colitis	Weighted median	6	0.0312519	0.1168	0.789032	1.03175	0.820636	1.29716	NA	NA	NA	NA
CD8dim T cell Absolute Count || id:ebi-a-GCST90001596	Ulcerative colitis	Inverse variance weighted	18	-0.00034806	0.0504938	0.9945	0.999652	0.905457	1.10365	15.3561	0.56985	-0.0167418	0.494086
CD8dim T cell Absolute Count || id:ebi-a-GCST90001596	Ulcerative colitis	MR Egger	18	0.0829367	0.129277	0.530253	1.08647	0.843289	1.39979	14.8663	0.53445	NA	NA
CD8dim T cell Absolute Count || id:ebi-a-GCST90001596	Ulcerative colitis	Weighted median	18	0.00982368	0.0719832	0.891448	1.00987	0.876987	1.16289	NA	NA	NA	NA
CD8dim T cell %T cell || id:ebi-a-GCST90001597	Ulcerative colitis	Inverse variance weighted	14	0.0151204	0.0594291	0.799165	1.01524	0.903607	1.14065	15.1386	0.29878	-0.0357525	0.162862
CD8dim T cell %T cell || id:ebi-a-GCST90001597	Ulcerative colitis	MR Egger	14	0.163626	0.114924	0.179988	1.17777	0.940236	1.47532	12.7836	0.38496	NA	NA
CD8dim T cell %T cell || id:ebi-a-GCST90001597	Ulcerative colitis	Weighted median	14	0.034439	0.0794657	0.664738	1.03504	0.885756	1.20948	NA	NA	NA	NA
CD4-CD8- T cell Absolute Count || id:ebi-a-GCST90001598	Ulcerative colitis	Inverse variance weighted	18	-0.122964	0.0639013	0.05432	0.884296	0.780196	1.00229	33.0588	0.0110797	-0.0260939	0.41913
CD4-CD8- T cell Absolute Count || id:ebi-a-GCST90001598	Ulcerative colitis	MR Egger	18	0.0469216	0.214765	0.829818	1.04804	0.687965	1.59657	31.6964	0.0109496	NA	NA
CD4-CD8- T cell Absolute Count || id:ebi-a-GCST90001598	Ulcerative colitis	Weighted median	18	-0.111199	0.0698566	0.111426	0.894761	0.780268	1.02605	NA	NA	NA	NA
CD4-CD8- T cell %T cell || id:ebi-a-GCST90001599	Ulcerative colitis	Inverse variance weighted	13	-0.052912	0.072534	0.465709	0.948463	0.82277	1.09336	26.1215	0.0103168	-0.0541269	0.0743633
CD4-CD8- T cell %T cell || id:ebi-a-GCST90001599	Ulcerative colitis	MR Egger	13	0.268856	0.175737	0.154281	1.30847	0.927199	1.84651	19.3023	0.055878	NA	NA
CD4-CD8- T cell %T cell || id:ebi-a-GCST90001599	Ulcerative colitis	Weighted median	13	-0.0528306	0.0714794	0.459845	0.948541	0.824539	1.09119	NA	NA	NA	NA
Leukocyte Absolute Count || id:ebi-a-GCST90001600	Ulcerative colitis	Inverse variance weighted	4	-0.111545	0.0982483	0.256234	0.894451	0.737778	1.08439	1.62271	0.654252	-0.20711	0.408539
Leukocyte Absolute Count || id:ebi-a-GCST90001600	Ulcerative colitis	MR Egger	4	0.604791	0.697496	0.477301	1.83087	0.466591	7.18419	0.546607	0.760862	NA	NA
Leukocyte Absolute Count || id:ebi-a-GCST90001600	Ulcerative colitis	Weighted median	4	-0.0774223	0.12166	0.524528	0.925499	0.72915	1.17472	NA	NA	NA	NA
Lymphocyte Absolute Count || id:ebi-a-GCST90001601	Ulcerative colitis	Inverse variance weighted	12	-0.172268	0.152799	0.259569	0.841754	0.623907	1.13567	83.3596	3.29e-13	0.112946	0.307603
Lymphocyte Absolute Count || id:ebi-a-GCST90001601	Ulcerative colitis	MR Egger	12	-0.907548	0.700573	0.224275	0.403513	0.102216	1.59293	74.7235	5.39e-12	NA	NA
Lymphocyte Absolute Count || id:ebi-a-GCST90001601	Ulcerative colitis	Weighted median	12	-0.0773143	0.088402	0.381804	0.925599	0.778348	1.10071	NA	NA	NA	NA
Lymphocyte %leukocyte || id:ebi-a-GCST90001602	Ulcerative colitis	Inverse variance weighted	15	0.0303914	0.0534777	0.569831	1.03086	0.928277	1.14477	14.6738	0.400814	-0.0243434	0.552847
Lymphocyte %leukocyte || id:ebi-a-GCST90001602	Ulcerative colitis	MR Egger	15	0.185246	0.259989	0.488739	1.20351	0.723009	2.00336	14.2664	0.355355	NA	NA
Lymphocyte %leukocyte || id:ebi-a-GCST90001602	Ulcerative colitis	Weighted median	15	0.0516901	0.0738918	0.484216	1.05305	0.911068	1.21716	NA	NA	NA	NA
T cell Absolute Count || id:ebi-a-GCST90001603	Ulcerative colitis	Inverse variance weighted	12	0.0578069	0.0690023	0.402169	1.05951	0.925485	1.21294	15.7677	0.149978	-0.0200191	0.689459
T cell Absolute Count || id:ebi-a-GCST90001603	Ulcerative colitis	MR Egger	12	0.198251	0.348845	0.582361	1.21927	0.615399	2.4157	15.5052	0.114699	NA	NA
T cell Absolute Count || id:ebi-a-GCST90001603	Ulcerative colitis	Weighted median	12	0.022231	0.0840834	0.791478	1.02248	0.867125	1.20567	NA	NA	NA	NA
T cell %lymphocyte || id:ebi-a-GCST90001604	Ulcerative colitis	Inverse variance weighted	15	0.162234	0.0647481	0.0122236	1.17614	1.03596	1.33528	34.0805	0.00200729	-0.0516535	0.214625
T cell %lymphocyte || id:ebi-a-GCST90001604	Ulcerative colitis	MR Egger	15	0.41507	0.203831	0.0626181	1.51448	1.01568	2.25822	30.1347	0.00450363	NA	NA
T cell %lymphocyte || id:ebi-a-GCST90001604	Ulcerative colitis	Weighted median	15	0.0359083	0.0618542	0.561556	1.03656	0.918213	1.17016	NA	NA	NA	NA
T cell %leukocyte || id:ebi-a-GCST90001605	Ulcerative colitis	Inverse variance weighted	13	0.0466233	0.0524033	0.373627	1.04773	0.945457	1.16106	11.0876	0.521424	0.00228857	0.936846
T cell %leukocyte || id:ebi-a-GCST90001605	Ulcerative colitis	MR Egger	13	0.0327785	0.178699	0.857799	1.03332	0.727987	1.46672	11.081	0.436502	NA	NA
T cell %leukocyte || id:ebi-a-GCST90001605	Ulcerative colitis	Weighted median	13	0.088989	0.0695233	0.20055	1.09307	0.953823	1.25264	NA	NA	NA	NA
CD4+ T cell %leukocyte || id:ebi-a-GCST90001606	Ulcerative colitis	Inverse variance weighted	9	-0.0825584	0.0727143	0.256216	0.920758	0.798454	1.0618	10.9278	0.205824	0.0105937	0.81543
CD4+ T cell %leukocyte || id:ebi-a-GCST90001606	Ulcerative colitis	MR Egger	9	-0.149951	0.288613	0.619392	0.86075	0.488883	1.51548	10.8368	0.145896	NA	NA
CD4+ T cell %leukocyte || id:ebi-a-GCST90001606	Ulcerative colitis	Weighted median	9	-0.167855	0.0849274	0.0481033	0.845476	0.71583	0.998604	NA	NA	NA	NA
CD8+ T cell %leukocyte || id:ebi-a-GCST90001607	Ulcerative colitis	Inverse variance weighted	12	-0.0749985	0.0597356	0.209295	0.927745	0.825241	1.04298	14.4819	0.207464	-0.00129375	0.971089
CD8+ T cell %leukocyte || id:ebi-a-GCST90001607	Ulcerative colitis	MR Egger	12	-0.066955	0.225343	0.772452	0.935237	0.60132	1.45458	14.4799	0.152205	NA	NA
CD8+ T cell %leukocyte || id:ebi-a-GCST90001607	Ulcerative colitis	Weighted median	12	-0.0733407	0.0757008	0.332633	0.929284	0.801144	1.07792	NA	NA	NA	NA
CD4+CD8+ T cell %leukocyte || id:ebi-a-GCST90001608	Ulcerative colitis	Inverse variance weighted	17	-0.00241473	0.0504668	0.961837	0.997588	0.903635	1.10131	19.6491	0.236441	-0.0294804	0.254574
CD4+CD8+ T cell %leukocyte || id:ebi-a-GCST90001608	Ulcerative colitis	MR Egger	17	0.144709	0.133817	0.296601	1.1557	0.889076	1.50229	17.968	0.264354	NA	NA
CD4+CD8+ T cell %leukocyte || id:ebi-a-GCST90001608	Ulcerative colitis	Weighted median	17	0.0290293	0.0644217	0.652268	1.02945	0.907341	1.168	NA	NA	NA	NA
CD4+ CD8dim T cell Absolute Count || id:ebi-a-GCST90001609	Ulcerative colitis	Inverse variance weighted	16	-0.0508263	0.0904938	0.574351	0.950444	0.79597	1.1349	71.5881	2.33e-09	-0.00821148	0.839816
CD4+ CD8dim T cell Absolute Count || id:ebi-a-GCST90001609	Ulcerative colitis	MR Egger	16	-0.00842479	0.226156	0.97081	0.991611	0.636551	1.54472	71.3719	1.09e-09	NA	NA
CD4+ CD8dim T cell Absolute Count || id:ebi-a-GCST90001609	Ulcerative colitis	Weighted median	16	0.0269357	0.0606159	0.656778	1.0273	0.912222	1.1569	NA	NA	NA	NA
CD4+ CD8dim T cell %lymphocyte || id:ebi-a-GCST90001610	Ulcerative colitis	Inverse variance weighted	18	-0.0816265	0.0802323	0.308974	0.921616	0.787508	1.07856	74.9571	2.97e-09	-0.00161889	0.961402
CD4+ CD8dim T cell %lymphocyte || id:ebi-a-GCST90001610	Ulcerative colitis	MR Egger	18	-0.0731189	0.191809	0.708065	0.92949	0.638225	1.35368	74.9458	1.34e-09	NA	NA
CD4+ CD8dim T cell %lymphocyte || id:ebi-a-GCST90001610	Ulcerative colitis	Weighted median	18	-0.0104817	0.0566471	0.853201	0.989573	0.885582	1.10578	NA	NA	NA	NA
CD4+ CD8dim T cell %leukocyte || id:ebi-a-GCST90001611	Ulcerative colitis	Inverse variance weighted	16	-0.0770566	0.0890083	0.386642	0.925837	0.777623	1.1023	75.1611	5.29e-10	-0.0003533	0.992797
CD4+ CD8dim T cell %leukocyte || id:ebi-a-GCST90001611	Ulcerative colitis	MR Egger	16	-0.0752804	0.214101	0.730365	0.927483	0.609621	1.41108	75.1606	2.21e-10	NA	NA
CD4+ CD8dim T cell %leukocyte || id:ebi-a-GCST90001611	Ulcerative colitis	Weighted median	16	-0.00758343	0.0603658	0.900029	0.992445	0.881703	1.1171	NA	NA	NA	NA
CD8dim T cell %leukocyte || id:ebi-a-GCST90001612	Ulcerative colitis	Inverse variance weighted	14	0.0243127	0.0628441	0.69885	1.02461	0.905868	1.15892	18.4109	0.142533	-0.0318805	0.273783
CD8dim T cell %leukocyte || id:ebi-a-GCST90001612	Ulcerative colitis	MR Egger	14	0.169312	0.140855	0.252536	1.18449	0.898738	1.5611	16.5922	0.165593	NA	NA
CD8dim T cell %leukocyte || id:ebi-a-GCST90001612	Ulcerative colitis	Weighted median	14	0.135918	0.0752628	0.0709316	1.14559	0.98847	1.32768	NA	NA	NA	NA
CD4-CD8- T cell %leukocyte || id:ebi-a-GCST90001613	Ulcerative colitis	Inverse variance weighted	17	-0.0766564	0.0791521	0.33281	0.926208	0.793109	1.08164	47.1742	6.4e-05	-0.0392222	0.335706
CD4-CD8- T cell %leukocyte || id:ebi-a-GCST90001613	Ulcerative colitis	MR Egger	17	0.143315	0.234912	0.550941	1.15409	0.728249	1.82895	44.2556	0.000100277	NA	NA
CD4-CD8- T cell %leukocyte || id:ebi-a-GCST90001613	Ulcerative colitis	Weighted median	17	-0.0338023	0.069026	0.624344	0.966763	0.84443	1.10682	NA	NA	NA	NA
CD8+ and CD8dim T cell %leukocyte || id:ebi-a-GCST90001614	Ulcerative colitis	Inverse variance weighted	10	-0.0174159	0.0637841	0.784819	0.982735	0.867246	1.1136	12.1967	0.202446	0.0684376	0.0628597
CD8+ and CD8dim T cell %leukocyte || id:ebi-a-GCST90001614	Ulcerative colitis	MR Egger	10	-0.440144	0.203295	0.0622975	0.643944	0.432314	0.959172	7.53421	0.480238	NA	NA
CD8+ and CD8dim T cell %leukocyte || id:ebi-a-GCST90001614	Ulcerative colitis	Weighted median	10	0.034532	0.080214	0.666833	1.03514	0.88454	1.21137	NA	NA	NA	NA
TCRgd T cell Absolute Count || id:ebi-a-GCST90001615	Ulcerative colitis	Inverse variance weighted	15	-0.0773282	0.0621018	0.213064	0.925586	0.819511	1.04539	22.208	0.0744407	0.0537983	0.0552194
TCRgd T cell Absolute Count || id:ebi-a-GCST90001615	Ulcerative colitis	MR Egger	15	-0.36392	0.147029	0.027863	0.694947	0.520952	0.927055	16.5591	0.220251	NA	NA
TCRgd T cell Absolute Count || id:ebi-a-GCST90001615	Ulcerative colitis	Weighted median	15	-0.0144861	0.0800417	0.856382	0.985618	0.842512	1.15303	NA	NA	NA	NA
TCRgd T cell %T cell || id:ebi-a-GCST90001616	Ulcerative colitis	Inverse variance weighted	13	0.15548	0.0748213	0.0377082	1.16822	1.00887	1.35274	28.4961	0.00467777	-0.0723171	0.0161616
TCRgd T cell %T cell || id:ebi-a-GCST90001616	Ulcerative colitis	MR Egger	13	0.551281	0.151616	0.00391511	1.73547	1.28932	2.33602	16.4545	0.125078	NA	NA
TCRgd T cell %T cell || id:ebi-a-GCST90001616	Ulcerative colitis	Weighted median	13	-0.00289133	0.0811693	0.971585	0.997113	0.850455	1.16906	NA	NA	NA	NA
TCRgd T cell %lymphocyte || id:ebi-a-GCST90001617	Ulcerative colitis	Inverse variance weighted	12	0.164216	0.0707519	0.0202863	1.17847	1.02587	1.35377	22.6829	0.0195854	-0.0637147	0.00763561
TCRgd T cell %lymphocyte || id:ebi-a-GCST90001617	Ulcerative colitis	MR Egger	12	0.528523	0.120792	0.00138719	1.69642	1.33879	2.14959	10.7605	0.376476	NA	NA
TCRgd T cell %lymphocyte || id:ebi-a-GCST90001617	Ulcerative colitis	Weighted median	12	-0.00478709	0.0829514	0.95398	0.995224	0.845885	1.17093	NA	NA	NA	NA
HLA DR+ T cell Absolute Count || id:ebi-a-GCST90001618	Ulcerative colitis	Inverse variance weighted	18	-0.00729718	0.0429787	0.865179	0.992729	0.912529	1.07998	25.7454	0.0792255	-0.0255383	0.179975
HLA DR+ T cell Absolute Count || id:ebi-a-GCST90001618	Ulcerative colitis	MR Egger	18	0.110679	0.0939541	0.256017	1.11704	0.929163	1.3429	22.9281	0.11567	NA	NA
HLA DR+ T cell Absolute Count || id:ebi-a-GCST90001618	Ulcerative colitis	Weighted median	18	0.0398837	0.0524828	0.447291	1.04069	0.93896	1.15344	NA	NA	NA	NA
HLA DR+ T cell%T cell || id:ebi-a-GCST90001619	Ulcerative colitis	Inverse variance weighted	19	0.0564663	0.0515355	0.27322	1.05809	0.956434	1.17055	36.9577	0.00530739	0.00148539	0.940003
HLA DR+ T cell%T cell || id:ebi-a-GCST90001619	Ulcerative colitis	MR Egger	19	0.0498326	0.101749	0.630563	1.0511	0.861056	1.28308	36.945	0.00342335	NA	NA
HLA DR+ T cell%T cell || id:ebi-a-GCST90001619	Ulcerative colitis	Weighted median	19	0.0654688	0.0485417	0.177429	1.06766	0.970763	1.17423	NA	NA	NA	NA
HLA DR+ T cell%lymphocyte || id:ebi-a-GCST90001620	Ulcerative colitis	Inverse variance weighted	15	0.0188344	0.0502312	0.707694	1.01901	0.923468	1.12444	27.5853	0.0161419	-0.0261525	0.243371
HLA DR+ T cell%lymphocyte || id:ebi-a-GCST90001620	Ulcerative colitis	MR Egger	15	0.122779	0.0983445	0.233878	1.13063	0.932416	1.37099	24.7427	0.0249466	NA	NA
HLA DR+ T cell%lymphocyte || id:ebi-a-GCST90001620	Ulcerative colitis	Weighted median	15	0.0534425	0.0486602	0.272083	1.0549	0.958935	1.16046	NA	NA	NA	NA
Natural Killer T Absolute Count || id:ebi-a-GCST90001621	Ulcerative colitis	Inverse variance weighted	25	0.0697217	0.0366556	0.0571612	1.07221	0.997879	1.15208	21.4525	0.611907	-0.0142017	0.410734
Natural Killer T Absolute Count || id:ebi-a-GCST90001621	Ulcerative colitis	MR Egger	25	0.153711	0.106734	0.163307	1.16615	0.946023	1.43751	20.7505	0.59632	NA	NA
Natural Killer T Absolute Count || id:ebi-a-GCST90001621	Ulcerative colitis	Weighted median	25	0.0572814	0.049889	0.250896	1.05895	0.960308	1.16773	NA	NA	NA	NA
Natural Killer T %T cell || id:ebi-a-GCST90001622	Ulcerative colitis	Inverse variance weighted	23	0.120057	0.0369238	0.00114812	1.12756	1.04884	1.21219	20.4132	0.557212	-0.0090717	0.624077
Natural Killer T %T cell || id:ebi-a-GCST90001622	Ulcerative colitis	MR Egger	23	0.171866	0.110511	0.134844	1.18752	0.956249	1.47472	20.1658	0.510784	NA	NA
Natural Killer T %T cell || id:ebi-a-GCST90001622	Ulcerative colitis	Weighted median	23	0.115392	0.053897	0.0322756	1.12231	1.0098	1.24736	NA	NA	NA	NA
Natural Killer T %lymphocyte || id:ebi-a-GCST90001623	Ulcerative colitis	Inverse variance weighted	26	0.104043	0.0352095	0.00312698	1.10965	1.03565	1.18893	24.9802	0.463483	-0.0159779	0.399948
Natural Killer T %lymphocyte || id:ebi-a-GCST90001623	Ulcerative colitis	MR Egger	26	0.199304	0.116659	0.100458	1.22055	0.97108	1.53412	24.2385	0.448026	NA	NA
Natural Killer T %lymphocyte || id:ebi-a-GCST90001623	Ulcerative colitis	Weighted median	26	0.108972	0.0515395	0.0344866	1.11513	1.00799	1.23366	NA	NA	NA	NA
HLA DR+ CD4+ T cell Absolute Count || id:ebi-a-GCST90001624	Ulcerative colitis	Inverse variance weighted	15	0.0138428	0.0509357	0.785799	1.01394	0.917602	1.12039	17.661	0.222657	-0.0354648	0.210094
HLA DR+ CD4+ T cell Absolute Count || id:ebi-a-GCST90001624	Ulcerative colitis	MR Egger	15	0.218799	0.163181	0.202933	1.24458	0.903901	1.71366	15.5779	0.272678	NA	NA
HLA DR+ CD4+ T cell Absolute Count || id:ebi-a-GCST90001624	Ulcerative colitis	Weighted median	15	0.0424704	0.0652342	0.515018	1.04339	0.918155	1.1857	NA	NA	NA	NA
HLA DR+ CD4+ T cell %T cell || id:ebi-a-GCST90001625	Ulcerative colitis	Inverse variance weighted	18	0.0357229	0.0549568	0.515681	1.03637	0.930538	1.15424	25.6948	0.0802031	-0.0305779	0.161001
HLA DR+ CD4+ T cell %T cell || id:ebi-a-GCST90001625	Ulcerative colitis	MR Egger	18	0.241929	0.150032	0.126397	1.2737	0.949202	1.70914	22.6382	0.123755	NA	NA
HLA DR+ CD4+ T cell %T cell || id:ebi-a-GCST90001625	Ulcerative colitis	Weighted median	18	0.122182	0.0682228	0.073304	1.12996	0.988532	1.29162	NA	NA	NA	NA
HLA DR+ CD4+ T cell %lymphocyte || id:ebi-a-GCST90001626	Ulcerative colitis	Inverse variance weighted	17	0.0314169	0.0554006	0.570657	1.03192	0.925734	1.15028	25.1563	0.0671163	-0.0112488	0.607918
HLA DR+ CD4+ T cell %lymphocyte || id:ebi-a-GCST90001626	Ulcerative colitis	MR Egger	17	0.102989	0.147883	0.496817	1.10848	0.829558	1.48118	24.7041	0.0540613	NA	NA
HLA DR+ CD4+ T cell %lymphocyte || id:ebi-a-GCST90001626	Ulcerative colitis	Weighted median	17	0.0995212	0.0632218	0.115451	1.10464	0.975902	1.25037	NA	NA	NA	NA
HLA DR+ CD8+ T cell Absolute Count || id:ebi-a-GCST90001627	Ulcerative colitis	Inverse variance weighted	24	0.00805883	0.0394151	0.837994	1.00809	0.933145	1.08906	32.8802	0.0831775	-0.0326368	0.0742117
HLA DR+ CD8+ T cell Absolute Count || id:ebi-a-GCST90001627	Ulcerative colitis	MR Egger	24	0.156973	0.0878182	0.0876456	1.16996	0.984964	1.38971	28.3522	0.164301	NA	NA
HLA DR+ CD8+ T cell Absolute Count || id:ebi-a-GCST90001627	Ulcerative colitis	Weighted median	24	0.0655642	0.0511144	0.199598	1.06776	0.965972	1.18028	NA	NA	NA	NA
HLA DR+ CD8+ T cell %T cell || id:ebi-a-GCST90001628	Ulcerative colitis	Inverse variance weighted	19	0.00836716	0.0380349	0.825882	1.0084	0.935961	1.08645	20.6873	0.295481	-0.0248406	0.115546
HLA DR+ CD8+ T cell %T cell || id:ebi-a-GCST90001628	Ulcerative colitis	MR Egger	19	0.119916	0.0764332	0.135095	1.1274	0.97055	1.3096	17.8061	0.401168	NA	NA
HLA DR+ CD8+ T cell %T cell || id:ebi-a-GCST90001628	Ulcerative colitis	Weighted median	19	0.0696903	0.0482156	0.148349	1.07218	0.975493	1.17844	NA	NA	NA	NA
HLA DR+ CD8+ T cell %lymphocyte || id:ebi-a-GCST90001629	Ulcerative colitis	Inverse variance weighted	23	0.030106	0.0330636	0.362534	1.03056	0.965896	1.09956	21.7761	0.473318	-0.0179905	0.238463
HLA DR+ CD8+ T cell %lymphocyte || id:ebi-a-GCST90001629	Ulcerative colitis	MR Egger	23	0.108743	0.072756	0.149888	1.11488	0.966708	1.28575	20.3039	0.502094	NA	NA
HLA DR+ CD8+ T cell %lymphocyte || id:ebi-a-GCST90001629	Ulcerative colitis	Weighted median	23	0.0644432	0.0472731	0.172815	1.06657	0.972182	1.17011	NA	NA	NA	NA
CD8+ Natural Killer T Absolute Count || id:ebi-a-GCST90001630	Ulcerative colitis	Inverse variance weighted	19	0.0779745	0.0444328	0.0792788	1.0811	0.990928	1.17947	11.4966	0.87211	0.00554294	0.801572
CD8+ Natural Killer T Absolute Count || id:ebi-a-GCST90001630	Ulcerative colitis	MR Egger	19	0.0401744	0.154598	0.79809	1.04099	0.768867	1.40943	11.4314	0.83328	NA	NA
CD8+ Natural Killer T Absolute Count || id:ebi-a-GCST90001630	Ulcerative colitis	Weighted median	19	0.0849373	0.061691	0.168568	1.08865	0.964662	1.22857	NA	NA	NA	NA
CD8+ Natural Killer T %T cell || id:ebi-a-GCST90001631	Ulcerative colitis	Inverse variance weighted	20	0.0820396	0.0461434	0.0754158	1.0855	0.991634	1.18825	24.1208	0.19156	0.0159942	0.491525
CD8+ Natural Killer T %T cell || id:ebi-a-GCST90001631	Ulcerative colitis	MR Egger	20	-0.00909501	0.137952	0.948161	0.990946	0.756176	1.29861	23.4776	0.172897	NA	NA
CD8+ Natural Killer T %T cell || id:ebi-a-GCST90001631	Ulcerative colitis	Weighted median	20	0.0717056	0.0651967	0.271404	1.07434	0.945464	1.22078	NA	NA	NA	NA
CD8+ Natural Killer T %lymphocyte || id:ebi-a-GCST90001632	Ulcerative colitis	Inverse variance weighted	20	0.0964593	0.0451622	0.0326924	1.10126	1.00797	1.20319	18.0924	0.516273	0.0169826	0.449911
CD8+ Natural Killer T %lymphocyte || id:ebi-a-GCST90001632	Ulcerative colitis	MR Egger	20	-0.00969946	0.144673	0.947286	0.990347	0.745829	1.31503	17.4958	0.489299	NA	NA
CD8+ Natural Killer T %lymphocyte || id:ebi-a-GCST90001632	Ulcerative colitis	Weighted median	20	0.0952492	0.0654695	0.145707	1.09993	0.96747	1.25053	NA	NA	NA	NA
CD8dim Natural Killer T Absolute Count || id:ebi-a-GCST90001633	Ulcerative colitis	Inverse variance weighted	22	0.10928	0.0416399	0.00868031	1.11547	1.02805	1.21033	18.7619	0.60041	-0.0257588	0.174691
CD8dim Natural Killer T Absolute Count || id:ebi-a-GCST90001633	Ulcerative colitis	MR Egger	22	0.243885	0.104319	0.029898	1.2762	1.04021	1.56573	16.7814	0.667118	NA	NA
CD8dim Natural Killer T Absolute Count || id:ebi-a-GCST90001633	Ulcerative colitis	Weighted median	22	0.141665	0.0598298	0.0178946	1.15219	1.0247	1.29554	NA	NA	NA	NA
CD8dim Natural Killer T %T cell || id:ebi-a-GCST90001634	Ulcerative colitis	Inverse variance weighted	15	0.126925	0.0487661	0.00924862	1.13533	1.03184	1.2492	10.7246	0.707521	-0.0188377	0.324146
CD8dim Natural Killer T %T cell || id:ebi-a-GCST90001634	Ulcerative colitis	MR Egger	15	0.216614	0.100188	0.0498435	1.24187	1.02045	1.51132	9.67439	0.720319	NA	NA
CD8dim Natural Killer T %T cell || id:ebi-a-GCST90001634	Ulcerative colitis	Weighted median	15	0.153794	0.0656619	0.0191699	1.16625	1.02541	1.32643	NA	NA	NA	NA
CD8dim Natural Killer T %lymphocyte || id:ebi-a-GCST90001635	Ulcerative colitis	Inverse variance weighted	20	0.0859599	0.0429597	0.0453982	1.08976	1.00176	1.1855	18.2495	0.505834	-0.0188937	0.307868
CD8dim Natural Killer T %lymphocyte || id:ebi-a-GCST90001635	Ulcerative colitis	MR Egger	20	0.180679	0.0999604	0.0874252	1.19803	0.984873	1.45732	17.1482	0.512939	NA	NA
CD8dim Natural Killer T %lymphocyte || id:ebi-a-GCST90001635	Ulcerative colitis	Weighted median	20	0.138814	0.0611783	0.0232675	1.14891	1.01908	1.29528	NA	NA	NA	NA
CD4-CD8- Natural Killer T Absolute Count || id:ebi-a-GCST90001636	Ulcerative colitis	Inverse variance weighted	10	0.0885724	0.151688	0.559279	1.09261	0.81161	1.47091	66.2387	8.28e-11	0.0248468	0.818308
CD4-CD8- Natural Killer T Absolute Count || id:ebi-a-GCST90001636	Ulcerative colitis	MR Egger	10	-0.0610925	0.650482	0.927483	0.940736	0.262886	3.36643	65.7753	3.39e-11	NA	NA
CD4-CD8- Natural Killer T Absolute Count || id:ebi-a-GCST90001636	Ulcerative colitis	Weighted median	10	-0.0646313	0.0761922	0.39629	0.937413	0.807374	1.0884	NA	NA	NA	NA
CD4-CD8- Natural Killer T %T cell || id:ebi-a-GCST90001637	Ulcerative colitis	Inverse variance weighted	21	0.145567	0.078502	0.0636953	1.15669	0.991737	1.34909	74.1913	3.71e-08	-0.00630362	0.86379
CD4-CD8- Natural Killer T %T cell || id:ebi-a-GCST90001637	Ulcerative colitis	MR Egger	21	0.176296	0.194176	0.375293	1.19279	0.815227	1.74522	74.0734	1.91e-08	NA	NA
CD4-CD8- Natural Killer T %T cell || id:ebi-a-GCST90001637	Ulcerative colitis	Weighted median	21	0.0721525	0.0631424	0.253165	1.07482	0.949702	1.21642	NA	NA	NA	NA
CD4-CD8- Natural Killer T %lymphocyte || id:ebi-a-GCST90001638	Ulcerative colitis	Inverse variance weighted	22	0.123384	0.0802407	0.124129	1.13132	0.96668	1.324	80.1066	7.75e-09	-0.0144618	0.70483
CD4-CD8- Natural Killer T %lymphocyte || id:ebi-a-GCST90001638	Ulcerative colitis	MR Egger	22	0.193831	0.200794	0.345913	1.21389	0.818955	1.79928	79.5195	4.74e-09	NA	NA
CD4-CD8- Natural Killer T %lymphocyte || id:ebi-a-GCST90001638	Ulcerative colitis	Weighted median	22	0.0588637	0.0601229	0.327551	1.06063	0.942728	1.19328	NA	NA	NA	NA
CD3- lymphocyte Absolute Count || id:ebi-a-GCST90001639	Ulcerative colitis	Inverse variance weighted	15	-0.068341	0.0773648	0.377041	0.933942	0.802538	1.08686	34.31	0.00185776	-0.0685783	0.126674
CD3- lymphocyte Absolute Count || id:ebi-a-GCST90001639	Ulcerative colitis	MR Egger	15	0.354417	0.269185	0.210703	1.42535	0.840982	2.41577	28.4764	0.007761	NA	NA
CD3- lymphocyte Absolute Count || id:ebi-a-GCST90001639	Ulcerative colitis	Weighted median	15	-0.0341713	0.077274	0.658337	0.966406	0.830582	1.12444	NA	NA	NA	NA
CD3- lymphocyte %lymphocyte || id:ebi-a-GCST90001640	Ulcerative colitis	Inverse variance weighted	5	-0.266702	0.146078	0.0678871	0.765901	0.575213	1.0198	18.8233	0.000851328	0.105011	0.289339
CD3- lymphocyte %lymphocyte || id:ebi-a-GCST90001640	Ulcerative colitis	MR Egger	5	-0.758111	0.406013	0.158691	0.468551	0.211423	1.03839	12.1479	0.00689325	NA	NA
CD3- lymphocyte %lymphocyte || id:ebi-a-GCST90001640	Ulcerative colitis	Weighted median	5	-0.0325356	0.105009	0.756685	0.967988	0.787924	1.1892	NA	NA	NA	NA
CD3- lymphocyte %leukocyte || id:ebi-a-GCST90001641	Ulcerative colitis	Inverse variance weighted	11	-0.154531	0.0594878	0.00938538	0.856817	0.76252	0.962776	10.7955	0.373674	0.0204418	0.655042
CD3- lymphocyte %leukocyte || id:ebi-a-GCST90001641	Ulcerative colitis	MR Egger	11	-0.287938	0.295333	0.355054	0.749808	0.420299	1.33765	10.5454	0.308163	NA	NA
CD3- lymphocyte %leukocyte || id:ebi-a-GCST90001641	Ulcerative colitis	Weighted median	11	-0.0988534	0.0820144	0.228081	0.905875	0.771359	1.06385	NA	NA	NA	NA
B cell Absolute Count || id:ebi-a-GCST90001642	Ulcerative colitis	Inverse variance weighted	27	-0.0281687	0.0475042	0.5532	0.972224	0.885789	1.06709	38.9052	0.0497801	-0.00089985	0.978138
B cell Absolute Count || id:ebi-a-GCST90001642	Ulcerative colitis	MR Egger	27	-0.0217566	0.236672	0.927488	0.978478	0.615307	1.556	38.904	0.0376636	NA	NA
B cell Absolute Count || id:ebi-a-GCST90001642	Ulcerative colitis	Weighted median	27	-0.0270903	0.0603029	0.653261	0.973273	0.864777	1.09538	NA	NA	NA	NA
B cell %CD3- lymphocyte || id:ebi-a-GCST90001643	Ulcerative colitis	Inverse variance weighted	15	-0.00575886	0.0480472	0.904595	0.994258	0.904899	1.09244	7.85548	0.896718	-0.0162238	0.584464
B cell %CD3- lymphocyte || id:ebi-a-GCST90001643	Ulcerative colitis	MR Egger	15	0.0879444	0.173857	0.621434	1.09193	0.776612	1.53527	7.54097	0.872168	NA	NA
B cell %CD3- lymphocyte || id:ebi-a-GCST90001643	Ulcerative colitis	Weighted median	15	0.00426884	0.0634976	0.9464	1.00428	0.886755	1.13738	NA	NA	NA	NA
B cell %lymphocyte || id:ebi-a-GCST90001644	Ulcerative colitis	Inverse variance weighted	24	-0.027899	0.0373319	0.454868	0.972487	0.90387	1.04631	23.9525	0.406445	-0.0135314	0.533929
B cell %lymphocyte || id:ebi-a-GCST90001644	Ulcerative colitis	MR Egger	24	0.0599679	0.144094	0.681316	1.0618	0.80055	1.40831	23.5254	0.372589	NA	NA
B cell %lymphocyte || id:ebi-a-GCST90001644	Ulcerative colitis	Weighted median	24	0.00448967	0.0541716	0.933948	1.0045	0.903312	1.11702	NA	NA	NA	NA
Natural Killer Absolute Count || id:ebi-a-GCST90001645	Ulcerative colitis	Inverse variance weighted	17	0.0463762	0.0594644	0.435451	1.04747	0.932232	1.17695	28.8054	0.0252817	-0.0153794	0.697439
Natural Killer Absolute Count || id:ebi-a-GCST90001645	Ulcerative colitis	MR Egger	17	0.144741	0.255594	0.579571	1.15574	0.700315	1.90733	28.5069	0.0186031	NA	NA
Natural Killer Absolute Count || id:ebi-a-GCST90001645	Ulcerative colitis	Weighted median	17	-0.0124069	0.0673333	0.853809	0.98767	0.865559	1.12701	NA	NA	NA	NA
Natural Killer %CD3- lymphocyte || id:ebi-a-GCST90001646	Ulcerative colitis	Inverse variance weighted	11	-0.00543811	0.0561357	0.922826	0.994577	0.890953	1.11025	8.60708	0.569754	0.0443126	0.344218
Natural Killer %CD3- lymphocyte || id:ebi-a-GCST90001646	Ulcerative colitis	MR Egger	11	-0.262475	0.263524	0.345265	0.769146	0.458873	1.28921	7.61048	0.573825	NA	NA
Natural Killer %CD3- lymphocyte || id:ebi-a-GCST90001646	Ulcerative colitis	Weighted median	11	-0.0878569	0.072738	0.227103	0.915892	0.794197	1.05623	NA	NA	NA	NA
Natural Killer %lymphocyte || id:ebi-a-GCST90001647	Ulcerative colitis	Inverse variance weighted	16	-0.0887538	0.0586878	0.130457	0.915071	0.81564	1.02662	26.2671	0.0353072	0.00308598	0.918712
Natural Killer %lymphocyte || id:ebi-a-GCST90001647	Ulcerative colitis	MR Egger	16	-0.10576	0.174556	0.554293	0.899641	0.638975	1.26664	26.2469	0.0240776	NA	NA
Natural Killer %lymphocyte || id:ebi-a-GCST90001647	Ulcerative colitis	Weighted median	16	-0.0685654	0.0644691	0.287538	0.933732	0.822897	1.0595	NA	NA	NA	NA
HLA DR+ Natural Killer Absolute Count || id:ebi-a-GCST90001648	Ulcerative colitis	Inverse variance weighted	18	-0.00764601	0.0352112	0.828094	0.992383	0.926205	1.06329	11.3606	0.837218	0.00552134	0.70164
HLA DR+ Natural Killer Absolute Count || id:ebi-a-GCST90001648	Ulcerative colitis	MR Egger	18	-0.0278589	0.0626515	0.662519	0.972526	0.860144	1.09959	11.2084	0.796442	NA	NA
HLA DR+ Natural Killer Absolute Count || id:ebi-a-GCST90001648	Ulcerative colitis	Weighted median	18	-0.0342499	0.0465333	0.461713	0.96633	0.882095	1.05861	NA	NA	NA	NA
HLA DR+ Natural Killer %Natural Killer || id:ebi-a-GCST90001649	Ulcerative colitis	Inverse variance weighted	16	-0.0651622	0.0440324	0.138908	0.936915	0.859447	1.02137	26.6529	0.0316947	-0.00859116	0.637071
HLA DR+ Natural Killer %Natural Killer || id:ebi-a-GCST90001649	Ulcerative colitis	MR Egger	16	-0.0302897	0.0852766	0.727739	0.970164	0.820836	1.14666	26.2174	0.0242872	NA	NA
HLA DR+ Natural Killer %Natural Killer || id:ebi-a-GCST90001649	Ulcerative colitis	Weighted median	16	-0.0416388	0.0459694	0.365045	0.959216	0.87657	1.04965	NA	NA	NA	NA
HLA DR+ Natural Killer %CD3- lymphocyte || id:ebi-a-GCST90001650	Ulcerative colitis	Inverse variance weighted	16	-0.0232923	0.0458725	0.611621	0.976977	0.89297	1.06889	25.7456	0.0407832	0.0119363	0.482377
HLA DR+ Natural Killer %CD3- lymphocyte || id:ebi-a-GCST90001650	Ulcerative colitis	MR Egger	16	-0.0697991	0.0795404	0.395009	0.932581	0.797959	1.08992	24.8222	0.0363638	NA	NA
HLA DR+ Natural Killer %CD3- lymphocyte || id:ebi-a-GCST90001650	Ulcerative colitis	Weighted median	16	-0.0419439	0.0484097	0.386251	0.958924	0.872121	1.05437	NA	NA	NA	NA
Granulocyte Absolute Count || id:ebi-a-GCST90001651	Ulcerative colitis	Inverse variance weighted	17	-0.0426058	0.0539253	0.429476	0.958289	0.862173	1.06512	19.6601	0.235919	0.015619	0.534089
Granulocyte Absolute Count || id:ebi-a-GCST90001651	Ulcerative colitis	MR Egger	17	-0.1436	0.167936	0.405953	0.866234	0.623284	1.20389	19.1432	0.207317	NA	NA
Granulocyte Absolute Count || id:ebi-a-GCST90001651	Ulcerative colitis	Weighted median	17	-0.0150899	0.0696335	0.828438	0.985023	0.859356	1.12907	NA	NA	NA	NA
Granulocyte %leukocyte || id:ebi-a-GCST90001652	Ulcerative colitis	Inverse variance weighted	16	-0.0123927	0.0524373	0.813174	0.987684	0.891215	1.0946	17.5736	0.285745	0.0176457	0.624848
Granulocyte %leukocyte || id:ebi-a-GCST90001652	Ulcerative colitis	MR Egger	16	-0.130079	0.241447	0.598524	0.878026	0.546995	1.40939	17.2653	0.242315	NA	NA
Granulocyte %leukocyte || id:ebi-a-GCST90001652	Ulcerative colitis	Weighted median	16	-0.0112588	0.069945	0.872119	0.988804	0.862128	1.13409	NA	NA	NA	NA
CD28- CD4-CD8- T cell %CD4-CD8- T cell || id:ebi-a-GCST90001653	Ulcerative colitis	Inverse variance weighted	21	-0.0528034	0.0452679	0.243427	0.948566	0.86803	1.03657	23.5638	0.261966	-0.0372302	0.175542
CD28- CD4-CD8- T cell %CD4-CD8- T cell || id:ebi-a-GCST90001653	Ulcerative colitis	MR Egger	21	0.170833	0.164964	0.313401	1.18629	0.858562	1.63912	21.34	0.318323	NA	NA
CD28- CD4-CD8- T cell %CD4-CD8- T cell || id:ebi-a-GCST90001653	Ulcerative colitis	Weighted median	21	-0.101063	0.0632417	0.110034	0.903876	0.798503	1.02316	NA	NA	NA	NA
CD28- CD4-CD8- T cell Absolute Count || id:ebi-a-GCST90001654	Ulcerative colitis	Inverse variance weighted	27	-0.0669999	0.0443232	0.13063	0.935195	0.857381	1.02007	35.7951	0.0955017	-0.0248324	0.357779
CD28- CD4-CD8- T cell Absolute Count || id:ebi-a-GCST90001654	Ulcerative colitis	MR Egger	27	0.0805153	0.1636	0.62691	1.08385	0.786517	1.49357	34.581	0.0960616	NA	NA
CD28- CD4-CD8- T cell Absolute Count || id:ebi-a-GCST90001654	Ulcerative colitis	Weighted median	27	-0.0494766	0.0544957	0.363931	0.951727	0.855313	1.05901	NA	NA	NA	NA
CD28+ CD4-CD8- T cell %T cell || id:ebi-a-GCST90001655	Ulcerative colitis	Inverse variance weighted	20	-0.0346258	0.074789	0.643379	0.965967	0.834258	1.11847	51.2524	8.55e-05	0.0365268	0.472747
CD28+ CD4-CD8- T cell %T cell || id:ebi-a-GCST90001655	Ulcerative colitis	MR Egger	20	-0.241232	0.291699	0.419073	0.78566	0.443542	1.39166	49.7652	8.19e-05	NA	NA
CD28+ CD4-CD8- T cell %T cell || id:ebi-a-GCST90001655	Ulcerative colitis	Weighted median	20	-0.160793	0.0716348	0.0247924	0.851468	0.739932	0.979818	NA	NA	NA	NA
CD28+ CD4-CD8- T cell %CD4-CD8- T cell || id:ebi-a-GCST90001656	Ulcerative colitis	Inverse variance weighted	21	0.0528034	0.0452679	0.243427	1.05422	0.964716	1.15203	23.5638	0.261966	0.0372302	0.175542
CD28+ CD4-CD8- T cell %CD4-CD8- T cell || id:ebi-a-GCST90001656	Ulcerative colitis	MR Egger	21	-0.170833	0.164964	0.313401	0.842963	0.610082	1.16474	21.34	0.318323	NA	NA
CD28+ CD4-CD8- T cell %CD4-CD8- T cell || id:ebi-a-GCST90001656	Ulcerative colitis	Weighted median	21	0.101063	0.0615946	0.100845	1.10635	0.980529	1.24831	NA	NA	NA	NA
CD28+ CD4-CD8- T cell Absolute Count || id:ebi-a-GCST90001657	Ulcerative colitis	Inverse variance weighted	8	-0.0894993	0.102649	0.383265	0.914389	0.747747	1.11817	13.5866	0.0590426	0.00610634	0.913347
CD28+ CD4-CD8- T cell Absolute Count || id:ebi-a-GCST90001657	Ulcerative colitis	MR Egger	8	-0.127147	0.349736	0.728659	0.880604	0.44369	1.74776	13.5575	0.0349897	NA	NA
CD28+ CD4-CD8- T cell Absolute Count || id:ebi-a-GCST90001657	Ulcerative colitis	Weighted median	8	0.033311	0.103439	0.747426	1.03387	0.844146	1.26624	NA	NA	NA	NA
CD39+ CD4+ T cell %T cell || id:ebi-a-GCST90001658	Ulcerative colitis	Inverse variance weighted	19	0.00472824	0.0338937	0.889053	1.00474	0.940162	1.07375	20.276	0.317497	0.00700403	0.669334
CD39+ CD4+ T cell %T cell || id:ebi-a-GCST90001658	Ulcerative colitis	MR Egger	19	-0.0276516	0.0821857	0.740647	0.972727	0.828005	1.14274	20.0532	0.271515	NA	NA
CD39+ CD4+ T cell %T cell || id:ebi-a-GCST90001658	Ulcerative colitis	Weighted median	19	-0.00621554	0.0440726	0.887847	0.993804	0.91156	1.08347	NA	NA	NA	NA
CD39+ CD4+ T cell %CD4+ T cell || id:ebi-a-GCST90001659	Ulcerative colitis	Inverse variance weighted	14	0.00347957	0.034571	0.919828	1.00349	0.937743	1.07384	8.5153	0.808487	0.00691667	0.704084
CD39+ CD4+ T cell %CD4+ T cell || id:ebi-a-GCST90001659	Ulcerative colitis	MR Egger	14	-0.0249876	0.0809336	0.762813	0.975322	0.832254	1.14298	8.36397	0.75608	NA	NA
CD39+ CD4+ T cell %CD4+ T cell || id:ebi-a-GCST90001659	Ulcerative colitis	Weighted median	14	-0.0143014	0.0438758	0.744461	0.9858	0.904568	1.07433	NA	NA	NA	NA
CD39+ CD4+ T cell Absolute Count || id:ebi-a-GCST90001660	Ulcerative colitis	Inverse variance weighted	21	0.0499656	0.0306343	0.102883	1.05123	0.989973	1.11629	16.822	0.664498	0.038095	0.0370512
CD39+ CD4+ T cell Absolute Count || id:ebi-a-GCST90001660	Ulcerative colitis	MR Egger	21	-0.108271	0.0769248	0.17543	0.897384	0.771789	1.04342	11.7931	0.894279	NA	NA
CD39+ CD4+ T cell Absolute Count || id:ebi-a-GCST90001660	Ulcerative colitis	Weighted median	21	0.028235	0.0426088	0.507551	1.02864	0.946222	1.11823	NA	NA	NA	NA
CD28- CD8dim T cell %T cell || id:ebi-a-GCST90001661	Ulcerative colitis	Inverse variance weighted	18	0.0272933	0.0528454	0.605522	1.02767	0.926553	1.13982	23.531	0.132748	0.00478534	0.863836
CD28- CD8dim T cell %T cell || id:ebi-a-GCST90001661	Ulcerative colitis	MR Egger	18	-0.00146868	0.17378	0.993361	0.998532	0.710293	1.40374	23.4864	0.101337	NA	NA
CD28- CD8dim T cell %T cell || id:ebi-a-GCST90001661	Ulcerative colitis	Weighted median	18	0.0552535	0.0702006	0.431235	1.05681	0.920959	1.2127	NA	NA	NA	NA
CD28- CD8dim T cell %CD8dim T cell || id:ebi-a-GCST90001662	Ulcerative colitis	Inverse variance weighted	12	-0.0128323	0.0729873	0.860439	0.98725	0.855656	1.13908	16.387	0.127361	-0.0451962	0.352967
CD28- CD8dim T cell %CD8dim T cell || id:ebi-a-GCST90001662	Ulcerative colitis	MR Egger	12	0.268737	0.298161	0.388613	1.30831	0.729308	2.34699	14.9668	0.133279	NA	NA
CD28- CD8dim T cell %CD8dim T cell || id:ebi-a-GCST90001662	Ulcerative colitis	Weighted median	12	-0.122901	0.0830987	0.139146	0.884351	0.751432	1.04078	NA	NA	NA	NA
CD28- CD8dim T cell Absolute Count || id:ebi-a-GCST90001663	Ulcerative colitis	Inverse variance weighted	16	-0.0881719	0.0437691	0.0439595	0.915603	0.840331	0.997618	13.0806	0.596069	-0.0211068	0.413257
CD28- CD8dim T cell Absolute Count || id:ebi-a-GCST90001663	Ulcerative colitis	MR Egger	16	0.0327793	0.149962	0.830128	1.03332	0.770168	1.38639	12.3696	0.576651	NA	NA
CD28- CD8dim T cell Absolute Count || id:ebi-a-GCST90001663	Ulcerative colitis	Weighted median	16	-0.0766494	0.0625335	0.220299	0.926215	0.819374	1.04699	NA	NA	NA	NA
CD28+ CD45RA+ CD8dim T cell %T cell || id:ebi-a-GCST90001664	Ulcerative colitis	Inverse variance weighted	16	0.00717198	0.0906441	0.936935	1.0072	0.843251	1.20302	54.683	2.02e-06	0.0772632	0.174273
CD28+ CD45RA+ CD8dim T cell %T cell || id:ebi-a-GCST90001664	Ulcerative colitis	MR Egger	16	-0.49965	0.364769	0.192328	0.606743	0.29683	1.24023	47.7022	1.47e-05	NA	NA
CD28+ CD45RA+ CD8dim T cell %T cell || id:ebi-a-GCST90001664	Ulcerative colitis	Weighted median	16	-0.0840312	0.0745341	0.259565	0.919403	0.79444	1.06402	NA	NA	NA	NA
CD28+ CD45RA+ CD8dim T cell %CD8dim T cell || id:ebi-a-GCST90001665	Ulcerative colitis	Inverse variance weighted	15	-0.0314566	0.056627	0.578548	0.969033	0.867235	1.08278	19.9241	0.132553	0.000443603	0.990459
CD28+ CD45RA+ CD8dim T cell %CD8dim T cell || id:ebi-a-GCST90001665	Ulcerative colitis	MR Egger	15	-0.0341896	0.23177	0.884989	0.966388	0.613571	1.52208	19.9239	0.0971248	NA	NA
CD28+ CD45RA+ CD8dim T cell %CD8dim T cell || id:ebi-a-GCST90001665	Ulcerative colitis	Weighted median	15	-0.0320513	0.0711547	0.652389	0.968457	0.842388	1.11339	NA	NA	NA	NA
CD28+ CD45RA+ CD8dim T cell Absolute Count || id:ebi-a-GCST90001666	Ulcerative colitis	Inverse variance weighted	14	-0.0835783	0.0558619	0.134613	0.919819	0.824426	1.02625	13.7687	0.390333	0.0150289	0.687148
CD28+ CD45RA+ CD8dim T cell Absolute Count || id:ebi-a-GCST90001666	Ulcerative colitis	MR Egger	14	-0.191968	0.268944	0.489012	0.825334	0.487192	1.39817	13.5761	0.328595	NA	NA
CD28+ CD45RA+ CD8dim T cell Absolute Count || id:ebi-a-GCST90001666	Ulcerative colitis	Weighted median	14	-0.113781	0.0773701	0.141397	0.892453	0.766879	1.03859	NA	NA	NA	NA
CD28+ CD45RA- CD8dim T cell %T cell || id:ebi-a-GCST90001667	Ulcerative colitis	Inverse variance weighted	15	-0.0654424	0.0682921	0.337926	0.936653	0.819308	1.0708	24.8425	0.0361547	-0.0463634	0.177124
CD28+ CD45RA- CD8dim T cell %T cell || id:ebi-a-GCST90001667	Ulcerative colitis	MR Egger	15	0.22833	0.216141	0.310026	1.2565	0.822582	1.91931	21.4777	0.0640022	NA	NA
CD28+ CD45RA- CD8dim T cell %T cell || id:ebi-a-GCST90001667	Ulcerative colitis	Weighted median	15	-0.0544892	0.0731353	0.456244	0.946969	0.820506	1.09292	NA	NA	NA	NA
CD28+ CD45RA- CD8dim T cell %CD8dim T cell || id:ebi-a-GCST90001668	Ulcerative colitis	Inverse variance weighted	18	0.0201057	0.0536205	0.707689	1.02031	0.918521	1.13338	21.4158	0.208242	0.0787593	0.0141953
CD28+ CD45RA- CD8dim T cell %CD8dim T cell || id:ebi-a-GCST90001668	Ulcerative colitis	MR Egger	18	-0.477365	0.187016	0.0212939	0.620416	0.430023	0.895106	13.846	0.610185	NA	NA
CD28+ CD45RA- CD8dim T cell %CD8dim T cell || id:ebi-a-GCST90001668	Ulcerative colitis	Weighted median	18	0.0647097	0.0661123	0.327687	1.06685	0.937189	1.21445	NA	NA	NA	NA
CD28+ CD45RA- CD8dim T cell Absolute Count || id:ebi-a-GCST90001669	Ulcerative colitis	Inverse variance weighted	13	0.068529	0.0550652	0.213313	1.07093	0.961367	1.19298	6.74984	0.873692	0.00847028	0.729505
CD28+ CD45RA- CD8dim T cell Absolute Count || id:ebi-a-GCST90001669	Ulcerative colitis	MR Egger	13	0.0182864	0.151967	0.90639	1.01845	0.75611	1.37182	6.62402	0.828663	NA	NA
CD28+ CD45RA- CD8dim T cell Absolute Count || id:ebi-a-GCST90001669	Ulcerative colitis	Weighted median	13	0.022657	0.0721442	0.753482	1.02292	0.888034	1.17828	NA	NA	NA	NA
CD39+ CD8+ T cell %T cell || id:ebi-a-GCST90001670	Ulcerative colitis	Inverse variance weighted	15	0.0389705	0.038301	0.308925	1.03974	0.964544	1.1208	11.7986	0.622474	0.00682472	0.665891
CD39+ CD8+ T cell %T cell || id:ebi-a-GCST90001670	Ulcerative colitis	MR Egger	15	0.0153829	0.0657069	0.818543	1.0155	0.892791	1.15508	11.6034	0.560402	NA	NA
CD39+ CD8+ T cell %T cell || id:ebi-a-GCST90001670	Ulcerative colitis	Weighted median	15	0.0484636	0.0533522	0.363683	1.04966	0.945438	1.16536	NA	NA	NA	NA
CD39+ CD8+ T cell %CD8+ T cell || id:ebi-a-GCST90001671	Ulcerative colitis	Inverse variance weighted	16	0.010686	0.0375335	0.77587	1.01074	0.939057	1.0879	12.9467	0.606418	-0.0149498	0.398384
CD39+ CD8+ T cell %CD8+ T cell || id:ebi-a-GCST90001671	Ulcerative colitis	MR Egger	16	0.06101	0.068892	0.390797	1.06291	0.928655	1.21657	12.1878	0.591222	NA	NA
CD39+ CD8+ T cell %CD8+ T cell || id:ebi-a-GCST90001671	Ulcerative colitis	Weighted median	16	0.0359235	0.0516131	0.486419	1.03658	0.936844	1.14693	NA	NA	NA	NA
CD39+ CD8+ T cell Absolute Count || id:ebi-a-GCST90001672	Ulcerative colitis	Inverse variance weighted	17	0.00167167	0.0349114	0.961809	1.00167	0.935425	1.07261	14.8648	0.534564	0.00675696	0.673394
CD39+ CD8+ T cell Absolute Count || id:ebi-a-GCST90001672	Ulcerative colitis	MR Egger	17	-0.020677	0.0626224	0.745827	0.979535	0.866393	1.10745	14.68	0.474705	NA	NA
CD39+ CD8+ T cell Absolute Count || id:ebi-a-GCST90001672	Ulcerative colitis	Weighted median	17	0.0211145	0.0501299	0.673613	1.02134	0.92576	1.12679	NA	NA	NA	NA
CD28- CD127- CD25++ CD8+ T cell %T cell || id:ebi-a-GCST90001673	Ulcerative colitis	Inverse variance weighted	14	-0.0249467	0.0623195	0.688933	0.975362	0.863214	1.10208	19.0622	0.121187	0.0273016	0.419669
CD28- CD127- CD25++ CD8+ T cell %T cell || id:ebi-a-GCST90001673	Ulcerative colitis	MR Egger	14	-0.186943	0.203849	0.377172	0.829491	0.556278	1.23689	18.0139	0.115269	NA	NA
CD28- CD127- CD25++ CD8+ T cell %T cell || id:ebi-a-GCST90001673	Ulcerative colitis	Weighted median	14	0.0374338	0.0797756	0.638898	1.03814	0.887873	1.21385	NA	NA	NA	NA
CD28- CD127- CD25++ CD8+ T cell %CD8+ T cell || id:ebi-a-GCST90001674	Ulcerative colitis	Inverse variance weighted	14	-0.0828603	0.0549484	0.131564	0.92048	0.826497	1.02515	15.2334	0.293013	-0.015254	0.71307
CD28- CD127- CD25++ CD8+ T cell %CD8+ T cell || id:ebi-a-GCST90001674	Ulcerative colitis	MR Egger	14	0.00428142	0.238294	0.98596	1.00429	0.629535	1.60213	15.0554	0.238418	NA	NA
CD28- CD127- CD25++ CD8+ T cell %CD8+ T cell || id:ebi-a-GCST90001674	Ulcerative colitis	Weighted median	14	-0.0545323	0.0736387	0.458973	0.946928	0.819661	1.09395	NA	NA	NA	NA
CD28- CD127- CD25++ CD8+ T cell Absolute Count || id:ebi-a-GCST90001675	Ulcerative colitis	Inverse variance weighted	21	-0.0211354	0.0487664	0.664724	0.979086	0.889837	1.07729	26.1362	0.16136	0.000210197	0.993967
CD28- CD127- CD25++ CD8+ T cell Absolute Count || id:ebi-a-GCST90001675	Ulcerative colitis	MR Egger	21	-0.0224471	0.178391	0.901187	0.977803	0.68929	1.38708	26.1361	0.12644	NA	NA
CD28- CD127- CD25++ CD8+ T cell Absolute Count || id:ebi-a-GCST90001675	Ulcerative colitis	Weighted median	21	0.0185646	0.0651289	0.77561	1.01874	0.896651	1.15745	NA	NA	NA	NA
CD28- CD25++ CD8+ T cell %T cell || id:ebi-a-GCST90001676	Ulcerative colitis	Inverse variance weighted	5	0.0458173	0.0775379	0.554586	1.04688	0.899284	1.21871	1.83677	0.765749	-0.000939767	0.978614
CD28- CD25++ CD8+ T cell %T cell || id:ebi-a-GCST90001676	Ulcerative colitis	MR Egger	5	0.0517902	0.219427	0.828609	1.05315	0.685035	1.61909	1.83592	0.607149	NA	NA
CD28- CD25++ CD8+ T cell %T cell || id:ebi-a-GCST90001676	Ulcerative colitis	Weighted median	5	0.0312663	0.0960727	0.744845	1.03176	0.854673	1.24554	NA	NA	NA	NA
CD28- CD25++ CD8+ T cell %CD8+ T cell || id:ebi-a-GCST90001677	Ulcerative colitis	Inverse variance weighted	15	0.107569	0.0526898	0.0411957	1.11357	1.00431	1.23472	8.41432	0.866644	0.0163013	0.623753
CD28- CD25++ CD8+ T cell %CD8+ T cell || id:ebi-a-GCST90001677	Ulcerative colitis	MR Egger	15	-0.0139287	0.247484	0.955974	0.986168	0.607139	1.60182	8.16186	0.832898	NA	NA
CD28- CD25++ CD8+ T cell %CD8+ T cell || id:ebi-a-GCST90001677	Ulcerative colitis	Weighted median	15	0.0922048	0.0686553	0.179268	1.09659	0.958525	1.25454	NA	NA	NA	NA
CD28- CD25++ CD8+ T cell Absolute Count || id:ebi-a-GCST90001678	Ulcerative colitis	Inverse variance weighted	12	-0.0324231	0.0584915	0.579359	0.968097	0.863237	1.08569	10.0055	0.529895	-0.0460936	0.198003
CD28- CD25++ CD8+ T cell Absolute Count || id:ebi-a-GCST90001678	Ulcerative colitis	MR Egger	12	0.222038	0.193595	0.278115	1.24862	0.854355	1.82482	8.10427	0.618652	NA	NA
CD28- CD25++ CD8+ T cell Absolute Count || id:ebi-a-GCST90001678	Ulcerative colitis	Weighted median	12	0.00341381	0.0832694	0.967298	1.00342	0.852319	1.18131	NA	NA	NA	NA
CD25++ CD8+ T cell %T cell || id:ebi-a-GCST90001679	Ulcerative colitis	Inverse variance weighted	10	-0.0974174	0.0568772	0.0867555	0.907177	0.811479	1.01416	5.48842	0.789825	0.0169491	0.587218
CD25++ CD8+ T cell %T cell || id:ebi-a-GCST90001679	Ulcerative colitis	MR Egger	10	-0.191342	0.175552	0.307474	0.82585	0.585421	1.16502	5.16859	0.739414	NA	NA
CD25++ CD8+ T cell %T cell || id:ebi-a-GCST90001679	Ulcerative colitis	Weighted median	10	-0.0920224	0.0718828	0.200484	0.912085	0.792223	1.05008	NA	NA	NA	NA
CD25++ CD8+ T cell %CD8+ T cell || id:ebi-a-GCST90001680	Ulcerative colitis	Inverse variance weighted	16	-0.00166639	0.044332	0.970015	0.998335	0.915251	1.08896	14.0254	0.523604	-0.00856527	0.682391
CD25++ CD8+ T cell %CD8+ T cell || id:ebi-a-GCST90001680	Ulcerative colitis	MR Egger	16	0.044928	0.119998	0.713712	1.04595	0.826738	1.32329	13.8508	0.460885	NA	NA
CD25++ CD8+ T cell %CD8+ T cell || id:ebi-a-GCST90001680	Ulcerative colitis	Weighted median	16	0.0184829	0.0638581	0.772247	1.01865	0.898814	1.15447	NA	NA	NA	NA
CD25++ CD8+ T cell Absolute Count || id:ebi-a-GCST90001681	Ulcerative colitis	Inverse variance weighted	21	-0.0189284	0.0403554	0.63904	0.98125	0.906626	1.06202	22.1886	0.330367	-0.000450699	0.985282
CD25++ CD8+ T cell Absolute Count || id:ebi-a-GCST90001681	Ulcerative colitis	MR Egger	21	-0.0165803	0.132268	0.90156	0.983556	0.758946	1.27464	22.1882	0.274992	NA	NA
CD25++ CD8+ T cell Absolute Count || id:ebi-a-GCST90001681	Ulcerative colitis	Weighted median	21	0.0151404	0.0557452	0.785929	1.01526	0.910173	1.13247	NA	NA	NA	NA
CD127- CD8+ T cell %T cell || id:ebi-a-GCST90001682	Ulcerative colitis	Inverse variance weighted	9	0.0404665	0.0780275	0.604026	1.0413	0.893627	1.21337	11.5569	0.172093	-0.0455399	0.399829
CD127- CD8+ T cell %T cell || id:ebi-a-GCST90001682	Ulcerative colitis	MR Egger	9	0.304899	0.305399	0.351356	1.35649	0.745513	2.46818	10.367	0.168713	NA	NA
CD127- CD8+ T cell %T cell || id:ebi-a-GCST90001682	Ulcerative colitis	Weighted median	9	0.0460309	0.0926603	0.619351	1.04711	0.873206	1.25564	NA	NA	NA	NA
CD127- CD8+ T cell %CD8+ T cell || id:ebi-a-GCST90001683	Ulcerative colitis	Inverse variance weighted	9	0.0161059	0.0670289	0.810111	1.01624	0.891125	1.15891	4.80301	0.778408	0.115109	0.0998495
CD127- CD8+ T cell %CD8+ T cell || id:ebi-a-GCST90001683	Ulcerative colitis	MR Egger	9	-0.799703	0.435557	0.108975	0.449463	0.191399	1.05547	1.2097	0.990702	NA	NA
CD127- CD8+ T cell %CD8+ T cell || id:ebi-a-GCST90001683	Ulcerative colitis	Weighted median	9	0.0513497	0.0841246	0.541597	1.05269	0.892673	1.24139	NA	NA	NA	NA
CD127- CD8+ T cell Absolute Count || id:ebi-a-GCST90001684	Ulcerative colitis	Inverse variance weighted	12	-0.214616	0.133869	0.108894	0.806851	0.620643	1.04893	73.3477	2.81e-11	0.152533	0.0365132
CD127- CD8+ T cell Absolute Count || id:ebi-a-GCST90001684	Ulcerative colitis	MR Egger	12	-1.17288	0.412558	0.0174602	0.309475	0.137864	0.694708	46.3604	1.23e-06	NA	NA
CD127- CD8+ T cell Absolute Count || id:ebi-a-GCST90001684	Ulcerative colitis	Weighted median	12	-0.0605361	0.0785584	0.440952	0.94126	0.806936	1.09794	NA	NA	NA	NA
CD28- CD8+ T cell %T cell || id:ebi-a-GCST90001685	Ulcerative colitis	Inverse variance weighted	13	-0.0133104	0.0608497	0.826851	0.986778	0.875837	1.11177	15.6471	0.207942	0.00570881	0.878682
CD28- CD8+ T cell %T cell || id:ebi-a-GCST90001685	Ulcerative colitis	MR Egger	13	-0.0444798	0.209366	0.835642	0.956495	0.634551	1.44178	15.6124	0.156141	NA	NA
CD28- CD8+ T cell %T cell || id:ebi-a-GCST90001685	Ulcerative colitis	Weighted median	13	-0.00546445	0.0750071	0.941924	0.99455	0.858577	1.15206	NA	NA	NA	NA
CD28- CD8+ T cell %CD8+ T cell || id:ebi-a-GCST90001686	Ulcerative colitis	Inverse variance weighted	17	0.0923498	0.0632498	0.144268	1.09675	0.968875	1.2415	22.1238	0.13924	0.0445361	0.165222
CD28- CD8+ T cell %CD8+ T cell || id:ebi-a-GCST90001686	Ulcerative colitis	MR Egger	17	-0.204129	0.21222	0.351362	0.815357	0.537901	1.23593	19.3747	0.197252	NA	NA
CD28- CD8+ T cell %CD8+ T cell || id:ebi-a-GCST90001686	Ulcerative colitis	Weighted median	17	0.0397991	0.0831545	0.632212	1.0406	0.884101	1.22481	NA	NA	NA	NA
CD28- CD8+ T cell Absolute Count || id:ebi-a-GCST90001687	Ulcerative colitis	Inverse variance weighted	12	0.0594887	0.0588579	0.312151	1.06129	0.94566	1.19107	11.1661	0.429456	-0.0105311	0.77262
CD28- CD8+ T cell Absolute Count || id:ebi-a-GCST90001687	Ulcerative colitis	MR Egger	12	0.12173	0.218462	0.589636	1.12945	0.736051	1.73311	11.0685	0.352205	NA	NA
CD28- CD8+ T cell Absolute Count || id:ebi-a-GCST90001687	Ulcerative colitis	Weighted median	12	0.0668526	0.081559	0.412396	1.06914	0.911191	1.25446	NA	NA	NA	NA
CD28+ CD45RA+ CD8+ T cell %T cell || id:ebi-a-GCST90001688	Ulcerative colitis	Inverse variance weighted	14	0.0715196	0.0707189	0.311862	1.07414	0.935112	1.23384	9.78674	0.711273	0.0250708	0.527451
CD28+ CD45RA+ CD8+ T cell %T cell || id:ebi-a-GCST90001688	Ulcerative colitis	MR Egger	14	-0.153862	0.35347	0.671078	0.85739	0.428843	1.71419	9.36322	0.671633	NA	NA
CD28+ CD45RA+ CD8+ T cell %T cell || id:ebi-a-GCST90001688	Ulcerative colitis	Weighted median	14	0.0240675	0.0956024	0.801238	1.02436	0.849325	1.23547	NA	NA	NA	NA
CD28+ CD45RA+ CD8+ T cell %CD8+ T cell || id:ebi-a-GCST90001689	Ulcerative colitis	Inverse variance weighted	14	0.00705189	0.0778965	0.927867	1.00708	0.864482	1.17319	17.4777	0.178376	-0.0159409	0.695863
CD28+ CD45RA+ CD8+ T cell %CD8+ T cell || id:ebi-a-GCST90001689	Ulcerative colitis	MR Egger	14	0.146325	0.356996	0.689117	1.15757	0.574999	2.33039	17.2472	0.140532	NA	NA
CD28+ CD45RA+ CD8+ T cell %CD8+ T cell || id:ebi-a-GCST90001689	Ulcerative colitis	Weighted median	14	0.0221463	0.0930247	0.811828	1.02239	0.851989	1.22688	NA	NA	NA	NA
CD28+ CD45RA+ CD8+ T cell Absolute Count || id:ebi-a-GCST90001690	Ulcerative colitis	Inverse variance weighted	20	-0.0335206	0.0651026	0.60663	0.967035	0.851189	1.09865	24.9032	0.163754	-0.0273934	0.310097
CD28+ CD45RA+ CD8+ T cell Absolute Count || id:ebi-a-GCST90001690	Ulcerative colitis	MR Egger	20	0.189072	0.222794	0.407226	1.20813	0.780669	1.86964	23.4801	0.172807	NA	NA
CD28+ CD45RA+ CD8+ T cell Absolute Count || id:ebi-a-GCST90001690	Ulcerative colitis	Weighted median	20	-0.00304209	0.0822392	0.970492	0.996963	0.848546	1.17134	NA	NA	NA	NA
CD28+ CD45RA- CD8+ T cell %T cell || id:ebi-a-GCST90001691	Ulcerative colitis	Inverse variance weighted	13	-0.021337	0.0808236	0.791784	0.978889	0.835478	1.14692	34.5906	0.000544	0.000232692	0.994849
CD28+ CD45RA- CD8+ T cell %T cell || id:ebi-a-GCST90001691	Ulcerative colitis	MR Egger	13	-0.0226702	0.21881	0.919346	0.977585	0.636649	1.5011	34.5905	0.000289422	NA	NA
CD28+ CD45RA- CD8+ T cell %T cell || id:ebi-a-GCST90001691	Ulcerative colitis	Weighted median	13	-0.0365005	0.0741114	0.62236	0.964158	0.833802	1.11489	NA	NA	NA	NA
CD28+ CD45RA- CD8+ T cell %CD8+ T cell || id:ebi-a-GCST90001692	Ulcerative colitis	Inverse variance weighted	18	-0.0249601	0.0487873	0.608924	0.975349	0.886403	1.07322	20.3888	0.254828	-0.0168739	0.581032
CD28+ CD45RA- CD8+ T cell %CD8+ T cell || id:ebi-a-GCST90001692	Ulcerative colitis	MR Egger	18	0.0806169	0.193925	0.683143	1.08396	0.741207	1.5852	19.9923	0.220568	NA	NA
CD28+ CD45RA- CD8+ T cell %CD8+ T cell || id:ebi-a-GCST90001692	Ulcerative colitis	Weighted median	18	-0.0500692	0.0672828	0.45678	0.951164	0.833649	1.08524	NA	NA	NA	NA
CD28+ CD45RA- CD8+ T cell Absolute Count || id:ebi-a-GCST90001693	Ulcerative colitis	Inverse variance weighted	18	-0.0591344	0.0417034	0.156197	0.94258	0.8686	1.02286	14.6056	0.623865	-0.0383455	0.137751
CD28+ CD45RA- CD8+ T cell Absolute Count || id:ebi-a-GCST90001693	Ulcerative colitis	MR Egger	18	0.170985	0.153075	0.280487	1.18647	0.878937	1.60161	12.1645	0.732582	NA	NA
CD28+ CD45RA- CD8+ T cell Absolute Count || id:ebi-a-GCST90001693	Ulcerative colitis	Weighted median	18	-0.0585694	0.0586041	0.317597	0.943113	0.840773	1.05791	NA	NA	NA	NA
CD28- CD4-CD8- T cell %T cell || id:ebi-a-GCST90001694	Ulcerative colitis	Inverse variance weighted	21	-0.00844989	0.0434873	0.845936	0.991586	0.910569	1.07981	23.8519	0.248923	-0.0327946	0.259377
CD28- CD4-CD8- T cell %T cell || id:ebi-a-GCST90001694	Ulcerative colitis	MR Egger	21	0.161722	0.152586	0.302487	1.17553	0.871669	1.58533	22.2677	0.271137	NA	NA
CD28- CD4-CD8- T cell %T cell || id:ebi-a-GCST90001694	Ulcerative colitis	Weighted median	21	-0.0285972	0.0586564	0.625878	0.971808	0.866266	1.09021	NA	NA	NA	NA
CD45RA- CD28- CD8+ T cell Absolute Count || id:ebi-a-GCST90001695	Ulcerative colitis	Inverse variance weighted	15	-6.39e-06	0.000488575	0.989564	0.999994	0.999036	1.00095	13.94	0.454192	0.00428206	0.884928
CD45RA- CD28- CD8+ T cell Absolute Count || id:ebi-a-GCST90001695	Ulcerative colitis	MR Egger	15	-0.0002077	0.00145461	0.888647	0.999792	0.996946	1.00265	13.9167	0.379739	NA	NA
CD45RA- CD28- CD8+ T cell Absolute Count || id:ebi-a-GCST90001695	Ulcerative colitis	Weighted median	15	-0.000487347	0.000702443	0.487815	0.999513	0.998138	1.00089	NA	NA	NA	NA
CD45RA- CD28- CD8+ T cell %CD8+ T cell || id:ebi-a-GCST90001696	Ulcerative colitis	Inverse variance weighted	10	-0.00218189	0.00656861	0.739761	0.99782	0.985056	1.01075	25.9421	0.00208806	-0.020161	0.679841
CD45RA- CD28- CD8+ T cell %CD8+ T cell || id:ebi-a-GCST90001696	Ulcerative colitis	MR Egger	10	0.00669407	0.0218459	0.767106	1.00672	0.964521	1.05076	25.361	0.00134999	NA	NA
CD45RA- CD28- CD8+ T cell %CD8+ T cell || id:ebi-a-GCST90001696	Ulcerative colitis	Weighted median	10	-0.000936965	0.0053735	0.861576	0.999063	0.988597	1.00964	NA	NA	NA	NA
CD45RA- CD28- CD8+ T cell %T cell || id:ebi-a-GCST90001697	Ulcerative colitis	Inverse variance weighted	12	0.00291025	0.012767	0.819684	1.00291	0.97813	1.02833	14.9002	0.187111	-0.0402956	0.389535
CD45RA- CD28- CD8+ T cell %T cell || id:ebi-a-GCST90001697	Ulcerative colitis	MR Egger	12	0.0439267	0.0473832	0.375733	1.04491	0.952234	1.1466	13.7849	0.183031	NA	NA
CD45RA- CD28- CD8+ T cell %T cell || id:ebi-a-GCST90001697	Ulcerative colitis	Weighted median	12	0.000438626	0.0157827	0.977828	1.00044	0.969965	1.03187	NA	NA	NA	NA
CD45RA+ CD28- CD8+ T cell Absolute Count || id:ebi-a-GCST90001698	Ulcerative colitis	Inverse variance weighted	22	0.000738128	0.000364279	0.0427371	1.00074	1.00002	1.00145	21.7862	0.41192	0.135801	0.116111
CD45RA+ CD28- CD8+ T cell Absolute Count || id:ebi-a-GCST90001698	Ulcerative colitis	MR Egger	22	-0.00265246	0.002095	0.220031	0.997351	0.993264	1.00145	19.0883	0.516094	NA	NA
CD45RA+ CD28- CD8+ T cell Absolute Count || id:ebi-a-GCST90001698	Ulcerative colitis	Weighted median	22	0.000190097	0.0005501	0.729668	1.00019	0.999112	1.00127	NA	NA	NA	NA
CD45RA+ CD28- CD8+ T cell %CD8+ T cell || id:ebi-a-GCST90001699	Ulcerative colitis	Inverse variance weighted	12	0.00443142	0.00362226	0.221184	1.00444	0.997335	1.0116	9.80992	0.547562	-0.0336369	0.279018
CD45RA+ CD28- CD8+ T cell %CD8+ T cell || id:ebi-a-GCST90001699	Ulcerative colitis	MR Egger	12	0.018409	0.0127373	0.178977	1.01858	0.993465	1.04433	8.49973	0.580144	NA	NA
CD45RA+ CD28- CD8+ T cell %CD8+ T cell || id:ebi-a-GCST90001699	Ulcerative colitis	Weighted median	12	0.00382042	0.00489223	0.434852	1.00383	0.994248	1.0135	NA	NA	NA	NA
CD45RA+ CD28- CD8+ T cell %T cell || id:ebi-a-GCST90001700	Ulcerative colitis	Inverse variance weighted	12	0.0192243	0.0134842	0.153957	1.01941	0.992821	1.04671	23.9823	0.0128078	0.030636	0.489199
CD45RA+ CD28- CD8+ T cell %T cell || id:ebi-a-GCST90001700	Ulcerative colitis	MR Egger	12	-0.0101816	0.0432157	0.818499	0.98987	0.909478	1.07737	22.8067	0.0114832	NA	NA
CD45RA+ CD28- CD8+ T cell %T cell || id:ebi-a-GCST90001700	Ulcerative colitis	Weighted median	12	0.0269172	0.0147903	0.0687719	1.02728	0.99793	1.0575	NA	NA	NA	NA
BAFF-R on CD20- CD38- B cell || id:ebi-a-GCST90001701	Ulcerative colitis	Inverse variance weighted	10	0.038608	0.0531043	0.467213	1.03936	0.936621	1.15338	10.4221	0.317405	0.0273499	0.384705
BAFF-R on CD20- CD38- B cell || id:ebi-a-GCST90001701	Ulcerative colitis	MR Egger	10	-0.0560907	0.116084	0.641906	0.945453	0.753057	1.187	9.42587	0.307653	NA	NA
BAFF-R on CD20- CD38- B cell || id:ebi-a-GCST90001701	Ulcerative colitis	Weighted median	10	-0.00910522	0.0632891	0.885605	0.990936	0.875332	1.12181	NA	NA	NA	NA
BAFF-R on CD24+ CD27+ B cell || id:ebi-a-GCST90001702	Ulcerative colitis	Inverse variance weighted	13	0.0520398	0.0618221	0.399919	1.05342	0.933204	1.18912	77.0159	1.53e-11	0.0414202	0.233406
BAFF-R on CD24+ CD27+ B cell || id:ebi-a-GCST90001702	Ulcerative colitis	MR Egger	13	-0.0156828	0.0807914	0.849625	0.98444	0.840268	1.15335	67.2892	3.99e-10	NA	NA
BAFF-R on CD24+ CD27+ B cell || id:ebi-a-GCST90001702	Ulcerative colitis	Weighted median	13	0.0314912	0.0266196	0.236806	1.03199	0.979529	1.08727	NA	NA	NA	NA
BAFF-R on IgD+ CD24+ B cell || id:ebi-a-GCST90001703	Ulcerative colitis	Inverse variance weighted	11	0.048925	0.0686746	0.476206	1.05014	0.917891	1.20145	75.858	3.24e-12	0.050853	0.246582
BAFF-R on IgD+ CD24+ B cell || id:ebi-a-GCST90001703	Ulcerative colitis	MR Egger	11	-0.027294	0.0908783	0.770743	0.973075	0.814309	1.1628	64.8	1.58e-10	NA	NA
BAFF-R on IgD+ CD24+ B cell || id:ebi-a-GCST90001703	Ulcerative colitis	Weighted median	11	0.0305356	0.0288458	0.289791	1.03101	0.974333	1.09098	NA	NA	NA	NA
BAFF-R on IgD+ CD24- B cell || id:ebi-a-GCST90001704	Ulcerative colitis	Inverse variance weighted	16	0.0509045	0.0575002	0.375998	1.05222	0.940075	1.17775	88.3401	2.02e-12	0.0128675	0.638093
BAFF-R on IgD+ CD24- B cell || id:ebi-a-GCST90001704	Ulcerative colitis	MR Egger	16	0.0240654	0.0812472	0.771426	1.02436	0.873559	1.20119	86.9052	1.45e-12	NA	NA
BAFF-R on IgD+ CD24- B cell || id:ebi-a-GCST90001704	Ulcerative colitis	Weighted median	16	0.0334154	0.027022	0.216235	1.03398	0.980642	1.09022	NA	NA	NA	NA
BAFF-R on IgD+ CD38- B cell || id:ebi-a-GCST90001705	Ulcerative colitis	Inverse variance weighted	17	0.0558172	0.0528901	0.291269	1.0574	0.953279	1.1729	77.4036	4.87e-10	0.029739	0.201967
BAFF-R on IgD+ CD38- B cell || id:ebi-a-GCST90001705	Ulcerative colitis	MR Egger	17	-0.0054081	0.0690819	0.938636	0.994606	0.868656	1.13882	69.1898	6.23e-09	NA	NA
BAFF-R on IgD+ CD38- B cell || id:ebi-a-GCST90001705	Ulcerative colitis	Weighted median	17	0.0335705	0.0278404	0.227888	1.03414	0.979222	1.09214	NA	NA	NA	NA
BAFF-R on IgD+ CD38- naive B cell || id:ebi-a-GCST90001706	Ulcerative colitis	Inverse variance weighted	21	0.0092824	0.0192177	0.629086	1.00933	0.972015	1.04807	12.9234	0.880648	0.0126716	0.26518
BAFF-R on IgD+ CD38- naive B cell || id:ebi-a-GCST90001706	Ulcerative colitis	MR Egger	21	-0.0153547	0.0288065	0.600193	0.984763	0.930703	1.04196	11.6053	0.901799	NA	NA
BAFF-R on IgD+ CD38- naive B cell || id:ebi-a-GCST90001706	Ulcerative colitis	Weighted median	21	-0.000148806	0.024672	0.995188	0.999851	0.952652	1.04939	NA	NA	NA	NA
BAFF-R on IgD+ CD38- unswitched memory B cell || id:ebi-a-GCST90001707	Ulcerative colitis	Inverse variance weighted	14	0.0133829	0.0223359	0.549062	1.01347	0.970062	1.05883	12.7242	0.469334	0.0158529	0.31155
BAFF-R on IgD+ CD38- unswitched memory B cell || id:ebi-a-GCST90001707	Ulcerative colitis	MR Egger	14	-0.0111384	0.0322119	0.73549	0.988923	0.928418	1.05337	11.608	0.47765	NA	NA
BAFF-R on IgD+ CD38- unswitched memory B cell || id:ebi-a-GCST90001707	Ulcerative colitis	Weighted median	14	0.00162569	0.0259816	0.950108	1.00163	0.951897	1.05395	NA	NA	NA	NA
BAFF-R on IgD+ CD38+ B cell || id:ebi-a-GCST90001708	Ulcerative colitis	Inverse variance weighted	18	0.0583567	0.0517876	0.259807	1.06009	0.957771	1.17335	79.5182	4.67e-10	0.0242311	0.339755
BAFF-R on IgD+ CD38+ B cell || id:ebi-a-GCST90001708	Ulcerative colitis	MR Egger	18	0.00552027	0.0746331	0.941955	1.00554	0.868697	1.16393	74.9806	1.32e-09	NA	NA
BAFF-R on IgD+ CD38+ B cell || id:ebi-a-GCST90001708	Ulcerative colitis	Weighted median	18	0.0343576	0.0278311	0.217014	1.03495	0.980011	1.09298	NA	NA	NA	NA
BAFF-R on IgD+ CD38dim B cell || id:ebi-a-GCST90001709	Ulcerative colitis	Inverse variance weighted	16	0.0424207	0.0576468	0.461808	1.04333	0.931865	1.16814	91.1619	6.02e-13	0.0128004	0.658474
BAFF-R on IgD+ CD38dim B cell || id:ebi-a-GCST90001709	Ulcerative colitis	MR Egger	16	0.0163048	0.0827869	0.846698	1.01644	0.864194	1.1955	89.8529	4.05e-13	NA	NA
BAFF-R on IgD+ CD38dim B cell || id:ebi-a-GCST90001709	Ulcerative colitis	Weighted median	16	0.0330806	0.0272936	0.225503	1.03363	0.979792	1.09043	NA	NA	NA	NA
BAFF-R on IgD- CD24- B cell || id:ebi-a-GCST90001710	Ulcerative colitis	Inverse variance weighted	16	0.0557589	0.0547882	0.308812	1.05734	0.949684	1.17721	73.3538	1.12e-09	0.0254049	0.297199
BAFF-R on IgD- CD24- B cell || id:ebi-a-GCST90001710	Ulcerative colitis	MR Egger	16	0.00370989	0.0726519	0.959996	1.00372	0.8705	1.15732	67.6855	5.05e-09	NA	NA
BAFF-R on IgD- CD24- B cell || id:ebi-a-GCST90001710	Ulcerative colitis	Weighted median	16	0.0332963	0.0289007	0.249282	1.03386	0.976921	1.09411	NA	NA	NA	NA
BAFF-R on IgD- CD27- B cell || id:ebi-a-GCST90001711	Ulcerative colitis	Inverse variance weighted	14	0.0656372	0.0591914	0.267475	1.06784	0.95087	1.1992	71.1387	4.95e-10	0.0536984	0.0766111
BAFF-R on IgD- CD27- B cell || id:ebi-a-GCST90001711	Ulcerative colitis	MR Egger	14	-0.030287	0.073097	0.685936	0.970167	0.840669	1.11961	54.1909	2.53e-07	NA	NA
BAFF-R on IgD- CD27- B cell || id:ebi-a-GCST90001711	Ulcerative colitis	Weighted median	14	0.0351663	0.0278295	0.206363	1.03579	0.980807	1.09386	NA	NA	NA	NA
BAFF-R on IgD- CD38- B cell || id:ebi-a-GCST90001712	Ulcerative colitis	Inverse variance weighted	11	0.0691266	0.0652476	0.289395	1.07157	0.942934	1.21776	70.0194	4.4e-11	0.104634	0.00870673
BAFF-R on IgD- CD38- B cell || id:ebi-a-GCST90001712	Ulcerative colitis	MR Egger	11	-0.0862788	0.065451	0.219992	0.917338	0.806894	1.0429	31.3004	0.000262871	NA	NA
BAFF-R on IgD- CD38- B cell || id:ebi-a-GCST90001712	Ulcerative colitis	Weighted median	11	0.0306785	0.0264307	0.245758	1.03115	0.979096	1.08598	NA	NA	NA	NA
BAFF-R on IgD- CD38+ B cell || id:ebi-a-GCST90001713	Ulcerative colitis	Inverse variance weighted	13	0.0412809	0.0461535	0.371094	1.04214	0.95201	1.14081	6.09782	0.911071	-0.00144679	0.938863
BAFF-R on IgD- CD38+ B cell || id:ebi-a-GCST90001713	Ulcerative colitis	MR Egger	13	0.0476691	0.0935808	0.620543	1.04882	0.873061	1.25997	6.09167	0.867179	NA	NA
BAFF-R on IgD- CD38+ B cell || id:ebi-a-GCST90001713	Ulcerative colitis	Weighted median	13	-0.00866895	0.0602215	0.885539	0.991369	0.880995	1.11557	NA	NA	NA	NA
BAFF-R on IgD- CD38dim B cell || id:ebi-a-GCST90001714	Ulcerative colitis	Inverse variance weighted	3	0.618031	0.300777	0.0399001	1.85527	1.02892	3.34529	22.5124	1.29e-05	-0.387557	0.133669
BAFF-R on IgD- CD38dim B cell || id:ebi-a-GCST90001714	Ulcerative colitis	MR Egger	3	3.25393	0.568838	0.110178	25.892	8.49104	78.9533	0.492993	0.482595	NA	NA
BAFF-R on IgD- CD38dim B cell || id:ebi-a-GCST90001714	Ulcerative colitis	Weighted median	3	0.263198	0.178473	0.140288	1.30108	0.917035	1.84597	NA	NA	NA	NA
BAFF-R on memory B cell || id:ebi-a-GCST90001715	Ulcerative colitis	Inverse variance weighted	12	0.061276	0.0646523	0.343243	1.06319	0.936653	1.20683	74.8875	1.42e-11	0.0635513	0.0893181
BAFF-R on memory B cell || id:ebi-a-GCST90001715	Ulcerative colitis	MR Egger	12	-0.037559	0.0784575	0.642434	0.963138	0.825855	1.12324	55.3097	2.76e-08	NA	NA
BAFF-R on memory B cell || id:ebi-a-GCST90001715	Ulcerative colitis	Weighted median	12	0.0325562	0.0276449	0.238933	1.03309	0.978604	1.09061	NA	NA	NA	NA
BAFF-R on naive-mature B cell || id:ebi-a-GCST90001716	Ulcerative colitis	Inverse variance weighted	16	0.0612344	0.0538494	0.255479	1.06315	0.956657	1.18149	77.7464	1.8e-10	0.0256065	0.364635
BAFF-R on naive-mature B cell || id:ebi-a-GCST90001716	Ulcerative colitis	MR Egger	16	0.00954404	0.0772444	0.903423	1.00959	0.867747	1.17462	73.1583	5.14e-10	NA	NA
BAFF-R on naive-mature B cell || id:ebi-a-GCST90001716	Ulcerative colitis	Weighted median	16	0.0336727	0.0266978	0.207218	1.03425	0.981518	1.08981	NA	NA	NA	NA
BAFF-R on unswitched memory B cell || id:ebi-a-GCST90001717	Ulcerative colitis	Inverse variance weighted	15	0.0508787	0.0570905	0.372825	1.0522	0.940806	1.17677	78.7668	4.79e-11	0.0326559	0.245301
BAFF-R on unswitched memory B cell || id:ebi-a-GCST90001717	Ulcerative colitis	MR Egger	15	-0.00801954	0.0741215	0.915493	0.992013	0.857874	1.14712	70.7128	5.93e-10	NA	NA
BAFF-R on unswitched memory B cell || id:ebi-a-GCST90001717	Ulcerative colitis	Weighted median	15	0.0312615	0.0261947	0.232701	1.03176	0.98012	1.08611	NA	NA	NA	NA
BAFF-R on switched memory B cell || id:ebi-a-GCST90001718	Ulcerative colitis	Inverse variance weighted	10	0.0541702	0.0703953	0.441588	1.05566	0.919611	1.21185	72.3723	5.21e-12	0.0395242	0.335389
BAFF-R on switched memory B cell || id:ebi-a-GCST90001718	Ulcerative colitis	MR Egger	10	-0.0103372	0.0942823	0.915394	0.989716	0.822727	1.1906	63.9722	7.7e-11	NA	NA
BAFF-R on switched memory B cell || id:ebi-a-GCST90001718	Ulcerative colitis	Weighted median	10	0.0304261	0.0271833	0.263014	1.03089	0.977406	1.08731	NA	NA	NA	NA
BAFF-R on IgD+ B cell || id:ebi-a-GCST90001719	Ulcerative colitis	Inverse variance weighted	17	0.0405729	0.0570797	0.477201	1.04141	0.931179	1.16468	93.9735	4.61e-13	0.00693595	0.79607
BAFF-R on IgD+ B cell || id:ebi-a-GCST90001719	Ulcerative colitis	MR Egger	17	0.0260277	0.0807227	0.751574	1.02637	0.876176	1.20231	93.5419	2.16e-13	NA	NA
BAFF-R on IgD+ B cell || id:ebi-a-GCST90001719	Ulcerative colitis	Weighted median	17	0.0331459	0.027203	0.223046	1.0337	0.98003	1.09031	NA	NA	NA	NA
BAFF-R on transitional B cell || id:ebi-a-GCST90001720	Ulcerative colitis	Inverse variance weighted	16	0.0174544	0.0546111	0.749262	1.01761	0.914312	1.13257	76.9787	2.48e-10	0.0257074	0.294751
BAFF-R on transitional B cell || id:ebi-a-GCST90001720	Ulcerative colitis	MR Egger	16	-0.0331122	0.0714429	0.650146	0.96743	0.84102	1.11284	70.9721	1.29e-09	NA	NA
BAFF-R on transitional B cell || id:ebi-a-GCST90001720	Ulcerative colitis	Weighted median	16	-0.00483571	0.0277346	0.861585	0.995176	0.942522	1.05077	NA	NA	NA	NA
CD19 on CD20- B cell || id:ebi-a-GCST90001721	Ulcerative colitis	Inverse variance weighted	17	-0.00894246	0.0549152	0.870643	0.991097	0.889962	1.10373	17.9812	0.324997	-0.00490997	0.857823
CD19 on CD20- B cell || id:ebi-a-GCST90001721	Ulcerative colitis	MR Egger	17	0.0233108	0.185816	0.901832	1.02358	0.711139	1.47331	17.9415	0.265754	NA	NA
CD19 on CD20- B cell || id:ebi-a-GCST90001721	Ulcerative colitis	Weighted median	17	-0.00582514	0.0712594	0.934849	0.994192	0.864595	1.14321	NA	NA	NA	NA
CD19 on CD20- CD38- B cell || id:ebi-a-GCST90001722	Ulcerative colitis	Inverse variance weighted	14	0.005899	0.0554051	0.915209	1.00592	0.902402	1.1213	15.489	0.27783	0.0152871	0.627144
CD19 on CD20- CD38- B cell || id:ebi-a-GCST90001722	Ulcerative colitis	MR Egger	14	-0.0785219	0.178711	0.668195	0.924482	0.651293	1.31226	15.1747	0.232021	NA	NA
CD19 on CD20- CD38- B cell || id:ebi-a-GCST90001722	Ulcerative colitis	Weighted median	14	0.0217971	0.0710951	0.759154	1.02204	0.889097	1.17485	NA	NA	NA	NA
CD19 on CD24+ CD27+ B cell || id:ebi-a-GCST90001723	Ulcerative colitis	Inverse variance weighted	19	-0.0927333	0.0494876	0.0609483	0.911437	0.827183	1.00427	24.7327	0.132457	0.00763439	0.787631
CD19 on CD24+ CD27+ B cell || id:ebi-a-GCST90001723	Ulcerative colitis	MR Egger	19	-0.136902	0.169199	0.429628	0.872056	0.62592	1.21498	24.6242	0.103442	NA	NA
CD19 on CD24+ CD27+ B cell || id:ebi-a-GCST90001723	Ulcerative colitis	Weighted median	19	-0.106098	0.0610946	0.082455	0.899337	0.797843	1.01374	NA	NA	NA	NA
CD19 on IgD+ CD24+ B cell || id:ebi-a-GCST90001724	Ulcerative colitis	Inverse variance weighted	21	-0.077696	0.0424085	0.0669388	0.925246	0.851448	1.00544	19.6528	0.479828	0.00169227	0.945828
CD19 on IgD+ CD24+ B cell || id:ebi-a-GCST90001724	Ulcerative colitis	MR Egger	21	-0.0874331	0.147853	0.561255	0.91628	0.685762	1.22429	19.6479	0.416038	NA	NA
CD19 on IgD+ CD24+ B cell || id:ebi-a-GCST90001724	Ulcerative colitis	Weighted median	21	-0.038702	0.0638072	0.544152	0.962037	0.848942	1.0902	NA	NA	NA	NA
CD19 on IgD+ CD24- B cell || id:ebi-a-GCST90001725	Ulcerative colitis	Inverse variance weighted	16	-0.00197051	0.0493293	0.968136	0.998031	0.906054	1.09935	17.3984	0.295608	-0.0342467	0.269167
CD19 on IgD+ CD24- B cell || id:ebi-a-GCST90001725	Ulcerative colitis	MR Egger	16	0.1872	0.1715	0.293462	1.20587	0.861621	1.68765	15.8953	0.319809	NA	NA
CD19 on IgD+ CD24- B cell || id:ebi-a-GCST90001725	Ulcerative colitis	Weighted median	16	-0.0124218	0.0640034	0.846113	0.987655	0.871213	1.11966	NA	NA	NA	NA
CD19 on IgD+ CD38- B cell || id:ebi-a-GCST90001726	Ulcerative colitis	Inverse variance weighted	20	-0.0314283	0.0451309	0.48619	0.96906	0.887023	1.05869	17.7477	0.539349	-0.0410639	0.0946917
CD19 on IgD+ CD38- B cell || id:ebi-a-GCST90001726	Ulcerative colitis	MR Egger	20	0.199902	0.138686	0.166644	1.22128	0.930603	1.60276	14.6359	0.6868	NA	NA
CD19 on IgD+ CD38- B cell || id:ebi-a-GCST90001726	Ulcerative colitis	Weighted median	20	-0.0143518	0.0667796	0.829836	0.985751	0.864815	1.1236	NA	NA	NA	NA
CD19 on IgD+ CD38- naive B cell || id:ebi-a-GCST90001727	Ulcerative colitis	Inverse variance weighted	13	-0.000257524	0.0628473	0.996731	0.999743	0.883876	1.1308	27.7641	0.00598863	0.0390324	0.436797
CD19 on IgD+ CD38- naive B cell || id:ebi-a-GCST90001727	Ulcerative colitis	MR Egger	13	-0.206906	0.263909	0.449591	0.813096	0.484728	1.36391	26.2124	0.00603362	NA	NA
CD19 on IgD+ CD38- naive B cell || id:ebi-a-GCST90001727	Ulcerative colitis	Weighted median	13	-0.0238105	0.0658119	0.717504	0.976471	0.8583	1.11091	NA	NA	NA	NA
CD19 on IgD+ CD38- unswitched memory B cell || id:ebi-a-GCST90001728	Ulcerative colitis	Inverse variance weighted	9	0.0190714	0.0556786	0.731955	1.01925	0.913878	1.13678	8.66315	0.371504	-0.0629873	0.124626
CD19 on IgD+ CD38- unswitched memory B cell || id:ebi-a-GCST90001728	Ulcerative colitis	MR Egger	9	0.294804	0.166887	0.120653	1.34286	0.968222	1.86247	5.62058	0.584682	NA	NA
CD19 on IgD+ CD38- unswitched memory B cell || id:ebi-a-GCST90001728	Ulcerative colitis	Weighted median	9	-0.00147007	0.0724197	0.983805	0.998531	0.866396	1.15082	NA	NA	NA	NA
CD19 on IgD+ CD38+ B cell || id:ebi-a-GCST90001729	Ulcerative colitis	Inverse variance weighted	11	-0.00585398	0.0557403	0.916358	0.994163	0.891273	1.10893	10.0355	0.437387	-0.0541611	0.181173
CD19 on IgD+ CD38+ B cell || id:ebi-a-GCST90001729	Ulcerative colitis	MR Egger	11	0.297788	0.216765	0.202754	1.34688	0.88067	2.05988	7.93485	0.540725	NA	NA
CD19 on IgD+ CD38+ B cell || id:ebi-a-GCST90001729	Ulcerative colitis	Weighted median	11	-0.0261701	0.0758841	0.730192	0.974169	0.839539	1.13039	NA	NA	NA	NA
CD19 on IgD+ CD38dim B cell || id:ebi-a-GCST90001730	Ulcerative colitis	Inverse variance weighted	12	0.0161667	0.0614932	0.792626	1.0163	0.900901	1.14648	16.5974	0.12036	-0.0193999	0.666259
CD19 on IgD+ CD38dim B cell || id:ebi-a-GCST90001730	Ulcerative colitis	MR Egger	12	0.127982	0.259621	0.632689	1.13653	0.683263	1.8905	16.2761	0.091997	NA	NA
CD19 on IgD+ CD38dim B cell || id:ebi-a-GCST90001730	Ulcerative colitis	Weighted median	12	-0.0225341	0.0734554	0.759017	0.977718	0.846617	1.12912	NA	NA	NA	NA
CD19 on IgD- CD24- B cell || id:ebi-a-GCST90001731	Ulcerative colitis	Inverse variance weighted	15	-0.00152824	0.050627	0.975918	0.998473	0.904153	1.10263	17.1186	0.249912	-0.04099	0.105399
CD19 on IgD- CD24- B cell || id:ebi-a-GCST90001731	Ulcerative colitis	MR Egger	15	0.261842	0.158556	0.12259	1.29932	0.95225	1.77289	13.8839	0.382073	NA	NA
CD19 on IgD- CD24- B cell || id:ebi-a-GCST90001731	Ulcerative colitis	Weighted median	15	0.00607358	0.0669695	0.927738	1.00609	0.882332	1.14721	NA	NA	NA	NA
CD19 on IgD- CD27- B cell || id:ebi-a-GCST90001732	Ulcerative colitis	Inverse variance weighted	17	-0.0144414	0.0497738	0.771709	0.985662	0.894046	1.08667	18.1419	0.315654	0.00508318	0.854656
CD19 on IgD- CD27- B cell || id:ebi-a-GCST90001732	Ulcerative colitis	MR Egger	17	-0.0477886	0.186157	0.800889	0.953335	0.66189	1.37311	18.1	0.257446	NA	NA
CD19 on IgD- CD27- B cell || id:ebi-a-GCST90001732	Ulcerative colitis	Weighted median	17	-0.0518493	0.0694468	0.455302	0.949472	0.828644	1.08792	NA	NA	NA	NA
CD19 on IgD- CD38- B cell || id:ebi-a-GCST90001733	Ulcerative colitis	Inverse variance weighted	19	-0.0772968	0.0424631	0.0687089	0.925615	0.851697	1.00595	18.7393	0.408037	0.0150215	0.452597
CD19 on IgD- CD38- B cell || id:ebi-a-GCST90001733	Ulcerative colitis	MR Egger	19	-0.16755	0.125015	0.197807	0.845734	0.66194	1.08056	18.1098	0.381946	NA	NA
CD19 on IgD- CD38- B cell || id:ebi-a-GCST90001733	Ulcerative colitis	Weighted median	19	-0.130705	0.0589496	0.0266071	0.877477	0.78173	0.984951	NA	NA	NA	NA
CD19 on IgD- CD38+ B cell || id:ebi-a-GCST90001734	Ulcerative colitis	Inverse variance weighted	10	-0.0242249	0.087059	0.780814	0.976066	0.822949	1.15767	14.7585	0.0977859	-0.00243344	0.971443
CD19 on IgD- CD38+ B cell || id:ebi-a-GCST90001734	Ulcerative colitis	MR Egger	10	-0.00852883	0.434896	0.984834	0.991507	0.422771	2.32534	14.756	0.0640669	NA	NA
CD19 on IgD- CD38+ B cell || id:ebi-a-GCST90001734	Ulcerative colitis	Weighted median	10	-0.0338151	0.102325	0.741047	0.96675	0.791067	1.18145	NA	NA	NA	NA
CD19 on IgD- CD38dim B cell || id:ebi-a-GCST90001735	Ulcerative colitis	Inverse variance weighted	17	-0.00573534	0.0496952	0.90812	0.994281	0.902003	1.096	22.0677	0.14102	0.0167534	0.533779
CD19 on IgD- CD38dim B cell || id:ebi-a-GCST90001735	Ulcerative colitis	MR Egger	17	-0.100624	0.157355	0.532159	0.904273	0.664288	1.23096	21.4866	0.121989	NA	NA
CD19 on IgD- CD38dim B cell || id:ebi-a-GCST90001735	Ulcerative colitis	Weighted median	17	0.032127	0.0641683	0.616605	1.03265	0.910608	1.17105	NA	NA	NA	NA
CD19 on memory B cell || id:ebi-a-GCST90001736	Ulcerative colitis	Inverse variance weighted	15	-0.0918344	0.0502224	0.0674664	0.912256	0.826736	1.00662	13.9641	0.452388	-0.0215688	0.493674
CD19 on memory B cell || id:ebi-a-GCST90001736	Ulcerative colitis	MR Egger	15	0.03643	0.189147	0.850248	1.0371	0.71584	1.50254	13.4509	0.413618	NA	NA
CD19 on memory B cell || id:ebi-a-GCST90001736	Ulcerative colitis	Weighted median	15	-0.119197	0.0701722	0.0893866	0.887633	0.773573	1.01851	NA	NA	NA	NA
CD19 on naive-mature B cell || id:ebi-a-GCST90001737	Ulcerative colitis	Inverse variance weighted	19	0.0470568	0.0441679	0.286692	1.04818	0.961258	1.14297	10.2744	0.922581	-0.0338577	0.218878
CD19 on naive-mature B cell || id:ebi-a-GCST90001737	Ulcerative colitis	MR Egger	19	0.237657	0.15569	0.14528	1.26827	0.934733	1.72083	8.64448	0.950759	NA	NA
CD19 on naive-mature B cell || id:ebi-a-GCST90001737	Ulcerative colitis	Weighted median	19	-0.00246804	0.0634028	0.968949	0.997535	0.880965	1.12953	NA	NA	NA	NA
CD19 on unswitched memory B cell || id:ebi-a-GCST90001738	Ulcerative colitis	Inverse variance weighted	16	-0.102293	0.0592293	0.0841542	0.902765	0.803818	1.01389	17.067	0.314878	0.0215658	0.487698
CD19 on unswitched memory B cell || id:ebi-a-GCST90001738	Ulcerative colitis	MR Egger	16	-0.238484	0.200339	0.253682	0.787821	0.531981	1.1667	16.4693	0.285562	NA	NA
CD19 on unswitched memory B cell || id:ebi-a-GCST90001738	Ulcerative colitis	Weighted median	16	-0.154457	0.0786324	0.049496	0.85688	0.734492	0.999662	NA	NA	NA	NA
CD19 on Plasma Blast-Plasma Cell || id:ebi-a-GCST90001739	Ulcerative colitis	Inverse variance weighted	18	0.0566304	0.0598976	0.344427	1.05826	0.941041	1.19009	26.0952	0.0727441	0.0182798	0.592531
CD19 on Plasma Blast-Plasma Cell || id:ebi-a-GCST90001739	Ulcerative colitis	MR Egger	18	-0.0469982	0.199378	0.816637	0.954089	0.645469	1.41027	25.6177	0.0596509	NA	NA
CD19 on Plasma Blast-Plasma Cell || id:ebi-a-GCST90001739	Ulcerative colitis	Weighted median	18	0.0180655	0.0746447	0.808765	1.01823	0.879644	1.17865	NA	NA	NA	NA
CD19 on switched memory B cell || id:ebi-a-GCST90001740	Ulcerative colitis	Inverse variance weighted	16	-0.0550843	0.0454322	0.22534	0.946405	0.865774	1.03455	13.8946	0.533539	-0.0137863	0.56128
CD19 on switched memory B cell || id:ebi-a-GCST90001740	Ulcerative colitis	MR Egger	16	0.0187049	0.132058	0.889381	1.01888	0.786527	1.31988	13.5404	0.484478	NA	NA
CD19 on switched memory B cell || id:ebi-a-GCST90001740	Ulcerative colitis	Weighted median	16	-0.0107919	0.0646221	0.867369	0.989266	0.871577	1.12285	NA	NA	NA	NA
CD19 on IgD+ B cell || id:ebi-a-GCST90001741	Ulcerative colitis	Inverse variance weighted	17	0.0133574	0.0447906	0.765535	1.01345	0.928271	1.10644	11.9152	0.749799	-0.0339717	0.230841
CD19 on IgD+ B cell || id:ebi-a-GCST90001741	Ulcerative colitis	MR Egger	17	0.198053	0.154521	0.219397	1.21903	0.900498	1.65023	10.3554	0.796808	NA	NA
CD19 on IgD+ B cell || id:ebi-a-GCST90001741	Ulcerative colitis	Weighted median	17	-0.0157409	0.0606614	0.795259	0.984382	0.874033	1.10866	NA	NA	NA	NA
CD19 on transitional B cell || id:ebi-a-GCST90001742	Ulcerative colitis	Inverse variance weighted	16	-0.0604703	0.0474118	0.202158	0.941322	0.857789	1.03299	11.9089	0.68591	0.0268994	0.37269
CD19 on transitional B cell || id:ebi-a-GCST90001742	Ulcerative colitis	MR Egger	16	-0.224071	0.183867	0.243112	0.799259	0.557413	1.14604	11.0608	0.681252	NA	NA
CD19 on transitional B cell || id:ebi-a-GCST90001742	Ulcerative colitis	Weighted median	16	-0.0786003	0.0632601	0.214054	0.924409	0.816613	1.04644	NA	NA	NA	NA
CD20 on B cell || id:ebi-a-GCST90001743	Ulcerative colitis	Inverse variance weighted	15	-0.12437	0.0621814	0.0454878	0.883053	0.78173	0.997509	34.1609	0.00195361	0.0138889	0.745504
CD20 on B cell || id:ebi-a-GCST90001743	Ulcerative colitis	MR Egger	15	-0.200646	0.238857	0.416076	0.818202	0.512319	1.30671	33.8745	0.00125753	NA	NA
CD20 on B cell || id:ebi-a-GCST90001743	Ulcerative colitis	Weighted median	15	-0.0584848	0.0636739	0.358354	0.943193	0.83253	1.06856	NA	NA	NA	NA
CD20 on CD20- CD38- B cell || id:ebi-a-GCST90001744	Ulcerative colitis	Inverse variance weighted	12	0.0251448	0.0595758	0.672978	1.02546	0.912448	1.15248	11.4599	0.405574	-0.0124362	0.647181
CD20 on CD20- CD38- B cell || id:ebi-a-GCST90001744	Ulcerative colitis	MR Egger	12	0.10262	0.175448	0.571576	1.10807	0.785638	1.56283	11.2104	0.341365	NA	NA
CD20 on CD20- CD38- B cell || id:ebi-a-GCST90001744	Ulcerative colitis	Weighted median	12	0.00852398	0.0818718	0.917079	1.00856	0.859036	1.18411	NA	NA	NA	NA
CD20 on CD24+ CD27+ B cell || id:ebi-a-GCST90001745	Ulcerative colitis	Inverse variance weighted	21	-0.0446024	0.0454328	0.326237	0.956378	0.874896	1.04545	25.4189	0.185873	0.00367515	0.879177
CD20 on CD24+ CD27+ B cell || id:ebi-a-GCST90001745	Ulcerative colitis	MR Egger	21	-0.063475	0.131051	0.633672	0.938498	0.725906	1.21335	25.3872	0.148189	NA	NA
CD20 on CD24+ CD27+ B cell || id:ebi-a-GCST90001745	Ulcerative colitis	Weighted median	21	-0.0169707	0.061929	0.784058	0.983172	0.870792	1.11006	NA	NA	NA	NA
CD20 on IgD+ CD24+ B cell || id:ebi-a-GCST90001746	Ulcerative colitis	Inverse variance weighted	15	-0.0648528	0.077615	0.403397	0.937205	0.804948	1.09119	32.5341	0.00336122	0.0316829	0.47811
CD20 on IgD+ CD24+ B cell || id:ebi-a-GCST90001746	Ulcerative colitis	MR Egger	15	-0.249032	0.264234	0.363139	0.779555	0.464436	1.30848	31.2517	0.00309724	NA	NA
CD20 on IgD+ CD24+ B cell || id:ebi-a-GCST90001746	Ulcerative colitis	Weighted median	15	-0.0391727	0.0741533	0.597315	0.961585	0.831509	1.11201	NA	NA	NA	NA
CD20 on IgD+ CD24- B cell || id:ebi-a-GCST90001747	Ulcerative colitis	Inverse variance weighted	18	-0.0471159	0.0602516	0.434223	0.953977	0.847717	1.07356	49.0571	5.91e-05	0.0184736	0.607157
CD20 on IgD+ CD24- B cell || id:ebi-a-GCST90001747	Ulcerative colitis	MR Egger	18	-0.148734	0.203312	0.475019	0.861798	0.578552	1.28371	48.228	4.37e-05	NA	NA
CD20 on IgD+ CD24- B cell || id:ebi-a-GCST90001747	Ulcerative colitis	Weighted median	18	-0.0741542	0.0585404	0.205256	0.928528	0.827875	1.04142	NA	NA	NA	NA
CD20 on IgD+ CD38- B cell || id:ebi-a-GCST90001748	Ulcerative colitis	Inverse variance weighted	18	-0.0663448	0.0543729	0.222397	0.935808	0.841209	1.04105	29.5259	0.0299741	-0.076834	0.0253421
CD20 on IgD+ CD38- B cell || id:ebi-a-GCST90001748	Ulcerative colitis	MR Egger	18	0.361036	0.179749	0.0617706	1.43481	1.00877	2.0408	21.394	0.16386	NA	NA
CD20 on IgD+ CD38- B cell || id:ebi-a-GCST90001748	Ulcerative colitis	Weighted median	18	-0.0636765	0.0633328	0.314691	0.938308	0.828773	1.06232	NA	NA	NA	NA
CD20 on IgD+ CD38- naive B cell || id:ebi-a-GCST90001749	Ulcerative colitis	Inverse variance weighted	15	0.095815	0.103721	0.355605	1.10056	0.898095	1.34866	118.268	1.37e-18	-0.0550644	0.549254
CD20 on IgD+ CD38- naive B cell || id:ebi-a-GCST90001749	Ulcerative colitis	MR Egger	15	0.329032	0.393858	0.418577	1.38962	0.642152	3.00716	114.925	2.02e-18	NA	NA
CD20 on IgD+ CD38- naive B cell || id:ebi-a-GCST90001749	Ulcerative colitis	Weighted median	15	0.0585046	0.063209	0.354667	1.06025	0.936707	1.20009	NA	NA	NA	NA
CD20 on IgD+ CD38- unswitched memory B cell || id:ebi-a-GCST90001750	Ulcerative colitis	Inverse variance weighted	15	-0.055561	0.0465777	0.232921	0.945954	0.863421	1.03638	24.1055	0.0444954	-0.0136104	0.77223
CD20 on IgD+ CD38- unswitched memory B cell || id:ebi-a-GCST90001750	Ulcerative colitis	MR Egger	15	0.00870927	0.222721	0.969402	1.00875	0.651926	1.56087	23.9446	0.0316433	NA	NA
CD20 on IgD+ CD38- unswitched memory B cell || id:ebi-a-GCST90001750	Ulcerative colitis	Weighted median	15	-0.018252	0.0516559	0.723835	0.981914	0.887366	1.08653	NA	NA	NA	NA
CD20 on IgD+ CD38+ B cell || id:ebi-a-GCST90001751	Ulcerative colitis	Inverse variance weighted	18	-0.167369	0.0435146	0.000119932	0.845888	0.776734	0.921198	22.1305	0.179752	-0.00592689	0.818073
CD20 on IgD+ CD38+ B cell || id:ebi-a-GCST90001751	Ulcerative colitis	MR Egger	18	-0.135591	0.143079	0.357394	0.8732	0.659663	1.15586	22.0551	0.14142	NA	NA
CD20 on IgD+ CD38+ B cell || id:ebi-a-GCST90001751	Ulcerative colitis	Weighted median	18	-0.162838	0.0584996	0.00537641	0.849729	0.757678	0.952964	NA	NA	NA	NA
CD20 on IgD+ CD38dim B cell || id:ebi-a-GCST90001752	Ulcerative colitis	Inverse variance weighted	25	-0.035894	0.0589482	0.542586	0.964743	0.859476	1.0829	81.5708	3.41e-08	0.0483661	0.212339
CD20 on IgD+ CD38dim B cell || id:ebi-a-GCST90001752	Ulcerative colitis	MR Egger	25	-0.292369	0.208224	0.173647	0.746493	0.496343	1.12272	76.1244	1.33e-07	NA	NA
CD20 on IgD+ CD38dim B cell || id:ebi-a-GCST90001752	Ulcerative colitis	Weighted median	25	-0.100277	0.0520118	0.0538588	0.904587	0.816915	1.00167	NA	NA	NA	NA
CD20 on IgD- CD24- B cell || id:ebi-a-GCST90001753	Ulcerative colitis	Inverse variance weighted	20	-0.0700167	0.0477507	0.142567	0.932378	0.849075	1.02385	25.5094	0.144449	-0.0205966	0.456059
CD20 on IgD- CD24- B cell || id:ebi-a-GCST90001753	Ulcerative colitis	MR Egger	20	0.0524391	0.167846	0.758309	1.05384	0.758404	1.46436	24.7127	0.133038	NA	NA
CD20 on IgD- CD24- B cell || id:ebi-a-GCST90001753	Ulcerative colitis	Weighted median	20	-0.0566868	0.0603966	0.347948	0.94489	0.839403	1.06363	NA	NA	NA	NA
CD20 on IgD- CD27- B cell || id:ebi-a-GCST90001754	Ulcerative colitis	Inverse variance weighted	15	0.0345569	0.0556688	0.534758	1.03516	0.928157	1.1545	21.0242	0.101015	-0.0183402	0.670132
CD20 on IgD- CD27- B cell || id:ebi-a-GCST90001754	Ulcerative colitis	MR Egger	15	0.141875	0.252846	0.584265	1.15243	0.702083	1.89166	20.7214	0.0786241	NA	NA
CD20 on IgD- CD27- B cell || id:ebi-a-GCST90001754	Ulcerative colitis	Weighted median	15	0.0446664	0.0693715	0.519658	1.04568	0.912742	1.19798	NA	NA	NA	NA
CD20 on IgD- CD38- B cell || id:ebi-a-GCST90001755	Ulcerative colitis	Inverse variance weighted	22	0.0572262	0.104142	0.58266	1.0589	0.863388	1.29867	144.734	1.75e-20	-0.0042476	0.939571
CD20 on IgD- CD38- B cell || id:ebi-a-GCST90001755	Ulcerative colitis	MR Egger	22	0.0818151	0.337607	0.810986	1.08526	0.559957	2.10334	144.692	6.49e-21	NA	NA
CD20 on IgD- CD38- B cell || id:ebi-a-GCST90001755	Ulcerative colitis	Weighted median	22	-0.0302368	0.0603888	0.61658	0.970216	0.861915	1.09212	NA	NA	NA	NA
CD20 on IgD- CD38+ B cell || id:ebi-a-GCST90001756	Ulcerative colitis	Inverse variance weighted	9	-0.0548677	0.0616751	0.373668	0.94661	0.838827	1.06824	5.64931	0.686448	-0.024494	0.432049
CD20 on IgD- CD38+ B cell || id:ebi-a-GCST90001756	Ulcerative colitis	MR Egger	9	0.0896955	0.184069	0.640939	1.09384	0.762556	1.56905	4.95449	0.665518	NA	NA
CD20 on IgD- CD38+ B cell || id:ebi-a-GCST90001756	Ulcerative colitis	Weighted median	9	0.00284316	0.0851438	0.973362	1.00285	0.848709	1.18498	NA	NA	NA	NA
CD20 on IgD- CD38dim B cell || id:ebi-a-GCST90001757	Ulcerative colitis	Inverse variance weighted	25	0.143862	0.0981638	0.142775	1.15473	0.952621	1.39971	183.09	1.88e-26	0.036398	0.474526
CD20 on IgD- CD38dim B cell || id:ebi-a-GCST90001757	Ulcerative colitis	MR Egger	25	-0.0539448	0.289566	0.853847	0.947484	0.537141	1.67131	178.977	4.05e-26	NA	NA
CD20 on IgD- CD38dim B cell || id:ebi-a-GCST90001757	Ulcerative colitis	Weighted median	25	-0.0156264	0.0549548	0.776143	0.984495	0.883965	1.09646	NA	NA	NA	NA
CD20 on memory B cell || id:ebi-a-GCST90001758	Ulcerative colitis	Inverse variance weighted	21	0.0527431	0.0868241	0.543538	1.05416	0.889201	1.24972	90.9837	4.99e-11	0.0357149	0.381361
CD20 on memory B cell || id:ebi-a-GCST90001758	Ulcerative colitis	MR Egger	21	-0.163737	0.256829	0.531387	0.848965	0.513183	1.40445	87.2936	9.97e-11	NA	NA
CD20 on memory B cell || id:ebi-a-GCST90001758	Ulcerative colitis	Weighted median	21	-0.0118328	0.0613571	0.847075	0.988237	0.87626	1.11452	NA	NA	NA	NA
CD20 on naive-mature B cell || id:ebi-a-GCST90001759	Ulcerative colitis	Inverse variance weighted	17	-0.0760785	0.0528728	0.15018	0.926743	0.835513	1.02794	30.7684	0.0144022	0.0165479	0.597951
CD20 on naive-mature B cell || id:ebi-a-GCST90001759	Ulcerative colitis	MR Egger	17	-0.172339	0.186673	0.370511	0.841694	0.583788	1.21354	30.1843	0.0112741	NA	NA
CD20 on naive-mature B cell || id:ebi-a-GCST90001759	Ulcerative colitis	Weighted median	17	-0.0732471	0.0628342	0.243728	0.929371	0.821682	1.05117	NA	NA	NA	NA
CD20 on unswitched memory B cell || id:ebi-a-GCST90001760	Ulcerative colitis	Inverse variance weighted	14	-0.134406	0.0862818	0.119291	0.874235	0.738216	1.03532	41.9404	6.7e-05	0.0536996	0.229292
CD20 on unswitched memory B cell || id:ebi-a-GCST90001760	Ulcerative colitis	MR Egger	14	-0.437995	0.254074	0.11037	0.645329	0.392201	1.06183	36.9938	0.000223921	NA	NA
CD20 on unswitched memory B cell || id:ebi-a-GCST90001760	Ulcerative colitis	Weighted median	14	-0.0182226	0.0692913	0.792562	0.981942	0.857243	1.12478	NA	NA	NA	NA
CD20 on switched memory B cell || id:ebi-a-GCST90001761	Ulcerative colitis	Inverse variance weighted	24	0.102915	0.0793544	0.194663	1.1084	0.948741	1.29492	127.013	2.24e-16	0.0520673	0.257122
CD20 on switched memory B cell || id:ebi-a-GCST90001761	Ulcerative colitis	MR Egger	24	-0.143875	0.226271	0.531433	0.865996	0.55579	1.34934	119.651	2.02e-15	NA	NA
CD20 on switched memory B cell || id:ebi-a-GCST90001761	Ulcerative colitis	Weighted median	24	-0.00458217	0.047556	0.92324	0.995428	0.906838	1.09267	NA	NA	NA	NA
CD20 on IgD+ B cell || id:ebi-a-GCST90001762	Ulcerative colitis	Inverse variance weighted	15	-0.039131	0.059818	0.513004	0.961625	0.855239	1.08124	34.2782	0.00187781	0.0521554	0.223078
CD20 on IgD+ B cell || id:ebi-a-GCST90001762	Ulcerative colitis	MR Egger	15	-0.318733	0.226216	0.18231	0.72707	0.466678	1.13275	30.4442	0.00406239	NA	NA
CD20 on IgD+ B cell || id:ebi-a-GCST90001762	Ulcerative colitis	Weighted median	15	-0.0532612	0.0640227	0.405458	0.948132	0.836319	1.0749	NA	NA	NA	NA
CD20 on transitional B cell || id:ebi-a-GCST90001763	Ulcerative colitis	Inverse variance weighted	19	-0.0906791	0.0435694	0.0374107	0.913311	0.838555	0.994731	22.5851	0.207042	0.0158097	0.555926
CD20 on transitional B cell || id:ebi-a-GCST90001763	Ulcerative colitis	MR Egger	19	-0.175027	0.147245	0.250906	0.839434	0.628998	1.12027	22.1156	0.180316	NA	NA
CD20 on transitional B cell || id:ebi-a-GCST90001763	Ulcerative colitis	Weighted median	19	-0.0841321	0.0581819	0.148172	0.91931	0.820232	1.03036	NA	NA	NA	NA
CD24 on CD24+ CD27+ B cell || id:ebi-a-GCST90001764	Ulcerative colitis	Inverse variance weighted	2	0.220375	0.229907	0.337792	1.24654	0.79434	1.95618	3.14975	0.0759387	NA	NA
CD24 on IgD+ CD24+ B cell || id:ebi-a-GCST90001765	Ulcerative colitis	Inverse variance weighted	16	0.000198666	0.0514879	0.996921	1.0002	0.904188	1.1064	31.8042	0.00684485	-0.00190309	0.922659
CD24 on IgD+ CD24+ B cell || id:ebi-a-GCST90001765	Ulcerative colitis	MR Egger	16	0.00856733	0.100029	0.932959	1.0086	0.829037	1.22706	31.7821	0.00430173	NA	NA
CD24 on IgD+ CD24+ B cell || id:ebi-a-GCST90001765	Ulcerative colitis	Weighted median	16	-0.0190565	0.050873	0.707966	0.981124	0.888014	1.084	NA	NA	NA	NA
CD24 on IgD+ CD38- B cell || id:ebi-a-GCST90001766	Ulcerative colitis	Inverse variance weighted	17	0.000950413	0.0406412	0.981343	1.00095	0.924311	1.08395	15.5619	0.483929	0.018412	0.365185
CD24 on IgD+ CD38- B cell || id:ebi-a-GCST90001766	Ulcerative colitis	MR Egger	17	-0.0904348	0.105965	0.406837	0.913534	0.742208	1.12441	14.6899	0.473975	NA	NA
CD24 on IgD+ CD38- B cell || id:ebi-a-GCST90001766	Ulcerative colitis	Weighted median	17	-0.0438892	0.0562274	0.435058	0.95706	0.857191	1.06856	NA	NA	NA	NA
CD24 on IgD+ CD38- unswitched memory B cell || id:ebi-a-GCST90001767	Ulcerative colitis	Inverse variance weighted	17	0.0292302	0.0338937	0.388463	1.02966	0.963482	1.10039	21.9757	0.143978	-0.00779841	0.761025
CD24 on IgD+ CD38- unswitched memory B cell || id:ebi-a-GCST90001767	Ulcerative colitis	MR Egger	17	0.0513957	0.0796171	0.528332	1.05274	0.900636	1.23053	21.836	0.112176	NA	NA
CD24 on IgD+ CD38- unswitched memory B cell || id:ebi-a-GCST90001767	Ulcerative colitis	Weighted median	17	-0.0112565	0.0424377	0.790818	0.988807	0.909887	1.07457	NA	NA	NA	NA
CD24 on IgD+ CD38+ B cell || id:ebi-a-GCST90001768	Ulcerative colitis	Inverse variance weighted	17	-0.0302208	0.0444056	0.496148	0.970231	0.889358	1.05846	6.58567	0.980446	-0.00377052	0.879891
CD24 on IgD+ CD38+ B cell || id:ebi-a-GCST90001768	Ulcerative colitis	MR Egger	17	-0.0100911	0.138287	0.942792	0.98996	0.754928	1.29816	6.56204	0.968684	NA	NA
CD24 on IgD+ CD38+ B cell || id:ebi-a-GCST90001768	Ulcerative colitis	Weighted median	17	-0.0245241	0.0610471	0.687887	0.975774	0.865735	1.0998	NA	NA	NA	NA
CD24 on IgD- CD38- B cell || id:ebi-a-GCST90001769	Ulcerative colitis	Inverse variance weighted	18	0.0120312	0.0422951	0.776059	1.0121	0.931586	1.09958	19.0054	0.328224	0.00487463	0.804374
CD24 on IgD- CD38- B cell || id:ebi-a-GCST90001769	Ulcerative colitis	MR Egger	18	-0.0118691	0.104403	0.910902	0.988201	0.805333	1.21259	18.9303	0.272293	NA	NA
CD24 on IgD- CD38- B cell || id:ebi-a-GCST90001769	Ulcerative colitis	Weighted median	18	-0.0155665	0.05734	0.786024	0.984554	0.879895	1.10166	NA	NA	NA	NA
CD24 on IgD- CD38dim B cell || id:ebi-a-GCST90001770	Ulcerative colitis	Inverse variance weighted	4	0.0733472	0.111714	0.511463	1.0761	0.864493	1.33951	4.22722	0.237951	-0.044768	0.630852
CD24 on IgD- CD38dim B cell || id:ebi-a-GCST90001770	Ulcerative colitis	MR Egger	4	0.383326	0.566291	0.568263	1.46716	0.483548	4.45157	3.65118	0.161123	NA	NA
CD24 on IgD- CD38dim B cell || id:ebi-a-GCST90001770	Ulcerative colitis	Weighted median	4	-0.0324759	0.131655	0.80516	0.968046	0.747875	1.25303	NA	NA	NA	NA
CD24 on memory B cell || id:ebi-a-GCST90001771	Ulcerative colitis	Inverse variance weighted	20	0.0409333	0.0536422	0.445415	1.04178	0.937812	1.15728	47.2534	0.000328539	0.00344986	0.87506
CD24 on memory B cell || id:ebi-a-GCST90001771	Ulcerative colitis	MR Egger	20	0.025072	0.113682	0.827929	1.02539	0.820579	1.28132	47.1867	0.000198684	NA	NA
CD24 on memory B cell || id:ebi-a-GCST90001771	Ulcerative colitis	Weighted median	20	0.00472987	0.0501077	0.924796	1.00474	0.910755	1.10843	NA	NA	NA	NA
CD24 on unswitched memory B cell || id:ebi-a-GCST90001772	Ulcerative colitis	Inverse variance weighted	17	0.00590885	0.0449221	0.895352	1.00593	0.921144	1.09851	23.2839	0.106353	-0.0017591	0.9286
CD24 on unswitched memory B cell || id:ebi-a-GCST90001772	Ulcerative colitis	MR Egger	17	0.0133554	0.0939643	0.888867	1.01344	0.842978	1.21838	23.271	0.0785527	NA	NA
CD24 on unswitched memory B cell || id:ebi-a-GCST90001772	Ulcerative colitis	Weighted median	17	-0.00572886	0.0542035	0.915827	0.994288	0.894073	1.10573	NA	NA	NA	NA
CD24 on switched memory B cell || id:ebi-a-GCST90001773	Ulcerative colitis	Inverse variance weighted	22	0.0236628	0.0381807	0.535417	1.02394	0.950116	1.10351	26.7886	0.177961	0.00222828	0.881694
CD24 on switched memory B cell || id:ebi-a-GCST90001773	Ulcerative colitis	MR Egger	22	0.0126781	0.0827017	0.879699	1.01276	0.86121	1.19098	26.7582	0.142205	NA	NA
CD24 on switched memory B cell || id:ebi-a-GCST90001773	Ulcerative colitis	Weighted median	22	0.0277001	0.0538793	0.607172	1.02809	0.925054	1.1426	NA	NA	NA	NA
CD24 on transitional B cell || id:ebi-a-GCST90001774	Ulcerative colitis	Inverse variance weighted	14	0.0850099	0.077567	0.273099	1.08873	0.935175	1.26749	32.0058	0.00239755	0.0479659	0.323935
CD24 on transitional B cell || id:ebi-a-GCST90001774	Ulcerative colitis	MR Egger	14	-0.138014	0.230213	0.559985	0.871086	0.554753	1.3678	29.4123	0.00342054	NA	NA
CD24 on transitional B cell || id:ebi-a-GCST90001774	Ulcerative colitis	Weighted median	14	0.022608	0.0690926	0.743507	1.02287	0.893317	1.1712	NA	NA	NA	NA
CD25 on B cell || id:ebi-a-GCST90001775	Ulcerative colitis	Inverse variance weighted	14	0.111996	0.0587737	0.05671	1.11851	0.996804	1.25507	22.3541	0.0501124	-0.0324792	0.194626
CD25 on B cell || id:ebi-a-GCST90001775	Ulcerative colitis	MR Egger	14	0.27627	0.13241	0.058943	1.3182	1.01689	1.70881	19.3162	0.0811791	NA	NA
CD25 on B cell || id:ebi-a-GCST90001775	Ulcerative colitis	Weighted median	14	0.14981	0.0668208	0.0249639	1.16161	1.01902	1.32416	NA	NA	NA	NA
CD25 on CD20- CD38- B cell || id:ebi-a-GCST90001776	Ulcerative colitis	Inverse variance weighted	13	0.0736789	0.0550111	0.180458	1.07646	0.966433	1.19902	14.0387	0.298244	-0.00036902	0.98841
CD25 on CD20- CD38- B cell || id:ebi-a-GCST90001776	Ulcerative colitis	MR Egger	13	0.0757439	0.150376	0.62441	1.07869	0.803327	1.44843	14.0384	0.230875	NA	NA
CD25 on CD20- CD38- B cell || id:ebi-a-GCST90001776	Ulcerative colitis	Weighted median	13	0.108262	0.0722175	0.133844	1.11434	0.967264	1.28378	NA	NA	NA	NA
CD25 on CD24+ CD27+ B cell || id:ebi-a-GCST90001777	Ulcerative colitis	Inverse variance weighted	21	-0.0170744	0.0402668	0.671543	0.983071	0.908466	1.0638	30.6839	0.0595041	-0.0168729	0.418923
CD25 on CD24+ CD27+ B cell || id:ebi-a-GCST90001777	Ulcerative colitis	MR Egger	21	0.0630058	0.105077	0.555848	1.06503	0.866801	1.3086	29.6197	0.0568427	NA	NA
CD25 on CD24+ CD27+ B cell || id:ebi-a-GCST90001777	Ulcerative colitis	Weighted median	21	0.0168151	0.047048	0.72079	1.01696	0.927373	1.11519	NA	NA	NA	NA
CD25 on IgD+ CD24+ B cell || id:ebi-a-GCST90001778	Ulcerative colitis	Inverse variance weighted	17	-0.00460145	0.0510723	0.92821	0.995409	0.900592	1.10021	30.3402	0.0163163	0.00640051	0.817914
CD25 on IgD+ CD24+ B cell || id:ebi-a-GCST90001778	Ulcerative colitis	MR Egger	17	-0.0355118	0.142041	0.80597	0.965111	0.730584	1.27493	30.2295	0.0111202	NA	NA
CD25 on IgD+ CD24+ B cell || id:ebi-a-GCST90001778	Ulcerative colitis	Weighted median	17	0.0570866	0.0543635	0.293677	1.05875	0.951738	1.17779	NA	NA	NA	NA
CD25 on IgD+ CD24- B cell || id:ebi-a-GCST90001779	Ulcerative colitis	Inverse variance weighted	14	0.142219	0.0488411	0.00359279	1.15283	1.04759	1.26864	18.5386	0.138118	-0.0090513	0.709053
CD25 on IgD+ CD24- B cell || id:ebi-a-GCST90001779	Ulcerative colitis	MR Egger	14	0.178676	0.107962	0.123825	1.19563	0.967607	1.4774	18.3158	0.106434	NA	NA
CD25 on IgD+ CD24- B cell || id:ebi-a-GCST90001779	Ulcerative colitis	Weighted median	14	0.185924	0.0606788	0.00218351	1.20433	1.06929	1.35643	NA	NA	NA	NA
CD25 on IgD+ CD38- B cell || id:ebi-a-GCST90001780	Ulcerative colitis	Inverse variance weighted	15	0.0601884	0.0571133	0.291955	1.06204	0.949563	1.18783	23.6181	0.0509258	-0.0314424	0.292656
CD25 on IgD+ CD38- B cell || id:ebi-a-GCST90001780	Ulcerative colitis	MR Egger	15	0.216831	0.15367	0.181721	1.24213	0.919098	1.67871	21.6179	0.0615719	NA	NA
CD25 on IgD+ CD38- B cell || id:ebi-a-GCST90001780	Ulcerative colitis	Weighted median	15	0.0874456	0.0703158	0.213642	1.09138	0.950874	1.25265	NA	NA	NA	NA
CD25 on IgD+ CD38- naive B cell || id:ebi-a-GCST90001781	Ulcerative colitis	Inverse variance weighted	19	0.00894085	0.0489271	0.855003	1.00898	0.916717	1.11053	40.0465	0.00205702	-0.0592531	0.0755558
CD25 on IgD+ CD38- naive B cell || id:ebi-a-GCST90001781	Ulcerative colitis	MR Egger	19	0.255224	0.137935	0.0817247	1.29075	0.984986	1.69143	33.0767	0.0110221	NA	NA
CD25 on IgD+ CD38- naive B cell || id:ebi-a-GCST90001781	Ulcerative colitis	Weighted median	19	0.0109233	0.0566768	0.847171	1.01098	0.90469	1.12977	NA	NA	NA	NA
CD25 on IgD+ CD38- unswitched memory B cell || id:ebi-a-GCST90001782	Ulcerative colitis	Inverse variance weighted	15	-0.0213841	0.0480933	0.656582	0.978843	0.89079	1.0756	32.4753	0.0034271	0.00631109	0.873459
CD25 on IgD+ CD38- unswitched memory B cell || id:ebi-a-GCST90001782	Ulcerative colitis	MR Egger	15	-0.044291	0.149574	0.771821	0.956676	0.713583	1.28258	32.4095	0.00208823	NA	NA
CD25 on IgD+ CD38- unswitched memory B cell || id:ebi-a-GCST90001782	Ulcerative colitis	Weighted median	15	0.0333891	0.0473945	0.481125	1.03395	0.942232	1.1346	NA	NA	NA	NA
CD25 on IgD+ CD38+ B cell || id:ebi-a-GCST90001783	Ulcerative colitis	Inverse variance weighted	12	0.147082	0.0513513	0.00418023	1.15845	1.04753	1.28111	11.4601	0.405558	-0.0379687	0.187809
CD25 on IgD+ CD38+ B cell || id:ebi-a-GCST90001783	Ulcerative colitis	MR Egger	12	0.362891	0.160729	0.0475475	1.43748	1.04903	1.96978	9.46151	0.488934	NA	NA
CD25 on IgD+ CD38+ B cell || id:ebi-a-GCST90001783	Ulcerative colitis	Weighted median	12	0.114963	0.0712844	0.106803	1.12183	0.975549	1.29005	NA	NA	NA	NA
CD25 on IgD+ CD38dim B cell || id:ebi-a-GCST90001784	Ulcerative colitis	Inverse variance weighted	13	0.152644	0.056455	0.00685489	1.16491	1.04289	1.30121	18.3869	0.104439	-0.0154281	0.515408
CD25 on IgD+ CD38dim B cell || id:ebi-a-GCST90001784	Ulcerative colitis	MR Egger	13	0.222761	0.119268	0.0886503	1.24952	0.989057	1.57858	17.6616	0.0897711	NA	NA
CD25 on IgD+ CD38dim B cell || id:ebi-a-GCST90001784	Ulcerative colitis	Weighted median	13	0.216885	0.066924	0.00119208	1.2422	1.08949	1.41631	NA	NA	NA	NA
CD25 on IgD- CD24- B cell || id:ebi-a-GCST90001785	Ulcerative colitis	Inverse variance weighted	22	0.110628	0.0548891	0.0438533	1.11698	1.00305	1.24385	37.7006	0.0139694	-0.0398768	0.130479
CD25 on IgD- CD24- B cell || id:ebi-a-GCST90001785	Ulcerative colitis	MR Egger	22	0.357958	0.165561	0.042908	1.43041	1.03402	1.97874	33.5311	0.0294774	NA	NA
CD25 on IgD- CD24- B cell || id:ebi-a-GCST90001785	Ulcerative colitis	Weighted median	22	0.08888	0.060121	0.139314	1.09295	0.971458	1.22963	NA	NA	NA	NA
CD25 on IgD- CD27- B cell || id:ebi-a-GCST90001786	Ulcerative colitis	Inverse variance weighted	15	0.0823548	0.0848144	0.331548	1.08584	0.91954	1.28222	47.7205	1.46e-05	0.012838	0.776683
CD25 on IgD- CD27- B cell || id:ebi-a-GCST90001786	Ulcerative colitis	MR Egger	15	0.00505653	0.280956	0.985914	1.00507	0.579484	1.74321	47.4146	8.22e-06	NA	NA
CD25 on IgD- CD27- B cell || id:ebi-a-GCST90001786	Ulcerative colitis	Weighted median	15	0.0893427	0.076532	0.243053	1.09346	0.941143	1.27042	NA	NA	NA	NA
CD25 on IgD- CD38- B cell || id:ebi-a-GCST90001787	Ulcerative colitis	Inverse variance weighted	12	0.0251043	0.0489673	0.608179	1.02542	0.931582	1.12872	13.8093	0.243723	-0.00435322	0.853013
CD25 on IgD- CD38- B cell || id:ebi-a-GCST90001787	Ulcerative colitis	MR Egger	12	0.0479652	0.130712	0.7213	1.04913	0.81202	1.35549	13.7596	0.184242	NA	NA
CD25 on IgD- CD38- B cell || id:ebi-a-GCST90001787	Ulcerative colitis	Weighted median	12	0.0271112	0.060345	0.653237	1.02748	0.912867	1.15649	NA	NA	NA	NA
CD25 on IgD- CD38+ B cell || id:ebi-a-GCST90001788	Ulcerative colitis	Inverse variance weighted	16	0.0822168	0.0523542	0.116323	1.08569	0.979809	1.20302	13.6692	0.550754	-0.0244958	0.496384
CD25 on IgD- CD38+ B cell || id:ebi-a-GCST90001788	Ulcerative colitis	MR Egger	16	0.255967	0.254244	0.331125	1.29171	0.784781	2.12609	13.1814	0.512289	NA	NA
CD25 on IgD- CD38+ B cell || id:ebi-a-GCST90001788	Ulcerative colitis	Weighted median	16	0.0391314	0.0690075	0.570673	1.03991	0.908352	1.19052	NA	NA	NA	NA
CD25 on IgD- CD38dim B cell || id:ebi-a-GCST90001789	Ulcerative colitis	Inverse variance weighted	16	0.0510256	0.0500137	0.307618	1.05235	0.954086	1.16073	22.9064	0.0861483	-0.00881012	0.706274
CD25 on IgD- CD38dim B cell || id:ebi-a-GCST90001789	Ulcerative colitis	MR Egger	16	0.0954148	0.12637	0.462736	1.10012	0.858757	1.40931	22.6668	0.065912	NA	NA
CD25 on IgD- CD38dim B cell || id:ebi-a-GCST90001789	Ulcerative colitis	Weighted median	16	0.0769875	0.0598194	0.198094	1.08003	0.960541	1.21438	NA	NA	NA	NA
CD25 on memory B cell || id:ebi-a-GCST90001790	Ulcerative colitis	Inverse variance weighted	18	-0.013818	0.0454322	0.761018	0.986277	0.902249	1.07813	28.0417	0.0444528	-0.00901242	0.672554
CD25 on memory B cell || id:ebi-a-GCST90001790	Ulcerative colitis	MR Egger	18	0.0292635	0.110369	0.794285	1.0297	0.829395	1.27837	27.7206	0.0341358	NA	NA
CD25 on memory B cell || id:ebi-a-GCST90001790	Ulcerative colitis	Weighted median	18	0.0457925	0.0509788	0.369044	1.04686	0.947313	1.15686	NA	NA	NA	NA
CD25 on naive-mature B cell || id:ebi-a-GCST90001791	Ulcerative colitis	Inverse variance weighted	17	0.135097	0.0579999	0.0198448	1.14465	1.02165	1.28246	33.1588	0.0070403	-0.0128088	0.578915
CD25 on naive-mature B cell || id:ebi-a-GCST90001791	Ulcerative colitis	MR Egger	17	0.198031	0.125779	0.136239	1.219	0.952661	1.5598	32.4623	0.00556659	NA	NA
CD25 on naive-mature B cell || id:ebi-a-GCST90001791	Ulcerative colitis	Weighted median	17	0.185942	0.0631271	0.00322418	1.20435	1.06419	1.36298	NA	NA	NA	NA
CD25 on unswitched memory B cell || id:ebi-a-GCST90001792	Ulcerative colitis	Inverse variance weighted	17	-0.0212409	0.0456576	0.641773	0.978983	0.895181	1.07063	26.7925	0.0438484	-7.14e-05	0.997556
CD25 on unswitched memory B cell || id:ebi-a-GCST90001792	Ulcerative colitis	MR Egger	17	-0.0209066	0.117241	0.860856	0.97931	0.778257	1.2323	26.7924	0.0304737	NA	NA
CD25 on unswitched memory B cell || id:ebi-a-GCST90001792	Ulcerative colitis	Weighted median	17	0.0419349	0.0483614	0.385879	1.04283	0.948519	1.14651	NA	NA	NA	NA
CD25 on switched memory B cell || id:ebi-a-GCST90001793	Ulcerative colitis	Inverse variance weighted	17	0.0434554	0.0518591	0.402058	1.04441	0.943472	1.15615	27.2703	0.0385746	0.00313781	0.884038
CD25 on switched memory B cell || id:ebi-a-GCST90001793	Ulcerative colitis	MR Egger	17	0.0266849	0.125072	0.833922	1.02704	0.803758	1.31236	27.2304	0.0269145	NA	NA
CD25 on switched memory B cell || id:ebi-a-GCST90001793	Ulcerative colitis	Weighted median	17	0.0405277	0.0633374	0.522258	1.04136	0.919787	1.179	NA	NA	NA	NA
CD25 on IgD+ B cell || id:ebi-a-GCST90001794	Ulcerative colitis	Inverse variance weighted	13	0.140084	0.0606711	0.0209484	1.15037	1.02139	1.29563	18.7332	0.0951736	-0.0283833	0.269593
CD25 on IgD+ B cell || id:ebi-a-GCST90001794	Ulcerative colitis	MR Egger	13	0.281747	0.135734	0.0621541	1.32544	1.01583	1.72942	16.6832	0.117601	NA	NA
CD25 on IgD+ B cell || id:ebi-a-GCST90001794	Ulcerative colitis	Weighted median	13	0.17012	0.0736534	0.0209028	1.18545	1.02609	1.36955	NA	NA	NA	NA
CD25 on transitional B cell || id:ebi-a-GCST90001795	Ulcerative colitis	Inverse variance weighted	15	0.0733273	0.0602253	0.223396	1.07608	0.956271	1.21091	23.7564	0.0490223	-0.00558932	0.859529
CD25 on transitional B cell || id:ebi-a-GCST90001795	Ulcerative colitis	MR Egger	15	0.104523	0.183737	0.57914	1.11018	0.77445	1.59145	23.697	0.0340345	NA	NA
CD25 on transitional B cell || id:ebi-a-GCST90001795	Ulcerative colitis	Weighted median	15	0.0341431	0.0712291	0.631695	1.03473	0.899905	1.18976	NA	NA	NA	NA
CD27 on CD20- B cell || id:ebi-a-GCST90001796	Ulcerative colitis	Inverse variance weighted	9	-0.0166653	0.0638474	0.794078	0.983473	0.867789	1.11458	7.74627	0.45864	-0.0368744	0.45325
CD27 on CD20- B cell || id:ebi-a-GCST90001796	Ulcerative colitis	MR Egger	9	0.22923	0.316291	0.492118	1.25763	0.676583	2.33768	7.10622	0.417905	NA	NA
CD27 on CD20- B cell || id:ebi-a-GCST90001796	Ulcerative colitis	Weighted median	9	-0.00117617	0.0851991	0.988986	0.998825	0.845213	1.18035	NA	NA	NA	NA
CD27 on CD20- CD38- B cell || id:ebi-a-GCST90001797	Ulcerative colitis	Inverse variance weighted	13	-0.0700379	0.0552069	0.204568	0.932359	0.836739	1.03891	12.1333	0.435032	0.0553462	0.204579
CD27 on CD20- CD38- B cell || id:ebi-a-GCST90001797	Ulcerative colitis	MR Egger	13	-0.470397	0.301907	0.1475	0.624754	0.345717	1.12901	10.3146	0.502327	NA	NA
CD27 on CD20- CD38- B cell || id:ebi-a-GCST90001797	Ulcerative colitis	Weighted median	13	-0.119035	0.073279	0.104289	0.887777	0.769002	1.0249	NA	NA	NA	NA
CD27 on CD24+ CD27+ B cell || id:ebi-a-GCST90001798	Ulcerative colitis	Inverse variance weighted	21	0.14689	0.0511906	0.00411159	1.15823	1.04766	1.28047	69.9287	1.87e-07	0.028592	0.320911
CD27 on CD24+ CD27+ B cell || id:ebi-a-GCST90001798	Ulcerative colitis	MR Egger	21	0.0595827	0.0997669	0.557412	1.06139	0.872877	1.29062	66.3038	3.74e-07	NA	NA
CD27 on CD24+ CD27+ B cell || id:ebi-a-GCST90001798	Ulcerative colitis	Weighted median	21	0.0886465	0.0373211	0.0175378	1.09269	1.01562	1.17562	NA	NA	NA	NA
CD27 on T cell || id:ebi-a-GCST90001799	Ulcerative colitis	Inverse variance weighted	15	0.160748	0.0879437	0.0675717	1.17439	0.988446	1.39531	72.5241	6.71e-10	-0.016922	0.793523
CD27 on T cell || id:ebi-a-GCST90001799	Ulcerative colitis	MR Egger	15	0.226061	0.260847	0.401851	1.25365	0.751865	2.09033	72.128	3.25e-10	NA	NA
CD27 on T cell || id:ebi-a-GCST90001799	Ulcerative colitis	Weighted median	15	0.0032414	0.0735209	0.964834	1.00325	0.868611	1.15875	NA	NA	NA	NA
CD27 on IgD+ CD24+ B cell || id:ebi-a-GCST90001800	Ulcerative colitis	Inverse variance weighted	24	0.0866607	0.0282431	0.00215221	1.09053	1.0318	1.1526	20.5047	0.611305	-0.00582531	0.624992
CD27 on IgD+ CD24+ B cell || id:ebi-a-GCST90001800	Ulcerative colitis	MR Egger	24	0.110516	0.0557969	0.0602651	1.11685	1.00116	1.24593	20.259	0.566845	NA	NA
CD27 on IgD+ CD24+ B cell || id:ebi-a-GCST90001800	Ulcerative colitis	Weighted median	24	0.0935488	0.0422576	0.0268442	1.09806	1.01078	1.19288	NA	NA	NA	NA
CD27 on IgD+ CD38- unswitched memory B cell || id:ebi-a-GCST90001801	Ulcerative colitis	Inverse variance weighted	16	0.044251	0.0318663	0.164941	1.04524	0.981958	1.11261	22.304	0.100076	-0.0275478	0.200339
CD27 on IgD+ CD38- unswitched memory B cell || id:ebi-a-GCST90001801	Ulcerative colitis	MR Egger	16	0.118302	0.0632425	0.08245	1.12558	0.994363	1.27412	19.7553	0.138047	NA	NA
CD27 on IgD+ CD38- unswitched memory B cell || id:ebi-a-GCST90001801	Ulcerative colitis	Weighted median	16	0.0889716	0.0346849	0.0103135	1.09305	1.02121	1.16994	NA	NA	NA	NA
CD27 on IgD- CD38- B cell || id:ebi-a-GCST90001802	Ulcerative colitis	Inverse variance weighted	24	0.11329	0.051854	0.0289049	1.11996	1.01172	1.23977	91.1803	4.5e-10	-0.00328146	0.890681
CD27 on IgD- CD38- B cell || id:ebi-a-GCST90001802	Ulcerative colitis	MR Egger	24	0.125929	0.105224	0.244133	1.1342	0.92283	1.39399	91.1003	2.23e-10	NA	NA
CD27 on IgD- CD38- B cell || id:ebi-a-GCST90001802	Ulcerative colitis	Weighted median	24	0.108317	0.0395294	0.00614079	1.1144	1.03132	1.20417	NA	NA	NA	NA
CD27 on IgD- CD38+ B cell || id:ebi-a-GCST90001803	Ulcerative colitis	Inverse variance weighted	13	0.0409023	0.0573792	0.475944	1.04175	0.930939	1.16575	14.1814	0.289277	-0.059205	0.16709
CD27 on IgD- CD38+ B cell || id:ebi-a-GCST90001803	Ulcerative colitis	MR Egger	13	0.421386	0.262946	0.137335	1.52407	0.910295	2.5517	11.828	0.376713	NA	NA
CD27 on IgD- CD38+ B cell || id:ebi-a-GCST90001803	Ulcerative colitis	Weighted median	13	0.0787887	0.0766838	0.30421	1.08198	0.930985	1.25745	NA	NA	NA	NA
CD27 on IgD- CD38dim B cell || id:ebi-a-GCST90001804	Ulcerative colitis	Inverse variance weighted	21	0.103864	0.0563318	0.0652134	1.10945	0.993475	1.23896	98.4181	2.41e-12	0.00416134	0.867907
CD27 on IgD- CD38dim B cell || id:ebi-a-GCST90001804	Ulcerative colitis	MR Egger	21	0.0895045	0.102911	0.395306	1.09363	0.893864	1.33805	98.2711	1.1e-12	NA	NA
CD27 on IgD- CD38dim B cell || id:ebi-a-GCST90001804	Ulcerative colitis	Weighted median	21	0.0702725	0.0350284	0.0448391	1.0728	1.00162	1.14904	NA	NA	NA	NA
CD27 on memory B cell || id:ebi-a-GCST90001805	Ulcerative colitis	Inverse variance weighted	18	0.0590851	0.0409053	0.148616	1.06087	0.979132	1.14942	29.6826	0.0287267	-0.0269873	0.177671
CD27 on memory B cell || id:ebi-a-GCST90001805	Ulcerative colitis	MR Egger	18	0.151831	0.0768616	0.0657354	1.16396	1.00118	1.35321	26.4019	0.0486295	NA	NA
CD27 on memory B cell || id:ebi-a-GCST90001805	Ulcerative colitis	Weighted median	18	0.104042	0.0431593	0.0159238	1.10965	1.01964	1.2076	NA	NA	NA	NA
CD27 on unswitched memory B cell || id:ebi-a-GCST90001806	Ulcerative colitis	Inverse variance weighted	23	0.140099	0.0574535	0.0147496	1.15039	1.02787	1.28751	85.6488	1.86e-09	0.0178363	0.533404
CD27 on unswitched memory B cell || id:ebi-a-GCST90001806	Ulcerative colitis	MR Egger	23	0.0723632	0.121797	0.558773	1.07505	0.846742	1.36491	84.0439	1.68e-09	NA	NA
CD27 on unswitched memory B cell || id:ebi-a-GCST90001806	Ulcerative colitis	Weighted median	23	0.10675	0.0427747	0.0125734	1.11266	1.02318	1.20996	NA	NA	NA	NA
CD27 on Plasma Blast-Plasma Cell || id:ebi-a-GCST90001807	Ulcerative colitis	Inverse variance weighted	14	0.209686	0.123823	0.0903734	1.23329	0.967531	1.57205	62.0893	2.22e-08	0.092292	0.379161
CD27 on Plasma Blast-Plasma Cell || id:ebi-a-GCST90001807	Ulcerative colitis	MR Egger	14	-0.385953	0.664111	0.571889	0.679803	0.184961	2.49853	58.0555	5.09e-08	NA	NA
CD27 on Plasma Blast-Plasma Cell || id:ebi-a-GCST90001807	Ulcerative colitis	Weighted median	14	0.0595482	0.0857965	0.487643	1.06136	0.897077	1.25572	NA	NA	NA	NA
CD27 on switched memory B cell || id:ebi-a-GCST90001808	Ulcerative colitis	Inverse variance weighted	22	0.128142	0.0460084	0.00534986	1.13671	1.03869	1.24398	78.0204	1.73e-08	-0.002329	0.93399
CD27 on switched memory B cell || id:ebi-a-GCST90001808	Ulcerative colitis	MR Egger	22	0.134787	0.0921915	0.159269	1.14429	0.955129	1.37092	77.993	8.58e-09	NA	NA
CD27 on switched memory B cell || id:ebi-a-GCST90001808	Ulcerative colitis	Weighted median	22	0.0880289	0.035872	0.0141287	1.09202	1.01788	1.17156	NA	NA	NA	NA
CD38 on CD20- B cell || id:ebi-a-GCST90001809	Ulcerative colitis	Inverse variance weighted	14	0.0376881	0.054057	0.485683	1.03841	0.934014	1.15447	9.62877	0.723972	-0.021091	0.53723
CD38 on CD20- B cell || id:ebi-a-GCST90001809	Ulcerative colitis	MR Egger	14	0.181057	0.232094	0.450444	1.19848	0.760448	1.88884	9.22531	0.683575	NA	NA
CD38 on CD20- B cell || id:ebi-a-GCST90001809	Ulcerative colitis	Weighted median	14	0.0874098	0.0701566	0.212792	1.09134	0.951137	1.25222	NA	NA	NA	NA
CD38 on CD3- CD19- || id:ebi-a-GCST90001810	Ulcerative colitis	Inverse variance weighted	12	-0.0920096	0.0415924	0.0269548	0.912096	0.840691	0.989566	11.6713	0.388854	-0.0345242	0.218948
CD38 on CD3- CD19- || id:ebi-a-GCST90001810	Ulcerative colitis	MR Egger	12	0.0542836	0.118617	0.656994	1.05578	0.83677	1.33212	9.9508	0.44482	NA	NA
CD38 on CD3- CD19- || id:ebi-a-GCST90001810	Ulcerative colitis	Weighted median	12	-0.0799456	0.0595281	0.179275	0.923167	0.821502	1.03741	NA	NA	NA	NA
CD38 on IgD+ CD24- B cell || id:ebi-a-GCST90001811	Ulcerative colitis	Inverse variance weighted	8	-0.00856836	0.0578366	0.882226	0.991468	0.885212	1.11048	6.07559	0.530952	-0.00129136	0.96171
CD38 on IgD+ CD24- B cell || id:ebi-a-GCST90001811	Ulcerative colitis	MR Egger	8	-0.00117319	0.158809	0.994345	0.998827	0.73166	1.36355	6.07305	0.415057	NA	NA
CD38 on IgD+ CD24- B cell || id:ebi-a-GCST90001811	Ulcerative colitis	Weighted median	8	-0.0160403	0.0801518	0.841384	0.984088	0.841022	1.15149	NA	NA	NA	NA
CD38 on IgD+ CD38+ B cell || id:ebi-a-GCST90001812	Ulcerative colitis	Inverse variance weighted	7	-0.0713165	0.0777547	0.359039	0.931167	0.799542	1.08446	8.45665	0.206519	0.0540786	0.185096
CD38 on IgD+ CD38+ B cell || id:ebi-a-GCST90001812	Ulcerative colitis	MR Egger	7	-0.311069	0.171135	0.128793	0.732663	0.523879	1.02465	5.74515	0.331812	NA	NA
CD38 on IgD+ CD38+ B cell || id:ebi-a-GCST90001812	Ulcerative colitis	Weighted median	7	-0.108473	0.0880554	0.217995	0.897203	0.754982	1.06622	NA	NA	NA	NA
CD38 on IgD+ CD38dim B cell || id:ebi-a-GCST90001813	Ulcerative colitis	Inverse variance weighted	11	-0.0124945	0.0538464	0.816507	0.987583	0.888666	1.09751	4.66134	0.912623	0.00368121	0.890784
CD38 on IgD+ CD38dim B cell || id:ebi-a-GCST90001813	Ulcerative colitis	MR Egger	11	-0.0318094	0.146962	0.833467	0.968691	0.726254	1.29206	4.64139	0.864383	NA	NA
CD38 on IgD+ CD38dim B cell || id:ebi-a-GCST90001813	Ulcerative colitis	Weighted median	11	-0.0854292	0.072626	0.239479	0.918118	0.796303	1.05857	NA	NA	NA	NA
CD38 on IgD- CD38+ B cell || id:ebi-a-GCST90001814	Ulcerative colitis	Inverse variance weighted	8	0.0285698	0.074573	0.701637	1.02898	0.889058	1.19093	3.51488	0.833647	0.0227607	0.696424
CD38 on IgD- CD38+ B cell || id:ebi-a-GCST90001814	Ulcerative colitis	MR Egger	8	-0.137112	0.411457	0.750294	0.871873	0.389237	1.95295	3.34723	0.764171	NA	NA
CD38 on IgD- CD38+ B cell || id:ebi-a-GCST90001814	Ulcerative colitis	Weighted median	8	-0.0262047	0.0947775	0.782175	0.974136	0.80899	1.17299	NA	NA	NA	NA
CD38 on IgD- CD38dim B cell || id:ebi-a-GCST90001815	Ulcerative colitis	Inverse variance weighted	9	0.0850427	0.114872	0.459101	1.08876	0.869266	1.36369	24.7244	0.00173077	0.0258235	0.610365
CD38 on IgD- CD38dim B cell || id:ebi-a-GCST90001815	Ulcerative colitis	MR Egger	9	-0.0541453	0.287442	0.855931	0.947294	0.539274	1.66403	23.7593	0.00125581	NA	NA
CD38 on IgD- CD38dim B cell || id:ebi-a-GCST90001815	Ulcerative colitis	Weighted median	9	0.0215506	0.093694	0.818084	1.02178	0.850365	1.22776	NA	NA	NA	NA
CD38 on naive-mature B cell || id:ebi-a-GCST90001816	Ulcerative colitis	Inverse variance weighted	16	0.0300599	0.045665	0.510365	1.03052	0.942289	1.127	17.2473	0.304299	-0.00757238	0.762518
CD38 on naive-mature B cell || id:ebi-a-GCST90001816	Ulcerative colitis	MR Egger	16	0.0745978	0.152024	0.631242	1.07745	0.799819	1.45145	17.1311	0.24926	NA	NA
CD38 on naive-mature B cell || id:ebi-a-GCST90001816	Ulcerative colitis	Weighted median	16	0.082634	0.063901	0.195957	1.08614	0.958283	1.23107	NA	NA	NA	NA
CD38 on Plasma Blast-Plasma Cell || id:ebi-a-GCST90001817	Ulcerative colitis	Inverse variance weighted	12	0.184468	0.143184	0.197632	1.20258	0.908307	1.59219	65.1448	1.01e-09	0.0481477	0.629403
CD38 on Plasma Blast-Plasma Cell || id:ebi-a-GCST90001817	Ulcerative colitis	MR Egger	12	-0.167477	0.722424	0.821348	0.845796	0.20527	3.48502	63.5696	7.6e-10	NA	NA
CD38 on Plasma Blast-Plasma Cell || id:ebi-a-GCST90001817	Ulcerative colitis	Weighted median	12	0.0363366	0.0799001	0.649271	1.037	0.886683	1.21281	NA	NA	NA	NA
CD38 on IgD+ B cell || id:ebi-a-GCST90001818	Ulcerative colitis	Inverse variance weighted	11	-0.122321	0.071275	0.0861279	0.884864	0.769496	1.01753	11.4795	0.321398	0.0427901	0.223314
CD38 on IgD+ B cell || id:ebi-a-GCST90001818	Ulcerative colitis	MR Egger	11	-0.409197	0.229893	0.108786	0.664183	0.423252	1.04226	9.64604	0.379893	NA	NA
CD38 on IgD+ B cell || id:ebi-a-GCST90001818	Ulcerative colitis	Weighted median	11	-0.0767503	0.0987513	0.437036	0.926121	0.763148	1.1239	NA	NA	NA	NA
CD38 on transitional B cell || id:ebi-a-GCST90001819	Ulcerative colitis	Inverse variance weighted	12	-0.0533172	0.0482783	0.269431	0.948079	0.862481	1.04217	4.26767	0.961423	0.000618148	0.9798
CD38 on transitional B cell || id:ebi-a-GCST90001819	Ulcerative colitis	MR Egger	12	-0.0562197	0.121784	0.654222	0.945331	0.744594	1.20019	4.267	0.9345	NA	NA
CD38 on transitional B cell || id:ebi-a-GCST90001819	Ulcerative colitis	Weighted median	12	-0.0669291	0.0626178	0.285137	0.935262	0.82724	1.05739	NA	NA	NA	NA
IgD on IgD+ CD24+ B cell || id:ebi-a-GCST90001820	Ulcerative colitis	Inverse variance weighted	18	2.74e-05	0.04673	0.999532	1.00003	0.912503	1.09595	30.9019	0.020528	-0.000857798	0.967498
IgD on IgD+ CD24+ B cell || id:ebi-a-GCST90001820	Ulcerative colitis	MR Egger	18	0.00338919	0.0944314	0.971814	1.00339	0.833855	1.20741	30.8986	0.0138631	NA	NA
IgD on IgD+ CD24+ B cell || id:ebi-a-GCST90001820	Ulcerative colitis	Weighted median	18	-0.00900566	0.0518868	0.862209	0.991035	0.895204	1.09712	NA	NA	NA	NA
IgD on IgD+ CD24- B cell || id:ebi-a-GCST90001821	Ulcerative colitis	Inverse variance weighted	23	0.0420893	0.0333487	0.206914	1.04299	0.976995	1.11344	25.2353	0.285954	0.0132862	0.29573
IgD on IgD+ CD24- B cell || id:ebi-a-GCST90001821	Ulcerative colitis	MR Egger	23	-0.0162856	0.0637801	0.800945	0.983846	0.868234	1.11485	23.9252	0.296697	NA	NA
IgD on IgD+ CD24- B cell || id:ebi-a-GCST90001821	Ulcerative colitis	Weighted median	23	0.0382225	0.0452182	0.397949	1.03896	0.950844	1.13525	NA	NA	NA	NA
IgD on IgD+ CD38- B cell || id:ebi-a-GCST90001822	Ulcerative colitis	Inverse variance weighted	19	0.0333123	0.0410434	0.417002	1.03387	0.953961	1.12048	22.8809	0.195207	0.00137474	0.938883
IgD on IgD+ CD38- B cell || id:ebi-a-GCST90001822	Ulcerative colitis	MR Egger	19	0.0266767	0.0951551	0.782593	1.02704	0.852291	1.23761	22.8728	0.153438	NA	NA
IgD on IgD+ CD38- B cell || id:ebi-a-GCST90001822	Ulcerative colitis	Weighted median	19	0.0489311	0.0534902	0.360313	1.05015	0.945625	1.16622	NA	NA	NA	NA
IgD on IgD+ CD38- unswitched memory B cell || id:ebi-a-GCST90001823	Ulcerative colitis	Inverse variance weighted	14	0.0099011	0.0334248	0.767062	1.00995	0.945906	1.07833	10.9438	0.615529	-0.00390049	0.83672
IgD on IgD+ CD38- unswitched memory B cell || id:ebi-a-GCST90001823	Ulcerative colitis	MR Egger	14	0.0217688	0.065515	0.745416	1.02201	0.898849	1.16204	10.8994	0.537559	NA	NA
IgD on IgD+ CD38- unswitched memory B cell || id:ebi-a-GCST90001823	Ulcerative colitis	Weighted median	14	0.0306654	0.0441005	0.486834	1.03114	0.945755	1.12423	NA	NA	NA	NA
IgD on IgD+ CD38+ B cell || id:ebi-a-GCST90001824	Ulcerative colitis	Inverse variance weighted	19	0.00647297	0.0305597	0.832252	1.00649	0.947978	1.06862	15.5629	0.623023	-0.0198155	0.13782
IgD on IgD+ CD38+ B cell || id:ebi-a-GCST90001824	Ulcerative colitis	MR Egger	19	0.0846626	0.0587775	0.16792	1.08835	0.96992	1.22124	13.1377	0.726918	NA	NA
IgD on IgD+ CD38+ B cell || id:ebi-a-GCST90001824	Ulcerative colitis	Weighted median	19	0.0374379	0.041623	0.368412	1.03815	0.956817	1.12639	NA	NA	NA	NA
IgD on IgD+ CD38dim B cell || id:ebi-a-GCST90001825	Ulcerative colitis	Inverse variance weighted	14	0.0238406	0.0344293	0.488654	1.02413	0.957298	1.09562	13.224	0.430662	0.0059423	0.734307
IgD on IgD+ CD38dim B cell || id:ebi-a-GCST90001825	Ulcerative colitis	MR Egger	14	0.0016439	0.0731694	0.982445	1.00165	0.867822	1.1561	13.0923	0.362365	NA	NA
IgD on IgD+ CD38dim B cell || id:ebi-a-GCST90001825	Ulcerative colitis	Weighted median	14	0.0339337	0.0493183	0.491418	1.03452	0.939197	1.13951	NA	NA	NA	NA
IgD on unswitched memory B cell || id:ebi-a-GCST90001826	Ulcerative colitis	Inverse variance weighted	13	-0.0268083	0.0392601	0.494709	0.973548	0.901443	1.05142	11.9699	0.4481	-0.0126818	0.508638
IgD on unswitched memory B cell || id:ebi-a-GCST90001826	Ulcerative colitis	MR Egger	13	0.0169005	0.0755148	0.827012	1.01704	0.877123	1.17929	11.4827	0.403753	NA	NA
IgD on unswitched memory B cell || id:ebi-a-GCST90001826	Ulcerative colitis	Weighted median	13	-0.0148037	0.0531019	0.780415	0.985305	0.887911	1.09338	NA	NA	NA	NA
IgD on IgD+ B cell || id:ebi-a-GCST90001827	Ulcerative colitis	Inverse variance weighted	16	0.00374801	0.0352463	0.915314	1.00376	0.936754	1.07555	15.5123	0.41518	-0.00449171	0.759934
IgD on IgD+ B cell || id:ebi-a-GCST90001827	Ulcerative colitis	MR Egger	16	0.0237365	0.0737343	0.75227	1.02402	0.886227	1.18324	15.4055	0.351009	NA	NA
IgD on IgD+ B cell || id:ebi-a-GCST90001827	Ulcerative colitis	Weighted median	16	0.0307138	0.0480856	0.522997	1.03119	0.938442	1.1331	NA	NA	NA	NA
IgD on transitional B cell || id:ebi-a-GCST90001828	Ulcerative colitis	Inverse variance weighted	22	0.00744415	0.0362064	0.837101	1.00747	0.938455	1.08156	25.6059	0.221876	-0.0140827	0.318659
IgD on transitional B cell || id:ebi-a-GCST90001828	Ulcerative colitis	MR Egger	22	0.0776116	0.0775585	0.328934	1.0807	0.928297	1.25813	24.3333	0.228134	NA	NA
IgD on transitional B cell || id:ebi-a-GCST90001828	Ulcerative colitis	Weighted median	22	0.0454705	0.0492392	0.355767	1.04652	0.950242	1.15255	NA	NA	NA	NA
BAFF-R on B cell || id:ebi-a-GCST90001829	Ulcerative colitis	Inverse variance weighted	14	0.0607272	0.0595431	0.307782	1.06261	0.945561	1.19415	76.6429	4.7e-11	0.03147	0.310201
BAFF-R on B cell || id:ebi-a-GCST90001829	Ulcerative colitis	MR Egger	14	0.00372534	0.0800397	0.963643	1.00373	0.857999	1.17422	70.0858	3.09e-10	NA	NA
BAFF-R on B cell || id:ebi-a-GCST90001829	Ulcerative colitis	Weighted median	14	0.031716	0.0279476	0.256443	1.03222	0.977203	1.09034	NA	NA	NA	NA
BAFF-R on CD20- B cell || id:ebi-a-GCST90001830	Ulcerative colitis	Inverse variance weighted	7	0.0591137	0.0686791	0.389391	1.0609	0.927282	1.21376	6.60754	0.35867	0.0275677	0.474552
BAFF-R on CD20- B cell || id:ebi-a-GCST90001830	Ulcerative colitis	MR Egger	7	-0.0583794	0.167837	0.742129	0.943292	0.67886	1.31073	5.90247	0.315825	NA	NA
BAFF-R on CD20- B cell || id:ebi-a-GCST90001830	Ulcerative colitis	Weighted median	7	0.023868	0.081408	0.769377	1.02416	0.873112	1.20133	NA	NA	NA	NA
CD62L on CD62L+ myeloid Dendritic Cell || id:ebi-a-GCST90001831	Ulcerative colitis	Inverse variance weighted	13	0.00714407	0.0411149	0.862055	1.00717	0.929191	1.09169	10.628	0.561036	-0.00596306	0.789834
CD62L on CD62L+ myeloid Dendritic Cell || id:ebi-a-GCST90001831	Ulcerative colitis	MR Egger	13	0.0366528	0.115608	0.757147	1.03733	0.82701	1.30114	10.5535	0.481395	NA	NA
CD62L on CD62L+ myeloid Dendritic Cell || id:ebi-a-GCST90001831	Ulcerative colitis	Weighted median	13	-0.0321213	0.0566971	0.571024	0.968389	0.86654	1.08221	NA	NA	NA	NA
CD62L on CD62L+ plasmacytoid Dendritic Cell || id:ebi-a-GCST90001832	Ulcerative colitis	Inverse variance weighted	10	-0.0527166	0.0652134	0.418877	0.948649	0.834824	1.07799	19.3937	0.0220462	-0.066117	0.0603678
CD62L on CD62L+ plasmacytoid Dendritic Cell || id:ebi-a-GCST90001832	Ulcerative colitis	MR Egger	10	0.278634	0.161208	0.122177	1.32132	0.963354	1.81231	12.1445	0.144872	NA	NA
CD62L on CD62L+ plasmacytoid Dendritic Cell || id:ebi-a-GCST90001832	Ulcerative colitis	Weighted median	10	0.0245912	0.0662954	0.710687	1.0249	0.900012	1.16711	NA	NA	NA	NA
CD62L on CD62L+ Dendritic Cell || id:ebi-a-GCST90001833	Ulcerative colitis	Inverse variance weighted	20	-0.0491071	0.0453375	0.278744	0.952079	0.871126	1.04056	31.0726	0.0396382	-0.046755	0.0708075
CD62L on CD62L+ Dendritic Cell || id:ebi-a-GCST90001833	Ulcerative colitis	MR Egger	20	0.19749	0.135245	0.161461	1.21834	0.934642	1.58815	25.7893	0.104674	NA	NA
CD62L on CD62L+ Dendritic Cell || id:ebi-a-GCST90001833	Ulcerative colitis	Weighted median	20	-0.0487697	0.0540859	0.367212	0.9524	0.856605	1.05891	NA	NA	NA	NA
CD62L on monocyte || id:ebi-a-GCST90001834	Ulcerative colitis	Inverse variance weighted	15	-0.000609683	0.0428702	0.988653	0.999391	0.918847	1.08699	21.5463	0.088431	0.00619154	0.783481
CD62L on monocyte || id:ebi-a-GCST90001834	Ulcerative colitis	MR Egger	15	-0.0254178	0.0989309	0.801259	0.974903	0.803063	1.18351	21.4166	0.065087	NA	NA
CD62L on monocyte || id:ebi-a-GCST90001834	Ulcerative colitis	Weighted median	15	-0.0345567	0.0465334	0.457711	0.966034	0.881825	1.05828	NA	NA	NA	NA
CD62L on granulocyte || id:ebi-a-GCST90001835	Ulcerative colitis	Inverse variance weighted	13	-0.0227377	0.0621679	0.714555	0.977519	0.86538	1.10419	18.4714	0.102109	-0.0166284	0.646864
CD62L on granulocyte || id:ebi-a-GCST90001835	Ulcerative colitis	MR Egger	13	0.0757761	0.218828	0.735664	1.07872	0.702488	1.65646	18.1063	0.0791468	NA	NA
CD62L on granulocyte || id:ebi-a-GCST90001835	Ulcerative colitis	Weighted median	13	-0.0773756	0.0721956	0.283833	0.925542	0.803419	1.06623	NA	NA	NA	NA
CD66b on CD66b++ myeloid cell || id:ebi-a-GCST90001836	Ulcerative colitis	Inverse variance weighted	20	-0.0347226	0.0311877	0.265561	0.965873	0.9086	1.02676	18.1142	0.514824	-0.00142797	0.953158
CD66b on CD66b++ myeloid cell || id:ebi-a-GCST90001836	Ulcerative colitis	MR Egger	20	-0.029342	0.095593	0.762406	0.971084	0.805168	1.17119	18.1106	0.448389	NA	NA
CD66b on CD66b++ myeloid cell || id:ebi-a-GCST90001836	Ulcerative colitis	Weighted median	20	-0.0160024	0.0468208	0.732516	0.984125	0.897833	1.07871	NA	NA	NA	NA
CD66b on Granulocytic Myeloid-Derived Suppressor Cells || id:ebi-a-GCST90001837	Ulcerative colitis	Inverse variance weighted	16	0.0183871	0.0315818	0.560428	1.01856	0.95742	1.0836	19.7584	0.181396	0.00999628	0.693797
CD66b on Granulocytic Myeloid-Derived Suppressor Cells || id:ebi-a-GCST90001837	Ulcerative colitis	MR Egger	16	-0.0205963	0.10229	0.843319	0.979614	0.801649	1.19709	19.533	0.145565	NA	NA
CD66b on Granulocytic Myeloid-Derived Suppressor Cells || id:ebi-a-GCST90001837	Ulcerative colitis	Weighted median	16	0.0126655	0.039348	0.747541	1.01275	0.937577	1.09394	NA	NA	NA	NA
CD3 on naive CD8+ T cell || id:ebi-a-GCST90001838	Ulcerative colitis	Inverse variance weighted	19	-0.0262778	0.0254989	0.302754	0.974064	0.926579	1.02398	18.7066	0.410096	0.0195591	0.123252
CD3 on naive CD8+ T cell || id:ebi-a-GCST90001838	Ulcerative colitis	MR Egger	19	-0.0885841	0.0458437	0.0701607	0.915226	0.836576	1.00127	16.0765	0.518419	NA	NA
CD3 on naive CD8+ T cell || id:ebi-a-GCST90001838	Ulcerative colitis	Weighted median	19	-0.0478695	0.0328852	0.145487	0.953258	0.893754	1.01672	NA	NA	NA	NA
CD3 on Effector Memory CD8+ T cell || id:ebi-a-GCST90001839	Ulcerative colitis	Inverse variance weighted	15	-0.0448417	0.0383369	0.242132	0.956149	0.886936	1.03076	7.64121	0.907169	0.0167121	0.405375
CD3 on Effector Memory CD8+ T cell || id:ebi-a-GCST90001839	Ulcerative colitis	MR Egger	15	-0.125249	0.101053	0.23709	0.882277	0.723748	1.07553	6.90162	0.90715	NA	NA
CD3 on Effector Memory CD8+ T cell || id:ebi-a-GCST90001839	Ulcerative colitis	Weighted median	15	-0.0589881	0.0534346	0.269623	0.942718	0.84898	1.04681	NA	NA	NA	NA
CD3 on Terminally Differentiated CD8+ T cell || id:ebi-a-GCST90001840	Ulcerative colitis	Inverse variance weighted	16	0.0475294	0.0512498	0.353716	1.04868	0.948456	1.15949	20.4193	0.156432	0.0897441	0.0135727
CD3 on Terminally Differentiated CD8+ T cell || id:ebi-a-GCST90001840	Ulcerative colitis	MR Egger	16	-0.405655	0.166476	0.028769	0.66654	0.480971	0.923705	12.4542	0.569874	NA	NA
CD3 on Terminally Differentiated CD8+ T cell || id:ebi-a-GCST90001840	Ulcerative colitis	Weighted median	16	0.0586827	0.0635064	0.355464	1.06044	0.936328	1.201	NA	NA	NA	NA
CD3 on Central Memory CD4+ T cell || id:ebi-a-GCST90001841	Ulcerative colitis	Inverse variance weighted	19	-0.00783492	0.0404276	0.846331	0.992196	0.91661	1.07401	39.7316	0.00227015	0.0268005	0.168367
CD3 on Central Memory CD4+ T cell || id:ebi-a-GCST90001841	Ulcerative colitis	MR Egger	19	-0.0999644	0.0751189	0.200846	0.90487	0.780986	1.0484	35.4186	0.00547919	NA	NA
CD3 on Central Memory CD4+ T cell || id:ebi-a-GCST90001841	Ulcerative colitis	Weighted median	19	-0.0316049	0.0348277	0.364162	0.968889	0.904958	1.03734	NA	NA	NA	NA
CD3 on Naive CD4+ T cell || id:ebi-a-GCST90001842	Ulcerative colitis	Inverse variance weighted	20	-0.00221134	0.0303239	0.941867	0.997791	0.940215	1.05889	29.6733	0.0561059	0.0245135	0.052502
CD3 on Naive CD4+ T cell || id:ebi-a-GCST90001842	Ulcerative colitis	MR Egger	20	-0.0760952	0.0452748	0.110084	0.926728	0.848035	1.01272	23.9413	0.15696	NA	NA
CD3 on Naive CD4+ T cell || id:ebi-a-GCST90001842	Ulcerative colitis	Weighted median	20	-0.0436572	0.0280766	0.119962	0.957282	0.906026	1.01144	NA	NA	NA	NA
CD3 on Effector Memory CD4+ T cell || id:ebi-a-GCST90001843	Ulcerative colitis	Inverse variance weighted	14	-0.0102216	0.0361048	0.777092	0.98983	0.922206	1.06241	16.2742	0.234637	0.031574	0.110857
CD3 on Effector Memory CD4+ T cell || id:ebi-a-GCST90001843	Ulcerative colitis	MR Egger	14	-0.122804	0.0735567	0.120875	0.884437	0.765692	1.0216	13.0518	0.365286	NA	NA
CD3 on Effector Memory CD4+ T cell || id:ebi-a-GCST90001843	Ulcerative colitis	Weighted median	14	-0.042742	0.0406233	0.292729	0.958159	0.884827	1.03757	NA	NA	NA	NA
CD3 on Terminally Differentiated CD4+ T cell || id:ebi-a-GCST90001844	Ulcerative colitis	Inverse variance weighted	16	-0.122957	0.0384651	0.0013906	0.884301	0.820084	0.953548	10.2263	0.805269	-0.0168382	0.418827
CD3 on Terminally Differentiated CD4+ T cell || id:ebi-a-GCST90001844	Ulcerative colitis	MR Egger	16	-0.0338871	0.113635	0.769922	0.966681	0.773669	1.20784	9.5324	0.79551	NA	NA
CD3 on Terminally Differentiated CD4+ T cell || id:ebi-a-GCST90001844	Ulcerative colitis	Weighted median	16	-0.0851687	0.0555448	0.125193	0.918357	0.823628	1.02398	NA	NA	NA	NA
CD3 on CD45RA- CD4+ T cell || id:ebi-a-GCST90001845	Ulcerative colitis	Inverse variance weighted	22	0.00591669	0.0353813	0.867192	1.00593	0.938539	1.07817	34.3122	0.0335457	0.0316894	0.054484
CD3 on CD45RA- CD4+ T cell || id:ebi-a-GCST90001845	Ulcerative colitis	MR Egger	22	-0.116809	0.0685353	0.1038	0.889755	0.777915	1.01767	28.3892	0.100503	NA	NA
CD3 on CD45RA- CD4+ T cell || id:ebi-a-GCST90001845	Ulcerative colitis	Weighted median	22	-0.0575947	0.0386462	0.136144	0.944032	0.875166	1.01832	NA	NA	NA	NA
CD3 on Central Memory CD8+ T cell || id:ebi-a-GCST90001846	Ulcerative colitis	Inverse variance weighted	15	-0.0565953	0.0371115	0.127258	0.944976	0.87868	1.01627	16.4381	0.287359	0.00301869	0.869847
CD3 on Central Memory CD8+ T cell || id:ebi-a-GCST90001846	Ulcerative colitis	MR Egger	15	-0.0688906	0.0830229	0.42164	0.933429	0.793251	1.09838	16.4028	0.228059	NA	NA
CD3 on Central Memory CD8+ T cell || id:ebi-a-GCST90001846	Ulcerative colitis	Weighted median	15	-0.0525245	0.0486826	0.280624	0.948831	0.862481	1.04383	NA	NA	NA	NA
CD3 on HLA DR+ T cell || id:ebi-a-GCST90001847	Ulcerative colitis	Inverse variance weighted	19	-0.00482997	0.0360494	0.893417	0.995182	0.927292	1.06804	21.5273	0.253648	0.0102538	0.594732
CD3 on HLA DR+ T cell || id:ebi-a-GCST90001847	Ulcerative colitis	MR Egger	19	-0.0520911	0.0946098	0.589078	0.949242	0.788576	1.14264	21.1614	0.219154	NA	NA
CD3 on HLA DR+ T cell || id:ebi-a-GCST90001847	Ulcerative colitis	Weighted median	19	-0.0577171	0.0480138	0.229327	0.943917	0.859139	1.03706	NA	NA	NA	NA
CD3 on Natural Killer T || id:ebi-a-GCST90001848	Ulcerative colitis	Inverse variance weighted	9	-0.0758315	0.115386	0.511052	0.926972	0.739348	1.16221	26.9771	0.000713449	-0.096698	0.0435515
CD3 on Natural Killer T || id:ebi-a-GCST90001848	Ulcerative colitis	MR Egger	9	0.421632	0.221592	0.0988075	1.52445	0.987391	2.35361	14.4761	0.0433335	NA	NA
CD3 on Natural Killer T || id:ebi-a-GCST90001848	Ulcerative colitis	Weighted median	9	0.0450505	0.0981713	0.646308	1.04608	0.862979	1.26803	NA	NA	NA	NA
CD3 on HLA DR+ CD4+ T cell || id:ebi-a-GCST90001849	Ulcerative colitis	Inverse variance weighted	25	0.0371711	0.0323894	0.251121	1.03787	0.974031	1.10589	32.9803	0.10449	0.0333191	0.0384815
CD3 on HLA DR+ CD4+ T cell || id:ebi-a-GCST90001849	Ulcerative colitis	MR Egger	25	-0.104618	0.0712446	0.155532	0.900669	0.783286	1.03564	27.266	0.244814	NA	NA
CD3 on HLA DR+ CD4+ T cell || id:ebi-a-GCST90001849	Ulcerative colitis	Weighted median	25	-0.0296203	0.0395445	0.453835	0.970814	0.898411	1.04905	NA	NA	NA	NA
CD3 on HLA DR+ CD8+ T cell || id:ebi-a-GCST90001850	Ulcerative colitis	Inverse variance weighted	16	0.0216479	0.0505107	0.668228	1.02188	0.925563	1.12823	26.3891	0.0341263	0.00385893	0.911244
CD3 on HLA DR+ CD8+ T cell || id:ebi-a-GCST90001850	Ulcerative colitis	MR Egger	16	0.00206843	0.180245	0.991006	1.00207	0.703834	1.42668	26.3648	0.0232546	NA	NA
CD3 on HLA DR+ CD8+ T cell || id:ebi-a-GCST90001850	Ulcerative colitis	Weighted median	16	0.000377318	0.0577884	0.99479	1.00038	0.893251	1.12035	NA	NA	NA	NA
CD3 on T cell || id:ebi-a-GCST90001851	Ulcerative colitis	Inverse variance weighted	23	-0.00150722	0.0303728	0.960422	0.998494	0.940788	1.05974	21.0844	0.515528	0.0271026	0.0753947
CD3 on T cell || id:ebi-a-GCST90001851	Ulcerative colitis	MR Egger	23	-0.124437	0.0723944	0.100345	0.882994	0.766186	1.01761	17.585	0.675092	NA	NA
CD3 on T cell || id:ebi-a-GCST90001851	Ulcerative colitis	Weighted median	23	-0.0423119	0.0439202	0.335357	0.958571	0.879505	1.04474	NA	NA	NA	NA
CD3 on CD39+ resting CD4 regulatory T cell || id:ebi-a-GCST90001852	Ulcerative colitis	Inverse variance weighted	12	0.0288912	0.042182	0.493396	1.02931	0.947635	1.11803	10.6592	0.472238	0.0151132	0.562305
CD3 on CD39+ resting CD4 regulatory T cell || id:ebi-a-GCST90001852	Ulcerative colitis	MR Egger	12	-0.0336093	0.112726	0.771691	0.966949	0.775264	1.20603	10.2897	0.415458	NA	NA
CD3 on CD39+ resting CD4 regulatory T cell || id:ebi-a-GCST90001852	Ulcerative colitis	Weighted median	12	-0.00867192	0.0552245	0.875221	0.991366	0.889664	1.10469	NA	NA	NA	NA
CD3 on activated CD4 regulatory T cell || id:ebi-a-GCST90001853	Ulcerative colitis	Inverse variance weighted	14	-0.0398182	0.0330972	0.228949	0.960964	0.900605	1.02537	18.4971	0.139539	0.0236932	0.160598
CD3 on activated CD4 regulatory T cell || id:ebi-a-GCST90001853	Ulcerative colitis	MR Egger	14	-0.10454	0.0536011	0.0748851	0.900739	0.81091	1.00052	15.5911	0.210689	NA	NA
CD3 on activated CD4 regulatory T cell || id:ebi-a-GCST90001853	Ulcerative colitis	Weighted median	14	-0.0486645	0.03324	0.143186	0.952501	0.892423	1.01662	NA	NA	NA	NA
CD3 on CD39+ activated CD4 regulatory T cell || id:ebi-a-GCST90001854	Ulcerative colitis	Inverse variance weighted	19	-0.0564416	0.0559968	0.313482	0.945122	0.846881	1.05476	74.7047	7.11e-09	-0.0142203	0.644338
CD3 on CD39+ activated CD4 regulatory T cell || id:ebi-a-GCST90001854	Ulcerative colitis	MR Egger	19	-0.0128326	0.109028	0.907685	0.987249	0.797297	1.22246	73.7465	4.84e-09	NA	NA
CD3 on CD39+ activated CD4 regulatory T cell || id:ebi-a-GCST90001854	Ulcerative colitis	Weighted median	19	-0.0590407	0.0346944	0.0888048	0.942668	0.880697	1.009	NA	NA	NA	NA
CD3 on secreting CD4 regulatory T cell || id:ebi-a-GCST90001855	Ulcerative colitis	Inverse variance weighted	12	-0.0166197	0.0281828	0.555384	0.983518	0.930663	1.03937	7.98609	0.71455	0.0171309	0.246068
CD3 on secreting CD4 regulatory T cell || id:ebi-a-GCST90001855	Ulcerative colitis	MR Egger	12	-0.0658747	0.04891	0.207755	0.936248	0.850664	1.03044	6.46782	0.774548	NA	NA
CD3 on secreting CD4 regulatory T cell || id:ebi-a-GCST90001855	Ulcerative colitis	Weighted median	12	-0.0506844	0.0329581	0.124087	0.950579	0.891114	1.01401	NA	NA	NA	NA
CD3 on CD39+ secreting CD4 regulatory T cell || id:ebi-a-GCST90001856	Ulcerative colitis	Inverse variance weighted	20	-0.0264218	0.0333577	0.428316	0.973924	0.912285	1.03973	25.3391	0.14968	0.0144672	0.397631
CD3 on CD39+ secreting CD4 regulatory T cell || id:ebi-a-GCST90001856	Ulcerative colitis	MR Egger	20	-0.0752675	0.0656155	0.26636	0.927495	0.815565	1.05479	24.3245	0.14468	NA	NA
CD3 on CD39+ secreting CD4 regulatory T cell || id:ebi-a-GCST90001856	Ulcerative colitis	Weighted median	20	-0.0613146	0.0367738	0.0954459	0.940527	0.875123	1.01082	NA	NA	NA	NA
CD3 on activated & secreting CD4 regulatory T cell || id:ebi-a-GCST90001857	Ulcerative colitis	Inverse variance weighted	12	-0.0260623	0.0282061	0.355488	0.974274	0.921874	1.02965	6.398	0.845533	0.0211023	0.142495
CD3 on activated & secreting CD4 regulatory T cell || id:ebi-a-GCST90001857	Ulcerative colitis	MR Egger	12	-0.0839803	0.0460361	0.0980972	0.919449	0.84012	1.00627	3.8639	0.953278	NA	NA
CD3 on activated & secreting CD4 regulatory T cell || id:ebi-a-GCST90001857	Ulcerative colitis	Weighted median	12	-0.0509995	0.0341853	0.135738	0.950279	0.888694	1.01613	NA	NA	NA	NA
CD3 on CD45RA+ CD4+ T cell || id:ebi-a-GCST90001858	Ulcerative colitis	Inverse variance weighted	21	-0.039247	0.0288391	0.173546	0.961513	0.908672	1.01743	27.2696	0.127848	0.00681811	0.587093
CD3 on CD45RA+ CD4+ T cell || id:ebi-a-GCST90001858	Ulcerative colitis	MR Egger	21	-0.0618409	0.0503422	0.234293	0.940032	0.851708	1.03752	26.8385	0.108471	NA	NA
CD3 on CD45RA+ CD4+ T cell || id:ebi-a-GCST90001858	Ulcerative colitis	Weighted median	21	-0.0558873	0.0312841	0.0740272	0.945646	0.889404	1.00544	NA	NA	NA	NA
CD3 on CD8+ T cell || id:ebi-a-GCST90001859	Ulcerative colitis	Inverse variance weighted	18	0.0297125	0.0330332	0.3684	1.03016	0.965574	1.09906	15.5908	0.553005	0.0115151	0.469645
CD3 on CD8+ T cell || id:ebi-a-GCST90001859	Ulcerative colitis	MR Egger	18	-0.0221961	0.0774812	0.778193	0.978048	0.840247	1.13845	15.0423	0.521545	NA	NA
CD3 on CD8+ T cell || id:ebi-a-GCST90001859	Ulcerative colitis	Weighted median	18	-0.0396005	0.0461256	0.390596	0.961173	0.87809	1.05212	NA	NA	NA	NA
CD3 on CD39+ CD4+ T cell || id:ebi-a-GCST90001860	Ulcerative colitis	Inverse variance weighted	17	-0.0305884	0.0266515	0.251085	0.969875	0.920512	1.02188	12.1454	0.733909	0.0137306	0.30584
CD3 on CD39+ CD4+ T cell || id:ebi-a-GCST90001860	Ulcerative colitis	MR Egger	17	-0.0710892	0.04658	0.147774	0.931379	0.850113	1.02041	11.0215	0.751071	NA	NA
CD3 on CD39+ CD4+ T cell || id:ebi-a-GCST90001860	Ulcerative colitis	Weighted median	17	-0.0513958	0.0326106	0.115015	0.949903	0.891088	1.0126	NA	NA	NA	NA
CD3 on CD28+ CD4+ T cell || id:ebi-a-GCST90001861	Ulcerative colitis	Inverse variance weighted	17	-0.0378748	0.0326666	0.246278	0.962833	0.903119	1.0265	11.0224	0.808102	0.0106359	0.485348
CD3 on CD28+ CD4+ T cell || id:ebi-a-GCST90001861	Ulcerative colitis	MR Egger	17	-0.0771539	0.0638878	0.245881	0.925747	0.816789	1.04924	10.5106	0.786455	NA	NA
CD3 on CD28+ CD4+ T cell || id:ebi-a-GCST90001861	Ulcerative colitis	Weighted median	17	-0.0512591	0.0424392	0.227115	0.950033	0.874205	1.03244	NA	NA	NA	NA
CD3 on CD28+ CD4-CD8- T cell || id:ebi-a-GCST90001862	Ulcerative colitis	Inverse variance weighted	8	0.0170839	0.0670859	0.798988	1.01723	0.891897	1.16018	7.32482	0.395861	-0.0141016	0.81275
CD3 on CD28+ CD4-CD8- T cell || id:ebi-a-GCST90001862	Ulcerative colitis	MR Egger	8	0.0940253	0.319085	0.778175	1.09859	0.587792	2.05327	7.25077	0.298277	NA	NA
CD3 on CD28+ CD4-CD8- T cell || id:ebi-a-GCST90001862	Ulcerative colitis	Weighted median	8	0.0237713	0.0891575	0.78976	1.02406	0.859867	1.2196	NA	NA	NA	NA
CD3 on CD28+ CD45RA- CD8+ T cell || id:ebi-a-GCST90001863	Ulcerative colitis	Inverse variance weighted	14	-0.00597946	0.0370365	0.871741	0.994038	0.924436	1.06888	11.7548	0.547844	0.0256403	0.260917
CD3 on CD28+ CD45RA- CD8+ T cell || id:ebi-a-GCST90001863	Ulcerative colitis	MR Egger	14	-0.115064	0.0995979	0.270458	0.891309	0.733244	1.08345	10.3627	0.58417	NA	NA
CD3 on CD28+ CD45RA- CD8+ T cell || id:ebi-a-GCST90001863	Ulcerative colitis	Weighted median	14	-0.0461289	0.0502486	0.358613	0.954919	0.865354	1.05375	NA	NA	NA	NA
CD3 on CD28+ CD45RA+ CD8+ T cell || id:ebi-a-GCST90001864	Ulcerative colitis	Inverse variance weighted	17	-0.0581367	0.0268133	0.0301429	0.943521	0.895216	0.994433	9.10615	0.908978	-0.000886132	0.947521
CD3 on CD28+ CD45RA+ CD8+ T cell || id:ebi-a-GCST90001864	Ulcerative colitis	MR Egger	17	-0.0553954	0.0489534	0.275572	0.946111	0.859552	1.04139	9.10167	0.872142	NA	NA
CD3 on CD28+ CD45RA+ CD8+ T cell || id:ebi-a-GCST90001864	Ulcerative colitis	Weighted median	17	-0.0507051	0.0340268	0.136185	0.950559	0.889232	1.01612	NA	NA	NA	NA
CD3 on CD28- CD8+ T cell || id:ebi-a-GCST90001865	Ulcerative colitis	Inverse variance weighted	16	0.00585951	0.0427411	0.890957	1.00588	0.925045	1.09377	18.5029	0.237152	-0.023563	0.390482
CD3 on CD28- CD8+ T cell || id:ebi-a-GCST90001865	Ulcerative colitis	MR Egger	16	0.133578	0.150412	0.389502	1.14291	0.851096	1.53478	17.5201	0.229521	NA	NA
CD3 on CD28- CD8+ T cell || id:ebi-a-GCST90001865	Ulcerative colitis	Weighted median	16	-0.00399573	0.0561679	0.943287	0.996012	0.892182	1.11193	NA	NA	NA	NA
CD3 on CD39+ CD8+ T cell || id:ebi-a-GCST90001866	Ulcerative colitis	Inverse variance weighted	12	-0.0223324	0.0373301	0.549678	0.977915	0.908919	1.05215	10.8633	0.454788	0.00159937	0.950142
CD3 on CD39+ CD8+ T cell || id:ebi-a-GCST90001866	Ulcerative colitis	MR Egger	12	-0.0288385	0.108675	0.796119	0.971573	0.78518	1.20221	10.8588	0.368624	NA	NA
CD3 on CD39+ CD8+ T cell || id:ebi-a-GCST90001866	Ulcerative colitis	Weighted median	12	-0.0593314	0.0485566	0.221745	0.942394	0.856841	1.03649	NA	NA	NA	NA
CD3 on CD4+ T cell || id:ebi-a-GCST90001867	Ulcerative colitis	Inverse variance weighted	20	-0.0356035	0.0426373	0.4037	0.965023	0.887655	1.04913	10.4583	0.94072	0.00711261	0.726226
CD3 on CD4+ T cell || id:ebi-a-GCST90001867	Ulcerative colitis	MR Egger	20	-0.0766685	0.123081	0.541157	0.926197	0.72767	1.17889	10.3318	0.920536	NA	NA
CD3 on CD4+ T cell || id:ebi-a-GCST90001867	Ulcerative colitis	Weighted median	20	-0.064433	0.0571779	0.25979	0.937599	0.838197	1.04879	NA	NA	NA	NA
CD3 on CD4 regulatory T cell || id:ebi-a-GCST90001868	Ulcerative colitis	Inverse variance weighted	7	-0.024611	0.0292487	0.400101	0.975689	0.921329	1.03326	5.19566	0.518975	0.0231307	0.297218
CD3 on CD4 regulatory T cell || id:ebi-a-GCST90001868	Ulcerative colitis	MR Egger	7	-0.0774356	0.0540152	0.211139	0.925487	0.832514	1.02884	3.8425	0.572308	NA	NA
CD3 on CD4 regulatory T cell || id:ebi-a-GCST90001868	Ulcerative colitis	Weighted median	7	-0.0328887	0.03299	0.3188	0.967646	0.907058	1.03228	NA	NA	NA	NA
CD3 on resting CD4 regulatory T cell || id:ebi-a-GCST90001869	Ulcerative colitis	Inverse variance weighted	27	-0.0262894	0.0329996	0.42565	0.974053	0.913046	1.03914	24.3398	0.556542	-0.00793297	0.687184
CD3 on resting CD4 regulatory T cell || id:ebi-a-GCST90001869	Ulcerative colitis	MR Egger	27	0.0135445	0.103195	0.896627	1.01364	0.82802	1.24086	24.1738	0.509348	NA	NA
CD3 on resting CD4 regulatory T cell || id:ebi-a-GCST90001869	Ulcerative colitis	Weighted median	27	-0.0148801	0.0472833	0.752989	0.98523	0.898027	1.0809	NA	NA	NA	NA
CD34 on Hematopoietic Stem Cell || id:ebi-a-GCST90001870	Ulcerative colitis	Inverse variance weighted	9	0.0298671	0.0381183	0.433313	1.03032	0.956146	1.11024	3.57046	0.893653	-0.0610483	0.264909
CD34 on Hematopoietic Stem Cell || id:ebi-a-GCST90001870	Ulcerative colitis	MR Egger	9	0.282969	0.212318	0.224354	1.32706	0.875312	2.01197	2.10206	0.953976	NA	NA
CD34 on Hematopoietic Stem Cell || id:ebi-a-GCST90001870	Ulcerative colitis	Weighted median	9	0.0275998	0.0484098	0.56859	1.02798	0.93493	1.1303	NA	NA	NA	NA
HVEM on T cell || id:ebi-a-GCST90001871	Ulcerative colitis	Inverse variance weighted	19	-0.0789463	0.0454352	0.0822883	0.92409	0.845354	1.01016	50.3002	6.8e-05	-0.0234545	0.586085
HVEM on T cell || id:ebi-a-GCST90001871	Ulcerative colitis	MR Egger	19	0.0136072	0.173064	0.938249	1.0137	0.722096	1.42306	49.4049	5.22e-05	NA	NA
HVEM on T cell || id:ebi-a-GCST90001871	Ulcerative colitis	Weighted median	19	-0.0170415	0.0402168	0.671754	0.983103	0.908585	1.06373	NA	NA	NA	NA
HVEM on naive CD8+ T cell || id:ebi-a-GCST90001872	Ulcerative colitis	Inverse variance weighted	12	-0.00421736	0.0726109	0.953684	0.995792	0.863696	1.14809	56.0376	5e-08	-0.0575353	0.385453
HVEM on naive CD8+ T cell || id:ebi-a-GCST90001872	Ulcerative colitis	MR Egger	12	0.215205	0.252607	0.414186	1.24012	0.755856	2.03463	51.7731	1.26e-07	NA	NA
HVEM on naive CD8+ T cell || id:ebi-a-GCST90001872	Ulcerative colitis	Weighted median	12	0.0747696	0.0462887	0.106248	1.07764	0.98417	1.17998	NA	NA	NA	NA
HVEM on Effector Memory CD8+ T cell || id:ebi-a-GCST90001873	Ulcerative colitis	Inverse variance weighted	11	-0.0704692	0.0681406	0.301055	0.931956	0.815442	1.06512	45.3989	1.84e-06	0.0252332	0.724484
HVEM on Effector Memory CD8+ T cell || id:ebi-a-GCST90001873	Ulcerative colitis	MR Egger	11	-0.160034	0.256381	0.547987	0.852115	0.51554	1.40842	44.7414	1.03e-06	NA	NA
HVEM on Effector Memory CD8+ T cell || id:ebi-a-GCST90001873	Ulcerative colitis	Weighted median	11	-0.0285408	0.0517446	0.581243	0.971863	0.87813	1.0756	NA	NA	NA	NA
HVEM on Terminally Differentiated CD8+ T cell || id:ebi-a-GCST90001874	Ulcerative colitis	Inverse variance weighted	21	-0.0447932	0.0320633	0.162406	0.956195	0.897953	1.01821	36.3855	0.0138515	-0.056726	0.0484058
HVEM on Terminally Differentiated CD8+ T cell || id:ebi-a-GCST90001874	Ulcerative colitis	MR Egger	21	0.167794	0.105042	0.126674	1.18269	0.962628	1.45307	29.4815	0.0587798	NA	NA
HVEM on Terminally Differentiated CD8+ T cell || id:ebi-a-GCST90001874	Ulcerative colitis	Weighted median	21	-0.0168631	0.0346878	0.626869	0.983278	0.918649	1.05245	NA	NA	NA	NA
HVEM on CD4+ T cell || id:ebi-a-GCST90001875	Ulcerative colitis	Inverse variance weighted	13	-0.0955249	0.0517803	0.065065	0.908896	0.821179	1.00598	36.0334	0.000320014	0.0309347	0.554161
HVEM on CD4+ T cell || id:ebi-a-GCST90001875	Ulcerative colitis	MR Egger	13	-0.208546	0.192721	0.302354	0.811764	0.556394	1.18434	34.8538	0.000261939	NA	NA
HVEM on CD4+ T cell || id:ebi-a-GCST90001875	Ulcerative colitis	Weighted median	13	-0.0422587	0.045129	0.349068	0.958622	0.877471	1.04728	NA	NA	NA	NA
HVEM on Central Memory CD4+ T cell || id:ebi-a-GCST90001876	Ulcerative colitis	Inverse variance weighted	9	-0.160817	0.0709358	0.0233859	0.851448	0.740929	0.978453	25.4972	0.00127982	-0.0176516	0.831867
HVEM on Central Memory CD4+ T cell || id:ebi-a-GCST90001876	Ulcerative colitis	MR Egger	9	-0.0914746	0.3236	0.7856	0.912585	0.483971	1.72079	25.3215	0.000665366	NA	NA
HVEM on Central Memory CD4+ T cell || id:ebi-a-GCST90001876	Ulcerative colitis	Weighted median	9	-0.0386625	0.066068	0.558418	0.962075	0.845222	1.09508	NA	NA	NA	NA
HVEM on naive CD4+ T cell || id:ebi-a-GCST90001877	Ulcerative colitis	Inverse variance weighted	14	-0.0819663	0.0632945	0.19532	0.921303	0.813814	1.04299	53.5959	7.12e-07	-0.162862	0.038727
HVEM on naive CD4+ T cell || id:ebi-a-GCST90001877	Ulcerative colitis	MR Egger	14	0.489946	0.252458	0.0761505	1.63223	0.995141	2.67718	36.9945	0.000223868	NA	NA
HVEM on naive CD4+ T cell || id:ebi-a-GCST90001877	Ulcerative colitis	Weighted median	14	-0.0143816	0.0490659	0.769439	0.985721	0.895341	1.08523	NA	NA	NA	NA
HVEM on Effector Memory CD4+ T cell || id:ebi-a-GCST90001878	Ulcerative colitis	Inverse variance weighted	12	-0.0421951	0.0731577	0.564096	0.958683	0.830619	1.10649	55.6294	5.94e-08	0.0375109	0.617908
HVEM on Effector Memory CD4+ T cell || id:ebi-a-GCST90001878	Ulcerative colitis	MR Egger	12	-0.183201	0.284203	0.533685	0.832601	0.477	1.4533	54.1934	4.47e-08	NA	NA
HVEM on Effector Memory CD4+ T cell || id:ebi-a-GCST90001878	Ulcerative colitis	Weighted median	12	0.0642025	0.0543231	0.23726	1.06631	0.95861	1.18611	NA	NA	NA	NA
HVEM on Terminally Differentiated CD4+ T cell || id:ebi-a-GCST90001879	Ulcerative colitis	Inverse variance weighted	20	-0.0526574	0.0412362	0.201613	0.948705	0.875045	1.02857	48.038	0.000253302	0.0337427	0.493562
HVEM on Terminally Differentiated CD4+ T cell || id:ebi-a-GCST90001879	Ulcerative colitis	MR Egger	20	-0.198533	0.212874	0.363353	0.819933	0.540227	1.24446	46.7689	0.000228921	NA	NA
HVEM on Terminally Differentiated CD4+ T cell || id:ebi-a-GCST90001879	Ulcerative colitis	Weighted median	20	-0.030564	0.0363661	0.400654	0.969898	0.903173	1.04155	NA	NA	NA	NA
HVEM on CD45RA- CD4+ T cell || id:ebi-a-GCST90001880	Ulcerative colitis	Inverse variance weighted	12	-0.13608	0.0647404	0.0355591	0.872773	0.768764	0.990853	44.1211	6.92e-06	0.0217654	0.717404
HVEM on CD45RA- CD4+ T cell || id:ebi-a-GCST90001880	Ulcerative colitis	MR Egger	12	-0.225199	0.248662	0.386426	0.798357	0.490379	1.29976	43.5178	4.02e-06	NA	NA
HVEM on CD45RA- CD4+ T cell || id:ebi-a-GCST90001880	Ulcerative colitis	Weighted median	12	-0.00993273	0.0569346	0.861505	0.990116	0.885569	1.10701	NA	NA	NA	NA
HVEM on CD8+ T cell || id:ebi-a-GCST90001881	Ulcerative colitis	Inverse variance weighted	10	-0.105056	0.0658633	0.110697	0.900274	0.791244	1.02433	30.7864	0.000322066	0.026615	0.633222
HVEM on CD8+ T cell || id:ebi-a-GCST90001881	Ulcerative colitis	MR Egger	10	-0.214415	0.230962	0.38038	0.807013	0.513194	1.26905	29.8679	0.000223052	NA	NA
HVEM on CD8+ T cell || id:ebi-a-GCST90001881	Ulcerative colitis	Weighted median	10	-0.0213848	0.0498079	0.667672	0.978842	0.8878	1.07922	NA	NA	NA	NA
HVEM on Central Memory CD8+ T cell || id:ebi-a-GCST90001882	Ulcerative colitis	Inverse variance weighted	16	-0.0370454	0.0492262	0.451717	0.963632	0.875002	1.06124	47.4042	3.17e-05	-0.0114849	0.852011
HVEM on Central Memory CD8+ T cell || id:ebi-a-GCST90001882	Ulcerative colitis	MR Egger	16	0.0043196	0.223542	0.984856	1.00433	0.648027	1.55653	47.2822	1.73e-05	NA	NA
HVEM on Central Memory CD8+ T cell || id:ebi-a-GCST90001882	Ulcerative colitis	Weighted median	16	0.0121876	0.0432032	0.777867	1.01226	0.930074	1.10171	NA	NA	NA	NA
CD16-CD56 on Natural Killer T || id:ebi-a-GCST90001883	Ulcerative colitis	Inverse variance weighted	20	0.0662283	0.0368142	0.0720206	1.06847	0.99409	1.14842	21.096	0.331518	-0.0039673	0.829886
CD16-CD56 on Natural Killer T || id:ebi-a-GCST90001883	Ulcerative colitis	MR Egger	20	0.0826746	0.0843716	0.34013	1.08619	0.920633	1.28151	21.0405	0.277375	NA	NA
CD16-CD56 on Natural Killer T || id:ebi-a-GCST90001883	Ulcerative colitis	Weighted median	20	0.0291639	0.0529167	0.581545	1.02959	0.928158	1.14211	NA	NA	NA	NA
CD16-CD56 on Natural Killer || id:ebi-a-GCST90001884	Ulcerative colitis	Inverse variance weighted	15	-0.076696	0.0647518	0.23623	0.926171	0.815781	1.0515	54.3495	1.12e-06	-0.0943539	0.0052351
CD16-CD56 on Natural Killer || id:ebi-a-GCST90001884	Ulcerative colitis	MR Egger	15	0.210075	0.0987849	0.0531791	1.23377	1.01659	1.49734	29.1804	0.00617076	NA	NA
CD16-CD56 on Natural Killer || id:ebi-a-GCST90001884	Ulcerative colitis	Weighted median	15	0.0192547	0.0528192	0.715455	1.01944	0.919182	1.13064	NA	NA	NA	NA
CD16-CD56 on HLA DR+ Natural Killer || id:ebi-a-GCST90001885	Ulcerative colitis	Inverse variance weighted	16	0.0801831	0.0632519	0.204912	1.08349	0.957154	1.22649	29.5195	0.0137772	-0.0220962	0.559349
CD16-CD56 on HLA DR+ Natural Killer || id:ebi-a-GCST90001885	Ulcerative colitis	MR Egger	16	0.216774	0.237362	0.376565	1.24206	0.780004	1.97784	28.7841	0.0111759	NA	NA
CD16-CD56 on HLA DR+ Natural Killer || id:ebi-a-GCST90001885	Ulcerative colitis	Weighted median	16	0.00692645	0.0672863	0.918011	1.00695	0.882537	1.1489	NA	NA	NA	NA
CD28 on CD39+ activated CD4 regulatory T cell || id:ebi-a-GCST90001886	Ulcerative colitis	Inverse variance weighted	8	-0.0872545	0.084908	0.304121	0.916444	0.775945	1.08238	23.3065	0.00150719	0.00902144	0.867678
CD28 on CD39+ activated CD4 regulatory T cell || id:ebi-a-GCST90001886	Ulcerative colitis	MR Egger	8	-0.129569	0.259982	0.635956	0.878474	0.52775	1.46228	23.1897	0.000735384	NA	NA
CD28 on CD39+ activated CD4 regulatory T cell || id:ebi-a-GCST90001886	Ulcerative colitis	Weighted median	8	-0.15197	0.0826437	0.0659367	0.859014	0.730555	1.01006	NA	NA	NA	NA
CD28 on secreting CD4 regulatory T cell || id:ebi-a-GCST90001887	Ulcerative colitis	Inverse variance weighted	9	-0.102976	0.0582235	0.0769549	0.902149	0.804854	1.0112	14.7616	0.0639502	-0.00082601	0.980044
CD28 on secreting CD4 regulatory T cell || id:ebi-a-GCST90001887	Ulcerative colitis	MR Egger	9	-0.0995959	0.144496	0.512848	0.905203	0.681944	1.20155	14.7602	0.0391994	NA	NA
CD28 on secreting CD4 regulatory T cell || id:ebi-a-GCST90001887	Ulcerative colitis	Weighted median	9	-0.134262	0.0609931	0.0277166	0.874361	0.77584	0.985392	NA	NA	NA	NA
CD28 on CD39+ secreting CD4 regulatory T cell || id:ebi-a-GCST90001888	Ulcerative colitis	Inverse variance weighted	15	0.0488856	0.0381834	0.200446	1.0501	0.97438	1.1317	15.6693	0.333984	-0.0353693	0.0425563
CD28 on CD39+ secreting CD4 regulatory T cell || id:ebi-a-GCST90001888	Ulcerative colitis	MR Egger	15	0.201982	0.0770734	0.0211602	1.22383	1.05224	1.4234	10.6153	0.643006	NA	NA
CD28 on CD39+ secreting CD4 regulatory T cell || id:ebi-a-GCST90001888	Ulcerative colitis	Weighted median	15	0.0816461	0.0441235	0.0642557	1.08507	0.995176	1.18309	NA	NA	NA	NA
CD28 on activated & secreting CD4 regulatory T cell || id:ebi-a-GCST90001889	Ulcerative colitis	Inverse variance weighted	15	-0.102726	0.0424253	0.0154632	0.902374	0.830373	0.980618	14.9124	0.384171	0.0230164	0.25471
CD28 on activated & secreting CD4 regulatory T cell || id:ebi-a-GCST90001889	Ulcerative colitis	MR Egger	15	-0.205753	0.0960345	0.0516599	0.814034	0.674367	0.982628	13.4439	0.414136	NA	NA
CD28 on activated & secreting CD4 regulatory T cell || id:ebi-a-GCST90001889	Ulcerative colitis	Weighted median	15	-0.151447	0.0561264	0.00696913	0.859464	0.769931	0.959408	NA	NA	NA	NA
CD28 on CD45RA+ CD4+ T cell || id:ebi-a-GCST90001890	Ulcerative colitis	Inverse variance weighted	9	-0.073596	0.0473699	0.120269	0.929047	0.846673	1.01944	11.0279	0.200124	0.0551223	0.0347944
CD28 on CD45RA+ CD4+ T cell || id:ebi-a-GCST90001890	Ulcerative colitis	MR Egger	9	-0.28427	0.0901748	0.0160974	0.752564	0.630645	0.898052	4.20353	0.756059	NA	NA
CD28 on CD45RA+ CD4+ T cell || id:ebi-a-GCST90001890	Ulcerative colitis	Weighted median	9	-0.129027	0.0548938	0.0187488	0.87895	0.789292	0.978793	NA	NA	NA	NA
CD28 on CD45RA- CD4 not regulatory T cell || id:ebi-a-GCST90001891	Ulcerative colitis	Inverse variance weighted	12	-0.0387001	0.0707349	0.5843	0.962039	0.837495	1.1051	40.5097	2.93e-05	0.0230113	0.499318
CD28 on CD45RA- CD4 not regulatory T cell || id:ebi-a-GCST90001891	Ulcerative colitis	MR Egger	12	-0.132508	0.152172	0.404295	0.875896	0.650012	1.18028	38.6125	2.97e-05	NA	NA
CD28 on CD45RA- CD4 not regulatory T cell || id:ebi-a-GCST90001891	Ulcerative colitis	Weighted median	12	-0.0541337	0.0569547	0.341874	0.947305	0.847245	1.05918	NA	NA	NA	NA
CD28 on CD39+ CD4+ T cell || id:ebi-a-GCST90001892	Ulcerative colitis	Inverse variance weighted	11	0.00646638	0.0416137	0.876513	1.00649	0.927654	1.09202	19.9874	0.0293722	-0.00802555	0.756549
CD28 on CD39+ CD4+ T cell || id:ebi-a-GCST90001892	Ulcerative colitis	MR Egger	11	0.0306541	0.087346	0.733701	1.03113	0.868885	1.22367	19.7631	0.0194323	NA	NA
CD28 on CD39+ CD4+ T cell || id:ebi-a-GCST90001892	Ulcerative colitis	Weighted median	11	0.0445968	0.0359267	0.214485	1.04561	0.974511	1.12189	NA	NA	NA	NA
CD28 on CD28+ CD45RA- CD8+ T cell || id:ebi-a-GCST90001893	Ulcerative colitis	Inverse variance weighted	12	-0.117195	0.052257	0.024918	0.889411	0.802824	0.985337	19.4272	0.0538434	0.0286233	0.192175
CD28 on CD28+ CD45RA- CD8+ T cell || id:ebi-a-GCST90001893	Ulcerative colitis	MR Egger	12	-0.245099	0.104287	0.0406249	0.782627	0.637946	0.960121	16.2488	0.0927277	NA	NA
CD28 on CD28+ CD45RA- CD8+ T cell || id:ebi-a-GCST90001893	Ulcerative colitis	Weighted median	12	-0.158679	0.0511938	0.00193804	0.85327	0.771809	0.94333	NA	NA	NA	NA
CD28 on CD28+ CD4+ T cell || id:ebi-a-GCST90001894	Ulcerative colitis	Inverse variance weighted	21	-0.0819434	0.0475024	0.0845205	0.921324	0.839417	1.01122	37.5888	0.00993724	0.0466041	0.0797834
CD28 on CD28+ CD4+ T cell || id:ebi-a-GCST90001894	Ulcerative colitis	MR Egger	21	-0.280781	0.116414	0.0261479	0.755194	0.601125	0.94875	31.8462	0.0325233	NA	NA
CD28 on CD28+ CD4+ T cell || id:ebi-a-GCST90001894	Ulcerative colitis	Weighted median	21	-0.167322	0.0537407	0.00184885	0.845928	0.761357	0.939893	NA	NA	NA	NA
CD28 on CD28+ CD4-CD8- T cell || id:ebi-a-GCST90001895	Ulcerative colitis	Inverse variance weighted	3	0.0741274	0.170187	0.663153	1.07694	0.771484	1.50335	3.88259	0.143518	0.143	0.313367
CD28 on CD28+ CD4-CD8- T cell || id:ebi-a-GCST90001895	Ulcerative colitis	MR Egger	3	-0.860328	0.515787	0.343818	0.423023	0.153928	1.16255	0.405287	0.524371	NA	NA
CD28 on CD28+ CD4-CD8- T cell || id:ebi-a-GCST90001895	Ulcerative colitis	Weighted median	3	0.105678	0.144116	0.463382	1.11146	0.837957	1.47424	NA	NA	NA	NA
CD28 on CD28+ CD45RA+ CD8+ T cell || id:ebi-a-GCST90001896	Ulcerative colitis	Inverse variance weighted	12	-0.0676339	0.0508869	0.183814	0.934603	0.845885	1.03263	20.687	0.0367624	0.0164343	0.564224
CD28 on CD28+ CD45RA+ CD8+ T cell || id:ebi-a-GCST90001896	Ulcerative colitis	MR Egger	12	-0.117971	0.0993803	0.262635	0.888722	0.731428	1.07984	19.9767	0.0294739	NA	NA
CD28 on CD28+ CD45RA+ CD8+ T cell || id:ebi-a-GCST90001896	Ulcerative colitis	Weighted median	12	-0.0871927	0.0479487	0.0689943	0.9165	0.834292	1.00681	NA	NA	NA	NA
CD28 on CD39+ CD8+ T cell || id:ebi-a-GCST90001897	Ulcerative colitis	Inverse variance weighted	10	-0.0862887	0.0759622	0.25598	0.917329	0.790433	1.0646	19.8629	0.0187777	-0.00825146	0.876908
CD28 on CD39+ CD8+ T cell || id:ebi-a-GCST90001897	Ulcerative colitis	MR Egger	10	-0.0380063	0.312448	0.906184	0.962707	0.521835	1.77605	19.7996	0.0111215	NA	NA
CD28 on CD39+ CD8+ T cell || id:ebi-a-GCST90001897	Ulcerative colitis	Weighted median	10	-0.0584636	0.0815819	0.473606	0.943213	0.803833	1.10676	NA	NA	NA	NA
CD28 on CD4+ T cell || id:ebi-a-GCST90001898	Ulcerative colitis	Inverse variance weighted	19	-0.0721303	0.0405163	0.0750306	0.93041	0.859382	1.00731	25.2341	0.118603	0.0424281	0.0284944
CD28 on CD4+ T cell || id:ebi-a-GCST90001898	Ulcerative colitis	MR Egger	19	-0.27978	0.0939475	0.00844036	0.75595	0.628815	0.908788	18.8735	0.335841	NA	NA
CD28 on CD4+ T cell || id:ebi-a-GCST90001898	Ulcerative colitis	Weighted median	19	-0.0867454	0.0557967	0.120025	0.916911	0.821924	1.02287	NA	NA	NA	NA
CD28 on CD4 regulatory T cell || id:ebi-a-GCST90001899	Ulcerative colitis	Inverse variance weighted	14	-0.0365016	0.0521781	0.484203	0.964157	0.870428	1.06798	19.1577	0.118295	0.0222418	0.396384
CD28 on CD4 regulatory T cell || id:ebi-a-GCST90001899	Ulcerative colitis	MR Egger	14	-0.142148	0.131144	0.299704	0.867493	0.670863	1.12175	17.9975	0.115767	NA	NA
CD28 on CD4 regulatory T cell || id:ebi-a-GCST90001899	Ulcerative colitis	Weighted median	14	-0.0733272	0.0662709	0.26852	0.929297	0.8161	1.05819	NA	NA	NA	NA
CD28 on resting CD4 regulatory T cell || id:ebi-a-GCST90001900	Ulcerative colitis	Inverse variance weighted	5	-0.122676	0.0503193	0.0147706	0.88455	0.801475	0.976236	4.96022	0.291404	0.0214272	0.47252
CD28 on resting CD4 regulatory T cell || id:ebi-a-GCST90001900	Ulcerative colitis	MR Egger	5	-0.187566	0.0950135	0.142875	0.828974	0.688119	0.998661	4.05284	0.255815	NA	NA
CD28 on resting CD4 regulatory T cell || id:ebi-a-GCST90001900	Ulcerative colitis	Weighted median	5	-0.136299	0.0501234	0.00654248	0.872581	0.790934	0.962658	NA	NA	NA	NA
CD28 on CD39+ resting CD4 regulatory T cell || id:ebi-a-GCST90001901	Ulcerative colitis	Inverse variance weighted	12	-0.0302456	0.0825527	0.714082	0.970207	0.825267	1.1406	33.6378	0.000414453	-0.0865948	0.0292665
CD28 on CD39+ resting CD4 regulatory T cell || id:ebi-a-GCST90001901	Ulcerative colitis	MR Egger	12	0.402107	0.182987	0.0526665	1.49497	1.04441	2.13991	20.4344	0.0254019	NA	NA
CD28 on CD39+ resting CD4 regulatory T cell || id:ebi-a-GCST90001901	Ulcerative colitis	Weighted median	12	0.0106471	0.0817036	0.896318	1.0107	0.861145	1.18624	NA	NA	NA	NA
CD28 on activated CD4 regulatory T cell || id:ebi-a-GCST90001902	Ulcerative colitis	Inverse variance weighted	11	-0.105092	0.0471627	0.0258615	0.900242	0.820755	0.987427	7.57619	0.670157	0.0359274	0.0935811
CD28 on activated CD4 regulatory T cell || id:ebi-a-GCST90001902	Ulcerative colitis	MR Egger	11	-0.304411	0.116307	0.0279339	0.737558	0.58721	0.9264	4.06136	0.907328	NA	NA
CD28 on activated CD4 regulatory T cell || id:ebi-a-GCST90001902	Ulcerative colitis	Weighted median	11	-0.16185	0.0642927	0.0118228	0.850569	0.749864	0.964798	NA	NA	NA	NA
CD86 on myeloid Dendritic Cell || id:ebi-a-GCST90001903	Ulcerative colitis	Inverse variance weighted	15	0.0314008	0.0406762	0.440132	1.0319	0.952825	1.11754	11.0743	0.680189	0.00104511	0.953192
CD86 on myeloid Dendritic Cell || id:ebi-a-GCST90001903	Ulcerative colitis	MR Egger	15	0.0265641	0.0904826	0.773711	1.02692	0.860035	1.22619	11.0707	0.604893	NA	NA
CD86 on myeloid Dendritic Cell || id:ebi-a-GCST90001903	Ulcerative colitis	Weighted median	15	0.0552245	0.0565667	0.32893	1.05678	0.945874	1.18069	NA	NA	NA	NA
CD86 on CD62L+ myeloid Dendritic Cell || id:ebi-a-GCST90001904	Ulcerative colitis	Inverse variance weighted	13	0.0160357	0.0441338	0.716348	1.01616	0.931959	1.10798	11.5984	0.478446	0.0281413	0.297354
CD86 on CD62L+ myeloid Dendritic Cell || id:ebi-a-GCST90001904	Ulcerative colitis	MR Egger	13	-0.136211	0.146002	0.370877	0.872659	0.655489	1.16178	10.4017	0.494658	NA	NA
CD86 on CD62L+ myeloid Dendritic Cell || id:ebi-a-GCST90001904	Ulcerative colitis	Weighted median	13	0.0545021	0.0625202	0.383344	1.05601	0.934225	1.19368	NA	NA	NA	NA
CD86 on monocyte || id:ebi-a-GCST90001905	Ulcerative colitis	Inverse variance weighted	9	-0.0527558	0.0827278	0.523667	0.948612	0.80662	1.1156	13.1593	0.106484	-0.0403599	0.463134
CD86 on monocyte || id:ebi-a-GCST90001905	Ulcerative colitis	MR Egger	9	0.177421	0.308506	0.583229	1.19413	0.6523	2.18604	12.1168	0.0967811	NA	NA
CD86 on monocyte || id:ebi-a-GCST90001905	Ulcerative colitis	Weighted median	9	-0.107936	0.0931738	0.246686	0.897685	0.747847	1.07754	NA	NA	NA	NA
CD86 on granulocyte || id:ebi-a-GCST90001906	Ulcerative colitis	Inverse variance weighted	13	-0.0162502	0.0508166	0.749134	0.983881	0.890608	1.08692	15.5945	0.210525	0.0326251	0.351017
CD86 on granulocyte || id:ebi-a-GCST90001906	Ulcerative colitis	MR Egger	13	-0.200459	0.195874	0.328094	0.818355	0.557456	1.20136	14.3565	0.213893	NA	NA
CD86 on granulocyte || id:ebi-a-GCST90001906	Ulcerative colitis	Weighted median	13	-0.090264	0.0635049	0.155209	0.91369	0.806756	1.0348	NA	NA	NA	NA
CCR7 on naive CD4+ T cell || id:ebi-a-GCST90001907	Ulcerative colitis	Inverse variance weighted	14	-0.0265751	0.0485846	0.584388	0.973775	0.885325	1.07106	18.4606	0.140801	-0.00505898	0.876399
CCR7 on naive CD4+ T cell || id:ebi-a-GCST90001907	Ulcerative colitis	MR Egger	14	-0.00225836	0.161164	0.98905	0.997744	0.727501	1.36837	18.4218	0.103469	NA	NA
CCR7 on naive CD4+ T cell || id:ebi-a-GCST90001907	Ulcerative colitis	Weighted median	14	-0.086672	0.0574411	0.131328	0.916978	0.81934	1.02625	NA	NA	NA	NA
CCR7 on naive CD8+ T cell || id:ebi-a-GCST90001908	Ulcerative colitis	Inverse variance weighted	13	0.0628681	0.044567	0.15835	1.06489	0.975814	1.16209	11.4175	0.49352	-0.0390488	0.16156
CCR7 on naive CD8+ T cell || id:ebi-a-GCST90001908	Ulcerative colitis	MR Egger	13	0.27639	0.149091	0.0907514	1.31836	0.984296	1.76581	9.16514	0.606652	NA	NA
CCR7 on naive CD8+ T cell || id:ebi-a-GCST90001908	Ulcerative colitis	Weighted median	13	0.0189813	0.0657457	0.772804	1.01916	0.895941	1.15933	NA	NA	NA	NA
CD45 on CD14+ monocyte || id:ebi-a-GCST90001909	Ulcerative colitis	Inverse variance weighted	11	-0.0591864	0.0613816	0.334927	0.942531	0.835693	1.06303	9.37712	0.496726	-0.00314937	0.921085
CD45 on CD14+ monocyte || id:ebi-a-GCST90001909	Ulcerative colitis	MR Egger	11	-0.0401935	0.196659	0.842602	0.960604	0.653348	1.41235	9.36632	0.40417	NA	NA
CD45 on CD14+ monocyte || id:ebi-a-GCST90001909	Ulcerative colitis	Weighted median	11	-0.0405467	0.0876708	0.643732	0.960264	0.808656	1.1403	NA	NA	NA	NA
CD45 on B cell || id:ebi-a-GCST90001910	Ulcerative colitis	Inverse variance weighted	10	0.285232	0.183065	0.119211	1.33007	0.929067	1.90416	97.4171	5.23e-17	-0.207015	0.224127
CD45 on B cell || id:ebi-a-GCST90001910	Ulcerative colitis	MR Egger	10	1.58723	1.00373	0.152459	4.89021	0.683803	34.9723	80.0469	4.78e-14	NA	NA
CD45 on B cell || id:ebi-a-GCST90001910	Ulcerative colitis	Weighted median	10	-0.0248804	0.092601	0.788173	0.975427	0.813525	1.16955	NA	NA	NA	NA
CD45 on Natural Killer || id:ebi-a-GCST90001911	Ulcerative colitis	Inverse variance weighted	21	0.0456827	0.0563479	0.417523	1.04674	0.937293	1.16897	36.2218	0.0144832	0.0289936	0.435124
CD45 on Natural Killer || id:ebi-a-GCST90001911	Ulcerative colitis	MR Egger	21	-0.125925	0.222621	0.578251	0.881681	0.569918	1.36399	35.0491	0.0137779	NA	NA
CD45 on Natural Killer || id:ebi-a-GCST90001911	Ulcerative colitis	Weighted median	21	0.0208685	0.0637217	0.743294	1.02109	0.901202	1.15692	NA	NA	NA	NA
CD45 on HLA DR+ Natural Killer || id:ebi-a-GCST90001912	Ulcerative colitis	Inverse variance weighted	10	0.0400437	0.0595718	0.501461	1.04086	0.926152	1.16977	9.43825	0.397842	-0.00397346	0.921668
CD45 on HLA DR+ Natural Killer || id:ebi-a-GCST90001912	Ulcerative colitis	MR Egger	10	0.062777	0.232749	0.794202	1.06479	0.674752	1.68029	9.42611	0.307634	NA	NA
CD45 on HLA DR+ Natural Killer || id:ebi-a-GCST90001912	Ulcerative colitis	Weighted median	10	-0.0503359	0.0788799	0.523387	0.95091	0.814696	1.1099	NA	NA	NA	NA
CD45 on granulocyte || id:ebi-a-GCST90001913	Ulcerative colitis	Inverse variance weighted	8	0.0768839	0.126724	0.544048	1.07992	0.842404	1.38439	33.7716	1.9e-05	0.121239	0.25287
CD45 on granulocyte || id:ebi-a-GCST90001913	Ulcerative colitis	MR Egger	8	-0.632948	0.574277	0.312626	0.531024	0.172298	1.63662	26.6634	0.000167414	NA	NA
CD45 on granulocyte || id:ebi-a-GCST90001913	Ulcerative colitis	Weighted median	8	-0.0218512	0.0833061	0.79309	0.978386	0.830995	1.15192	NA	NA	NA	NA
CD45 on lymphocyte || id:ebi-a-GCST90001914	Ulcerative colitis	Inverse variance weighted	17	-0.0665909	0.0547582	0.223951	0.935578	0.840367	1.04158	25.3991	0.0630909	-0.0110923	0.687522
CD45 on lymphocyte || id:ebi-a-GCST90001914	Ulcerative colitis	MR Egger	17	-0.00341123	0.163999	0.983679	0.996595	0.722636	1.37441	25.1175	0.0483873	NA	NA
CD45 on lymphocyte || id:ebi-a-GCST90001914	Ulcerative colitis	Weighted median	17	0.0359122	0.0617869	0.561088	1.03656	0.918338	1.17001	NA	NA	NA	NA
CD45 on T cell || id:ebi-a-GCST90001915	Ulcerative colitis	Inverse variance weighted	8	-0.0529651	0.0916836	0.56347	0.948413	0.792419	1.13512	12.9227	0.0740142	-0.020481	0.742957
CD45 on T cell || id:ebi-a-GCST90001915	Ulcerative colitis	MR Egger	8	0.0637563	0.353693	0.862884	1.06583	0.532867	2.13186	12.6735	0.0485237	NA	NA
CD45 on T cell || id:ebi-a-GCST90001915	Ulcerative colitis	Weighted median	8	-0.101562	0.104307	0.330215	0.903425	0.736383	1.10836	NA	NA	NA	NA
CD45 on CD4+ T cell || id:ebi-a-GCST90001916	Ulcerative colitis	Inverse variance weighted	8	0.0275517	0.0658946	0.675862	1.02793	0.903389	1.16965	3.44737	0.840768	-0.0160217	0.81585
CD45 on CD4+ T cell || id:ebi-a-GCST90001916	Ulcerative colitis	MR Egger	8	0.142774	0.478071	0.775283	1.15347	0.451922	2.94407	3.38816	0.758785	NA	NA
CD45 on CD4+ T cell || id:ebi-a-GCST90001916	Ulcerative colitis	Weighted median	8	0.0445566	0.0825738	0.589475	1.04556	0.889329	1.22925	NA	NA	NA	NA
CD45 on CD8+ T cell || id:ebi-a-GCST90001917	Ulcerative colitis	Inverse variance weighted	8	0.00278168	0.0631958	0.964891	1.00279	0.885961	1.13501	7.17937	0.410446	0.0320807	0.450575
CD45 on CD8+ T cell || id:ebi-a-GCST90001917	Ulcerative colitis	MR Egger	8	-0.213985	0.276389	0.468203	0.80736	0.469678	1.38783	6.47674	0.371954	NA	NA
CD45 on CD8+ T cell || id:ebi-a-GCST90001917	Ulcerative colitis	Weighted median	8	-0.000599022	0.08309	0.994248	0.999401	0.849204	1.17616	NA	NA	NA	NA
CD45 on HLA DR+ T cell || id:ebi-a-GCST90001918	Ulcerative colitis	Inverse variance weighted	12	-0.00117829	0.0638707	0.985281	0.998822	0.881293	1.13203	19.8814	0.0469933	0.00112172	0.980819
CD45 on HLA DR+ T cell || id:ebi-a-GCST90001918	Ulcerative colitis	MR Egger	12	-0.0060391	0.208263	0.977437	0.993979	0.660846	1.49505	19.8802	0.030406	NA	NA
CD45 on HLA DR+ T cell || id:ebi-a-GCST90001918	Ulcerative colitis	Weighted median	12	0.0111131	0.0727635	0.878612	1.01118	0.876776	1.16618	NA	NA	NA	NA
CD45 on Natural Killer T || id:ebi-a-GCST90001919	Ulcerative colitis	Inverse variance weighted	11	-0.0296962	0.0538733	0.581481	0.97074	0.873464	1.07885	10.0049	0.440066	-0.0354293	0.350991
CD45 on Natural Killer T || id:ebi-a-GCST90001919	Ulcerative colitis	MR Egger	11	0.152253	0.192684	0.449747	1.16445	0.798191	1.69878	9.03369	0.43417	NA	NA
CD45 on Natural Killer T || id:ebi-a-GCST90001919	Ulcerative colitis	Weighted median	11	0.00853945	0.0732378	0.907178	1.00858	0.87371	1.16426	NA	NA	NA	NA
CD45 on HLA DR+ CD4+ T cell || id:ebi-a-GCST90001920	Ulcerative colitis	Inverse variance weighted	11	0.238027	0.135186	0.0782824	1.26874	0.973422	1.65366	71.9532	1.86e-11	0.0586625	0.51405
CD45 on HLA DR+ CD4+ T cell || id:ebi-a-GCST90001920	Ulcerative colitis	MR Egger	11	-0.103957	0.522283	0.846653	0.901264	0.323799	2.50858	68.4442	3.07e-11	NA	NA
CD45 on HLA DR+ CD4+ T cell || id:ebi-a-GCST90001920	Ulcerative colitis	Weighted median	11	0.0736979	0.0720859	0.306609	1.07648	0.934643	1.23984	NA	NA	NA	NA
CD45 on HLA DR+ CD8+ T cell || id:ebi-a-GCST90001921	Ulcerative colitis	Inverse variance weighted	11	-0.0172513	0.0536745	0.747902	0.982897	0.884747	1.09193	11.6407	0.309821	0.0178831	0.591951
CD45 on HLA DR+ CD8+ T cell || id:ebi-a-GCST90001921	Ulcerative colitis	MR Egger	11	-0.123312	0.198798	0.550449	0.883987	0.598722	1.30517	11.2545	0.258664	NA	NA
CD45 on HLA DR+ CD8+ T cell || id:ebi-a-GCST90001921	Ulcerative colitis	Weighted median	11	-0.0325217	0.066076	0.622588	0.968001	0.850415	1.10185	NA	NA	NA	NA
CD127 on T cell || id:ebi-a-GCST90001922	Ulcerative colitis	Inverse variance weighted	17	-0.0547225	0.0577648	0.34347	0.946748	0.845403	1.06024	28.2429	0.0295705	0.0163927	0.626249
CD127 on T cell || id:ebi-a-GCST90001922	Ulcerative colitis	MR Egger	17	-0.142166	0.185557	0.455469	0.867477	0.602988	1.24798	27.785	0.0229545	NA	NA
CD127 on T cell || id:ebi-a-GCST90001922	Ulcerative colitis	Weighted median	17	-0.00955084	0.0641199	0.881591	0.990495	0.873519	1.12314	NA	NA	NA	NA
CD127 on CD45RA- CD4 not regulatory T cell || id:ebi-a-GCST90001923	Ulcerative colitis	Inverse variance weighted	12	-0.0035401	0.0509921	0.944652	0.996466	0.90169	1.1012	10.9221	0.449812	-0.0634148	0.0632987
CD127 on CD45RA- CD4 not regulatory T cell || id:ebi-a-GCST90001923	Ulcerative colitis	MR Egger	12	0.381632	0.191353	0.0740778	1.46467	1.0066	2.1312	6.56069	0.766165	NA	NA
CD127 on CD45RA- CD4 not regulatory T cell || id:ebi-a-GCST90001923	Ulcerative colitis	Weighted median	12	0.0298318	0.0671715	0.65696	1.03028	0.903188	1.17526	NA	NA	NA	NA
CD127 on CD28+ CD4+ T cell || id:ebi-a-GCST90001924	Ulcerative colitis	Inverse variance weighted	16	-0.00165117	0.0396297	0.966766	0.99835	0.923739	1.07899	13.074	0.596585	-0.0342897	0.148051
CD127 on CD28+ CD4+ T cell || id:ebi-a-GCST90001924	Ulcerative colitis	MR Egger	16	0.179464	0.124761	0.172281	1.19658	0.937005	1.52805	10.73	0.707103	NA	NA
CD127 on CD28+ CD4+ T cell || id:ebi-a-GCST90001924	Ulcerative colitis	Weighted median	16	0.0243187	0.0574217	0.671923	1.02462	0.915552	1.14667	NA	NA	NA	NA
CD127 on CD28+ CD4-CD8- T cell || id:ebi-a-GCST90001925	Ulcerative colitis	Inverse variance weighted	16	-0.0481655	0.0528297	0.36192	0.952976	0.859236	1.05694	17.2194	0.305921	0.00329592	0.917224
CD127 on CD28+ CD4-CD8- T cell || id:ebi-a-GCST90001925	Ulcerative colitis	MR Egger	16	-0.0672685	0.188613	0.726673	0.934944	0.646004	1.35312	17.2056	0.245387	NA	NA
CD127 on CD28+ CD4-CD8- T cell || id:ebi-a-GCST90001925	Ulcerative colitis	Weighted median	16	0.0189969	0.067513	0.778418	1.01918	0.892857	1.16337	NA	NA	NA	NA
CD127 on granulocyte || id:ebi-a-GCST90001926	Ulcerative colitis	Inverse variance weighted	20	-0.0890321	0.0377244	0.0182716	0.914816	0.849615	0.985021	12.8184	0.847737	0.0101988	0.645293
CD127 on granulocyte || id:ebi-a-GCST90001926	Ulcerative colitis	MR Egger	20	-0.14547	0.126318	0.264547	0.864616	0.674993	1.10751	12.5992	0.814811	NA	NA
CD127 on granulocyte || id:ebi-a-GCST90001926	Ulcerative colitis	Weighted median	20	-0.104486	0.0524228	0.046247	0.900788	0.812829	0.998265	NA	NA	NA	NA
CD127 on CD8+ T cell || id:ebi-a-GCST90001927	Ulcerative colitis	Inverse variance weighted	20	-0.0506185	0.0386616	0.190443	0.950641	0.881267	1.02548	13.0494	0.836031	0.00644938	0.766897
CD127 on CD8+ T cell || id:ebi-a-GCST90001927	Ulcerative colitis	MR Egger	20	-0.0880658	0.130296	0.507703	0.915701	0.709322	1.18213	12.9589	0.794012	NA	NA
CD127 on CD8+ T cell || id:ebi-a-GCST90001927	Ulcerative colitis	Weighted median	20	-0.0177901	0.0543508	0.743426	0.982367	0.883099	1.09279	NA	NA	NA	NA
CD127 on CD28+ CD45RA- CD8+ T cell || id:ebi-a-GCST90001928	Ulcerative colitis	Inverse variance weighted	11	-0.0535064	0.058626	0.361415	0.9479	0.845005	1.06332	12.0297	0.283075	0.0372439	0.354062
CD127 on CD28+ CD45RA- CD8+ T cell || id:ebi-a-GCST90001928	Ulcerative colitis	MR Egger	11	-0.222356	0.182528	0.254116	0.80063	0.559837	1.14499	10.876	0.284304	NA	NA
CD127 on CD28+ CD45RA- CD8+ T cell || id:ebi-a-GCST90001928	Ulcerative colitis	Weighted median	11	0.0158203	0.0700348	0.821285	1.01595	0.885637	1.16543	NA	NA	NA	NA
CD127 on CD28+ CD45RA+ CD8+ T cell || id:ebi-a-GCST90001929	Ulcerative colitis	Inverse variance weighted	14	0.0633819	0.0849136	0.455409	1.06543	0.902083	1.25836	51.3341	1.76e-06	-0.0980672	0.0464015
CD127 on CD28+ CD45RA+ CD8+ T cell || id:ebi-a-GCST90001929	Ulcerative colitis	MR Egger	14	0.54545	0.229501	0.0349738	1.72538	1.10035	2.70546	36.3848	0.000280914	NA	NA
CD127 on CD28+ CD45RA+ CD8+ T cell || id:ebi-a-GCST90001929	Ulcerative colitis	Weighted median	14	-0.0452211	0.059025	0.443596	0.955786	0.851369	1.07301	NA	NA	NA	NA
CD127 on CD28- CD8+ T cell || id:ebi-a-GCST90001930	Ulcerative colitis	Inverse variance weighted	15	0.0387408	0.0445015	0.384	1.0395	0.952674	1.13424	10.6159	0.715913	-0.0111201	0.72486
CD127 on CD28- CD8+ T cell || id:ebi-a-GCST90001930	Ulcerative colitis	MR Egger	15	0.107535	0.196372	0.593239	1.11353	0.757786	1.63628	10.4865	0.653749	NA	NA
CD127 on CD28- CD8+ T cell || id:ebi-a-GCST90001930	Ulcerative colitis	Weighted median	15	0.0282365	0.0579898	0.626313	1.02864	0.918123	1.15246	NA	NA	NA	NA
CD127 on CD4+ T cell || id:ebi-a-GCST90001931	Ulcerative colitis	Inverse variance weighted	7	0.00457419	0.0701069	0.947978	1.00458	0.875609	1.15256	8.23133	0.22164	-0.0284235	0.633153
CD127 on CD4+ T cell || id:ebi-a-GCST90001931	Ulcerative colitis	MR Egger	7	0.161925	0.318751	0.633066	1.17577	0.629502	2.19608	7.82755	0.165999	NA	NA
CD127 on CD4+ T cell || id:ebi-a-GCST90001931	Ulcerative colitis	Weighted median	7	0.0568451	0.0812164	0.483976	1.05849	0.902724	1.24114	NA	NA	NA	NA
CD127 on CD45RA+ CD4+ T cell || id:ebi-a-GCST90001932	Ulcerative colitis	Inverse variance weighted	13	-0.131028	0.0945886	0.165979	0.877193	0.728752	1.05587	72.5244	1.08e-10	0.0938157	0.192691
CD127 on CD45RA+ CD4+ T cell || id:ebi-a-GCST90001932	Ulcerative colitis	MR Egger	13	-0.62239	0.365621	0.116758	0.53666	0.262106	1.09881	61.7192	4.44e-09	NA	NA
CD127 on CD45RA+ CD4+ T cell || id:ebi-a-GCST90001932	Ulcerative colitis	Weighted median	13	-0.0405796	0.061291	0.507919	0.960233	0.851539	1.0828	NA	NA	NA	NA
CD25 on CD45RA- CD4 not regulatory T cell || id:ebi-a-GCST90001933	Ulcerative colitis	Inverse variance weighted	12	-0.00367806	0.0541541	0.94585	0.996329	0.895995	1.1079	16.4499	0.125234	0.0391409	0.035802
CD25 on CD45RA- CD4 not regulatory T cell || id:ebi-a-GCST90001933	Ulcerative colitis	MR Egger	12	-0.162326	0.0794643	0.0683322	0.850164	0.727548	0.993446	10.3609	0.409421	NA	NA
CD25 on CD45RA- CD4 not regulatory T cell || id:ebi-a-GCST90001933	Ulcerative colitis	Weighted median	12	-0.0847254	0.0570023	0.137186	0.918765	0.821642	1.02737	NA	NA	NA	NA
CD25 on CD45RA+ CD4 not regulatory T cell || id:ebi-a-GCST90001934	Ulcerative colitis	Inverse variance weighted	15	-0.00486816	0.0624051	0.937821	0.995144	0.880573	1.12462	25.9794	0.0260437	-0.0109467	0.752978
CD25 on CD45RA+ CD4 not regulatory T cell || id:ebi-a-GCST90001934	Ulcerative colitis	MR Egger	15	0.0612111	0.215448	0.780801	1.06312	0.696932	1.62172	25.7745	0.0182253	NA	NA
CD25 on CD45RA+ CD4 not regulatory T cell || id:ebi-a-GCST90001934	Ulcerative colitis	Weighted median	15	0.0300364	0.0685095	0.661077	1.03049	0.901007	1.17859	NA	NA	NA	NA
CD25 on CD39+ CD4 regulatory T cell || id:ebi-a-GCST90001935	Ulcerative colitis	Inverse variance weighted	11	-0.0048712	0.0713188	0.945545	0.995141	0.86532	1.14444	16.1332	0.0958826	0.0668833	0.072971
CD25 on CD39+ CD4 regulatory T cell || id:ebi-a-GCST90001935	Ulcerative colitis	MR Egger	11	-0.406303	0.207349	0.0817089	0.666108	0.443655	1.0001	11.0673	0.271125	NA	NA
CD25 on CD39+ CD4 regulatory T cell || id:ebi-a-GCST90001935	Ulcerative colitis	Weighted median	11	-0.104734	0.0784436	0.181827	0.900564	0.772222	1.05024	NA	NA	NA	NA
CD25 on CD4 regulatory T cell || id:ebi-a-GCST90001936	Ulcerative colitis	Inverse variance weighted	13	-0.0706457	0.053434	0.186131	0.931792	0.839141	1.03467	13.0958	0.362117	-0.0192289	0.560355
CD25 on CD4 regulatory T cell || id:ebi-a-GCST90001936	Ulcerative colitis	MR Egger	13	0.0586155	0.222158	0.796776	1.06037	0.686043	1.63893	12.6801	0.314745	NA	NA
CD25 on CD4 regulatory T cell || id:ebi-a-GCST90001936	Ulcerative colitis	Weighted median	13	-0.0464156	0.0699444	0.506942	0.954645	0.832346	1.09491	NA	NA	NA	NA
CD25 on resting CD4 regulatory T cell || id:ebi-a-GCST90001937	Ulcerative colitis	Inverse variance weighted	14	0.0288194	0.0663683	0.664118	1.02924	0.903696	1.17222	18.9867	0.123516	-0.0376025	0.276817
CD25 on resting CD4 regulatory T cell || id:ebi-a-GCST90001937	Ulcerative colitis	MR Egger	14	0.254366	0.208565	0.246044	1.28964	0.856911	1.9409	17.1335	0.144644	NA	NA
CD25 on resting CD4 regulatory T cell || id:ebi-a-GCST90001937	Ulcerative colitis	Weighted median	14	-0.00974261	0.0806928	0.903899	0.990305	0.845438	1.15999	NA	NA	NA	NA
CD25 on CD39+ resting CD4 regulatory T cell || id:ebi-a-GCST90001938	Ulcerative colitis	Inverse variance weighted	9	0.0516861	0.0665667	0.43748	1.05305	0.924239	1.1998	6.0423	0.642493	-0.0179211	0.645881
CD25 on CD39+ resting CD4 regulatory T cell || id:ebi-a-GCST90001938	Ulcerative colitis	MR Egger	9	0.166032	0.247358	0.523605	1.18061	0.727028	1.91718	5.81193	0.561874	NA	NA
CD25 on CD39+ resting CD4 regulatory T cell || id:ebi-a-GCST90001938	Ulcerative colitis	Weighted median	9	0.0171664	0.0904672	0.849503	1.01731	0.852016	1.21468	NA	NA	NA	NA
CD25 on activated CD4 regulatory T cell || id:ebi-a-GCST90001939	Ulcerative colitis	Inverse variance weighted	12	-0.027913	0.0754501	0.711418	0.972473	0.83879	1.12746	17.1374	0.103876	-0.074463	0.147754
CD25 on activated CD4 regulatory T cell || id:ebi-a-GCST90001939	Ulcerative colitis	MR Egger	12	0.402516	0.283369	0.185892	1.49558	0.858226	2.60627	13.7525	0.184582	NA	NA
CD25 on activated CD4 regulatory T cell || id:ebi-a-GCST90001939	Ulcerative colitis	Weighted median	12	0.000755001	0.0864345	0.993031	1.00076	0.844799	1.1855	NA	NA	NA	NA
CD25 on CD39+ activated CD4 regulatory T cell || id:ebi-a-GCST90001940	Ulcerative colitis	Inverse variance weighted	8	-0.0427674	0.0692426	0.536809	0.958134	0.836538	1.0974	8.40123	0.298546	-0.0330022	0.524251
CD25 on CD39+ activated CD4 regulatory T cell || id:ebi-a-GCST90001940	Ulcerative colitis	MR Egger	8	0.1647	0.315277	0.620111	1.17904	0.635564	2.18725	7.80672	0.252608	NA	NA
CD25 on CD39+ activated CD4 regulatory T cell || id:ebi-a-GCST90001940	Ulcerative colitis	Weighted median	8	0.0159501	0.08468	0.850597	1.01608	0.860688	1.19952	NA	NA	NA	NA
CD25 on secreting CD4 regulatory T cell || id:ebi-a-GCST90001941	Ulcerative colitis	Inverse variance weighted	8	0.0260362	0.0817672	0.750167	1.02638	0.874391	1.20478	10.7187	0.15137	-0.107572	0.116132
CD25 on secreting CD4 regulatory T cell || id:ebi-a-GCST90001941	Ulcerative colitis	MR Egger	8	0.676444	0.361367	0.110387	1.96687	0.968666	3.99372	6.86482	0.333529	NA	NA
CD25 on secreting CD4 regulatory T cell || id:ebi-a-GCST90001941	Ulcerative colitis	Weighted median	8	0.0573673	0.0932734	0.538525	1.05904	0.882101	1.27148	NA	NA	NA	NA
CD25 on CD39+ secreting CD4 regulatory T cell || id:ebi-a-GCST90001942	Ulcerative colitis	Inverse variance weighted	8	0.0434351	0.0696289	0.532754	1.04439	0.911159	1.19711	9.44447	0.2223	-0.0110837	0.82079
CD25 on CD39+ secreting CD4 regulatory T cell || id:ebi-a-GCST90001942	Ulcerative colitis	MR Egger	8	0.112106	0.299661	0.721188	1.11863	0.621742	2.01263	9.35712	0.154468	NA	NA
CD25 on CD39+ secreting CD4 regulatory T cell || id:ebi-a-GCST90001942	Ulcerative colitis	Weighted median	8	0.100331	0.0806835	0.21368	1.10554	0.94383	1.29495	NA	NA	NA	NA
CD25 on activated & secreting CD4 regulatory T cell || id:ebi-a-GCST90001943	Ulcerative colitis	Inverse variance weighted	8	-0.0542796	0.081317	0.504449	0.947167	0.807622	1.11082	9.80426	0.19994	-0.0215645	0.645606
CD25 on activated & secreting CD4 regulatory T cell || id:ebi-a-GCST90001943	Ulcerative colitis	MR Egger	8	0.0699342	0.270766	0.80482	1.07244	0.6308	1.82328	9.436	0.150502	NA	NA
CD25 on activated & secreting CD4 regulatory T cell || id:ebi-a-GCST90001943	Ulcerative colitis	Weighted median	8	-0.0820107	0.0968638	0.397185	0.921262	0.761958	1.11387	NA	NA	NA	NA
CD123 on plasmacytoid Dendritic Cell || id:ebi-a-GCST90001944	Ulcerative colitis	Inverse variance weighted	10	-0.0804382	0.052171	0.123118	0.922712	0.833024	1.02206	12.1135	0.206987	-0.002458	0.943876
CD123 on plasmacytoid Dendritic Cell || id:ebi-a-GCST90001944	Ulcerative colitis	MR Egger	10	-0.0684507	0.17405	0.704384	0.933839	0.663923	1.31349	12.1055	0.146558	NA	NA
CD123 on plasmacytoid Dendritic Cell || id:ebi-a-GCST90001944	Ulcerative colitis	Weighted median	10	-0.0532109	0.064365	0.408404	0.94818	0.8358	1.07567	NA	NA	NA	NA
CD123 on CD62L+ plasmacytoid Dendritic Cell || id:ebi-a-GCST90001945	Ulcerative colitis	Inverse variance weighted	10	-0.0810368	0.0523291	0.121478	0.92216	0.832267	1.02176	12.0912	0.208215	-0.00176157	0.960309
CD123 on CD62L+ plasmacytoid Dendritic Cell || id:ebi-a-GCST90001945	Ulcerative colitis	MR Egger	10	-0.0723979	0.177163	0.693517	0.930161	0.657285	1.31632	12.0872	0.147354	NA	NA
CD123 on CD62L+ plasmacytoid Dendritic Cell || id:ebi-a-GCST90001945	Ulcerative colitis	Weighted median	10	-0.0538735	0.0656814	0.412088	0.947552	0.833094	1.07774	NA	NA	NA	NA
CD33 on CD14+ monocyte || id:ebi-a-GCST90001946	Ulcerative colitis	Inverse variance weighted	20	0.0355328	0.0177357	0.0451284	1.03617	1.00077	1.07282	21.1298	0.329671	0.00600631	0.629365
CD33 on CD14+ monocyte || id:ebi-a-GCST90001946	Ulcerative colitis	MR Egger	20	0.0249741	0.0281087	0.386001	1.02529	0.97033	1.08336	20.8506	0.287018	NA	NA
CD33 on CD14+ monocyte || id:ebi-a-GCST90001946	Ulcerative colitis	Weighted median	20	0.0276497	0.0196178	0.158711	1.02804	0.989257	1.06833	NA	NA	NA	NA
CD33 on CD33+ HLA DR+ CD14dim || id:ebi-a-GCST90001947	Ulcerative colitis	Inverse variance weighted	19	0.0142168	0.0260476	0.585203	1.01432	0.963834	1.06745	48.6979	0.000118485	-0.00630711	0.718856
CD33 on CD33+ HLA DR+ CD14dim || id:ebi-a-GCST90001947	Ulcerative colitis	MR Egger	19	0.0255153	0.0408113	0.540142	1.02584	0.946982	1.11127	48.3171	7.68e-05	NA	NA
CD33 on CD33+ HLA DR+ CD14dim || id:ebi-a-GCST90001947	Ulcerative colitis	Weighted median	19	0.0260119	0.0182843	0.154842	1.02635	0.990223	1.0638	NA	NA	NA	NA
CD33 on CD33dim HLA DR+ CD11b+ || id:ebi-a-GCST90001948	Ulcerative colitis	Inverse variance weighted	21	0.0602184	0.0332734	0.0703259	1.06207	0.995015	1.13364	78.3836	7.37e-09	0.0257311	0.260632
CD33 on CD33dim HLA DR+ CD11b+ || id:ebi-a-GCST90001948	Ulcerative colitis	MR Egger	21	0.0131229	0.0523281	0.804675	1.01321	0.914443	1.12264	73.204	2.68e-08	NA	NA
CD33 on CD33dim HLA DR+ CD11b+ || id:ebi-a-GCST90001948	Ulcerative colitis	Weighted median	21	0.0277701	0.0205585	0.176764	1.02816	0.987554	1.07043	NA	NA	NA	NA
CD33 on CD33dim HLA DR+ CD11b- || id:ebi-a-GCST90001949	Ulcerative colitis	Inverse variance weighted	20	0.0674822	0.0346932	0.0517615	1.06981	0.999484	1.14509	80.9897	1.25e-09	0.037407	0.11327
CD33 on CD33dim HLA DR+ CD11b- || id:ebi-a-GCST90001949	Ulcerative colitis	MR Egger	20	-0.00352327	0.0540386	0.948734	0.996483	0.896337	1.10782	70.1837	4.21e-08	NA	NA
CD33 on CD33dim HLA DR+ CD11b- || id:ebi-a-GCST90001949	Ulcerative colitis	Weighted median	20	0.0373827	0.0204635	0.0677294	1.03809	0.997278	1.08057	NA	NA	NA	NA
CD33 on Granulocytic Myeloid-Derived Suppressor Cells || id:ebi-a-GCST90001950	Ulcerative colitis	Inverse variance weighted	13	0.0261058	0.022215	0.239937	1.02645	0.982716	1.07213	14.0106	0.30003	0.00569803	0.73951
CD33 on Granulocytic Myeloid-Derived Suppressor Cells || id:ebi-a-GCST90001950	Ulcerative colitis	MR Egger	13	0.012572	0.0459096	0.789279	1.01265	0.92551	1.108	13.864	0.240608	NA	NA
CD33 on Granulocytic Myeloid-Derived Suppressor Cells || id:ebi-a-GCST90001950	Ulcerative colitis	Weighted median	13	0.0260008	0.0250296	0.298897	1.02634	0.977207	1.07795	NA	NA	NA	NA
CD33 on CD66b++ myeloid cell || id:ebi-a-GCST90001951	Ulcerative colitis	Inverse variance weighted	13	0.0344011	0.0193733	0.0757831	1.035	0.996436	1.07506	11.9762	0.447595	0.0163606	0.316861
CD33 on CD66b++ myeloid cell || id:ebi-a-GCST90001951	Ulcerative colitis	MR Egger	13	0.00264661	0.0359499	0.942635	1.00265	0.934433	1.07585	10.8766	0.453655	NA	NA
CD33 on CD66b++ myeloid cell || id:ebi-a-GCST90001951	Ulcerative colitis	Weighted median	13	0.0361375	0.0228625	0.113959	1.0368	0.991365	1.08431	NA	NA	NA	NA
CD33 on Monocytic Myeloid-Derived Suppressor Cells || id:ebi-a-GCST90001952	Ulcerative colitis	Inverse variance weighted	18	0.0318327	0.0166229	0.0554938	1.03234	0.999252	1.06653	12.7567	0.752317	-0.00379027	0.700722
CD33 on Monocytic Myeloid-Derived Suppressor Cells || id:ebi-a-GCST90001952	Ulcerative colitis	MR Egger	18	0.0393134	0.0253332	0.14025	1.0401	0.989714	1.09304	12.6035	0.701495	NA	NA
CD33 on Monocytic Myeloid-Derived Suppressor Cells || id:ebi-a-GCST90001952	Ulcerative colitis	Weighted median	18	0.0281492	0.0193431	0.145599	1.02855	0.990284	1.06829	NA	NA	NA	NA
CD33 on CD33dim HLA DR- || id:ebi-a-GCST90001953	Ulcerative colitis	Inverse variance weighted	18	0.0294286	0.0167777	0.0794254	1.02987	0.99655	1.0643	10.8294	0.865294	0.00720825	0.571515
CD33 on CD33dim HLA DR- || id:ebi-a-GCST90001953	Ulcerative colitis	MR Egger	18	0.0175907	0.0264841	0.516022	1.01775	0.966264	1.07197	10.4957	0.839494	NA	NA
CD33 on CD33dim HLA DR- || id:ebi-a-GCST90001953	Ulcerative colitis	Weighted median	18	0.0285538	0.0202215	0.157935	1.02897	0.988981	1.07057	NA	NA	NA	NA
CD33 on basophil || id:ebi-a-GCST90001954	Ulcerative colitis	Inverse variance weighted	18	0.0164165	0.0178053	0.356527	1.01655	0.981688	1.05265	18.5844	0.352902	-0.00665689	0.623784
CD33 on basophil || id:ebi-a-GCST90001954	Ulcerative colitis	MR Egger	18	0.0273817	0.0285013	0.35099	1.02776	0.971921	1.08681	18.2983	0.306719	NA	NA
CD33 on basophil || id:ebi-a-GCST90001954	Ulcerative colitis	Weighted median	18	0.0197616	0.0195763	0.312751	1.01996	0.981564	1.05985	NA	NA	NA	NA
CD33 on Immature Myeloid-Derived Suppressor Cells || id:ebi-a-GCST90001955	Ulcerative colitis	Inverse variance weighted	19	0.024289	0.0173623	0.161828	1.02459	0.990306	1.06005	12.4142	0.825134	0.00365585	0.778617
CD33 on Immature Myeloid-Derived Suppressor Cells || id:ebi-a-GCST90001955	Ulcerative colitis	MR Egger	19	0.0182598	0.0273318	0.513052	1.01843	0.965306	1.07447	12.3326	0.779593	NA	NA
CD33 on Immature Myeloid-Derived Suppressor Cells || id:ebi-a-GCST90001955	Ulcerative colitis	Weighted median	19	0.0199752	0.0199202	0.315975	1.02018	0.981112	1.0608	NA	NA	NA	NA
CD33 on CD33+ HLA DR+ || id:ebi-a-GCST90001956	Ulcerative colitis	Inverse variance weighted	18	0.0186743	0.0197498	0.344382	1.01885	0.980164	1.05906	26.2556	0.0699287	-0.00453627	0.750409
CD33 on CD33+ HLA DR+ || id:ebi-a-GCST90001956	Ulcerative colitis	MR Egger	18	0.0264518	0.0314528	0.412741	1.0268	0.965416	1.0921	26.0848	0.0528466	NA	NA
CD33 on CD33+ HLA DR+ || id:ebi-a-GCST90001956	Ulcerative colitis	Weighted median	18	0.0258567	0.0187582	0.168073	1.02619	0.98915	1.06463	NA	NA	NA	NA
CD33 on CD33+ HLA DR+ CD14- || id:ebi-a-GCST90001957	Ulcerative colitis	Inverse variance weighted	17	0.0194817	0.0203426	0.338225	1.01967	0.979817	1.06115	25.9895	0.0541765	-0.00439854	0.782178
CD33 on CD33+ HLA DR+ CD14- || id:ebi-a-GCST90001957	Ulcerative colitis	MR Egger	17	0.0266469	0.0329698	0.431594	1.02701	0.962738	1.09556	25.8529	0.0395975	NA	NA
CD33 on CD33+ HLA DR+ CD14- || id:ebi-a-GCST90001957	Ulcerative colitis	Weighted median	17	0.0257835	0.0179094	0.149963	1.02612	0.990724	1.06278	NA	NA	NA	NA
CD4 on monocyte || id:ebi-a-GCST90001958	Ulcerative colitis	Inverse variance weighted	10	0.0364999	0.144368	0.800403	1.03717	0.781561	1.37639	76.1728	9.27e-13	0.0662835	0.436821
CD4 on monocyte || id:ebi-a-GCST90001958	Ulcerative colitis	MR Egger	10	-0.340678	0.483772	0.501282	0.711288	0.275582	1.83586	70.288	4.31e-12	NA	NA
CD4 on monocyte || id:ebi-a-GCST90001958	Ulcerative colitis	Weighted median	10	-0.10887	0.067587	0.107222	0.896847	0.785574	1.02388	NA	NA	NA	NA
CD4 on HLA DR+ CD4+ T cell || id:ebi-a-GCST90001959	Ulcerative colitis	Inverse variance weighted	12	0.0477547	0.0529077	0.366737	1.04891	0.945592	1.16352	4.15918	0.965027	0.00876911	0.770444
CD4 on HLA DR+ CD4+ T cell || id:ebi-a-GCST90001959	Ulcerative colitis	MR Egger	12	-0.00425746	0.181359	0.981733	0.995752	0.697871	1.42078	4.06928	0.944168	NA	NA
CD4 on HLA DR+ CD4+ T cell || id:ebi-a-GCST90001959	Ulcerative colitis	Weighted median	12	0.0267386	0.0677979	0.693296	1.0271	0.899294	1.17307	NA	NA	NA	NA
CD25 on CD4+ T cell || id:ebi-a-GCST90001960	Ulcerative colitis	Inverse variance weighted	8	-0.0587203	0.058738	0.317456	0.94297	0.840426	1.05803	7.60404	0.368799	0.0148745	0.708153
CD25 on CD4+ T cell || id:ebi-a-GCST90001960	Ulcerative colitis	MR Egger	8	-0.120976	0.170483	0.504576	0.886055	0.63437	1.2376	7.41355	0.284288	NA	NA
CD25 on CD4+ T cell || id:ebi-a-GCST90001960	Ulcerative colitis	Weighted median	8	-0.105298	0.074924	0.159902	0.900056	0.777129	1.04243	NA	NA	NA	NA
CD25 on CD39+ CD4+ T cell || id:ebi-a-GCST90001961	Ulcerative colitis	Inverse variance weighted	12	-0.0541645	0.0252655	0.0320476	0.947276	0.901509	0.995367	9.38638	0.586274	-0.010127	0.523413
CD25 on CD39+ CD4+ T cell || id:ebi-a-GCST90001961	Ulcerative colitis	MR Egger	12	-0.0321357	0.0418122	0.459913	0.968375	0.89218	1.05108	8.94917	0.536934	NA	NA
CD25 on CD39+ CD4+ T cell || id:ebi-a-GCST90001961	Ulcerative colitis	Weighted median	12	-0.050315	0.0293105	0.0860481	0.95093	0.89784	1.00716	NA	NA	NA	NA
CD25 on CD28+ CD4+ T cell || id:ebi-a-GCST90001962	Ulcerative colitis	Inverse variance weighted	4	-0.0116448	0.113325	0.918156	0.988423	0.791551	1.23426	5.09245	0.165151	0.0541767	0.647697
CD25 on CD28+ CD4+ T cell || id:ebi-a-GCST90001962	Ulcerative colitis	MR Egger	4	-0.318138	0.590194	0.643836	0.727502	0.228798	2.31322	4.46039	0.107507	NA	NA
CD25 on CD28+ CD4+ T cell || id:ebi-a-GCST90001962	Ulcerative colitis	Weighted median	4	-0.0791923	0.108068	0.463681	0.923862	0.747511	1.14182	NA	NA	NA	NA
FSC-A on myeloid Dendritic Cell || id:ebi-a-GCST90001963	Ulcerative colitis	Inverse variance weighted	15	-0.0340791	0.0369075	0.355817	0.966495	0.899049	1.039	7.79586	0.899688	0.00337885	0.86991
FSC-A on myeloid Dendritic Cell || id:ebi-a-GCST90001963	Ulcerative colitis	MR Egger	15	-0.0492622	0.0981031	0.623961	0.951932	0.785414	1.15375	7.76796	0.858382	NA	NA
FSC-A on myeloid Dendritic Cell || id:ebi-a-GCST90001963	Ulcerative colitis	Weighted median	15	-0.0190563	0.053088	0.719627	0.981124	0.884167	1.08871	NA	NA	NA	NA
FSC-A on plasmacytoid Dendritic Cell || id:ebi-a-GCST90001964	Ulcerative colitis	Inverse variance weighted	15	0.0569433	0.0438195	0.193773	1.0586	0.971472	1.15353	10.8837	0.695144	0.0146242	0.585375
FSC-A on plasmacytoid Dendritic Cell || id:ebi-a-GCST90001964	Ulcerative colitis	MR Egger	15	-0.0253637	0.153512	0.87131	0.974955	0.721627	1.31722	10.5708	0.646726	NA	NA
FSC-A on plasmacytoid Dendritic Cell || id:ebi-a-GCST90001964	Ulcerative colitis	Weighted median	15	0.00691758	0.0589773	0.906628	1.00694	0.897019	1.13033	NA	NA	NA	NA
FSC-A on monocyte || id:ebi-a-GCST90001965	Ulcerative colitis	Inverse variance weighted	16	0.0222762	0.0467671	0.633845	1.02253	0.932965	1.12068	16.1624	0.371338	-0.0295894	0.35166
FSC-A on monocyte || id:ebi-a-GCST90001965	Ulcerative colitis	MR Egger	16	0.179506	0.169791	0.308315	1.19663	0.857885	1.66912	15.1574	0.367479	NA	NA
FSC-A on monocyte || id:ebi-a-GCST90001965	Ulcerative colitis	Weighted median	16	0.034268	0.0622366	0.581902	1.03486	0.916021	1.16912	NA	NA	NA	NA
FSC-A on granulocyte || id:ebi-a-GCST90001966	Ulcerative colitis	Inverse variance weighted	15	-0.0407106	0.0440469	0.355353	0.960107	0.880696	1.04668	15.1044	0.371054	0.0272863	0.232529
FSC-A on granulocyte || id:ebi-a-GCST90001966	Ulcerative colitis	MR Egger	15	-0.174278	0.115068	0.153812	0.840064	0.670447	1.05259	13.4785	0.411567	NA	NA
FSC-A on granulocyte || id:ebi-a-GCST90001966	Ulcerative colitis	Weighted median	15	-0.0564078	0.0590724	0.339632	0.945154	0.841819	1.06117	NA	NA	NA	NA
FSC-A on CD14+ monocyte || id:ebi-a-GCST90001967	Ulcerative colitis	Inverse variance weighted	16	0.0405254	0.0380397	0.28672	1.04136	0.96654	1.12197	17.3686	0.297313	-0.0186576	0.239637
FSC-A on CD14+ monocyte || id:ebi-a-GCST90001967	Ulcerative colitis	MR Egger	16	0.105926	0.0650791	0.125887	1.11174	0.978603	1.26299	15.6793	0.33335	NA	NA
FSC-A on CD14+ monocyte || id:ebi-a-GCST90001967	Ulcerative colitis	Weighted median	16	0.084499	0.0507202	0.0957167	1.08817	0.985198	1.20191	NA	NA	NA	NA
FSC-A on B cell || id:ebi-a-GCST90001968	Ulcerative colitis	Inverse variance weighted	13	-0.0201851	0.0508512	0.691408	0.980017	0.88705	1.08273	14.2992	0.282012	0.0365965	0.200892
FSC-A on B cell || id:ebi-a-GCST90001968	Ulcerative colitis	MR Egger	13	-0.213666	0.150461	0.183303	0.807618	0.601355	1.08463	12.2396	0.345907	NA	NA
FSC-A on B cell || id:ebi-a-GCST90001968	Ulcerative colitis	Weighted median	13	0.0115953	0.060487	0.847978	1.01166	0.898562	1.139	NA	NA	NA	NA
FSC-A on Natural Killer || id:ebi-a-GCST90001969	Ulcerative colitis	Inverse variance weighted	16	-0.0662784	0.0551772	0.229677	0.93587	0.839939	1.04276	25.0912	0.0487318	0.00833078	0.791848
FSC-A on Natural Killer || id:ebi-a-GCST90001969	Ulcerative colitis	MR Egger	16	-0.108975	0.168632	0.528583	0.896753	0.644363	1.248	24.9622	0.0349425	NA	NA
FSC-A on Natural Killer || id:ebi-a-GCST90001969	Ulcerative colitis	Weighted median	16	-0.0553679	0.0655249	0.398116	0.946137	0.832105	1.0758	NA	NA	NA	NA
FSC-A on HLA DR+ Natural Killer || id:ebi-a-GCST90001970	Ulcerative colitis	Inverse variance weighted	12	-0.0392729	0.057036	0.491098	0.961488	0.859793	1.07521	20.1583	0.043216	0.0178938	0.546726
FSC-A on HLA DR+ Natural Killer || id:ebi-a-GCST90001970	Ulcerative colitis	MR Egger	12	-0.110383	0.128216	0.409453	0.895491	0.696501	1.15133	19.4033	0.0354292	NA	NA
FSC-A on HLA DR+ Natural Killer || id:ebi-a-GCST90001970	Ulcerative colitis	Weighted median	12	-0.0590538	0.0570921	0.300968	0.942656	0.84286	1.05427	NA	NA	NA	NA
FSC-A on lymphocyte || id:ebi-a-GCST90001971	Ulcerative colitis	Inverse variance weighted	11	-0.0427379	0.111126	0.700541	0.958162	0.770632	1.19133	33.3435	0.000238442	-0.0497488	0.519501
FSC-A on lymphocyte || id:ebi-a-GCST90001971	Ulcerative colitis	MR Egger	11	0.302158	0.527095	0.580513	1.35277	0.481453	3.801	31.7581	0.000219235	NA	NA
FSC-A on lymphocyte || id:ebi-a-GCST90001971	Ulcerative colitis	Weighted median	11	0.129647	0.096211	0.177809	1.13843	0.942776	1.37468	NA	NA	NA	NA
FSC-A on T cell || id:ebi-a-GCST90001972	Ulcerative colitis	Inverse variance weighted	12	0.00622028	0.0950243	0.947808	1.00624	0.835247	1.21224	32.9216	0.000541774	-0.0103985	0.888827
FSC-A on T cell || id:ebi-a-GCST90001972	Ulcerative colitis	MR Egger	12	0.0773269	0.505779	0.881528	1.0804	0.400918	2.91145	32.854	0.000288202	NA	NA
FSC-A on T cell || id:ebi-a-GCST90001972	Ulcerative colitis	Weighted median	12	0.107915	0.0815422	0.185694	1.11395	0.949417	1.307	NA	NA	NA	NA
FSC-A on CD4+ T cell || id:ebi-a-GCST90001973	Ulcerative colitis	Inverse variance weighted	13	0.0850899	0.13916	0.5409	1.08881	0.828893	1.43024	89.9486	5.05e-14	-0.134811	0.173834
FSC-A on CD4+ T cell || id:ebi-a-GCST90001973	Ulcerative colitis	MR Egger	13	0.925939	0.593363	0.146934	2.52424	0.78895	8.07626	75.4454	1.11e-11	NA	NA
FSC-A on CD4+ T cell || id:ebi-a-GCST90001973	Ulcerative colitis	Weighted median	13	-0.0106665	0.0784737	0.891881	0.98939	0.848339	1.15389	NA	NA	NA	NA
FSC-A on CD8+ T cell || id:ebi-a-GCST90001974	Ulcerative colitis	Inverse variance weighted	14	0.0909908	0.0522425	0.0815608	1.09526	0.98866	1.21335	13.1105	0.43931	-0.060965	0.071383
FSC-A on CD8+ T cell || id:ebi-a-GCST90001974	Ulcerative colitis	MR Egger	14	0.504041	0.215229	0.0372583	1.6554	1.08566	2.52412	9.19902	0.685844	NA	NA
FSC-A on CD8+ T cell || id:ebi-a-GCST90001974	Ulcerative colitis	Weighted median	14	0.0813561	0.0719593	0.25823	1.08476	0.942062	1.24907	NA	NA	NA	NA
FSC-A on HLA DR+ T cell || id:ebi-a-GCST90001975	Ulcerative colitis	Inverse variance weighted	11	-0.0561023	0.0542144	0.300752	0.945442	0.850133	1.05144	9.8316	0.45539	-0.0499772	0.477239
FSC-A on HLA DR+ T cell || id:ebi-a-GCST90001975	Ulcerative colitis	MR Egger	11	0.286959	0.46586	0.553167	1.33237	0.534659	3.32026	9.26542	0.413143	NA	NA
FSC-A on HLA DR+ T cell || id:ebi-a-GCST90001975	Ulcerative colitis	Weighted median	11	-0.0798128	0.076009	0.293698	0.923289	0.795495	1.07161	NA	NA	NA	NA
FSC-A on Natural Killer T || id:ebi-a-GCST90001976	Ulcerative colitis	Inverse variance weighted	16	-0.016488	0.0558374	0.767775	0.983647	0.881677	1.09741	19.1072	0.208917	0.0478525	0.129794
FSC-A on Natural Killer T || id:ebi-a-GCST90001976	Ulcerative colitis	MR Egger	16	-0.254415	0.157063	0.127568	0.77537	0.569921	1.05488	16.1234	0.305895	NA	NA
FSC-A on Natural Killer T || id:ebi-a-GCST90001976	Ulcerative colitis	Weighted median	16	0.0360645	0.0742567	0.627199	1.03672	0.896301	1.19914	NA	NA	NA	NA
FSC-A on HLA DR+ CD4+ T cell || id:ebi-a-GCST90001977	Ulcerative colitis	Inverse variance weighted	10	0.0138365	0.0602218	0.818279	1.01393	0.901047	1.14096	10.6805	0.298249	-0.0446738	0.130693
FSC-A on HLA DR+ CD4+ T cell || id:ebi-a-GCST90001977	Ulcerative colitis	MR Egger	10	0.258785	0.155614	0.134885	1.29536	0.954834	1.75732	7.84488	0.448767	NA	NA
FSC-A on HLA DR+ CD4+ T cell || id:ebi-a-GCST90001977	Ulcerative colitis	Weighted median	10	-0.0142291	0.0765865	0.852608	0.985872	0.848455	1.14554	NA	NA	NA	NA
FSC-A on HLA DR+ CD8+ T cell || id:ebi-a-GCST90001978	Ulcerative colitis	Inverse variance weighted	7	-0.0327835	0.0759115	0.66584	0.967748	0.83396	1.123	4.54398	0.60348	0.00684062	0.879384
FSC-A on HLA DR+ CD8+ T cell || id:ebi-a-GCST90001978	Ulcerative colitis	MR Egger	7	-0.0787089	0.29746	0.801876	0.924309	0.515957	1.65585	4.51848	0.477414	NA	NA
FSC-A on HLA DR+ CD8+ T cell || id:ebi-a-GCST90001978	Ulcerative colitis	Weighted median	7	-0.0701962	0.102072	0.491634	0.932211	0.763183	1.13867	NA	NA	NA	NA
CD16 on CD14- CD16+ monocyte || id:ebi-a-GCST90001979	Ulcerative colitis	Inverse variance weighted	13	-0.0101573	0.0287476	0.723843	0.989894	0.93566	1.04727	13.1324	0.359488	0.0213725	0.184663
CD16 on CD14- CD16+ monocyte || id:ebi-a-GCST90001979	Ulcerative colitis	MR Egger	13	-0.0557776	0.0424462	0.215563	0.945749	0.870252	1.0278	11.1094	0.43414	NA	NA
CD16 on CD14- CD16+ monocyte || id:ebi-a-GCST90001979	Ulcerative colitis	Weighted median	13	-0.0261373	0.0325897	0.422547	0.974201	0.913919	1.03846	NA	NA	NA	NA
CD40 on CD14+ CD16- monocyte || id:ebi-a-GCST90001980	Ulcerative colitis	Inverse variance weighted	16	-0.0929617	0.0553983	0.0933354	0.911228	0.817469	1.01574	67.9476	1.03e-08	0.01872	0.553661
CD40 on CD14+ CD16- monocyte || id:ebi-a-GCST90001980	Ulcerative colitis	MR Egger	16	-0.143255	0.10036	0.175386	0.866533	0.711798	1.05491	66.2061	9.31e-09	NA	NA
CD40 on CD14+ CD16- monocyte || id:ebi-a-GCST90001980	Ulcerative colitis	Weighted median	16	0.0182293	0.0390411	0.640552	1.0184	0.943375	1.09938	NA	NA	NA	NA
CD40 on CD14+ CD16+ monocyte || id:ebi-a-GCST90001981	Ulcerative colitis	Inverse variance weighted	10	-0.0984807	0.0676556	0.145498	0.906213	0.793672	1.03471	64.7201	1.64e-10	-0.00894296	0.881947
CD40 on CD14+ CD16+ monocyte || id:ebi-a-GCST90001981	Ulcerative colitis	MR Egger	10	-0.078795	0.147041	0.606621	0.924229	0.692813	1.23294	64.5305	5.98e-11	NA	NA
CD40 on CD14+ CD16+ monocyte || id:ebi-a-GCST90001981	Ulcerative colitis	Weighted median	10	0.0229521	0.0405516	0.571395	1.02322	0.945039	1.10786	NA	NA	NA	NA
CCR2 on CD14- CD16+ monocyte || id:ebi-a-GCST90001982	Ulcerative colitis	Inverse variance weighted	16	-0.0595181	0.0478525	0.21358	0.942218	0.857865	1.03487	13.3204	0.577562	0.0370169	0.288103
CCR2 on CD14- CD16+ monocyte || id:ebi-a-GCST90001982	Ulcerative colitis	MR Egger	16	-0.261424	0.189002	0.188273	0.769954	0.531597	1.11519	12.1011	0.598186	NA	NA
CCR2 on CD14- CD16+ monocyte || id:ebi-a-GCST90001982	Ulcerative colitis	Weighted median	16	-0.073268	0.0705752	0.299198	0.929352	0.809292	1.06722	NA	NA	NA	NA
CD14 on CD14+ CD16+ monocyte || id:ebi-a-GCST90001983	Ulcerative colitis	Inverse variance weighted	15	-0.131013	0.0883543	0.138124	0.877207	0.737723	1.04306	57.6685	2.99e-07	0.00191274	0.977521
CD14 on CD14+ CD16+ monocyte || id:ebi-a-GCST90001983	Ulcerative colitis	MR Egger	15	-0.142222	0.400856	0.728432	0.867429	0.395384	1.90304	57.6649	1.37e-07	NA	NA
CD14 on CD14+ CD16+ monocyte || id:ebi-a-GCST90001983	Ulcerative colitis	Weighted median	15	-0.00134252	0.0631975	0.983052	0.998658	0.882312	1.13035	NA	NA	NA	NA
HLA DR on CD14- CD16+ monocyte || id:ebi-a-GCST90001984	Ulcerative colitis	Inverse variance weighted	13	-0.0581361	0.0481784	0.227553	0.943522	0.858502	1.03696	17.3932	0.135395	0.0316842	0.20942
HLA DR on CD14- CD16+ monocyte || id:ebi-a-GCST90001984	Ulcerative colitis	MR Egger	13	-0.207381	0.121291	0.115329	0.81271	0.640752	1.03082	14.9737	0.183703	NA	NA
HLA DR on CD14- CD16+ monocyte || id:ebi-a-GCST90001984	Ulcerative colitis	Weighted median	13	-0.114707	0.0552881	0.0380135	0.891628	0.800058	0.993678	NA	NA	NA	NA
CD40 on monocytes || id:ebi-a-GCST90001985	Ulcerative colitis	Inverse variance weighted	16	-0.0762553	0.0500142	0.12734	0.92658	0.840059	1.02201	68.7437	7.47e-09	0.0288258	0.332019
CD40 on monocytes || id:ebi-a-GCST90001985	Ulcerative colitis	MR Egger	16	-0.146144	0.0856572	0.110055	0.864033	0.730495	1.02198	64.1191	2.2e-08	NA	NA
CD40 on monocytes || id:ebi-a-GCST90001985	Ulcerative colitis	Weighted median	16	0.0209393	0.036202	0.562993	1.02116	0.951214	1.09625	NA	NA	NA	NA
CD14 on CD14+ CD16- monocyte || id:ebi-a-GCST90001986	Ulcerative colitis	Inverse variance weighted	13	-0.0182676	0.0487158	0.707674	0.981898	0.892481	1.08027	10.1377	0.603883	0.023227	0.370028
CD14 on CD14+ CD16- monocyte || id:ebi-a-GCST90001986	Ulcerative colitis	MR Egger	13	-0.14035	0.139406	0.335678	0.869054	0.661274	1.14212	9.26409	0.59753	NA	NA
CD14 on CD14+ CD16- monocyte || id:ebi-a-GCST90001986	Ulcerative colitis	Weighted median	13	-0.0280012	0.0693259	0.686281	0.972387	0.848844	1.11391	NA	NA	NA	NA
CD64 on CD14+ CD16- monocyte || id:ebi-a-GCST90001987	Ulcerative colitis	Inverse variance weighted	19	-0.179751	0.0478181	0.000170551	0.835478	0.760732	0.917569	46.621	0.000240666	0.0434192	0.0262032
CD64 on CD14+ CD16- monocyte || id:ebi-a-GCST90001987	Ulcerative colitis	MR Egger	19	-0.329335	0.0746253	0.000380279	0.719402	0.621512	0.832711	34.5658	0.0070907	NA	NA
CD64 on CD14+ CD16- monocyte || id:ebi-a-GCST90001987	Ulcerative colitis	Weighted median	19	-0.0960201	0.0520151	0.0648916	0.908446	0.820395	1.00595	NA	NA	NA	NA
HLA DR on CD14+ CD16- monocyte || id:ebi-a-GCST90001988	Ulcerative colitis	Inverse variance weighted	13	0.192411	0.0519613	0.000213095	1.21217	1.09479	1.34213	41.8826	3.49e-05	-0.0308066	0.391592
HLA DR on CD14+ CD16- monocyte || id:ebi-a-GCST90001988	Ulcerative colitis	MR Egger	13	0.264857	0.0966755	0.0192434	1.30324	1.07829	1.57514	39.0586	5.18e-05	NA	NA
HLA DR on CD14+ CD16- monocyte || id:ebi-a-GCST90001988	Ulcerative colitis	Weighted median	13	0.108074	0.0472832	0.0222727	1.11413	1.01552	1.22232	NA	NA	NA	NA
CD40 on CD14- CD16+ monocyte || id:ebi-a-GCST90001989	Ulcerative colitis	Inverse variance weighted	19	-0.0907204	0.0463154	0.0501416	0.913273	0.834019	1.00006	75.7578	4.68e-09	0.0115263	0.693588
CD40 on CD14- CD16+ monocyte || id:ebi-a-GCST90001989	Ulcerative colitis	MR Egger	19	-0.118393	0.0837742	0.175633	0.888346	0.753828	1.04687	75.0488	2.86e-09	NA	NA
CD40 on CD14- CD16+ monocyte || id:ebi-a-GCST90001989	Ulcerative colitis	Weighted median	19	0.0149595	0.0421299	0.722529	1.01507	0.93462	1.10245	NA	NA	NA	NA
CD64 on CD14- CD16+ monocyte || id:ebi-a-GCST90001990	Ulcerative colitis	Inverse variance weighted	17	0.0569894	0.0486476	0.241408	1.05864	0.962367	1.16455	22.2186	0.136271	0.0309474	0.297977
CD64 on CD14- CD16+ monocyte || id:ebi-a-GCST90001990	Ulcerative colitis	MR Egger	17	-0.116972	0.168447	0.49804	0.889611	0.639462	1.23761	20.6205	0.149398	NA	NA
CD64 on CD14- CD16+ monocyte || id:ebi-a-GCST90001990	Ulcerative colitis	Weighted median	17	0.0276382	0.0580955	0.634261	1.02802	0.917384	1.15201	NA	NA	NA	NA
HLA DR on CD14+ monocyte || id:ebi-a-GCST90001991	Ulcerative colitis	Inverse variance weighted	13	0.187944	0.0537684	0.000473286	1.20677	1.08606	1.34089	43.3454	1.97e-05	-0.0393517	0.244805
HLA DR on CD14+ monocyte || id:ebi-a-GCST90001991	Ulcerative colitis	MR Egger	13	0.28681	0.0961617	0.012462	1.33217	1.10333	1.60848	38.114	7.48e-05	NA	NA
HLA DR on CD14+ monocyte || id:ebi-a-GCST90001991	Ulcerative colitis	Weighted median	13	0.106028	0.0468022	0.0234848	1.11185	1.0144	1.21867	NA	NA	NA	NA
CCR2 on CD14+ CD16+ monocyte || id:ebi-a-GCST90001992	Ulcerative colitis	Inverse variance weighted	15	0.0634721	0.0498265	0.202712	1.06553	0.96639	1.17484	6.73629	0.9444	0.00437385	0.853595
CCR2 on CD14+ CD16+ monocyte || id:ebi-a-GCST90001992	Ulcerative colitis	MR Egger	15	0.0367563	0.150416	0.810763	1.03744	0.772549	1.39316	6.70085	0.916903	NA	NA
CCR2 on CD14+ CD16+ monocyte || id:ebi-a-GCST90001992	Ulcerative colitis	Weighted median	15	0.0484031	0.0673346	0.472237	1.04959	0.919824	1.19767	NA	NA	NA	NA
PDL-1 on CD14+ CD16- monocyte || id:ebi-a-GCST90001993	Ulcerative colitis	Inverse variance weighted	9	-0.0118006	0.0726848	0.871028	0.988269	0.857047	1.13958	3.72073	0.8814	-0.0134981	0.775512
PDL-1 on CD14+ CD16- monocyte || id:ebi-a-GCST90001993	Ulcerative colitis	MR Egger	9	0.0724141	0.293259	0.812048	1.0751	0.605093	1.91019	3.63287	0.820959	NA	NA
PDL-1 on CD14+ CD16- monocyte || id:ebi-a-GCST90001993	Ulcerative colitis	Weighted median	9	-0.00193345	0.0920725	0.983246	0.998068	0.833272	1.19546	NA	NA	NA	NA
CX3CR1 on CD14- CD16- || id:ebi-a-GCST90001994	Ulcerative colitis	Inverse variance weighted	10	-0.127779	0.169749	0.4516	0.880048	0.630976	1.22744	119.317	1.84e-21	0.0444845	0.615602
CX3CR1 on CD14- CD16- || id:ebi-a-GCST90001994	Ulcerative colitis	MR Egger	10	-0.328456	0.423039	0.459839	0.720035	0.314236	1.64988	115.383	2.97e-21	NA	NA
CX3CR1 on CD14- CD16- || id:ebi-a-GCST90001994	Ulcerative colitis	Weighted median	10	0.0468533	0.0674917	0.487552	1.04797	0.918117	1.19618	NA	NA	NA	NA
CX3CR1 on monocyte || id:ebi-a-GCST90001995	Ulcerative colitis	Inverse variance weighted	20	0.137494	0.0566306	0.0151865	1.14739	1.02685	1.28209	66.4379	3.56e-07	-0.0730577	0.0115812
CX3CR1 on monocyte || id:ebi-a-GCST90001995	Ulcerative colitis	MR Egger	20	0.425739	0.113463	0.00145872	1.53072	1.2255	1.91196	46.1782	0.00027942	NA	NA
CX3CR1 on monocyte || id:ebi-a-GCST90001995	Ulcerative colitis	Weighted median	20	0.0351264	0.0581253	0.54563	1.03575	0.924225	1.16073	NA	NA	NA	NA
CX3CR1 on CD14+ CD16+ monocyte || id:ebi-a-GCST90001996	Ulcerative colitis	Inverse variance weighted	19	0.15845	0.061584	0.0100849	1.17169	1.03847	1.32201	72.1798	1.93e-08	-0.0974482	0.0025984
CX3CR1 on CD14+ CD16+ monocyte || id:ebi-a-GCST90001996	Ulcerative colitis	MR Egger	19	0.519834	0.113267	0.000260855	1.68175	1.34693	2.09979	41.6987	0.000741206	NA	NA
CX3CR1 on CD14+ CD16+ monocyte || id:ebi-a-GCST90001996	Ulcerative colitis	Weighted median	19	0.1535	0.0684685	0.0249677	1.16591	1.01949	1.33335	NA	NA	NA	NA
CX3CR1 on CD14+ CD16- monocyte || id:ebi-a-GCST90001997	Ulcerative colitis	Inverse variance weighted	19	0.140481	0.0549344	0.0105505	1.15083	1.03335	1.28165	67.758	1.08e-07	-0.0663903	0.0204103
CX3CR1 on CD14+ CD16- monocyte || id:ebi-a-GCST90001997	Ulcerative colitis	MR Egger	19	0.389639	0.108637	0.00227402	1.47645	1.19329	1.8268	48.9359	6.17e-05	NA	NA
CX3CR1 on CD14+ CD16- monocyte || id:ebi-a-GCST90001997	Ulcerative colitis	Weighted median	19	0.0492818	0.0588698	0.402519	1.05052	0.936034	1.179	NA	NA	NA	NA
PDL-1 on CD14+ CD16+ monocyte || id:ebi-a-GCST90001998	Ulcerative colitis	Inverse variance weighted	20	0.00242698	0.0948382	0.979584	1.00243	0.832389	1.20721	96.1134	2.69e-12	-0.0751871	0.281876
PDL-1 on CD14+ CD16+ monocyte || id:ebi-a-GCST90001998	Ulcerative colitis	MR Egger	20	0.444528	0.409515	0.292026	1.55975	0.698988	3.4805	89.9625	1.47e-11	NA	NA
PDL-1 on CD14+ CD16+ monocyte || id:ebi-a-GCST90001998	Ulcerative colitis	Weighted median	20	0.0541203	0.0673308	0.421514	1.05561	0.925105	1.20453	NA	NA	NA	NA
PDL-1 on CD14- CD16+ monocyte || id:ebi-a-GCST90001999	Ulcerative colitis	Inverse variance weighted	13	-0.077228	0.0410974	0.0602248	0.925679	0.854039	1.00333	8.21456	0.768147	-0.0155006	0.492436
PDL-1 on CD14- CD16+ monocyte || id:ebi-a-GCST90001999	Ulcerative colitis	MR Egger	13	-0.0172377	0.0939499	0.857761	0.98291	0.817602	1.18164	7.71035	0.738991	NA	NA
PDL-1 on CD14- CD16+ monocyte || id:ebi-a-GCST90001999	Ulcerative colitis	Weighted median	13	-0.074635	0.0577208	0.195999	0.928082	0.828807	1.03925	NA	NA	NA	NA
PDL-1 on CD14- CD16- || id:ebi-a-GCST90002000	Ulcerative colitis	Inverse variance weighted	18	0.00456775	0.0488001	0.925426	1.00458	0.912944	1.10541	12.6543	0.759002	0.0374555	0.153846
PDL-1 on CD14- CD16- || id:ebi-a-GCST90002000	Ulcerative colitis	MR Egger	18	-0.218841	0.157009	0.182432	0.803449	0.590622	1.09297	10.4132	0.84418	NA	NA
PDL-1 on CD14- CD16- || id:ebi-a-GCST90002000	Ulcerative colitis	Weighted median	18	0.0036336	0.0674067	0.95701	1.00364	0.879428	1.1454	NA	NA	NA	NA
CD64 on CD14- CD16- || id:ebi-a-GCST90002001	Ulcerative colitis	Inverse variance weighted	12	-0.318135	0.148052	0.0316498	0.727504	0.544266	0.972434	101.983	7.22e-17	0.167856	0.0206843
CD64 on CD14- CD16- || id:ebi-a-GCST90002001	Ulcerative colitis	MR Egger	12	-1.18464	0.336839	0.00556679	0.305856	0.15805	0.591888	58.1749	8.01e-09	NA	NA
CD64 on CD14- CD16- || id:ebi-a-GCST90002001	Ulcerative colitis	Weighted median	12	-0.10767	0.0777824	0.166283	0.897924	0.770956	1.0458	NA	NA	NA	NA
PDL-1 on monocyte || id:ebi-a-GCST90002002	Ulcerative colitis	Inverse variance weighted	10	0.00307472	0.0542867	0.954833	1.00308	0.901832	1.11569	8.45088	0.489423	0.0206896	0.455788
PDL-1 on monocyte || id:ebi-a-GCST90002002	Ulcerative colitis	MR Egger	10	-0.0987481	0.140811	0.503012	0.905971	0.68747	1.19392	7.83669	0.449584	NA	NA
PDL-1 on monocyte || id:ebi-a-GCST90002002	Ulcerative colitis	Weighted median	10	0.0213764	0.0728988	0.769344	1.02161	0.885586	1.17852	NA	NA	NA	NA
CCR2 on CD14- CD16- || id:ebi-a-GCST90002003	Ulcerative colitis	Inverse variance weighted	9	0.045077	0.0613707	0.462642	1.04611	0.927549	1.17982	5.22238	0.733565	0.0551379	0.199895
CCR2 on CD14- CD16- || id:ebi-a-GCST90002003	Ulcerative colitis	MR Egger	9	-0.282748	0.239622	0.276551	0.75371	0.471231	1.20552	3.21932	0.864	NA	NA
CCR2 on CD14- CD16- || id:ebi-a-GCST90002003	Ulcerative colitis	Weighted median	9	0.0632091	0.081098	0.435734	1.06525	0.908698	1.24877	NA	NA	NA	NA
CCR2 on CD14+ CD16- monocyte || id:ebi-a-GCST90002004	Ulcerative colitis	Inverse variance weighted	15	0.0814292	0.0674142	0.227088	1.08484	0.950561	1.23808	37.2333	0.000680061	-0.0350234	0.314403
CCR2 on CD14+ CD16- monocyte || id:ebi-a-GCST90002004	Ulcerative colitis	MR Egger	15	0.272904	0.194914	0.184887	1.31377	0.896616	1.92502	34.3404	0.00106824	NA	NA
CCR2 on CD14+ CD16- monocyte || id:ebi-a-GCST90002004	Ulcerative colitis	Weighted median	15	0.133558	0.0643536	0.0379514	1.14289	1.00745	1.29653	NA	NA	NA	NA
CD16 on CD14+ CD16+ monocyte || id:ebi-a-GCST90002005	Ulcerative colitis	Inverse variance weighted	18	-0.0528971	0.0310717	0.0886767	0.948478	0.892438	1.00804	7.41575	0.977499	-0.000588061	0.963771
CD16 on CD14+ CD16+ monocyte || id:ebi-a-GCST90002005	Ulcerative colitis	MR Egger	18	-0.0510532	0.0506224	0.328219	0.950228	0.860473	1.04935	7.41363	0.964441	NA	NA
CD16 on CD14+ CD16+ monocyte || id:ebi-a-GCST90002005	Ulcerative colitis	Weighted median	18	-0.0439231	0.0393279	0.264061	0.957028	0.886029	1.03372	NA	NA	NA	NA
CD64 on monocyte || id:ebi-a-GCST90002006	Ulcerative colitis	Inverse variance weighted	16	-0.159049	0.0694117	0.0219415	0.852955	0.74446	0.977261	72.4705	1.62e-09	0.0822931	0.00922185
CD64 on monocyte || id:ebi-a-GCST90002006	Ulcerative colitis	MR Egger	16	-0.443886	0.109712	0.00120286	0.641539	0.517409	0.795448	43.909	6.12e-05	NA	NA
CD64 on monocyte || id:ebi-a-GCST90002006	Ulcerative colitis	Weighted median	16	-0.120856	0.0556984	0.0300197	0.886162	0.794514	0.988381	NA	NA	NA	NA
HLA DR on CD14+ CD16+ monocyte || id:ebi-a-GCST90002007	Ulcerative colitis	Inverse variance weighted	8	0.00135713	0.0632818	0.98289	1.00136	0.884551	1.13359	6.39106	0.4949	0.0356833	0.347188
HLA DR on CD14+ CD16+ monocyte || id:ebi-a-GCST90002007	Ulcerative colitis	MR Egger	8	-0.175343	0.184471	0.378549	0.839169	0.584554	1.20469	5.35116	0.499625	NA	NA
HLA DR on CD14+ CD16+ monocyte || id:ebi-a-GCST90002007	Ulcerative colitis	Weighted median	8	0.012876	0.0832268	0.87705	1.01296	0.860494	1.19244	NA	NA	NA	NA
CCR2 on monocyte || id:ebi-a-GCST90002008	Ulcerative colitis	Inverse variance weighted	11	0.106527	0.0794993	0.180253	1.11241	0.951904	1.29998	21.2997	0.0190979	-0.0845395	0.0592382
CCR2 on monocyte || id:ebi-a-GCST90002008	Ulcerative colitis	MR Egger	11	0.541155	0.212561	0.0314062	1.71799	1.13262	2.60589	14.0356	0.121064	NA	NA
CCR2 on monocyte || id:ebi-a-GCST90002008	Ulcerative colitis	Weighted median	11	0.164066	0.0818284	0.0449629	1.17829	1.00369	1.38327	NA	NA	NA	NA
HLA DR on CD14- CD16- || id:ebi-a-GCST90002009	Ulcerative colitis	Inverse variance weighted	12	-0.273997	0.0810277	0.000720848	0.760334	0.648683	0.891203	66.5713	5.45e-10	0.0843403	0.00390493
HLA DR on CD14- CD16- || id:ebi-a-GCST90002009	Ulcerative colitis	MR Egger	12	-0.516037	0.0850185	0.000120423	0.596882	0.505265	0.705111	27.8317	0.00192066	NA	NA
HLA DR on CD14- CD16- || id:ebi-a-GCST90002009	Ulcerative colitis	Weighted median	12	-0.236452	0.0649153	0.00027003	0.789423	0.695109	0.896535	NA	NA	NA	NA
HLA DR on monocyte || id:ebi-a-GCST90002010	Ulcerative colitis	Inverse variance weighted	10	0.198403	0.0688232	0.00394174	1.21945	1.06557	1.39556	43.9227	1.46e-06	-0.0490091	0.270033
HLA DR on monocyte || id:ebi-a-GCST90002010	Ulcerative colitis	MR Egger	10	0.326663	0.127471	0.0335084	1.38633	1.07985	1.77981	37.3645	9.86e-06	NA	NA
HLA DR on monocyte || id:ebi-a-GCST90002010	Ulcerative colitis	Weighted median	10	0.107737	0.053713	0.0448795	1.11375	1.00246	1.2374	NA	NA	NA	NA
CD64 on CD14+ CD16+ monocyte || id:ebi-a-GCST90002011	Ulcerative colitis	Inverse variance weighted	7	0.107777	0.092436	0.24363	1.1138	0.929231	1.33503	11.7563	0.0676326	0.0586404	0.254966
CD64 on CD14+ CD16+ monocyte || id:ebi-a-GCST90002011	Ulcerative colitis	MR Egger	7	-0.256946	0.297011	0.426531	0.77341	0.432105	1.3843	8.83628	0.115775	NA	NA
CD64 on CD14+ CD16+ monocyte || id:ebi-a-GCST90002011	Ulcerative colitis	Weighted median	7	0.00519094	0.0972038	0.957411	1.0052	0.830831	1.21617	NA	NA	NA	NA
CX3CR1 on CD14- CD16+ monocyte || id:ebi-a-GCST90002012	Ulcerative colitis	Inverse variance weighted	18	0.192818	0.088709	0.0297347	1.21266	1.01913	1.44295	71.2204	1.33e-08	-0.101061	0.0449706
CX3CR1 on CD14- CD16+ monocyte || id:ebi-a-GCST90002012	Ulcerative colitis	MR Egger	18	0.812735	0.296123	0.0143933	2.25406	1.26154	4.02746	54.9683	3.6e-06	NA	NA
CX3CR1 on CD14- CD16+ monocyte || id:ebi-a-GCST90002012	Ulcerative colitis	Weighted median	18	0.0541336	0.0762029	0.477464	1.05563	0.909169	1.22567	NA	NA	NA	NA
CCR2 on myeloid Dendritic Cell || id:ebi-a-GCST90002013	Ulcerative colitis	Inverse variance weighted	8	-0.0370687	0.0479107	0.439106	0.96361	0.877241	1.05848	7.19687	0.408674	0.0122489	0.650599
CCR2 on myeloid Dendritic Cell || id:ebi-a-GCST90002013	Ulcerative colitis	MR Egger	8	-0.083415	0.109736	0.475969	0.919969	0.741932	1.14073	6.93449	0.326948	NA	NA
CCR2 on myeloid Dendritic Cell || id:ebi-a-GCST90002013	Ulcerative colitis	Weighted median	8	-0.0787017	0.0647876	0.224456	0.924316	0.814089	1.04947	NA	NA	NA	NA
CCR2 on CD62L+ myeloid Dendritic Cell || id:ebi-a-GCST90002014	Ulcerative colitis	Inverse variance weighted	10	-0.0372733	0.0533639	0.48488	0.963413	0.867737	1.06964	14.6711	0.100375	0.0169207	0.5674
CCR2 on CD62L+ myeloid Dendritic Cell || id:ebi-a-GCST90002014	Ulcerative colitis	MR Egger	10	-0.107282	0.129795	0.432453	0.898273	0.696505	1.15849	14.0466	0.0805592	NA	NA
CCR2 on CD62L+ myeloid Dendritic Cell || id:ebi-a-GCST90002014	Ulcerative colitis	Weighted median	10	-0.0694717	0.0586414	0.236142	0.932887	0.831596	1.04651	NA	NA	NA	NA
CCR2 on plasmacytoid Dendritic Cell || id:ebi-a-GCST90002015	Ulcerative colitis	Inverse variance weighted	15	0.0553495	0.0343695	0.107305	1.05691	0.988057	1.13056	8.46703	0.863605	0.00350401	0.823501
CCR2 on plasmacytoid Dendritic Cell || id:ebi-a-GCST90002015	Ulcerative colitis	MR Egger	15	0.0397345	0.0767359	0.61329	1.04053	0.895236	1.20942	8.41523	0.815537	NA	NA
CCR2 on plasmacytoid Dendritic Cell || id:ebi-a-GCST90002015	Ulcerative colitis	Weighted median	15	0.0452439	0.0452366	0.317232	1.04628	0.957509	1.14329	NA	NA	NA	NA
CCR2 on CD62L+ plasmacytoid Dendritic Cell || id:ebi-a-GCST90002016	Ulcerative colitis	Inverse variance weighted	14	0.0463412	0.0350889	0.186609	1.04743	0.977817	1.122	6.53863	0.924339	-0.00307098	0.851774
CCR2 on CD62L+ plasmacytoid Dendritic Cell || id:ebi-a-GCST90002016	Ulcerative colitis	MR Egger	14	0.0596662	0.0781148	0.459726	1.06148	0.910794	1.2371	6.50217	0.888686	NA	NA
CCR2 on CD62L+ plasmacytoid Dendritic Cell || id:ebi-a-GCST90002016	Ulcerative colitis	Weighted median	14	0.0443909	0.0460005	0.33454	1.04539	0.955262	1.14402	NA	NA	NA	NA
CCR2 on monocyte || id:ebi-a-GCST90002017	Ulcerative colitis	Inverse variance weighted	11	-0.0288581	0.116837	0.804913	0.971554	0.772704	1.22158	89.9516	5.48e-15	0.0389369	0.65978
CCR2 on monocyte || id:ebi-a-GCST90002017	Ulcerative colitis	MR Egger	11	-0.198327	0.391738	0.624833	0.820102	0.380551	1.76735	87.9277	4.24e-15	NA	NA
CCR2 on monocyte || id:ebi-a-GCST90002017	Ulcerative colitis	Weighted median	11	0.166411	0.0593307	0.00503486	1.18106	1.0514	1.32671	NA	NA	NA	NA
CCR2 on granulocyte || id:ebi-a-GCST90002018	Ulcerative colitis	Inverse variance weighted	12	-0.0560585	0.0499899	0.262119	0.945484	0.857239	1.04281	9.32225	0.592174	0.0741482	0.0549872
CCR2 on granulocyte || id:ebi-a-GCST90002018	Ulcerative colitis	MR Egger	12	-0.453107	0.189518	0.0379043	0.63565	0.438426	0.921593	4.60482	0.915967	NA	NA
CCR2 on granulocyte || id:ebi-a-GCST90002018	Ulcerative colitis	Weighted median	12	-0.0350524	0.0690689	0.611804	0.965555	0.843304	1.10553	NA	NA	NA	NA
CD14 on Monocytic Myeloid-Derived Suppressor Cells || id:ebi-a-GCST90002019	Ulcerative colitis	Inverse variance weighted	18	0.0122548	0.0284704	0.666875	1.01233	0.957387	1.07043	13.199	0.722767	-0.0497334	0.0608505
CD14 on Monocytic Myeloid-Derived Suppressor Cells || id:ebi-a-GCST90002019	Ulcerative colitis	MR Egger	18	0.1934	0.0942336	0.05687	1.21337	1.00874	1.45951	9.13259	0.907853	NA	NA
CD14 on Monocytic Myeloid-Derived Suppressor Cells || id:ebi-a-GCST90002019	Ulcerative colitis	Weighted median	18	0.0304811	0.0386904	0.430802	1.03095	0.955661	1.11217	NA	NA	NA	NA
CD14 on CD33+ HLA DR+ CD14dim || id:ebi-a-GCST90002020	Ulcerative colitis	Inverse variance weighted	13	-0.0144114	0.0601315	0.81059	0.985692	0.876105	1.10899	31.8474	0.00146084	-0.0247743	0.647879
CD14 on CD33+ HLA DR+ CD14dim || id:ebi-a-GCST90002020	Ulcerative colitis	MR Egger	13	0.0884903	0.227822	0.705119	1.09252	0.699044	1.70749	31.2217	0.00101568	NA	NA
CD14 on CD33+ HLA DR+ CD14dim || id:ebi-a-GCST90002020	Ulcerative colitis	Weighted median	13	-0.0763942	0.0546468	0.162124	0.926451	0.83235	1.03119	NA	NA	NA	NA
CD14 on CD33dim HLA DR+ CD11b+ || id:ebi-a-GCST90002021	Ulcerative colitis	Inverse variance weighted	12	0.143711	0.0778611	0.0649307	1.15455	0.991143	1.3449	59.017	1.41e-08	-0.080628	0.286398
CD14 on CD33dim HLA DR+ CD11b+ || id:ebi-a-GCST90002021	Ulcerative colitis	MR Egger	12	0.450816	0.283344	0.142681	1.56959	0.90074	2.73511	52.3747	9.73e-08	NA	NA
CD14 on CD33dim HLA DR+ CD11b+ || id:ebi-a-GCST90002021	Ulcerative colitis	Weighted median	12	-0.00632664	0.0535852	0.906015	0.993693	0.894622	1.10374	NA	NA	NA	NA
CD4 on CD4+ T cell || id:ebi-a-GCST90002022	Ulcerative colitis	Inverse variance weighted	18	-0.0197514	0.0325405	0.543865	0.980442	0.919863	1.04501	13.1362	0.727019	0.000178907	0.992561
CD4 on CD4+ T cell || id:ebi-a-GCST90002022	Ulcerative colitis	MR Egger	18	-0.0206086	0.0961871	0.833055	0.979602	0.811285	1.18284	13.1362	0.662778	NA	NA
CD4 on CD4+ T cell || id:ebi-a-GCST90002022	Ulcerative colitis	Weighted median	18	0.022298	0.0455931	0.624795	1.02255	0.935135	1.11813	NA	NA	NA	NA
CD4 on Central Memory CD4+ T cell || id:ebi-a-GCST90002023	Ulcerative colitis	Inverse variance weighted	11	0.0141939	0.0399435	0.722328	1.0143	0.937916	1.09689	7.65493	0.662501	-0.00572753	0.829954
CD4 on Central Memory CD4+ T cell || id:ebi-a-GCST90002023	Ulcerative colitis	MR Egger	11	0.0414073	0.129404	0.756284	1.04228	0.808783	1.34318	7.60605	0.574281	NA	NA
CD4 on Central Memory CD4+ T cell || id:ebi-a-GCST90002023	Ulcerative colitis	Weighted median	11	0.0336224	0.0549309	0.540482	1.03419	0.928632	1.15176	NA	NA	NA	NA
CD4 on naive CD4+ T cell || id:ebi-a-GCST90002024	Ulcerative colitis	Inverse variance weighted	13	0.0175018	0.0605413	0.772514	1.01766	0.903789	1.14587	25.14	0.0141734	0.00996871	0.822278
CD4 on naive CD4+ T cell || id:ebi-a-GCST90002024	Ulcerative colitis	MR Egger	13	-0.0365849	0.243428	0.883256	0.964076	0.598276	1.55354	25.0196	0.00905669	NA	NA
CD4 on naive CD4+ T cell || id:ebi-a-GCST90002024	Ulcerative colitis	Weighted median	13	-0.0379944	0.0621394	0.54091	0.962718	0.852325	1.08741	NA	NA	NA	NA
CD4 on Effector Memory CD4+ T cell || id:ebi-a-GCST90002025	Ulcerative colitis	Inverse variance weighted	14	0.0411852	0.0609612	0.499296	1.04205	0.924688	1.1743	31.7655	0.00260216	0.00641238	0.850173
CD4 on Effector Memory CD4+ T cell || id:ebi-a-GCST90002025	Ulcerative colitis	MR Egger	14	0.00727607	0.186752	0.969562	1.0073	0.698543	1.45253	31.6671	0.00155716	NA	NA
CD4 on Effector Memory CD4+ T cell || id:ebi-a-GCST90002025	Ulcerative colitis	Weighted median	14	0.038699	0.056462	0.493092	1.03946	0.930562	1.1611	NA	NA	NA	NA
CD4 on Terminally Differentiated CD4+ T cell || id:ebi-a-GCST90002026	Ulcerative colitis	Inverse variance weighted	19	-0.042801	0.0416702	0.304356	0.958102	0.882961	1.03964	20.9307	0.282924	0.0321591	0.193594
CD4 on Terminally Differentiated CD4+ T cell || id:ebi-a-GCST90002026	Ulcerative colitis	MR Egger	19	-0.225912	0.14128	0.128231	0.797788	0.604822	1.05232	18.8944	0.33463	NA	NA
CD4 on Terminally Differentiated CD4+ T cell || id:ebi-a-GCST90002026	Ulcerative colitis	Weighted median	19	-0.0139726	0.0557735	0.802182	0.986125	0.884008	1.10004	NA	NA	NA	NA
CD4 on CD45RA+ CD4+ T cell || id:ebi-a-GCST90002027	Ulcerative colitis	Inverse variance weighted	16	-0.024503	0.0349393	0.483114	0.975795	0.911208	1.04496	10.9416	0.756727	-0.00857507	0.679302
CD4 on CD45RA+ CD4+ T cell || id:ebi-a-GCST90002027	Ulcerative colitis	MR Egger	16	0.0153878	0.10074	0.880777	1.01551	0.83355	1.23718	10.7633	0.704522	NA	NA
CD4 on CD45RA+ CD4+ T cell || id:ebi-a-GCST90002027	Ulcerative colitis	Weighted median	16	0.00182658	0.048694	0.970077	1.00183	0.910635	1.10215	NA	NA	NA	NA
CD19 on B cell || id:ebi-a-GCST90002028	Ulcerative colitis	Inverse variance weighted	15	-0.154082	0.0968855	0.111755	0.857202	0.708945	1.03646	59.1385	1.66e-07	0.0243508	0.686928
CD19 on B cell || id:ebi-a-GCST90002028	Ulcerative colitis	MR Egger	15	-0.306707	0.38353	0.438257	0.735866	0.347001	1.56051	58.3757	1.02e-07	NA	NA
CD19 on B cell || id:ebi-a-GCST90002028	Ulcerative colitis	Weighted median	15	-0.0798456	0.0878853	0.363603	0.923259	0.777166	1.09681	NA	NA	NA	NA
CD39 on CD39+ CD8+ T cell || id:ebi-a-GCST90002029	Ulcerative colitis	Inverse variance weighted	20	0.034689	0.041385	0.401916	1.0353	0.954636	1.12278	13.177	0.829387	-0.00912184	0.746311
CD39 on CD39+ CD8+ T cell || id:ebi-a-GCST90002029	Ulcerative colitis	MR Egger	20	0.0823569	0.150886	0.59189	1.08584	0.807849	1.4595	13.0691	0.787452	NA	NA
CD39 on CD39+ CD8+ T cell || id:ebi-a-GCST90002029	Ulcerative colitis	Weighted median	20	0.0163786	0.0563631	0.771364	1.01651	0.910198	1.13525	NA	NA	NA	NA
CD39 on CD39+ activated CD4 regulatory T cell || id:ebi-a-GCST90002030	Ulcerative colitis	Inverse variance weighted	15	0.0204837	0.0375627	0.585533	1.02069	0.948248	1.09868	54.2489	1.16e-06	0.0393725	0.107066
CD39 on CD39+ activated CD4 regulatory T cell || id:ebi-a-GCST90002030	Ulcerative colitis	MR Egger	15	-0.0524769	0.0548727	0.356348	0.948876	0.85212	1.05662	44.0855	2.97e-05	NA	NA
CD39 on CD39+ activated CD4 regulatory T cell || id:ebi-a-GCST90002030	Ulcerative colitis	Weighted median	15	0.011559	0.0217036	0.594321	1.01163	0.969495	1.05559	NA	NA	NA	NA
CD39 on CD39+ secreting CD4 regulatory T cell || id:ebi-a-GCST90002031	Ulcerative colitis	Inverse variance weighted	15	0.0222281	0.0330064	0.500663	1.02248	0.958424	1.09081	10.6603	0.712491	0.0243958	0.214432
CD39 on CD39+ secreting CD4 regulatory T cell || id:ebi-a-GCST90002031	Ulcerative colitis	MR Egger	15	-0.0791479	0.0843893	0.3654	0.923903	0.783056	1.09008	8.95658	0.776215	NA	NA
CD39 on CD39+ secreting CD4 regulatory T cell || id:ebi-a-GCST90002031	Ulcerative colitis	Weighted median	15	0.0249317	0.0434517	0.566117	1.02525	0.941545	1.11639	NA	NA	NA	NA
CD39 on CD39+ CD4+ T cell || id:ebi-a-GCST90002032	Ulcerative colitis	Inverse variance weighted	18	-0.00739399	0.0304407	0.808084	0.992633	0.935141	1.05366	14.8627	0.605368	-0.0139429	0.452026
CD39 on CD39+ CD4+ T cell || id:ebi-a-GCST90002032	Ulcerative colitis	MR Egger	18	0.0536261	0.0848102	0.536118	1.05509	0.893506	1.24589	14.2685	0.578718	NA	NA
CD39 on CD39+ CD4+ T cell || id:ebi-a-GCST90002032	Ulcerative colitis	Weighted median	18	-0.030663	0.039538	0.438025	0.969802	0.897486	1.04795	NA	NA	NA	NA
CD39 on granulocyte || id:ebi-a-GCST90002033	Ulcerative colitis	Inverse variance weighted	20	0.047722	0.0357522	0.181942	1.04888	0.977896	1.12501	13.6315	0.804734	-0.0159272	0.561496
CD39 on granulocyte || id:ebi-a-GCST90002033	Ulcerative colitis	MR Egger	20	0.128189	0.140643	0.374103	1.13677	0.862888	1.49758	13.2815	0.774584	NA	NA
CD39 on granulocyte || id:ebi-a-GCST90002033	Ulcerative colitis	Weighted median	20	0.0316857	0.0475917	0.50555	1.03219	0.940265	1.13311	NA	NA	NA	NA
CD39 on monocyte || id:ebi-a-GCST90002034	Ulcerative colitis	Inverse variance weighted	10	0.0108012	0.0608453	0.8591	1.01086	0.897219	1.13889	12.9719	0.163884	-0.0149716	0.760374
CD39 on monocyte || id:ebi-a-GCST90002034	Ulcerative colitis	MR Egger	10	0.0926172	0.267047	0.737673	1.09704	0.649992	1.85156	12.8123	0.118472	NA	NA
CD39 on monocyte || id:ebi-a-GCST90002034	Ulcerative colitis	Weighted median	10	0.0327454	0.0703693	0.641691	1.03329	0.900164	1.1861	NA	NA	NA	NA
CD80 on myeloid Dendritic Cell || id:ebi-a-GCST90002035	Ulcerative colitis	Inverse variance weighted	21	-0.116201	0.0368964	0.00163621	0.890297	0.828186	0.957065	17.1004	0.646443	-0.0268363	0.17076
CD80 on myeloid Dendritic Cell || id:ebi-a-GCST90002035	Ulcerative colitis	MR Egger	21	0.0229098	0.104447	0.828721	1.02317	0.833763	1.25562	15.0736	0.717907	NA	NA
CD80 on myeloid Dendritic Cell || id:ebi-a-GCST90002035	Ulcerative colitis	Weighted median	21	-0.114541	0.054933	0.0370606	0.891776	0.800748	0.993152	NA	NA	NA	NA
CD80 on CD62L+ myeloid Dendritic Cell || id:ebi-a-GCST90002036	Ulcerative colitis	Inverse variance weighted	15	-0.0190875	0.0444462	0.667594	0.981093	0.899243	1.07039	12.6706	0.552608	0.0120159	0.565174
CD80 on CD62L+ myeloid Dendritic Cell || id:ebi-a-GCST90002036	Ulcerative colitis	MR Egger	15	-0.0812656	0.114342	0.489812	0.921949	0.736846	1.15355	12.3223	0.501411	NA	NA
CD80 on CD62L+ myeloid Dendritic Cell || id:ebi-a-GCST90002036	Ulcerative colitis	Weighted median	15	-0.0611303	0.0670274	0.361759	0.940701	0.824891	1.07277	NA	NA	NA	NA
CD80 on plasmacytoid Dendritic Cell || id:ebi-a-GCST90002037	Ulcerative colitis	Inverse variance weighted	15	-0.0674646	0.0405862	0.0964614	0.934761	0.863282	1.01216	15.4064	0.350953	-6.54e-05	0.997986
CD80 on plasmacytoid Dendritic Cell || id:ebi-a-GCST90002037	Ulcerative colitis	MR Egger	15	-0.0671201	0.140357	0.640443	0.935083	0.710192	1.23119	15.4063	0.282677	NA	NA
CD80 on plasmacytoid Dendritic Cell || id:ebi-a-GCST90002037	Ulcerative colitis	Weighted median	15	-0.0627012	0.0542196	0.247505	0.939224	0.844533	1.04453	NA	NA	NA	NA
CD80 on CD62L+ plasmacytoid Dendritic Cell || id:ebi-a-GCST90002038	Ulcerative colitis	Inverse variance weighted	15	-0.0676158	0.0407615	0.0971532	0.934619	0.862855	1.01235	15.4169	0.350265	-0.000158624	0.99517
CD80 on CD62L+ plasmacytoid Dendritic Cell || id:ebi-a-GCST90002038	Ulcerative colitis	MR Egger	15	-0.0667763	0.142466	0.647035	0.935404	0.707505	1.23671	15.4168	0.282059	NA	NA
CD80 on CD62L+ plasmacytoid Dendritic Cell || id:ebi-a-GCST90002038	Ulcerative colitis	Weighted median	15	-0.062605	0.0568068	0.270432	0.939314	0.840342	1.04994	NA	NA	NA	NA
CD80 on monocyte || id:ebi-a-GCST90002039	Ulcerative colitis	Inverse variance weighted	17	0.0282529	0.0366923	0.441303	1.02866	0.957275	1.10536	8.43285	0.934924	0.0175084	0.253884
CD80 on monocyte || id:ebi-a-GCST90002039	Ulcerative colitis	MR Egger	17	-0.0401232	0.0683186	0.565741	0.960671	0.840274	1.09832	7.0251	0.956949	NA	NA
CD80 on monocyte || id:ebi-a-GCST90002039	Ulcerative colitis	Weighted median	17	0.041994	0.0517076	0.416709	1.04289	0.942374	1.15412	NA	NA	NA	NA
CD80 on granulocyte || id:ebi-a-GCST90002040	Ulcerative colitis	Inverse variance weighted	22	-0.0444281	0.0340479	0.191937	0.956544	0.894794	1.02256	16.1864	0.75909	0.00832057	0.735889
CD80 on granulocyte || id:ebi-a-GCST90002040	Ulcerative colitis	MR Egger	22	-0.0908894	0.140038	0.523701	0.913119	0.693944	1.20152	16.0694	0.712311	NA	NA
CD80 on granulocyte || id:ebi-a-GCST90002040	Ulcerative colitis	Weighted median	22	-0.0119076	0.0468915	0.799542	0.988163	0.901392	1.08329	NA	NA	NA	NA
CD45 on lymphocyte || id:ebi-a-GCST90002041	Ulcerative colitis	Inverse variance weighted	15	-0.0365675	0.0385096	0.342331	0.964093	0.894003	1.03968	10.2684	0.742307	-0.0227422	0.440561
CD45 on lymphocyte || id:ebi-a-GCST90002041	Ulcerative colitis	MR Egger	15	0.061723	0.129408	0.641306	1.06367	0.825375	1.37076	9.63547	0.723437	NA	NA
CD45 on lymphocyte || id:ebi-a-GCST90002041	Ulcerative colitis	Weighted median	15	-0.041405	0.0551958	0.453166	0.959441	0.861062	1.06906	NA	NA	NA	NA
CD45 on CD33+ HLA DR+ CD14- || id:ebi-a-GCST90002042	Ulcerative colitis	Inverse variance weighted	15	-0.000989961	0.0348782	0.977356	0.999011	0.932999	1.06969	16.9117	0.260912	-0.0246233	0.460784
CD45 on CD33+ HLA DR+ CD14- || id:ebi-a-GCST90002042	Ulcerative colitis	MR Egger	15	0.106261	0.145486	0.478111	1.11211	0.836196	1.47907	16.1922	0.238907	NA	NA
CD45 on CD33+ HLA DR+ CD14- || id:ebi-a-GCST90002042	Ulcerative colitis	Weighted median	15	0.0388447	0.0442309	0.379822	1.03961	0.953279	1.13376	NA	NA	NA	NA
CD45 on CD33+ HLA DR+ CD14dim || id:ebi-a-GCST90002043	Ulcerative colitis	Inverse variance weighted	9	0.0425442	0.0525147	0.41786	1.04346	0.941402	1.15659	12.7551	0.120556	0.0705266	0.306885
CD45 on CD33+ HLA DR+ CD14dim || id:ebi-a-GCST90002043	Ulcerative colitis	MR Egger	9	-0.309533	0.323652	0.370738	0.73379	0.389111	1.38379	10.8693	0.144422	NA	NA
CD45 on CD33+ HLA DR+ CD14dim || id:ebi-a-GCST90002043	Ulcerative colitis	Weighted median	9	0.0628001	0.0618719	0.310105	1.06481	0.943208	1.2021	NA	NA	NA	NA
CD45 on CD33dim HLA DR+ CD11b- || id:ebi-a-GCST90002044	Ulcerative colitis	Inverse variance weighted	9	0.0930609	0.0594052	0.117222	1.09753	0.976898	1.23306	13.6616	0.0910228	-0.0324342	0.733338
CD45 on CD33dim HLA DR+ CD11b- || id:ebi-a-GCST90002044	Ulcerative colitis	MR Egger	9	0.26349	0.48474	0.603609	1.30146	0.503284	3.36551	13.4206	0.0625009	NA	NA
CD45 on CD33dim HLA DR+ CD11b- || id:ebi-a-GCST90002044	Ulcerative colitis	Weighted median	9	0.0853429	0.0665602	0.199775	1.08909	0.955888	1.24086	NA	NA	NA	NA
CD45 on CD33- HLA DR- || id:ebi-a-GCST90002045	Ulcerative colitis	Inverse variance weighted	10	0.0360327	0.062727	0.565672	1.03669	0.916758	1.17231	19.6742	0.0200331	0.0710915	0.217278
CD45 on CD33- HLA DR- || id:ebi-a-GCST90002045	Ulcerative colitis	MR Egger	10	-0.235315	0.211341	0.297853	0.790322	0.522284	1.19592	16.0709	0.0413766	NA	NA
CD45 on CD33- HLA DR- || id:ebi-a-GCST90002045	Ulcerative colitis	Weighted median	10	-0.0391379	0.0610804	0.521678	0.961618	0.85312	1.08392	NA	NA	NA	NA
CD45 on CD33- HLA DR+ || id:ebi-a-GCST90002046	Ulcerative colitis	Inverse variance weighted	14	-0.0633891	0.03932	0.106933	0.938578	0.868962	1.01377	19.2164	0.116546	0.0115829	0.77157
CD45 on CD33- HLA DR+ || id:ebi-a-GCST90002046	Ulcerative colitis	MR Egger	14	-0.112359	0.169868	0.520822	0.893723	0.640632	1.2468	19.0762	0.0867061	NA	NA
CD45 on CD33- HLA DR+ || id:ebi-a-GCST90002046	Ulcerative colitis	Weighted median	14	-0.0949427	0.047851	0.047241	0.909425	0.828009	0.998846	NA	NA	NA	NA
CD45 on Granulocytic Myeloid-Derived Suppressor Cells || id:ebi-a-GCST90002047	Ulcerative colitis	Inverse variance weighted	16	-0.0381213	0.0337039	0.258028	0.962596	0.901062	1.02833	18.5083	0.236884	-0.0161229	0.633835
CD45 on Granulocytic Myeloid-Derived Suppressor Cells || id:ebi-a-GCST90002047	Ulcerative colitis	MR Egger	16	0.0203064	0.124877	0.873148	1.02051	0.798954	1.30352	18.2001	0.19782	NA	NA
CD45 on Granulocytic Myeloid-Derived Suppressor Cells || id:ebi-a-GCST90002047	Ulcerative colitis	Weighted median	16	-0.0642892	0.0424036	0.129487	0.937734	0.862949	1.019	NA	NA	NA	NA
CD45 on CD66b++ myelod cell || id:ebi-a-GCST90002048	Ulcerative colitis	Inverse variance weighted	12	-0.0352682	0.0459438	0.442703	0.965347	0.882216	1.05631	6.48912	0.83882	0.0316273	0.413213
CD45 on CD66b++ myelod cell || id:ebi-a-GCST90002048	Ulcerative colitis	MR Egger	12	-0.165437	0.159235	0.323296	0.847523	0.620309	1.15796	5.76019	0.834992	NA	NA
CD45 on CD66b++ myelod cell || id:ebi-a-GCST90002048	Ulcerative colitis	Weighted median	12	-0.070612	0.060207	0.240868	0.931823	0.828103	1.04853	NA	NA	NA	NA
CD45 on Monocytic Myeloid-Derived Suppressor Cells || id:ebi-a-GCST90002049	Ulcerative colitis	Inverse variance weighted	8	0.0970325	0.0427607	0.0232562	1.1019	1.01331	1.19823	4.52772	0.717377	-0.0673773	0.232357
CD45 on Monocytic Myeloid-Derived Suppressor Cells || id:ebi-a-GCST90002049	Ulcerative colitis	MR Egger	8	0.362382	0.204287	0.126442	1.43675	0.962694	2.14424	2.76325	0.83792	NA	NA
CD45 on Monocytic Myeloid-Derived Suppressor Cells || id:ebi-a-GCST90002049	Ulcerative colitis	Weighted median	8	0.0902848	0.0558787	0.106153	1.09449	0.980946	1.22117	NA	NA	NA	NA
CD45 on CD33dim HLA DR- || id:ebi-a-GCST90002050	Ulcerative colitis	Inverse variance weighted	12	-0.0413928	0.0434124	0.340348	0.959452	0.881191	1.04466	12.6615	0.316025	0.0715022	0.135666
CD45 on CD33dim HLA DR- || id:ebi-a-GCST90002050	Ulcerative colitis	MR Egger	12	-0.326192	0.180098	0.100207	0.721667	0.507031	1.02716	10.0218	0.438582	NA	NA
CD45 on CD33dim HLA DR- || id:ebi-a-GCST90002050	Ulcerative colitis	Weighted median	12	-0.0317953	0.0570402	0.577241	0.968705	0.866239	1.08329	NA	NA	NA	NA
CD45 on basophil || id:ebi-a-GCST90002051	Ulcerative colitis	Inverse variance weighted	14	-0.0102967	0.041385	0.803513	0.989756	0.912642	1.07339	21.3301	0.0666505	-0.0413003	0.235523
CD45 on basophil || id:ebi-a-GCST90002051	Ulcerative colitis	MR Egger	14	0.139586	0.12667	0.292088	1.1498	0.897011	1.47382	18.8766	0.0915495	NA	NA
CD45 on basophil || id:ebi-a-GCST90002051	Ulcerative colitis	Weighted median	14	-0.0602946	0.0510572	0.237633	0.941487	0.851831	1.04058	NA	NA	NA	NA
CD45 on Immature Myeloid-Derived Suppressor Cells || id:ebi-a-GCST90002052	Ulcerative colitis	Inverse variance weighted	6	-0.0422089	0.0326266	0.19577	0.95867	0.899283	1.02198	4.9682	0.419773	-0.00833066	0.780073
CD45 on Immature Myeloid-Derived Suppressor Cells || id:ebi-a-GCST90002052	Ulcerative colitis	MR Egger	6	-0.0209605	0.0797188	0.805592	0.979258	0.837604	1.14487	4.85983	0.301984	NA	NA
CD45 on Immature Myeloid-Derived Suppressor Cells || id:ebi-a-GCST90002052	Ulcerative colitis	Weighted median	6	-0.040637	0.0354788	0.252049	0.960178	0.895677	1.02932	NA	NA	NA	NA
CD45 on CD33+ HLA DR+ || id:ebi-a-GCST90002053	Ulcerative colitis	Inverse variance weighted	11	-0.0259692	0.0386323	0.501448	0.974365	0.903311	1.05101	8.4918	0.580913	-0.0423338	0.222635
CD45 on CD33+ HLA DR+ || id:ebi-a-GCST90002053	Ulcerative colitis	MR Egger	11	0.152512	0.141614	0.309518	1.16476	0.882452	1.53737	6.77563	0.660467	NA	NA
CD45 on CD33+ HLA DR+ || id:ebi-a-GCST90002053	Ulcerative colitis	Weighted median	11	2.18e-05	0.0514862	0.999662	1.00002	0.904031	1.1062	NA	NA	NA	NA
CD8 on Central Memory CD8+ T cell || id:ebi-a-GCST90002054	Ulcerative colitis	Inverse variance weighted	12	-0.0735909	0.0559484	0.188398	0.929052	0.83256	1.03673	20.658	0.0370919	-0.0120424	0.726139
CD8 on Central Memory CD8+ T cell || id:ebi-a-GCST90002054	Ulcerative colitis	MR Egger	12	-0.0250203	0.146884	0.868139	0.97529	0.731314	1.30066	20.3933	0.0257443	NA	NA
CD8 on Central Memory CD8+ T cell || id:ebi-a-GCST90002054	Ulcerative colitis	Weighted median	12	0.0071571	0.0571703	0.900374	1.00718	0.900418	1.12661	NA	NA	NA	NA
CD8 on naive CD8+ T cell || id:ebi-a-GCST90002055	Ulcerative colitis	Inverse variance weighted	9	-0.0113276	0.0663942	0.86453	0.988736	0.86809	1.12615	21.7218	0.00545809	-0.0253867	0.467021
CD8 on naive CD8+ T cell || id:ebi-a-GCST90002055	Ulcerative colitis	MR Egger	9	0.0766293	0.133141	0.58294	1.07964	0.831664	1.40156	20.0296	0.00550618	NA	NA
CD8 on naive CD8+ T cell || id:ebi-a-GCST90002055	Ulcerative colitis	Weighted median	9	0.0513252	0.0468357	0.273141	1.05267	0.960335	1.15387	NA	NA	NA	NA
CD8 on Effector Memory CD8+ T cell || id:ebi-a-GCST90002056	Ulcerative colitis	Inverse variance weighted	18	0.00276699	0.0509662	0.956704	1.00277	0.907441	1.10812	27.5519	0.0504537	0.0025728	0.932643
CD8 on Effector Memory CD8+ T cell || id:ebi-a-GCST90002056	Ulcerative colitis	MR Egger	18	-0.010641	0.164758	0.949304	0.989415	0.716364	1.36654	27.5393	0.0358647	NA	NA
CD8 on Effector Memory CD8+ T cell || id:ebi-a-GCST90002056	Ulcerative colitis	Weighted median	18	0.00514914	0.0563635	0.92721	1.00516	0.900033	1.12257	NA	NA	NA	NA
CD8 on Terminally Differentiated CD8+ T cell || id:ebi-a-GCST90002057	Ulcerative colitis	Inverse variance weighted	11	-0.0118087	0.0557979	0.832393	0.988261	0.885881	1.10247	10.1446	0.427904	-0.0254353	0.524294
CD8 on Terminally Differentiated CD8+ T cell || id:ebi-a-GCST90002057	Ulcerative colitis	MR Egger	11	0.144789	0.243275	0.566395	1.1558	0.717466	1.86192	9.67293	0.377606	NA	NA
CD8 on Terminally Differentiated CD8+ T cell || id:ebi-a-GCST90002057	Ulcerative colitis	Weighted median	11	-0.00565042	0.0791514	0.943089	0.994366	0.851473	1.16124	NA	NA	NA	NA
CD8 on CD8+ T cell || id:ebi-a-GCST90002058	Ulcerative colitis	Inverse variance weighted	18	0.0700891	0.0385519	0.069057	1.0726	0.994542	1.15679	22.135	0.179584	0.0362797	0.0315989
[truncated: 185 more rows]
